# Supplementary material for: Brain regional gene expression network analysis identifies unique interactions between chronic ethanol exposure and consumption
Source: PLoS One. 2020 May 29;15(5):e0233319. doi: 10.1371/journal.pone.0233319 (PMC7259766; doi:10.1371/journal.pone.0233319)
Supplement: S3 Table — Connectivity measures, WGCNA module assignment, RMA values, log-ratios, and F-statistics from one-way ANOVA, module membership (gene expression correlation to module eigengene) and module membership p-values for all genes used for WGCNA. (XLSX) [file pone.0233319.s007.xlsx]

## Sheet: PFC
	Connectivity Measures								LIMMA Log Ratios=log2(fold change)						LIMMA FDR adjusted p-values
ProbesetID	kTotal	kWithin	kWithinScaled	kOut	kDiff	moduleColors_DS3	ProbesetID	GeneNetwork_Annotation	Coef.D.CIEvsD.Air	Coef.ND.CIEvsND.Air	Coef.D.CIEvsND.CIE	Coef.D.CIEvsND.Air	Coef.ND.CIEvsD.Air	Coef.D.AirvsND.Air	p.value.adj.D.CIEvsD.Air	p.value.adj.ND.CIEvsND.Air	p.value.adj.D.CIEvsND.CIE	p.value.adj.D.CIEvsND.Air	p.value.adj.ND.CIEvsD.Air	p.value.adj.D.AirvsND.Air
1415684_at	27.1052	3.98524	0.643984	23.12	-19.1348	magenta	1415684_at	Atg5	0.104	0.117	-0.061	0.056	0.165	-0.049	0.275955	0.197047	0.514635	0.497536	0.078503	0.596486
1415686_at	59.5106	39.8089	0.425634	19.7017	20.1071	brown	1415686_at	Rab14	0.01	0.171	-0.087	0.084	0.097	0.074	0.912646	0.002613	0.123172	0.105853	0.13094	0.18538
1415689_s_at	6.32846	1.21253	0.195936	5.11593	-3.9034	magenta	1415689_s_at	Zkscan3	0.128	0.033	0.003	0.036	0.125	-0.092	0.006946	0.564135	0.963681	0.423273	0.008813	0.056513
1415695_at	124.835	87.0591	0.547263	37.7763	49.2828	turquoise	1415695_at	Psma1	0.039	0.139	0.049	0.188	-0.01	0.15	0.730637	0.084416	0.575462	0.019312	0.961264	0.060772
1415696_at	91.5273	12.9797	0.821202	78.5476	-65.5678	pink	1415696_at	Sar1a	-0.089	0.053	-0.138	-0.085	0.049	0.004	0.126837	0.398223	0.010628	0.101658	0.579634	0.96149
1415697_at	67.3348	42.7057	0.412209	24.6291	18.0766	yellow	1415697_at	G3bp2	-0.148	0.145	-0.2	-0.056	0.052	0.092	0.098812	0.102806	0.017023	0.502891	0.743728	0.291248
1415698_at	5.9142	0.625426	0.123493	5.28877	-4.66334	grey	1415698_at	Golm1	0.096	-0.046	0.047	0	0.05	-0.096	0.046861	0.391491	0.357258	0.998134	0.485747	0.047896
1415699_a_at	47.467	32.9352	0.207034	14.5317	18.4035	turquoise	1415699_a_at	Gps1	-0.102	-0.003	-0.076	-0.079	-0.026	0.023	0.026523	0.970279	0.094325	0.068946	0.762184	0.642979
1415700_a_at	28.5855	9.83264	0.10513	18.7529	-8.92021	brown	1415700_a_at	Ssr3	0.081	0.092	-0.027	0.065	0.107	-0.015	0.229111	0.149844	0.706448	0.252623	0.126068	0.834574
1415703_at	23.5223	10.0862	0.0680844	13.436	-3.34978	blue	1415703_at	Huwe1	0.222	0.024	0.011	0.035	0.211	-0.187	3.5e-05	0.72307	0.871645	0.481254	4.4e-05	0.000566
1415706_at	6.63026	4.2418	0.0286331	2.38846	1.85334	blue	1415706_at	Copa	0.091	0.034	-0.04	-0.005	0.131	-0.096	0.087928	0.583679	0.473922	0.926406	0.011855	0.064075
1415708_at	22.1134	3.81311	0.0368054	18.3002	-14.4871	yellow	1415708_at	Tug1	0.134	0.1	-0.018	0.082	0.153	-0.052	0.009389	0.054916	0.767112	0.092585	0.00281	0.320887
1415712_at	7.36999	1.39177	0.27481	5.97822	-4.58644	grey	1415712_at	Zranb1	-0.099	0.046	0.004	0.05	-0.103	0.149	0.095163	0.496092	0.954135	0.348362	0.110066	0.010615
1415726_at	25.7965	19.3798	0.207208	6.41664	12.9632	brown	1415726_at	Ankrd17	-0.006	0.132	-0.093	0.039	0.087	0.046	0.9492	0.021404	0.10567	0.472307	0.219898	0.442242
1415728_at	13.8629	7.74303	0.0486736	6.11987	1.62317	turquoise	1415728_at	Pabpn1	-0.042	-0.066	-0.045	-0.111	0.004	-0.069	0.484766	0.199386	0.377519	0.023456	0.979561	0.152969
1415736_at	15.4646	6.79857	0.0726898	8.66608	-1.86752	brown	1415736_at	Pfdn5	0.015	-0.077	0.057	-0.02	-0.042	-0.035	0.837355	0.114882	0.24108	0.683136	0.580516	0.484418
1415740_at	16.5524	12.4196	0.0780708	4.13287	8.2867	turquoise	1415740_at	Psmc5	-0.085	-0.031	-0.074	-0.105	-0.011	-0.02	0.034709	0.516008	0.060439	0.011632	0.905791	0.653
1415741_at	3.876	0.465762	0.0919664	3.41024	-2.94448	grey	1415741_at	Tmem165	-0.062	0.062	-0.085	-0.023	0.022	0.04	0.133126	0.12965	0.027467	0.55216	0.764012	0.325436
1415743_at	31.9693	16.8392	0.180043	15.1301	1.70904	brown	1415743_at	Hdac5	0.149	-0.086	0.102	0.016	0.047	-0.133	0.018763	0.196365	0.106592	0.815692	0.666766	0.036336
1415744_at	20.981	1.48169	0.23943	19.4993	-18.0176	magenta	1415744_at	Pfdn6	-0.091	-0.111	0.025	-0.086	-0.116	0.005	0.138102	0.059265	0.712085	0.113881	0.06801	0.949842
1415748_a_at	13.2003	0.920643	0.352268	12.2797	-11.3591	lightgreen	1415748_a_at	Dctn5	0.069	0.045	-0.071	-0.025	0.14	-0.095	0.184554	0.412146	0.150081	0.596104	0.003606	0.054661
1415754_at	25.2341	4.12201	0.260791	21.112	-16.99	pink	1415754_at	Polr2f	0.053	-0.076	0.137	0.06	-0.083	0.007	0.393782	0.167449	0.008078	0.221701	0.192474	0.922009
1415756_a_at	19.4223	11.1628	0.143387	8.25951	2.90326	green	1415756_a_at	Snapap	0.189	-0.026	0.053	0.026	0.136	-0.162	0.008305	0.791148	0.497952	0.721783	0.087698	0.025467
1415761_at	46.5053	29.8498	0.319152	16.6555	13.1943	brown	1415761_at	Mrpl52	0.078	-0.156	0.151	-0.006	-0.072	-0.084	0.360011	0.034828	0.036966	0.946829	0.526341	0.257889
1415762_x_at	60.5403	33.5996	0.359245	26.9407	6.65897	brown	1415762_x_at	Mrpl52	0.078	-0.115	0.133	0.018	-0.054	-0.06	0.285754	0.085987	0.037334	0.789595	0.615207	0.370809
1415763_a_at	50.9282	2.89317	0.467514	48.035	-45.1419	magenta	1415763_a_at	Tmem234	-0.076	-0.069	-0.039	-0.108	-0.036	-0.032	0.288262	0.325303	0.576433	0.071434	0.759993	0.637947
1415765_at	20.3973	16.8418	0.672962	3.55547	13.2863	black	1415765_at	Hnrpul2	-0.017	-0.312	-0.078	-0.389	0.06	-0.372	0.953083	0.066698	0.688938	0.022329	0.86868	0.028591
1415766_at	29.9191	13.1268	0.168616	16.7923	-3.66546	green	1415766_at	Sec22l1	-0.151	-0.009	-0.053	-0.062	-0.098	0.089	0.007986	0.922116	0.380308	0.242714	0.13714	0.119596
1415782_at	4.43917	0.49928	0.186407	3.93989	-3.44061	royalblue	1415782_at	Sumo2	0.087	-0.003	0.018	0.015	0.068	-0.071	0.009647	0.957207	0.627938	0.646966	0.060636	0.035519
1415784_at	30.0922	22.8697	0.154376	7.22247	15.6472	blue	1415784_at	Vps35	0.218	-0.309	0.525	0.216	-0.307	-0.002	0.341028	0.134161	0.006728	0.242245	0.204688	0.994861
1415794_a_at	164.004	76.138	0.814063	87.8661	-11.728	brown	1415794_a_at	Spin1	0.028	0.133	-0.015	0.118	0.043	0.09	0.770021	0.042384	0.854707	0.059443	0.716637	0.168832
1415797_at	50.0306	22.3328	0.238781	27.6978	-5.36498	brown	1415797_at	Ddr1	0.249	-0.299	0.142	-0.157	0.106	-0.405	0.122762	0.054408	0.384141	0.275423	0.699777	0.009912
1415798_at	18.8933	8.20293	0.0877052	10.6904	-2.48746	brown	1415798_at	Ddr1	0.12	-0.255	-0.045	-0.3	0.165	-0.42	0.388607	0.031434	0.747856	0.013898	0.273633	0.000713
1415803_at	2.68679	0.273435	0.0631857	2.41336	-2.13992	lightcyan	1415803_at	Cx3cl1	0.118	0.051	-0.032	0.019	0.15	-0.098	0.027136	0.391695	0.58872	0.723633	0.004248	0.064677
1415804_at	24.4163	7.88572	0.101293	16.5306	-8.64484	green	1415804_at	Cx3cl1	-0.192	0.065	-0.211	-0.145	0.019	0.047	0.007039	0.425481	0.002719	0.039218	0.913382	0.53993
1415807_s_at	65.7504	45.1087	0.435404	20.6416	24.4671	yellow	1415807_s_at	Sfrs2	-0.169	0.207	-0.255	-0.048	0.086	0.121	0.113826	0.044803	0.010727	0.637612	0.614563	0.239601
1415812_at	110.96	77.8504	1	33.11	44.7405	green	1415812_at	Gsn	0.356	-0.166	0.28	0.114	0.076	-0.242	0.013935	0.295467	0.048606	0.403378	0.788623	0.096489
1415813_at	28.2928	12.1344	0.117125	16.1583	-4.02392	yellow	1415813_at	Api5	0.003	0.056	-0.1	-0.043	0.103	-0.047	0.96768	0.271957	0.030067	0.324524	0.038672	0.329205
1415814_at	40.6934	21.7527	0.209964	18.9407	2.81192	yellow	1415814_at	Atp6v1b2	-0.109	0.064	-0.113	-0.049	0.004	0.06	0.062101	0.30735	0.044756	0.368162	0.981412	0.297317
1415818_at	2.16866	0.270327	0.0533771	1.89834	-1.62801	grey	1415818_at	Anxa6	-0.102	0.016	-0.179	-0.163	0.077	-0.061	0.221328	0.890585	0.016293	0.03288	0.510011	0.445457
1415819_a_at	74.5154	52.4421	0.506188	22.0733	30.3688	yellow	1415819_a_at	Ppp2r1a	-0.244	0.204	-0.27	-0.066	0.027	0.177	0.006001	0.022247	0.001968	0.43251	0.896442	0.049781
1415822_at	80.6615	56.4521	0.354864	24.2094	32.2427	turquoise	1415822_at	Scd2	0.136	0	0.113	0.113	0.023	-0.023	0.016512	0.999416	0.041127	0.041311	0.846483	0.719427
1415824_at	8.19815	6.21039	0.0419216	1.98776	4.22264	blue	1415824_at	Scd2	-0.081	-0.267	0.312	0.045	-0.393	0.125	0.668651	0.053425	0.019529	0.755889	0.003848	0.375081
1415828_a_at	76.5839	56.186	0.542326	20.3979	35.7881	yellow	1415828_a_at	Serp1	-0.238	0.196	-0.348	-0.152	0.111	0.086	0.06224	0.129325	0.004351	0.19008	0.58448	0.5173
1415837_at	4.95606	0.547124	0.108032	4.40894	-3.86182	grey	1415837_at	Klk6	-0.15	0.018	-0.169	-0.15	0.019	0	0.036367	0.863603	0.014862	0.03363	0.912272	0.996544
1415840_at	52.9667	25.2863	0.324806	27.6804	-2.3941	green	1415840_at	Elovl5	0.204	-0.113	0.083	-0.029	0.121	-0.234	0.015269	0.206016	0.346607	0.73577	0.25047	0.006635
1415845_at	58.5813	22.9227	0.294446	35.6586	-12.7358	green	1415845_at	Syt4	-0.135	0.122	-0.131	-0.009	-0.004	0.126	0.02615	0.043384	0.025487	0.895289	0.981245	0.037982
1415850_at	32.9052	10.2189	0.408323	22.6863	-12.4674	black	1415850_at	Rasa3	-0.008	-0.13	-0.032	-0.163	0.025	-0.155	0.957019	0.116392	0.733359	0.039919	0.893925	0.05707
1415857_at	24.214	9.19722	0.0887746	15.0167	-5.81953	yellow	1415857_at	Emb	-0.169	0.141	-0.239	-0.099	0.071	0.07	0.130496	0.212608	0.020737	0.32124	0.714746	0.534454
1415858_at	15.3457	12.4139	0.0837969	2.93173	9.4822	blue	1415858_at	Eif3s8	0.056	0.06	-0.041	0.019	0.097	-0.036	0.345573	0.278657	0.455512	0.714755	0.088208	0.49867
1415859_at	129.951	112.296	0.758021	17.6558	94.6398	blue	1415859_at	Eif3s8	0.08	-0.272	0.337	0.065	-0.258	-0.015	0.626538	0.026552	0.004839	0.590526	0.050345	0.927443
1415864_at	32.2105	14.3958	0.0904939	17.8146	-3.41876	turquoise	1415864_at	Bpgm	0.299	-0.021	0.211	0.19	0.087	-0.108	0.019306	0.916049	0.094661	0.109155	0.702149	0.409963
1415866_at	7.37398	3.85852	0.0412551	3.51545	0.343069	brown	1415866_at	AW538196	0.17	-0.138	0.118	-0.02	0.052	-0.19	0.008477	0.033858	0.06535	0.766508	0.632658	0.004478
1415867_at	51.6909	34.8711	0.219203	16.8199	18.0512	turquoise	1415867_at	Cct4	-0.091	-0.029	-0.059	-0.088	-0.032	0.003	0.050036	0.615504	0.205322	0.048444	0.70096	0.961532
1415868_at	12.7447	7.20341	0.0770184	5.5413	1.6621	brown	1415868_at	Cct4	0.055	0.14	-0.063	0.078	0.118	0.022	0.682903	0.170442	0.562103	0.400405	0.377794	0.851039
1415872_at	70.5355	52.0864	0.327421	18.4491	33.6373	turquoise	1415872_at	Hnrph1	0.187	0.027	0.098	0.125	0.088	-0.061	0.000513	0.693032	0.059296	0.020363	0.153773	0.249392
1415876_a_at	62.239	22.3769	0.239252	39.8621	-17.4852	brown	1415876_a_at	Rps26	0.069	-0.111	0.136	0.025	-0.068	-0.043	0.27536	0.048571	0.012733	0.652602	0.376693	0.458517
1415877_at	2.97297	0.79564	0.157102	2.17733	-1.38169	grey	1415877_at	Dpysl3	-0.046	-0.016	0.125	0.109	-0.171	0.155	0.660326	0.893087	0.10284	0.126238	0.033634	0.046262
1415882_at	99.3616	63.4285	0.612233	35.933	27.4955	yellow	1415882_at	Ghitm	-0.139	0.134	-0.198	-0.065	0.06	0.074	0.019306	0.023612	0.000745	0.237575	0.504317	0.211624
1415887_at	17.9805	1.34537	0.231206	16.6352	-15.2898	greenyellow	1415887_at	Tfg	-0.055	0.114	-0.119	-0.005	0.064	0.05	0.372337	0.030148	0.019946	0.934533	0.368448	0.35339
1415895_at	60.3004	5.97489	0.955161	54.3255	-48.3506	salmon	1415895_at	Snrpn	-0.13	0.086	-0.232	-0.145	0.102	-0.015	0.061011	0.237446	0.000645	0.032278	0.224982	0.852931
1415896_x_at	61.0394	6.25538	1	54.784	-48.5286	salmon	1415896_x_at	Snrpn	-0.122	0.072	-0.216	-0.144	0.093	-0.021	0.114073	0.390772	0.00298	0.046717	0.34744	0.806456
1415897_a_at	56.3914	26.9345	0.169313	29.457	-2.52248	turquoise	1415897_a_at	Mgst1	0.397	-0.057	0.365	0.307	0.033	-0.09	0.00845	0.784646	0.013375	0.039278	0.929905	0.580161
1415903_at	12.178	1.46716	0.289695	10.7109	-9.2437	grey	1415903_at	Slc38a1	-0.221	0.106	-0.104	0.002	-0.117	0.223	0.007908	0.234689	0.226222	0.982204	0.270225	0.008728
1415910_s_at	17.5956	0.605142	0.119487	16.9905	-16.3854	grey	1415910_s_at	Ciapin1	-0.051	-0.016	-0.094	-0.11	0.043	-0.059	0.366679	0.815712	0.047566	0.024333	0.579586	0.221517
1415911_at	11.2749	5.58555	0.0539136	5.68934	-0.103789	yellow	1415911_at	Impact	-0.126	0.016	-0.068	-0.052	-0.058	0.075	0.013617	0.824514	0.193901	0.278705	0.4208	0.146538
1415913_at	1.13641	0.212227	0.041905	0.924182	-0.711955	grey	1415913_at	Rps13	-0.061	-0.162	-0.031	-0.193	-0.029	-0.133	0.541183	0.038237	0.733511	0.015535	0.859948	0.090285
1415917_at	9.95529	7.75345	0.0523376	2.20184	5.55161	blue	1415917_at	Mthfd1	0.086	0.042	-0.058	-0.016	0.145	-0.102	0.166392	0.549365	0.345588	0.796065	0.015129	0.08253
1415918_a_at	2.95846	0.394029	0.0778023	2.56444	-2.17041	grey	1415918_a_at	Tpi1	-0.008	0.028	-0.034	-0.006	0.026	0.002	0.90732	0.558779	0.4207	0.888327	0.714641	0.976151
1415922_s_at	10.5784	6.6496	0.0418001	3.92878	2.72082	turquoise	1415922_s_at	Mlp	0.094	0.019	0.139	0.158	-0.045	0.064	0.245918	0.860631	0.053538	0.031026	0.739909	0.396811
1415923_at	38.3116	27.757	0.174484	10.5545	17.2025	turquoise	1415923_at	Ndn	0.116	0.057	0.157	0.214	-0.041	0.098	0.197336	0.57291	0.055495	0.01306	0.803048	0.240295
1415932_x_at	86.5103	56.9727	0.358137	29.5376	27.4351	turquoise	1415932_x_at	Atp9a	-0.119	-0.082	-0.092	-0.174	-0.027	-0.055	0.059956	0.213333	0.143031	0.007625	0.833409	0.389908
1415934_at	10.0611	5.88328	0.0567874	4.17781	1.70548	yellow	1415934_at	Cops8	-0.1	0.037	-0.1	-0.063	0	0.037	0.052285	0.544739	0.044872	0.181234	0.999944	0.489004
1415936_at	1.67889	0.132289	0.0261209	1.5466	-1.41431	grey	1415936_at	Bcar3	0.041	0.005	0.002	0.007	0.039	-0.034	0.698671	0.970928	0.982235	0.933763	0.795048	0.687058
1415942_at	48.329	15.6088	0.0981189	32.7202	-17.1114	turquoise	1415942_at	Rpl10	0.168	0	0.119	0.119	0.049	-0.049	0.000277	0.998634	0.006453	0.010961	0.459028	0.283618
1415943_at	20.9021	9.51165	0.122179	11.3904	-1.8788	green	1415943_at	Sdc1	0.282	-0.174	0.236	0.062	0.046	-0.22	0.040062	0.231017	0.079872	0.65058	0.878796	0.106179
1415947_at	11.5421	3.56322	0.0343934	7.97885	-4.41563	yellow	1415947_at	Creg1	0.003	-0.046	0.106	0.06	-0.103	0.057	0.969371	0.409044	0.025335	0.183257	0.049575	0.244927
1415950_a_at	46.8046	18.5246	0.198064	28.28	-9.75539	brown	1415950_a_at	Pebp1	-0.013	-0.033	-0.005	-0.038	-0.008	-0.024	0.807119	0.441032	0.912249	0.267523	0.927364	0.531356
1415956_a_at	8.84965	4.51698	0.0283942	4.33267	0.184308	turquoise	1415956_a_at	Pctk1	-0.096	0.009	-0.102	-0.092	0.006	0.003	0.162532	0.928346	0.115638	0.123445	0.972198	0.97135
1415957_a_at	33.0888	30.454	0.205572	2.63476	27.8193	blue	1415957_a_at	Rrp1	-0.108	-0.181	0.117	-0.064	-0.225	0.044	0.33854	0.07026	0.252335	0.497052	0.028282	0.686091
1415959_at	28.3694	20.5985	0.129484	7.77086	12.8276	turquoise	1415959_at	Slc2a4	-0.138	-0.157	-0.208	-0.365	0.07	-0.227	0.344697	0.250784	0.101026	0.006671	0.774785	0.075675
1415965_at	31.6985	18.3498	0.115349	13.3487	5.00118	turquoise	1415965_at	Scd1	0.08	0.231	0.054	0.284	0.026	0.204	0.58588	0.042135	0.680316	0.014586	0.922169	0.072187
1415966_a_at	13.6533	5.72656	0.0386556	7.92676	-2.20021	blue	1415966_a_at	Ndufv1	-0.067	-0.056	0.012	-0.044	-0.079	0.024	0.033339	0.082651	0.751066	0.133725	0.012533	0.473203
1415973_at	47.9074	22.9494	0.245373	24.958	-2.0086	brown	1415973_at	Marcks	0	0.156	-0.054	0.101	0.054	0.101	0.998432	0.047158	0.52412	0.163624	0.698142	0.193974
1415974_at	22.7085	14.2052	0.0892957	8.50326	5.70197	turquoise	1415974_at	Map2k2	-0.076	-0.048	-0.017	-0.065	-0.058	0.01	0.102322	0.331623	0.743276	0.116657	0.319382	0.848167
1415977_at	2.62093	0.231672	0.0457445	2.38926	-2.15758	grey	1415977_at	Isyna1	0.069	-0.104	-0.048	-0.152	0.117	-0.221	0.585013	0.331238	0.665367	0.09348	0.377524	0.024094
1415982_at	17.3984	2.29176	0.876902	15.1067	-12.8149	lightgreen	1415982_at	5031400M07Rik	0.124	0.081	-0.122	-0.041	0.246	-0.165	0.106734	0.325544	0.099731	0.570728	0.000712	0.027555
1415985_at	33.2048	3.69987	0.597871	29.5049	-25.8051	magenta	1415985_at	Sf3b3	0.168	0.06	0.067	0.127	0.101	-0.041	0.005661	0.384328	0.292538	0.035893	0.157246	0.522973
1415988_at	107.573	96.3313	0.650258	11.2421	85.0891	blue	1415988_at	Hdlbp	0.002	-0.28	0.286	0.006	-0.285	0.005	0.996014	0.125051	0.105408	0.976576	0.176208	0.984415
1415990_at	10.2096	1.00988	0.386414	9.1997	-8.18982	lightgreen	1415990_at	Vdac2	0.043	0.034	-0.045	-0.011	0.088	-0.054	0.304601	0.419001	0.234188	0.773997	0.019604	0.143224
1415991_a_at	43.9966	2.60201	0.530789	41.3946	-38.7926	grey60	1415991_a_at	Klhdc3	-0.137	0.01	-0.099	-0.089	-0.039	0.049	0.001758	0.885209	0.020833	0.03936	0.584077	0.272821
1415993_at	14.2426	3.66738	0.315847	10.5753	-6.90789	tan	1415993_at	Sqle	0.139	-0.011	0.053	0.042	0.086	-0.097	0.025351	0.909442	0.421838	0.477686	0.273285	0.115462
1415996_at	38.9337	25.3742	0.325935	13.5594	11.8148	green	1415996_at	Txnip	0.281	-0.209	0.25	0.041	0.03	-0.24	0.057536	0.168538	0.081996	0.789165	0.932681	0.100437
1415998_at	2.81822	0.433687	0.0856331	2.38453	-1.95085	grey	1415998_at	Vdac1	0.016	-0.019	-0.072	-0.091	0.088	-0.107	0.845813	0.788393	0.169762	0.064066	0.142798	0.040663
1416000_a_at	52.6968	33.4985	0.430293	19.1983	14.3002	green	1416000_a_at	Prdx1	0.143	-0.041	0.086	0.045	0.057	-0.098	0.010281	0.545775	0.126751	0.38824	0.49848	0.082536
1416003_at	76.3684	54.5617	0.700852	21.8067	32.755	green	1416003_at	Cldn11	0.356	-0.103	0.322	0.219	0.034	-0.138	0.036071	0.622539	0.052011	0.163894	0.933626	0.430932
1416011_x_at	12.4909	3.6662	0.113565	8.82471	-5.1585	red	1416011_x_at	Ehd1	0.125	-0.114	0.06	-0.054	0.064	-0.179	0.035127	0.053382	0.327869	0.324309	0.448901	0.003319
1416012_at	33.7674	22.5319	0.141638	11.2355	11.2964	turquoise	1416012_at	Ehd1	0.039	-0.147	-0.098	-0.245	0.137	-0.284	0.822293	0.225871	0.418084	0.030895	0.376672	0.013798
1416014_at	29.0505	11.3093	0.109161	17.7412	-6.43189	yellow	1416014_at	Abce1	-0.058	0.119	-0.176	-0.056	0.118	0.002	0.46632	0.071538	0.005748	0.355856	0.110961	0.985942
1416019_at	120.395	66.4386	0.641287	53.9565	12.482	yellow	1416019_at	Dr1	-0.28	0.406	-0.401	0.005	0.121	0.285	0.196393	0.044633	0.041986	0.983458	0.746129	0.157285
1416022_at	35.879	9.67338	0.612016	26.2056	-16.5322	pink	1416022_at	Fabp5	0.143	-0.018	0.105	0.087	0.037	-0.056	0.04514	0.861785	0.137971	0.183332	0.784606	0.446346
1416026_a_at	23.8519	4.23139	0.267711	19.6205	-15.3891	pink	1416026_a_at	Rpl12	0.156	-0.002	0.076	0.074	0.08	-0.082	0.004808	0.983873	0.180118	0.152763	0.248697	0.13982
1416029_at	15.323	4.95318	0.0334351	10.3698	-5.41662	blue	1416029_at	Tieg1	0.083	0.067	0.055	0.121	0.028	0.039	0.627638	0.684988	0.712375	0.308248	0.929383	0.796008
1416035_at	5.84113	0.737256	0.00711624	5.10388	-4.36662	yellow	1416035_at	Hif1a	-0.126	0.092	-0.128	-0.036	0.002	0.09	0.047936	0.160091	0.037015	0.557247	0.990247	0.153223
1416038_at	24.1014	17.5408	0.118404	6.56055	10.9803	blue	1416038_at	Snd1	0.136	0.068	-0.05	0.018	0.185	-0.118	0.021709	0.291745	0.428097	0.770528	0.00127	0.048954
1416039_x_at	9.35653	4.21475	0.947875	5.14179	-0.927041	darkred	1416039_x_at	Cyr61	0.143	-0.973	0.252	-0.721	-0.109	-0.864	0.740164	0.001501	0.431486	0.018355	0.865702	0.005206
1416044_at	26.8977	11.6501	0.149647	15.2476	-3.59746	green	1416044_at	Fliih	0.219	-0.039	0.115	0.076	0.104	-0.143	0.000486	0.607607	0.057161	0.183127	0.145092	0.022073
1416048_at	13.9788	4.76595	0.0612193	9.21286	-4.44691	green	1416048_at	Phc2	0.213	0.013	0.107	0.12	0.106	-0.093	0.000545	0.891616	0.074315	0.043654	0.129651	0.12599
1416050_a_at	16.9677	12.3809	0.0835738	4.58683	7.79405	blue	1416050_a_at	Scarb1	0.002	0.088	-0.151	-0.063	0.153	-0.065	0.986449	0.176804	0.012743	0.27559	0.015248	0.302004
1416060_at	135.347	111.89	0.703352	23.457	88.4328	turquoise	1416060_at	Tbc1d15	0.2	0.102	0.201	0.302	0	0.102	0.130329	0.493043	0.113487	0.018956	0.999483	0.436536
1416061_at	52.5087	35.0299	0.33812	17.4788	17.5511	yellow	1416061_at	Tbc1d15	-0.053	0.137	-0.217	-0.08	0.163	-0.026	0.685399	0.168702	0.019301	0.37452	0.137313	0.818115
1416062_at	79.4772	57.4321	0.38768	22.0451	35.387	blue	1416062_at	Tbc1d15	0.235	-0.59	0.546	-0.044	-0.312	-0.279	0.192082	0.000687	0.000921	0.805904	0.095387	0.097109
1416065_a_at	161.242	125.078	0.786253	36.1647	88.9131	turquoise	1416065_a_at	Ankrd10	0.133	0.09	0.206	0.296	-0.072	0.163	0.328004	0.52234	0.080875	0.015362	0.743081	0.171891
1416066_at	94.9349	63.7925	0.819423	31.1424	32.6501	green	1416066_at	Cd9	0.436	-0.184	0.289	0.104	0.147	-0.332	0.002628	0.236465	0.042448	0.450855	0.502937	0.024195
1416071_at	35.5744	16.9053	0.18075	18.6691	-1.76375	brown	1416071_at	Ddx18	0.061	0.085	-0.035	0.049	0.096	-0.011	0.465871	0.249342	0.651189	0.446544	0.266465	0.894755
1416074_a_at	60.5606	32.0848	0.309693	28.4758	3.60903	yellow	1416074_a_at	Rpl28	0.083	-0.061	0.118	0.057	-0.035	-0.026	0.104705	0.25076	0.014198	0.214536	0.693158	0.622933
1416080_at	3.08634	0.478557	0.0944928	2.60779	-2.12923	grey	1416080_at	Adam15	0.062	-0.082	-0.026	-0.107	0.088	-0.169	0.483539	0.300163	0.763118	0.109179	0.368362	0.020331
1416081_at	14.5499	9.33034	0.0586516	5.21958	4.11076	turquoise	1416081_at	Smad1	0.048	0.015	0.085	0.101	-0.038	0.053	0.52959	0.863813	0.158336	0.074817	0.729166	0.387664
1416083_at	37.1905	25.364	0.27119	11.8265	13.5375	brown	1416083_at	Zfand5	-0.056	0.087	-0.054	0.033	-0.002	0.089	0.280651	0.064017	0.260439	0.457717	0.987712	0.057342
1416084_at	7.92824	4.12931	0.0441503	3.79893	0.33038	brown	1416084_at	Zfand5	-0.046	0.076	-0.078	-0.001	0.031	0.045	0.630698	0.3415	0.303437	0.988848	0.834526	0.557664
1416085_s_at	33.009	16.8323	0.113622	16.1767	0.655527	blue	1416085_s_at	Zfand5	-0.04	0.054	0.003	0.058	-0.043	0.098	0.696709	0.534119	0.972325	0.403285	0.751464	0.182995
1416086_at	34.3026	7.15181	0.45248	27.1508	-19.999	pink	1416086_at	Tpst2	0.107	-0.087	0.164	0.077	-0.057	-0.03	0.103313	0.195613	0.007919	0.189512	0.579586	0.666411
1416091_at	61.2459	39.4744	0.507055	21.7715	17.7029	green	1416091_at	Mtap4	0.184	-0.127	0.132	0.005	0.052	-0.179	0.058259	0.211361	0.175309	0.96204	0.776272	0.06376
1416093_a_at	22.3914	13.0854	0.126305	9.30602	3.77938	yellow	1416093_a_at	Mrpl20	0.048	-0.043	0.022	-0.021	0.027	-0.069	0.676593	0.696589	0.835145	0.816067	0.889422	0.427316
1416096_at	2.18189	0.695954	0.137419	1.48593	-0.789978	grey	1416096_at	AI413782	0.071	0.082	-0.02	0.062	0.091	-0.01	0.123241	0.067889	0.692958	0.133688	0.05506	0.857321
1416097_at	14.1582	9.06437	0.0969157	5.0938	3.97057	brown	1416097_at	Lrrc4	-0.02	0.161	-0.092	0.07	0.072	0.089	0.853623	0.016441	0.182647	0.26518	0.46444	0.184914
1416102_at	86.1691	56.2445	0.601363	29.9246	26.3199	brown	1416102_at	Ywhaz	-0.056	0.135	-0.089	0.047	0.032	0.103	0.385664	0.014477	0.108057	0.37029	0.753617	0.064569
1416105_at	5.27355	1.41552	0.327101	3.85802	-2.4425	lightcyan	1416105_at	Nnt	0.11	0.061	-0.008	0.053	0.119	-0.058	0.025746	0.247582	0.894846	0.247958	0.0178	0.242109
1416111_at	34.151	15.6217	0.4839	18.5292	-2.9075	red	1416111_at	Cd83	-0.423	0.159	-0.209	-0.051	-0.213	0.372	0.001148	0.25395	0.104301	0.700506	0.157713	0.005125
1416113_at	34.3216	4.84723	0.193685	29.4744	-24.6272	black	1416113_at	Fkbp8	-0.084	-0.054	-0.132	-0.186	0.048	-0.102	0.182642	0.4235	0.021171	0.003256	0.628579	0.085192
1416116_at	16.3585	7.15807	0.0765337	9.20044	-2.04236	brown	1416116_at	Orc3l	0.077	0.191	-0.078	0.113	0.155	0.036	0.408749	0.015149	0.347432	0.122622	0.070853	0.680984
1416122_at	2.3795	0.65028	0.1284	1.72922	-1.07894	grey	1416122_at	Ccnd2	-0.184	0.016	-0.105	-0.089	-0.079	0.095	0.015006	0.891236	0.170889	0.202133	0.482913	0.210996
1416123_at	2.09997	0.486729	0.0961064	1.61324	-1.12651	grey	1416123_at	Ccnd2	-0.235	-0.001	-0.004	-0.005	-0.231	0.23	0.05232	0.995372	0.979894	0.969713	0.078503	0.057041
1416125_at	2.06468	0.560941	0.11076	1.50374	-0.942799	grey	1416125_at	Fkbp5	0.127	0.005	0.03	0.035	0.097	-0.092	0.03006	0.959072	0.654698	0.533319	0.150402	0.112954
1416132_at	56.0758	4.35564	0.570602	51.7201	-47.3645	purple	1416132_at	Efr3a	-0.132	0.377	-0.235	0.142	0.103	0.274	0.645397	0.080836	0.287025	0.482417	0.806534	0.19632
1416133_at	14.1915	3.25865	0.0314535	10.9328	-7.67416	yellow	1416133_at	Efr3a	-0.067	0.11	-0.173	-0.063	0.106	0.004	0.486074	0.177322	0.022414	0.391634	0.292594	0.969527
1416140_a_at	3.1992	1.34243	0.265067	1.85677	-0.514345	grey	1416140_a_at	Dhx30	0.076	-0.021	0.011	-0.01	0.064	-0.086	0.066829	0.682663	0.821351	0.817354	0.182807	0.035828
1416142_at	37.8016	13.356	0.142802	24.4456	-11.0896	brown	1416142_at	Rps6	0.098	-0.145	0.108	-0.036	-0.01	-0.135	0.15069	0.025513	0.091866	0.565457	0.952191	0.039549
1416147_at	9.79515	2.64496	0.105687	7.15019	-4.50522	black	1416147_at	Hspa4	0.057	-0.008	-0.167	-0.175	0.225	-0.232	0.736739	0.971083	0.164888	0.114001	0.087796	0.053243
1416148_at	23.6155	6.98474	0.0439069	16.6307	-9.64598	turquoise	1416148_at	Laptm4b	-0.117	0.05	-0.128	-0.078	0.011	0.04	0.049221	0.46428	0.025746	0.156351	0.943045	0.524749
1416153_at	18.6313	8.23262	0.0880226	10.3987	-2.16612	brown	1416153_at	Srp54	-0.035	0.081	-0.089	-0.008	0.054	0.028	0.453849	0.037323	0.018782	0.8578	0.285919	0.49578
1416154_at	0.690686	0.0945325	0.0186658	0.596153	-0.501621	grey	1416154_at	Srp54	-0.003	-0.051	0.019	-0.032	-0.022	-0.029	0.990217	0.73155	0.89392	0.788729	0.937218	0.828782
1416155_at	6.18255	1.32735	0.041116	4.8552	-3.52786	red	1416155_at	Hmgb3	0.093	-0.125	0.067	-0.058	0.026	-0.15	0.145106	0.039183	0.285951	0.304297	0.836447	0.014018
1416161_at	69.0467	49.3085	0.309959	19.7382	29.5703	turquoise	1416161_at	Rad21	0.052	0.112	0.072	0.184	-0.019	0.131	0.717314	0.31993	0.520089	0.060096	0.938579	0.197617
1416167_at	17.6457	7.18712	0.0693724	10.4586	-3.27147	yellow	1416167_at	Prdx4	0.084	-0.066	0.13	0.063	-0.045	-0.021	0.156706	0.280179	0.017891	0.225452	0.635352	0.74108
1416170_at	9.77818	2.05153	0.0819745	7.72665	-5.67513	black	1416170_at	Trap1	-0.049	-0.033	-0.112	-0.145	0.063	-0.097	0.624048	0.737652	0.135631	0.045574	0.605223	0.193943
1416171_at	3.9128	0.664048	0.131119	3.24875	-2.5847	grey	1416171_at	C12orf41	-0.066	0.062	-0.072	-0.01	0.006	0.056	0.097674	0.115749	0.055816	0.807118	0.950318	0.146188
1416172_at	9.92047	7.09652	0.0446095	2.82395	4.27256	turquoise	1416172_at	Pes1	0.082	0.023	0.076	0.099	0.006	0.017	0.088005	0.704875	0.101694	0.032687	0.962564	0.748451
1416178_a_at	94.4218	71.9079	0.923667	22.5139	49.3939	green	1416178_a_at	Plekhb1	0.257	-0.086	0.168	0.082	0.089	-0.175	0.028094	0.537832	0.15365	0.457669	0.654283	0.132983
1416179_a_at	54.9189	41.8796	0.26326	13.0393	28.8404	turquoise	1416179_a_at	Rdx	0.224	0.019	0.292	0.312	-0.069	0.088	0.068045	0.918085	0.012499	0.01202	0.76059	0.48127
1416180_a_at	72.9266	6.93564	0.438804	65.9909	-59.0553	pink	1416180_a_at	Rdx	0.108	-0.067	0.257	0.19	-0.149	0.082	0.401884	0.619765	0.01497	0.066711	0.287957	0.470338
1416184_s_at	8.26148	1.95938	0.0251685	6.3021	-4.34273	green	1416184_s_at	Hmga1	-0.195	0.087	-0.112	-0.024	-0.083	0.17	0.003063	0.211116	0.08694	0.719662	0.348186	0.011117
1416201_at	83.1512	36.4939	0.390191	46.6572	-10.1633	brown	1416201_at	Crk	-0.076	0.192	-0.212	-0.02	0.136	0.056	0.512618	0.039618	0.019021	0.841995	0.239824	0.573013
1416209_at	61.6924	7.85074	0.4967	53.8417	-45.991	pink	1416209_at	Glud1	-0.073	0.103	-0.126	-0.023	0.053	0.05	0.285912	0.09656	0.032836	0.711331	0.58803	0.427737
1416212_at	60.3522	11.0976	0.702125	49.2545	-38.1569	pink	1416212_at	Magoh	0.156	-0.001	0.156	0.156	-0.001	0	0.058668	0.997613	0.049121	0.048073	0.998126	0.99998
1416213_x_at	8.85054	5.09773	0.0344108	3.75281	1.34492	blue	1416213_x_at	Surf4	-0.004	0.139	-0.125	0.014	0.122	0.018	0.970436	0.012673	0.020819	0.810805	0.039439	0.783625
1416215_at	44.2845	27.493	0.172824	16.7915	10.7015	turquoise	1416215_at	Gosr1	0.215	0.107	0.102	0.21	0.112	-0.005	0.003709	0.166811	0.176052	0.007295	0.218278	0.962803
1416217_a_at	23.1058	6.77352	0.0653802	16.3323	-9.55874	yellow	1416217_a_at	Rpl37a	0.094	-0.04	0.078	0.038	0.016	-0.056	0.018081	0.367733	0.045108	0.306623	0.845352	0.155916
1416220_at	53.0043	10.7299	0.678858	42.2744	-31.5445	pink	1416220_at	Spcs1	0.119	-0.054	0.131	0.077	-0.012	-0.042	0.056934	0.451106	0.029237	0.176589	0.938295	0.520264
1416221_at	8.8513	1.47742	0.291721	7.37389	-5.89647	grey	1416221_at	Fstl1	0.115	-0.027	0.175	0.148	-0.06	0.033	0.180707	0.811944	0.025226	0.055573	0.667961	0.716752
1416222_at	25.9186	6.42469	0.0620132	19.4939	-13.0692	yellow	1416222_at	Nsdhl	0.044	0.123	-0.113	0.009	0.157	-0.034	0.569742	0.041031	0.053737	0.886628	0.008737	0.592751
1416230_at	92.2273	54.8659	0.529584	37.3614	17.5045	yellow	1416230_at	Rfk	-0.042	0.269	-0.266	0.002	0.224	0.045	0.807793	0.020399	0.017891	0.986532	0.078331	0.733812
1416232_at	33.2503	18.1964	0.233736	15.0539	3.14258	green	1416232_at	Olig2	0.353	-0.106	0.357	0.251	-0.004	-0.102	0.004227	0.460082	0.003222	0.03974	0.990888	0.424704
1416241_at	10.8673	4.256	0.0455049	6.61129	-2.35529	brown	1416241_at	Sec13	0.088	-0.041	0.024	-0.016	0.064	-0.105	0.072658	0.465737	0.657046	0.744441	0.307633	0.030947
1416243_a_at	56.7771	34.2406	0.330501	22.5366	11.704	yellow	1416243_a_at	Rpl35	0.144	-0.085	0.181	0.096	-0.037	-0.048	0.026831	0.212662	0.004081	0.112051	0.760687	0.47311
1416250_at	12.8245	4.44652	1	8.37801	-3.93149	darkred	1416250_at	Btg2	-0.125	-0.733	-0.116	-0.849	-0.009	-0.724	0.724435	0.003488	0.685465	0.002102	0.990473	0.004601
1416260_a_at	19.2148	9.53525	0.122482	9.67957	-0.144322	green	1416260_a_at	Snx1	0.116	-0.014	-0.011	-0.025	0.127	-0.141	0.0957	0.892951	0.901144	0.721619	0.088578	0.038169
1416283_at	62.3044	21.0616	0.22519	41.2428	-20.1812	brown	1416283_at	Gart	-0.037	-0.137	-0.06	-0.197	0.023	-0.16	0.762356	0.110359	0.509962	0.020587	0.905058	0.057315
1416286_at	48.8915	24.5335	0.759951	24.358	0.175494	red	1416286_at	Rgs4	-0.228	0.209	-0.26	-0.051	0.033	0.177	0.018406	0.029758	0.005545	0.591048	0.878796	0.06779
1416287_at	45.6736	21.3004	0.659803	24.3732	-3.07278	red	1416287_at	Rgs4	-0.357	0.253	-0.295	-0.043	-0.062	0.314	0.001551	0.024348	0.006819	0.710712	0.773827	0.006372
1416292_at	4.74195	0.963468	0.19024	3.77848	-2.81501	grey	1416292_at	Prdx3	0.079	0.078	-0.032	0.045	0.111	-0.033	0.033222	0.035719	0.413276	0.183512	0.002117	0.377252
1416300_a_at	24.7245	11.166	0.143428	13.5586	-2.39261	green	1416300_a_at	Slc25a3	-0.08	0.033	-0.065	-0.032	-0.015	0.048	0.015674	0.379241	0.044618	0.293575	0.824118	0.149629
1416301_a_at	4.20466	1.12185	0.231906	3.0828	-1.96095	lightyellow	1416301_a_at	Ebf1	0.091	-0.079	0.093	0.014	-0.002	-0.077	0.67563	0.700142	0.598142	0.936401	0.995455	0.658147
1416305_at	3.82865	1.04904	0.0134751	2.77961	-1.73057	green	1416305_at	Sh3bp4	0.038	-0.074	0.012	-0.062	0.026	-0.1	0.743292	0.421053	0.906528	0.417367	0.888821	0.215484
1416311_s_at	5.34719	1.61011	0.0155413	3.73709	-2.12698	yellow	1416311_s_at	Tuba3a	-0.08	0.199	-0.146	0.054	0.066	0.133	0.485168	0.031319	0.116596	0.550282	0.686223	0.150359
1416317_a_at	60.7485	45.3396	0.306053	15.4089	29.9307	blue	1416317_a_at	Stambp	-0.047	-0.061	0.148	0.087	-0.195	0.134	0.734448	0.606626	0.125848	0.334319	0.061566	0.165496
1416319_at	9.09085	0.82418	0.162737	8.26667	-7.44249	grey	1416319_at	Adk	0.054	-0.059	0.002	-0.057	0.052	-0.111	0.329612	0.255813	0.976447	0.200561	0.458397	0.02304
1416332_at	5.05358	0.573831	0.0363052	4.47975	-3.90592	pink	1416332_at	Cirbp	0.002	0.022	0.096	0.118	-0.094	0.116	0.990553	0.835199	0.193198	0.083679	0.320199	0.108244
1416344_at	43.9078	30.2707	0.388832	13.6371	16.6336	green	1416344_at	Lamp2	0.156	-0.128	0.16	0.032	-0.004	-0.124	0.088129	0.166666	0.066743	0.727962	0.988247	0.161568
1416348_at	2.89214	0.343968	0.0679178	2.54817	-2.2042	grey	1416348_at	Men1	0.186	-0.032	0.08	0.048	0.106	-0.139	0.08269	0.828797	0.478251	0.648345	0.498977	0.183955
1416352_s_at	18.2651	7.79605	0.0526251	10.4691	-2.673	blue	1416352_s_at	Gpsn2	0.009	0.032	-0.116	-0.085	0.125	-0.093	0.918461	0.595592	0.014198	0.06807	0.010814	0.058278
1416354_at	18.8677	6.03211	0.0582239	12.8355	-6.80344	yellow	1416354_at	Rbmx	0.028	0.115	-0.122	-0.007	0.15	-0.034	0.748931	0.054815	0.036353	0.922164	0.012991	0.593948
1416355_at	13.4665	1.68968	0.333634	11.7768	-10.0871	grey	1416355_at	Rbmx	-0.138	-0.172	0.045	-0.127	-0.182	0.011	0.491633	0.339852	0.822525	0.406128	0.428296	0.961445
1416357_a_at	71.1271	51.8579	0.666123	19.2691	32.5888	green	1416357_a_at	Mcam	0.404	-0.201	0.325	0.124	0.079	-0.28	0.005964	0.19858	0.023687	0.371034	0.782412	0.060597
1416360_at	3.08548	0.626674	0.23397	2.4588	-1.83213	royalblue	1416360_at	Snag1	-0.228	-0.002	-0.073	-0.076	-0.155	0.153	0.012512	0.988838	0.457926	0.380245	0.143505	0.09617
1416364_at	22.1909	2.39285	0.472476	19.798	-17.4052	grey	1416364_at	Hsp90ab1	0.084	0.043	0.033	0.075	0.051	-0.008	0.046861	0.359301	0.468032	0.058951	0.366329	0.871619
1416365_at	104.138	93.7075	0.632547	10.431	83.2765	blue	1416365_at	Hsp90ab1	0.014	-0.119	0.134	0.014	-0.12	0	0.906408	0.099766	0.05403	0.852609	0.144657	0.996632
1416366_at	13.1418	0.950644	0.193924	12.1912	-11.2405	grey60	1416366_at	Ndufc2	0.128	-0.022	0.095	0.074	0.033	-0.054	0.028619	0.788242	0.100128	0.172556	0.76544	0.35965
1416367_at	34.5247	21.1599	0.204243	13.3648	7.79516	yellow	1416367_at	C7orf55	0.128	-0.106	0.097	-0.01	0.032	-0.138	0.090456	0.165225	0.196233	0.906532	0.835836	0.06253
1416368_at	35.8346	18.0967	0.193489	17.7379	0.358845	brown	1416368_at	Gsta4	0.084	-0.116	0.021	-0.095	0.063	-0.178	0.2933	0.111218	0.808273	0.148945	0.580901	0.012905
1416369_at	40.1952	22.3436	0.150824	17.8516	4.49194	blue	1416369_at	5730414C17Rik	-0.042	0.096	-0.143	-0.048	0.101	-0.006	0.65901	0.193886	0.035654	0.475949	0.244179	0.953401
1416371_at	100.601	73.2326	0.940683	27.3686	45.864	green	1416371_at	Apod	0.354	-0.156	0.232	0.077	0.122	-0.277	0.013692	0.328139	0.10577	0.58734	0.608392	0.056513
1416375_at	1.74017	0.110212	0.0217617	1.62996	-1.51975	grey	1416375_at	Ap3m1	-0.038	0.051	-0.051	0	0.013	0.038	0.449226	0.248904	0.230898	0.994659	0.889422	0.367166
1416379_at	1.82062	0.206833	0.04084	1.61378	-1.40695	grey	1416379_at	Panx1	-0.033	0.108	-0.089	0.02	0.055	0.053	0.586073	0.021457	0.055534	0.677864	0.397679	0.262215
1416384_a_at	3.62399	0.694271	0.137086	2.92972	-2.23545	grey	1416384_a_at	Cope	-0.003	-0.004	-0.012	-0.016	0.009	-0.012	0.971445	0.96463	0.846632	0.760856	0.943059	0.832895
1416396_at	48.4631	28.3678	0.178323	20.0953	8.27249	turquoise	1416396_at	Snx4	-0.162	0.019	-0.2	-0.181	0.037	-0.018	0.120966	0.901475	0.041337	0.059634	0.860189	0.883759
1416398_at	9.67076	7.6522	0.0516541	2.01856	5.63363	blue	1416398_at	Mesdc1	-0.2	-0.193	0.112	-0.081	-0.312	0.119	0.188001	0.196498	0.463355	0.5549	0.036311	0.416446
1416402_at	64.3365	21.5895	0.668759	42.747	-21.1574	red	1416402_at	Abcb10	0.218	-0.078	0.137	0.059	0.081	-0.159	0.014533	0.451806	0.127638	0.489308	0.567649	0.076449
1416403_at	35.2537	30.4207	0.205346	4.83304	25.5876	blue	1416403_at	Abcb10	-0.057	-0.314	0.371	0.058	-0.428	0.115	0.621427	0.000667	3.6e-05	0.489086	2e-06	0.187584
1416412_at	70.8314	54.8912	0.345052	15.9402	38.9511	turquoise	1416412_at	Nsmaf	0.093	0.035	0.116	0.152	-0.023	0.059	0.365662	0.769073	0.197579	0.070739	0.912293	0.532299
1416418_at	11.1252	8.71203	0.348114	2.41321	6.29882	black	1416418_at	Gabarapl1	-0.043	-0.098	-0.058	-0.156	0.015	-0.113	0.651647	0.19081	0.445091	0.028623	0.932681	0.113083
1416419_s_at	34.1011	16.1375	0.644819	17.9636	-1.82615	black	1416419_s_at	Gabarapl1	-0.084	-0.119	-0.104	-0.223	0.02	-0.139	0.164209	0.036954	0.063293	0.000496	0.871268	0.016268
1416420_a_at	45.7189	10.2495	0.648466	35.4694	-25.2199	pink	1416420_a_at	Rpl9	0.061	-0.004	0.063	0.06	-0.003	-0.001	0.123999	0.954891	0.091261	0.092245	0.981006	0.983067
1416421_a_at	28.1959	13.4214	0.1435	14.7745	-1.35315	brown	1416421_a_at	Ssb	-0.056	0.119	-0.061	0.058	0.005	0.114	0.750746	0.384917	0.659873	0.632329	0.988247	0.360338
1416422_a_at	104.941	58.7349	0.369214	46.2057	12.5292	turquoise	1416422_a_at	Ssb	-0.054	0.16	0.039	0.199	-0.094	0.254	0.745074	0.192195	0.777806	0.070847	0.630846	0.030735
1416424_at	88.5681	61.8915	0.795006	26.6766	35.2149	green	1416424_at	M6prbp1	0.337	-0.254	0.319	0.066	0.017	-0.271	0.04435	0.140129	0.049388	0.697778	0.969232	0.102466
1416427_at	54.5925	39.6448	0.423879	14.9477	24.697	brown	1416427_at	Ccni	0.023	0.191	-0.111	0.08	0.134	0.057	0.838659	0.008417	0.12566	0.233388	0.097293	0.445426
1416429_a_at	143.744	114.352	0.718828	29.3926	84.9592	turquoise	1416429_a_at	Cat	0.238	0.038	0.248	0.286	-0.01	0.048	0.077499	0.843104	0.05403	0.029683	0.977981	0.748558
1416436_a_at	3.97979	0.668043	0.154372	3.31175	-2.64371	lightcyan	1416436_a_at	Bfzb	-0.106	-0.079	-0.044	-0.123	-0.062	-0.017	0.039444	0.132467	0.42117	0.017862	0.370453	0.770843
1416440_at	82.4642	54.4884	0.34252	27.9758	26.5126	turquoise	1416440_at	Cd164	0.229	0.018	0.22	0.237	0.009	0.009	0.025242	0.911205	0.02577	0.021298	0.974378	0.948879
1416442_at	5.62819	3.3075	0.74384	2.32069	0.986811	darkred	1416442_at	Ier2	-0.024	-0.385	0	-0.384	-0.025	-0.36	0.94522	0.057809	0.999039	0.048952	0.963814	0.074963
1416443_a_at	25.9815	17.7409	0.708887	8.24065	9.50021	black	1416443_a_at	Sae1	-0.126	-0.06	-0.184	-0.244	0.058	-0.118	0.115239	0.506962	0.013375	0.003071	0.656802	0.122086
1416451_s_at	0.937946	0.158136	0.0312246	0.779809	-0.621673	grey	1416451_s_at	Tbn	0.113	-0.016	0.042	0.026	0.071	-0.087	0.051171	0.847948	0.500692	0.652369	0.356274	0.127431
1416455_a_at	79.9172	57.416	0.737516	22.5012	34.9148	green	1416455_a_at	Cryab	0.325	-0.174	0.193	0.019	0.133	-0.307	0.020239	0.245453	0.174666	0.905137	0.544294	0.029736
1416457_at	74.6371	32.3776	0.346179	42.2595	-9.88196	brown	1416457_at	Ddah2	0.23	-0.197	0.119	-0.078	0.112	-0.309	0.098903	0.162105	0.409413	0.54928	0.617263	0.023687
1416461_at	14.6739	0.754021	0.158758	13.9198	-13.1658	midnightblue	1416461_at	Gpiap1	0.093	0.07	-0.021	0.049	0.114	-0.044	0.062849	0.175261	0.711405	0.28699	0.024477	0.379375
1416462_at	81.3198	41.9783	0.405188	39.3415	2.63674	yellow	1416462_at	Gpiap1	0.033	0.117	-0.09	0.027	0.124	-0.007	0.678235	0.045786	0.123774	0.64802	0.047811	0.930008
1416463_at	58.5006	33.69	0.360211	24.8106	8.87943	brown	1416463_at	Gpiap1	-0.072	0.228	-0.209	0.019	0.137	0.091	0.490668	0.007028	0.010748	0.837523	0.167135	0.287898
1416467_at	99.0776	68.8644	0.664702	30.2132	38.6512	yellow	1416467_at	Ddx3x	-0.158	0.226	-0.303	-0.077	0.144	0.081	0.194998	0.047739	0.006246	0.478094	0.341238	0.494733
1416469_at	24.3296	9.18118	0.284397	15.1484	-5.96725	red	1416469_at	Luzp1	-0.176	0.103	-0.143	-0.041	-0.033	0.136	0.051309	0.293988	0.108498	0.647644	0.86227	0.128968
1416476_a_at	59.6214	43.1895	0.271494	16.4319	26.7577	turquoise	1416476_a_at	Ube2d2	0.066	0.037	0.065	0.103	0	0.037	0.533259	0.735766	0.466323	0.183257	0.998882	0.687505
1416482_at	118.509	109.935	0.742089	8.57343	101.362	blue	1416482_at	Ttc3	-0.036	-0.282	0.253	-0.029	-0.289	0.007	0.850742	0.021665	0.035015	0.82457	0.022006	0.966097
1416484_at	45.7317	27.3975	0.18494	18.3341	9.06338	blue	1416484_at	Ttc3	-0.016	0.012	0.067	0.079	-0.083	0.095	0.924452	0.939568	0.532869	0.388406	0.606241	0.338997
1416494_at	31.8566	4.44969	0.281523	27.4069	-22.9572	pink	1416494_at	Ndufs5	0.012	-0.031	0.08	0.048	-0.068	0.036	0.909051	0.693856	0.206851	0.406983	0.444724	0.582574
1416513_at	10.9327	4.31805	0.0416793	6.61464	-2.29658	yellow	1416513_at	Lamb2	0.257	-0.119	0.23	0.111	0.027	-0.146	0.017445	0.313712	0.02813	0.268819	0.917974	0.175508
1416519_at	83.3302	44.4667	0.429208	38.8635	5.60323	yellow	1416519_at	Rpl36	0.08	-0.096	0.125	0.029	-0.045	-0.051	0.120702	0.054614	0.009386	0.539425	0.569775	0.311345
1416520_x_at	82.4557	56.3455	0.602442	26.1102	30.2352	brown	1416520_x_at	Rpl36	0.074	-0.145	0.111	-0.034	-0.037	-0.108	0.366267	0.040936	0.116762	0.631547	0.78854	0.126816
1416521_at	6.90009	3.74558	0.0235451	3.15451	0.591073	turquoise	1416521_at	Sepw1	-0.08	-0.02	-0.075	-0.095	-0.005	-0.015	0.272919	0.831349	0.26616	0.117442	0.979331	0.84897
1416527_at	1.6737	0.342675	0.0676624	1.33102	-0.98835	grey	1416527_at	Rab32	-0.015	0.024	0.05	0.074	-0.064	0.089	0.911366	0.830548	0.570734	0.314808	0.625297	0.2634
1416537_at	14.3394	2.5244	0.498451	11.815	-9.29056	grey	1416537_at	Creld1	0.067	-0.069	0	-0.068	0.067	-0.135	0.282797	0.249814	0.997199	0.183648	0.379719	0.016493
1416541_at	7.78567	4.00026	0.0270027	3.78541	0.214858	blue	1416541_at	Skd3	-0.012	-0.036	-0.034	-0.07	0.022	-0.058	0.905652	0.64029	0.623513	0.21803	0.869	0.356362
1416549_at	14.0831	9.91247	0.105983	4.17068	5.74179	brown	1416549_at	Slc35b4	-0.018	0.137	-0.084	0.052	0.066	0.071	0.894074	0.105141	0.327801	0.508036	0.63274	0.405643
1416550_at	39.3497	20.2506	0.195466	19.0991	1.15159	yellow	1416550_at	Slc35b4	-0.051	0.152	-0.206	-0.054	0.155	-0.003	0.657702	0.077967	0.012629	0.505618	0.103691	0.977366
1416556_at	8.621	2.37852	0.0160556	6.24248	-3.86395	blue	1416556_at	Sas	0.093	-0.035	0.005	-0.029	0.087	-0.122	0.089453	0.591965	0.941121	0.56739	0.157796	0.022827
1416560_at	1.80695	0.675198	0.13332	1.13175	-0.456555	grey	1416560_at	Slc13a3	0.303	-0.058	-0.002	-0.059	0.305	-0.363	0.080229	0.809002	0.994236	0.733575	0.109409	0.033159
1416561_at	115.788	45.3215	0.484574	70.4662	-25.1447	brown	1416561_at	Gad1	0.054	0.213	-0.02	0.194	0.073	0.14	0.715693	0.040597	0.882672	0.053065	0.691304	0.177653
1416562_at	93.4064	56.7929	0.548184	36.6135	20.1794	yellow	1416562_at	Gad1	-0.244	0.306	-0.368	-0.062	0.125	0.182	0.094868	0.029887	0.007267	0.662264	0.585447	0.196802
1416568_a_at	49.3406	45.4526	0.306816	3.88796	41.5647	blue	1416568_a_at	Acin1	0.049	-0.094	0.112	0.018	-0.064	-0.03	0.638357	0.259843	0.149785	0.823214	0.619749	0.730272
1416572_at	31.3443	23.9774	0.150725	7.36685	16.6106	turquoise	1416572_at	Mmp14	-0.096	-0.103	-0.158	-0.261	0.061	-0.165	0.483339	0.416205	0.16288	0.021298	0.772614	0.139591
1416576_at	11.7647	6.09828	0.0652024	5.66646	0.431819	brown	1416576_at	Socs3	0.044	-0.299	0.113	-0.185	-0.07	-0.229	0.814637	0.014935	0.383778	0.106464	0.763838	0.064358
1416580_a_at	80.9937	60.056	0.377519	20.9377	39.1183	turquoise	1416580_a_at	Stub1	-0.088	-0.051	-0.083	-0.134	-0.005	-0.046	0.087206	0.357729	0.093635	0.009951	0.971531	0.363398
1416590_a_at	49.4097	29.0876	0.311003	20.3221	8.76548	brown	1416590_a_at	Rab34	0.078	-0.196	0.151	-0.046	-0.073	-0.124	0.284087	0.002818	0.016449	0.457486	0.428251	0.058203
1416593_at	4.61038	0.655708	0.129472	3.95467	-3.29896	grey	1416593_at	Glrx1	-0.022	0.071	-0.172	-0.101	0.15	-0.079	0.868719	0.474434	0.039015	0.201177	0.12473	0.36915
1416601_a_at	41.6883	27.7717	0.268061	13.9166	13.855	yellow	1416601_a_at	Dscr1	-0.411	0.242	-0.196	0.047	-0.215	0.457	0.025818	0.211793	0.306042	0.810478	0.396068	0.013798
1416603_at	12.0191	4.29712	0.0414772	7.72196	-3.42484	yellow	1416603_at	Rpl22	0.161	-0.016	0.08	0.064	0.081	-0.097	0.015433	0.874899	0.243124	0.29966	0.368448	0.145694
1416616_s_at	45.278	10.5223	0.665726	34.7557	-24.2334	pink	1416616_s_at	Clpp	0.099	-0.048	0.146	0.098	-0.046	-0.001	0.172002	0.56209	0.028542	0.123406	0.705707	0.987237
1416630_at	57.955	33.0111	0.424032	24.9439	8.0672	green	1416630_at	Id3	0.286	-0.295	0.305	0.011	-0.02	-0.275	0.044355	0.03676	0.025523	0.947563	0.957887	0.053228
1416634_at	48.2061	4.08625	0.833562	44.1198	-40.0336	grey60	1416634_at	5730536A07Rik	0.198	0.031	0.123	0.154	0.075	-0.043	0.027845	0.804641	0.175243	0.069037	0.615157	0.657342
1416644_a_at	36.5452	24.0447	0.151148	12.5004	11.5443	turquoise	1416644_a_at	Sema3b	-0.057	-0.14	-0.156	-0.296	0.099	-0.239	0.74914	0.299718	0.21851	0.018408	0.63423	0.055004
1416647_at	36.7786	26.8567	0.287151	9.92184	16.9349	brown	1416647_at	Bckdha	0.044	-0.153	0.08	-0.074	-0.036	-0.117	0.557306	0.008574	0.177486	0.171479	0.734839	0.046337
1416652_at	0.35663	0.0808952	0.015973	0.275735	-0.194839	grey	1416652_at	Aspn	0.011	-0.006	-0.038	-0.044	0.049	-0.054	0.950216	0.974486	0.744279	0.659298	0.802469	0.609849
1416654_at	25.8177	11.476	0.122701	14.3417	-2.86563	brown	1416654_at	Slc31a2	0.122	-0.154	0.023	-0.131	0.099	-0.253	0.199714	0.088087	0.836337	0.111143	0.428442	0.005398
1416656_at	31.1019	8.82096	0.0943131	22.281	-13.46	brown	1416656_at	Clic1	0.199	-0.332	0.134	-0.198	0.065	-0.397	0.301844	0.05227	0.465548	0.208478	0.855994	0.021481
1416658_at	29.3093	8.14202	0.087054	21.1673	-13.0253	brown	1416658_at	Frzb	-0.241	0.217	-0.295	-0.078	0.053	0.163	0.050706	0.080975	0.013099	0.506901	0.83251	0.180451
1416661_at	83.8987	77.1149	0.520543	6.7838	70.3311	blue	1416661_at	Eif3s10	0.022	-0.205	0.316	0.111	-0.294	0.089	0.933299	0.208213	0.035014	0.444608	0.081634	0.588316
1416663_at	13.0807	5.41423	0.0340345	7.66643	-2.2522	turquoise	1416663_at	Ndufa9	-0.001	0.061	-0.011	0.049	0.011	0.05	0.995983	0.313273	0.871501	0.334488	0.936474	0.374736
1416669_s_at	81.246	53.3679	0.335477	27.878	25.4899	turquoise	1416669_s_at	Naca	0.175	0.042	0.116	0.157	0.06	-0.018	0.004634	0.584121	0.058885	0.014129	0.53858	0.804573
1416672_s_at	14.8299	3.87654	0.154898	10.9533	-7.0768	black	1416672_s_at	2210015I05Rik	-0.063	-0.097	-0.016	-0.113	-0.047	-0.05	0.209658	0.038362	0.771586	0.017385	0.505412	0.291272
1416680_at	109.12	51.9884	0.326805	57.1314	-5.14303	turquoise	1416680_at	Ube3a	-0.056	0.087	0.082	0.17	-0.139	0.226	0.480923	0.20722	0.217749	0.011933	0.045759	0.000844
1416682_at	38.1337	3.19742	0.631342	34.9363	-31.7388	grey	1416682_at	Ube3a	-0.36	0.131	-0.086	0.045	-0.274	0.405	0.032121	0.5064	0.654853	0.797202	0.162497	0.017018
1416683_at	22.447	10.6205	0.136422	11.8265	-1.20604	green	1416683_at	Plxnb2	0.192	-0.046	0.089	0.043	0.103	-0.149	0.015898	0.649758	0.282664	0.578618	0.32453	0.063586
1416700_at	38.552	20.6165	0.22043	17.9355	2.68098	brown	1416700_at	Rhoe	-0.037	0.208	-0.076	0.132	0.039	0.169	0.775777	0.018031	0.41737	0.108974	0.826253	0.057811
1416701_at	71.0587	46.1765	0.445711	24.8821	21.2944	yellow	1416701_at	Rhoe	-0.362	0.313	-0.322	-0.009	-0.04	0.353	0.026534	0.055263	0.042413	0.961459	0.917165	0.030947
1416702_at	78.0885	56.3615	0.54402	21.727	34.6345	yellow	1416702_at	Serpini1	-0.202	0.272	-0.254	0.019	0.052	0.221	0.185941	0.057809	0.071009	0.907236	0.866063	0.121794
1416704_at	47.0238	32.2595	0.311379	14.7643	17.4952	yellow	1416704_at	Mapk14	-0.337	0.287	-0.266	0.021	-0.071	0.358	0.067246	0.122989	0.143763	0.919786	0.852262	0.050475
1416706_at	74.863	46.8759	0.452461	27.9871	18.8888	yellow	1416706_at	Rpe	-0.028	0.164	-0.19	-0.026	0.161	0.002	0.810199	0.037225	0.012984	0.751803	0.056325	0.980982
1416713_at	100.768	63.6773	0.817943	37.0903	26.587	green	1416713_at	Tppp3	0.439	-0.293	0.333	0.04	0.106	-0.4	0.01811	0.125035	0.067929	0.842846	0.760907	0.032577
1416719_a_at	44.1706	18.9277	0.202374	25.2429	-6.31518	brown	1416719_a_at	Rps10	0.109	-0.055	0.097	0.042	0.012	-0.067	0.029174	0.31039	0.046022	0.37214	0.918863	0.175137
1416724_x_at	11.7042	4.77916	0.0322604	6.92506	-2.14589	blue	1416724_x_at	Tcf4	-0.04	0.036	0.012	0.048	-0.052	0.088	0.620351	0.644395	0.878548	0.411376	0.603637	0.152223
1416726_s_at	94.7297	67.4781	0.424175	27.2516	40.2266	turquoise	1416726_s_at	Ube2s	-0.049	-0.086	-0.069	-0.155	0.02	-0.106	0.520391	0.176459	0.272791	0.013235	0.883586	0.082251
1416727_a_at	53.1985	25.1971	0.158392	28.0014	-2.80432	turquoise	1416727_a_at	Cyb5	0.066	-0.036	0.12	0.084	-0.054	0.018	0.247722	0.565394	0.016787	0.083473	0.479938	0.759827
1416731_at	139.066	101.085	0.635432	37.9811	63.1039	turquoise	1416731_at	Top2b	0.076	0.115	0.07	0.185	0.006	0.109	0.33542	0.102904	0.33278	0.010137	0.973895	0.11365
1416732_at	123.118	76.9116	0.742376	46.2059	30.7057	yellow	1416732_at	Top2b	-0.126	0.45	-0.366	0.084	0.24	0.21	0.573122	0.009471	0.029845	0.623656	0.278614	0.224914
1416738_at	3.28521	0.969836	0.191498	2.31538	-1.34554	grey	1416738_at	Brap	0.043	-0.025	-0.042	-0.067	0.085	-0.11	0.463087	0.688575	0.417682	0.137116	0.123901	0.02446
1416754_at	28.9327	4.1563	0.544487	24.7764	-20.6201	purple	1416754_at	Prkar1b	-0.282	0.092	-0.211	-0.119	-0.071	0.163	0.023584	0.532867	0.084544	0.301066	0.762184	0.188736
1416755_at	21.7372	15.1502	0.095236	6.58693	8.56329	turquoise	1416755_at	Dnajb1	-0.103	-0.005	-0.085	-0.09	-0.019	0.014	0.027755	0.950243	0.064925	0.047885	0.849678	0.8042
1416756_at	28.7632	14.2591	0.152458	14.504	-0.244923	brown	1416756_at	Dnajb1	-0.134	0.087	-0.126	-0.039	-0.008	0.096	0.05037	0.228491	0.059184	0.55818	0.963089	0.158653
1416758_at	0.724428	0.171066	0.0337775	0.553362	-0.382297	grey	1416758_at	Arhgap27	0.026	0.08	-0.126	-0.046	0.152	-0.072	0.794377	0.273112	0.055133	0.467812	0.029467	0.283768
1416760_at	7.07473	1.19655	0.236263	5.87818	-4.68163	grey	1416760_at	Galntl1	0.083	-0.051	-0.008	-0.059	0.091	-0.142	0.132217	0.389878	0.912249	0.229706	0.134319	0.008325
1416763_at	4.12501	0.775717	0.153168	3.34929	-2.57358	grey	1416763_at	Cdc123	-0.097	-0.056	-0.038	-0.094	-0.06	0.003	0.048011	0.290188	0.474501	0.047442	0.366329	0.958357
1416768_at	2.31535	0.609279	0.120304	1.70607	-1.09679	grey	1416768_at	C4orf34	0.094	0.003	0.028	0.032	0.065	-0.062	0.01559	0.959621	0.501791	0.38418	0.144932	0.108631
1416771_at	14.8204	11.4258	0.45655	3.39461	8.03118	black	1416771_at	Trappc3	-0.034	-0.08	-0.074	-0.154	0.04	-0.12	0.726674	0.281895	0.294694	0.024841	0.749879	0.079041
1416774_at	34.3534	19.6062	0.209629	14.7472	4.85907	brown	1416774_at	Wee1	-0.281	0.22	-0.268	-0.048	-0.013	0.232	0.078425	0.176612	0.081476	0.767897	0.975737	0.134546
1416785_at	34.6358	20.0029	0.213869	14.633	5.36988	brown	1416785_at	Kcnip1	-0.021	0.217	-0.153	0.064	0.133	0.084	0.867272	0.005483	0.043354	0.382862	0.137359	0.281729
1416786_at	32.5998	15.5743	0.150328	17.0255	-1.45127	yellow	1416786_at	Acvr1	0.034	0.089	-0.219	-0.129	0.253	-0.164	0.860841	0.545957	0.073622	0.261536	0.058149	0.186457
1416790_a_at	12.038	5.17491	0.206778	6.86306	-1.68815	black	1416790_a_at	Tdg	-0.13	-0.084	-0.076	-0.16	-0.054	-0.03	0.031104	0.181618	0.216129	0.01055	0.573353	0.647268
1416794_at	119.308	91.0455	0.878801	28.2622	62.7832	yellow	1416794_at	Atl2	-0.467	0.402	-0.536	-0.134	0.069	0.333	0.03488	0.07135	0.012544	0.5282	0.890317	0.130176
1416795_at	20.2217	7.61974	0.0478985	12.6019	-4.98218	turquoise	1416795_at	Cryl1	-0.03	-0.074	-0.058	-0.132	0.027	-0.101	0.789769	0.395962	0.488989	0.071325	0.870719	0.188738
1416800_at	104.222	64.8079	0.625548	39.4145	25.3934	yellow	1416800_at	Trpm7	-0.06	0.291	-0.243	0.047	0.183	0.107	0.713133	0.012455	0.031066	0.688889	0.188873	0.365756
1416801_at	42.9544	34.8281	0.235098	8.12628	26.7019	blue	1416801_at	Trpm7	-0.081	-0.045	0.134	0.089	-0.215	0.17	0.382651	0.651782	0.085804	0.222358	0.006127	0.032552
1416807_at	23.0332	12.9267	0.124773	10.1065	2.82022	yellow	1416807_at	Rpl36a	0.076	-0.096	0.116	0.02	-0.04	-0.056	0.194647	0.084908	0.029287	0.722905	0.678601	0.310547
1416813_at	24.9553	12.1363	0.129761	12.819	-0.682665	brown	1416813_at	C87436	0.05	0.12	-0.034	0.086	0.084	0.036	0.412739	0.020531	0.554576	0.078178	0.167178	0.515234
1416819_at	38.4167	8.216	0.0554599	30.2007	-21.9847	blue	1416819_at	Cdc37	-0.012	-0.067	-0.043	-0.11	0.031	-0.098	0.886067	0.210575	0.424288	0.029583	0.737534	0.054373
1416835_s_at	16.7892	12.2917	0.0829718	4.49746	7.79425	blue	1416835_s_at	Amd1	-0.083	-0.083	0.103	0.02	-0.186	0.103	0.153505	0.145305	0.056231	0.726316	0.000548	0.063563
1416837_at	43.2512	24.3223	0.971868	18.9289	5.39347	black	1416837_at	Bax	-0.158	-0.264	-0.137	-0.401	-0.021	-0.243	0.317929	0.059265	0.347484	0.006358	0.953459	0.08105
1416843_at	8.65011	1.00788	0.19901	7.64223	-6.63435	grey	1416843_at	Pde6d	0.124	-0.038	0.051	0.012	0.074	-0.112	0.030411	0.579842	0.403937	0.843279	0.32792	0.052199
1416845_at	14.425	6.4412	0.0688689	7.98378	-1.54258	brown	1416845_at	Tmem132a	0.118	-0.117	0.117	0	0.001	-0.118	0.079379	0.076937	0.069104	0.995621	0.996625	0.071786
1416846_a_at	56.2458	31.9431	0.989471	24.3027	7.64037	red	1416846_a_at	Pdzrn3	-0.526	0.372	-0.413	-0.041	-0.114	0.486	0.018935	0.104571	0.060559	0.867347	0.796039	0.031297
1416851_at	93.4059	73.6821	0.497371	19.7239	53.9582	blue	1416851_at	St13	0.067	-0.467	0.477	0.01	-0.409	-0.057	0.81264	0.013147	0.009151	0.962678	0.039439	0.794456
1416854_at	52.5891	41.8717	0.26321	10.7175	31.1542	turquoise	1416854_at	Slc34a2	-0.122	-0.18	-0.106	-0.286	-0.016	-0.164	0.390252	0.151954	0.410322	0.02003	0.960231	0.174765
1416863_at	10.7494	1.53567	0.323332	9.21372	-7.67805	midnightblue	1416863_at	Abhd8	-0.16	-0.01	-0.098	-0.107	-0.062	0.052	0.018238	0.927333	0.15294	0.089993	0.559538	0.455403
1416867_at	5.08346	1.0357	0.0320818	4.04776	-3.01206	red	1416867_at	Bet1	0.204	-0.005	0.027	0.021	0.177	-0.182	0.020474	0.973285	0.802931	0.818544	0.061713	0.039308
1416869_x_at	5.25428	0.651803	0.128701	4.60247	-3.95067	grey	1416869_x_at	Lime1	0.16	-0.071	0.13	0.059	0.03	-0.101	0.035298	0.408476	0.082549	0.41023	0.849568	0.180451
1416875_at	2.83928	0.250993	0.0495596	2.58829	-2.33729	grey	1416875_at	Parvg	0.129	0.029	-0.037	-0.008	0.166	-0.137	0.096705	0.783492	0.672582	0.92632	0.035703	0.069488
1416876_at	12.4548	7.70459	0.0484319	4.75024	2.95434	turquoise	1416876_at	Parvg	-0.002	-0.119	-0.126	-0.245	0.125	-0.243	0.991934	0.290697	0.231847	0.019164	0.372951	0.019841
1416879_at	77.8106	65.6889	0.443415	12.1216	53.5673	blue	1416879_at	Mrpl51	0.002	-0.106	0.18	0.074	-0.178	0.072	0.992044	0.421832	0.120632	0.505768	0.205438	0.560172
1416882_at	21.6851	3.94376	0.249514	17.7413	-13.7976	pink	1416882_at	Rgs10	0.201	-0.052	0.138	0.086	0.063	-0.115	0.002066	0.501155	0.030769	0.157838	0.534596	0.079984
1416884_at	152.669	92.1451	0.579234	60.5235	31.6216	turquoise	1416884_at	AK135997	0.01	0.158	0.029	0.187	-0.019	0.177	0.9492	0.094201	0.797553	0.039366	0.935083	0.058064
1416886_at	47.6524	31.1867	0.196043	16.4657	14.7209	turquoise	1416886_at	C1d	0.153	0.236	-0.033	0.203	0.186	0.05	0.201804	0.034157	0.809464	0.056809	0.151744	0.68454
1416891_at	1.97226	0.404229	0.0798165	1.56803	-1.1638	grey	1416891_at	Numb	-0.032	0.064	-0.019	0.045	-0.013	0.077	0.533259	0.123252	0.682523	0.227927	0.888908	0.058677
1416894_at	15.0452	4.66465	0.0293225	10.3805	-5.71588	turquoise	1416894_at	Hspbp1	-0.102	0.037	-0.116	-0.079	0.014	0.023	0.049132	0.54017	0.019347	0.099503	0.90365	0.68548
1416895_at	14.8666	8.28549	0.106428	6.5811	1.70439	green	1416895_at	Efna1	0.247	-0.091	0.181	0.09	0.066	-0.157	0.020815	0.462402	0.085895	0.36799	0.735523	0.14092
1416901_at	63.7656	26.1262	0.27934	37.6393	-11.5131	brown	1416901_at	Npc2	0.186	-0.18	0.106	-0.074	0.08	-0.26	0.034304	0.039618	0.238871	0.366086	0.563916	0.004017
1416912_at	16.2535	5.96839	0.0576088	10.2851	-4.31674	yellow	1416912_at	Akirin1	-0.02	0.09	-0.093	-0.003	0.073	0.017	0.762561	0.045453	0.03351	0.951975	0.165427	0.744934
1416915_at	71.091	38.8226	0.415089	32.2684	6.55415	brown	1416915_at	Msh6	0.009	0.184	-0.096	0.088	0.105	0.079	0.942353	0.010561	0.188136	0.186157	0.236369	0.275256
1416918_at	2.87351	0.74085	0.146283	2.13266	-1.39181	grey	1416918_at	Dlg3	0.079	0.024	0.005	0.029	0.074	-0.049	0.02908	0.577275	0.915793	0.385296	0.056041	0.167734
1416919_a_at	0.323969	0.159698	0.031533	0.164271	-0.0045732	grey	1416919_a_at	Nphp1	0.038	0.012	-0.038	-0.026	0.076	-0.064	0.709166	0.915417	0.638708	0.720503	0.468934	0.385414
1416922_a_at	5.905	3.91071	0.0502336	1.99429	1.91642	green	1416922_a_at	Bnip3l	0.046	-0.034	0.047	0.013	-0.001	-0.033	0.367044	0.506487	0.303082	0.782984	0.992336	0.466916
1416925_at	88.1919	56.1662	0.353067	32.0256	24.1406	turquoise	1416925_at	Kpnb1	0.24	0.262	0.073	0.335	0.167	0.095	0.141429	0.09887	0.680904	0.030478	0.459752	0.564687
1416928_at	49.3277	29.2305	0.183746	20.0973	9.1332	turquoise	1416928_at	Rbm12	0.012	0.182	-0.031	0.151	0.044	0.138	0.954999	0.159486	0.839068	0.189667	0.871199	0.26726
1416931_at	13.0416	8.05232	0.0860949	4.9893	3.06302	brown	1416931_at	Nif3l1	-0.086	0.15	-0.121	0.029	0.035	0.116	0.235457	0.023199	0.063993	0.65888	0.78936	0.082074
1416934_at	65.2996	45.8658	0.288318	19.4338	26.432	turquoise	1416934_at	Mtm1	0.243	0.085	0.15	0.235	0.093	-0.008	0.079372	0.607729	0.284791	0.066828	0.699498	0.966924
1416940_at	23.0023	3.75237	0.237405	19.2499	-15.4976	pink	1416940_at	Ppif	-0.177	0.065	-0.221	-0.156	0.043	0.022	0.008098	0.395185	0.000873	0.022273	0.725164	0.78407
1416953_at	69.8091	27.4564	0.850491	42.3527	-14.8963	red	1416953_at	Ctgf	0.569	-0.255	0.49	0.235	0.079	-0.334	0.001974	0.188151	0.006277	0.169044	0.836724	0.071229
1416959_at	101.346	76.6967	0.740302	24.6489	52.0478	yellow	1416959_at	Nr1d2	-0.969	0.54	-0.827	-0.288	-0.141	0.681	0.005697	0.139925	0.015703	0.38514	0.84889	0.055822
1416965_at	21.6128	8.76702	0.0937364	12.8458	-4.07881	brown	1416965_at	Pcsk1n	-0.004	-0.106	-0.025	-0.13	0.02	-0.126	0.971677	0.110955	0.747676	0.039878	0.889313	0.05324
1416973_at	9.07705	1.24861	0.466172	7.82844	-6.57983	royalblue	1416973_at	Nhp2l1	0.077	0.006	-0.042	-0.036	0.119	-0.114	0.085173	0.934439	0.356106	0.372192	0.005628	0.010365
1416974_at	24.2195	7.81883	0.0835984	16.4007	-8.58187	brown	1416974_at	Stam2	0.054	0.112	-0.12	-0.008	0.175	-0.063	0.533733	0.113686	0.076893	0.913063	0.011757	0.375251
1416975_at	2.28883	1.73308	0.0116987	0.555744	1.17734	blue	1416975_at	Stam2	0.064	-0.179	0.209	0.029	-0.145	-0.034	0.620983	0.068619	0.027221	0.773156	0.224526	0.759216
1416979_at	2.15641	0.348393	0.0687914	1.80802	-1.45962	grey	1416979_at	Pomp	-0.032	0.019	-0.039	-0.02	0.008	0.011	0.582527	0.748357	0.405103	0.648564	0.944928	0.830774
1416987_at	9.3308	6.99354	0.0439622	2.33726	4.65628	turquoise	1416987_at	Elp4	0.127	-0.007	0.264	0.257	-0.137	0.13	0.280755	0.969261	0.009707	0.016255	0.319382	0.215362
1416993_at	9.63981	5.11549	0.0321565	4.52432	0.591167	turquoise	1416993_at	Cog4	-0.005	-0.075	-0.041	-0.116	0.036	-0.111	0.956466	0.209151	0.498684	0.036431	0.727329	0.052164
1416994_at	23.1683	21.5151	0.145232	1.65325	19.8618	blue	1416994_at	Ttc1	-0.061	-0.094	0.071	-0.023	-0.132	0.037	0.548505	0.276243	0.40332	0.781609	0.157916	0.669085
1416996_at	14.2272	3.55311	0.734486	10.6741	-7.12098	lightyellow	1416996_at	Tbc1d8	0.332	-0.096	0.138	0.042	0.194	-0.29	0.025351	0.595606	0.377928	0.788925	0.314079	0.052164
1417009_at	3.08688	2.16625	0.067102	0.920625	1.24563	red	1417009_at	C1r	0.155	-0.271	0.135	-0.136	0.02	-0.291	0.335799	0.054942	0.362136	0.297915	0.956428	0.040013
1417015_at	12.3741	6.52884	0.041041	5.84531	0.683532	turquoise	1417015_at	Rassf3	-0.226	0.053	-0.309	-0.257	0.083	-0.031	0.031698	0.696942	0.002505	0.016026	0.636153	0.803847
1417017_at	11.0044	6.73082	0.0423107	4.2736	2.45722	turquoise	1417017_at	Cyp17a1	-0.234	0.059	-0.232	-0.173	-0.003	0.062	0.01749	0.631407	0.015414	0.06551	0.991917	0.556374
1417021_a_at	3.06666	1.79717	0.0192152	1.26949	0.527683	brown	1417021_a_at	Spo11	0.027	-0.142	0.088	-0.054	-0.06	-0.082	0.893812	0.291627	0.514677	0.660877	0.80471	0.531935
1417025_at	2.49107	0.255171	0.0503844	2.2359	-1.98073	grey	1417025_at	H2-Eb1	0.272	-0.333	0.229	-0.104	0.043	-0.376	0.058891	0.019019	0.10577	0.441507	0.893925	0.009282
1417026_at	106.843	55.557	0.375022	51.2855	4.27145	blue	1417026_at	Pfdn1	0.054	-0.01	0.183	0.172	-0.129	0.119	0.707396	0.953166	0.068719	0.073604	0.343227	0.245128
1417029_a_at	8.22728	2.74623	0.359764	5.48105	-2.73481	purple	1417029_a_at	Trim2	-0.122	-0.03	0.08	0.05	-0.202	0.172	0.45596	0.882779	0.594881	0.718585	0.221146	0.201438
1417032_at	16.5754	5.71398	0.228318	10.8614	-5.14746	black	1417032_at	Ube2g2	-0.06	-0.108	-0.076	-0.184	0.017	-0.125	0.54659	0.185936	0.352776	0.020031	0.93091	0.108662
1417038_at	20.6623	8.05056	0.249375	12.6118	-4.56123	red	1417038_at	2015-09-09	-0.257	0.09	-0.151	-0.06	-0.106	0.197	0.006914	0.405126	0.116102	0.513004	0.43797	0.041898
1417040_a_at	40.5559	17.6227	0.545881	22.9332	-5.31052	red	1417040_a_at	Bok	-0.27	0.253	-0.191	0.062	-0.079	0.333	0.001232	0.002642	0.017891	0.4266	0.540987	0.000202
1417051_at	37.4389	18.6077	0.576392	18.8312	-0.223583	red	1417051_at	Pcdh8	-0.351	0.301	-0.139	0.162	-0.212	0.513	0.030095	0.064235	0.417111	0.279854	0.312593	0.00202
1417052_at	15.6267	3.31903	0.655354	12.3076	-8.98861	grey	1417052_at	Psmb3	0.199	-0.025	0.044	0.019	0.155	-0.18	0.002279	0.782321	0.541614	0.783464	0.020901	0.00714
1417069_a_at	115.187	79.3536	0.535655	35.8335	43.5201	blue	1417069_a_at	Gmfb	0.013	-0.103	0.335	0.231	-0.321	0.218	0.962308	0.602291	0.032851	0.122266	0.066206	0.175413
1417073_a_at	77.3938	56.5293	0.355349	20.8646	35.6647	turquoise	1417073_a_at	Qk	0.249	0.047	0.198	0.246	0.051	-0.004	0.033469	0.765165	0.08601	0.033868	0.831485	0.980828
1417074_at	10.7538	6.0123	0.0642831	4.74153	1.27078	brown	1417074_at	Ceacam10	0.08	-0.307	0.052	-0.256	0.028	-0.335	0.587272	0.006727	0.691718	0.025088	0.917489	0.004154
1417076_at	10.9376	0.487364	0.0787544	10.4502	-9.96286	magenta	1417076_at	Fabp9	-0.1	-0.115	-0.021	-0.136	-0.079	-0.036	0.169286	0.099406	0.806145	0.042063	0.40497	0.627815
1417084_at	37.7622	21.9297	0.137853	15.8325	6.09725	turquoise	1417084_at	Eif4ebp2	-0.072	0.131	0.006	0.136	-0.077	0.208	0.53793	0.175329	0.964597	0.112527	0.610947	0.025334
1417086_at	117.806	82.4813	0.796137	35.3251	47.1562	yellow	1417086_at	Pafah1b1	-0.076	0.207	-0.22	-0.013	0.144	0.062	0.544242	0.03676	0.021559	0.902679	0.238868	0.55241
1417101_at	6.41326	0.641684	0.126703	5.77157	-5.12989	grey	1417101_at	Hspa2	-0.158	0.116	-0.146	-0.029	-0.012	0.129	0.026805	0.109943	0.035014	0.680904	0.946199	0.071042
1417107_at	0.714943	0.143502	0.0283351	0.57144	-0.427938	grey	1417107_at	Tpd52l2	-0.006	-0.036	-0.027	-0.062	0.021	-0.056	0.952543	0.61828	0.688197	0.244707	0.868544	0.338045
1417112_at	20.0317	15.3732	0.614279	4.65856	10.7146	black	1417112_at	Arl2bp	-0.054	-0.05	-0.121	-0.17	0.066	-0.116	0.535918	0.549544	0.078287	0.015932	0.540023	0.094911
1417126_a_at	84.7842	12.2406	0.77444	72.5436	-60.3029	pink	1417126_a_at	Rpl22l1	0.104	0.013	0.144	0.157	-0.04	0.053	0.267118	0.922351	0.082478	0.052278	0.808944	0.551079
1417127_at	19.2414	12.1326	0.0762666	7.10886	5.02369	turquoise	1417127_at	Msx1	0.09	0.022	-0.075	-0.053	0.165	-0.143	0.520391	0.897884	0.538652	0.629426	0.227491	0.197096
1417131_at	4.24424	0.285962	0.0564643	3.95828	-3.67231	grey	1417131_at	Cdc25a	-0.131	0.059	-0.067	-0.008	-0.064	0.123	0.113254	0.531241	0.428326	0.930007	0.632658	0.121263
1417135_at	123.285	89.8416	0.606451	33.4435	56.3981	blue	1417135_at	Srpk2	-0.035	-0.019	0.165	0.147	-0.2	0.181	0.823306	0.90641	0.102447	0.120237	0.07061	0.074959
1417136_s_at	84.5681	61.6572	0.4162	22.911	38.7462	blue	1417136_s_at	Srpk2	-0.005	-0.008	0.145	0.137	-0.15	0.142	0.97868	0.969061	0.209155	0.189202	0.305853	0.205899
1417140_a_at	14.1699	5.17698	0.0553519	8.99297	-3.81599	brown	1417140_a_at	Ptpn2	-0.077	0.078	-0.001	0.076	-0.076	0.154	0.255815	0.237007	0.989315	0.178465	0.357535	0.013481
1417145_at	59.0956	42.2595	0.265648	16.836	25.4235	turquoise	1417145_at	Nfx1l	0.095	0.089	0.119	0.208	-0.023	0.113	0.35035	0.368275	0.18759	0.020963	0.911022	0.201533
1417152_at	5.33354	0.841119	0.194367	4.49242	-3.6513	lightcyan	1417152_at	Btbd14a	0.197	-0.036	0.182	0.146	0.015	-0.051	0.023945	0.762709	0.031438	0.075006	0.943045	0.583361
1417155_at	2.25128	0.337854	0.0667104	1.91342	-1.57557	grey	1417155_at	Mycn	-0.098	0.148	-0.211	-0.062	0.112	0.036	0.266244	0.064235	0.006416	0.405453	0.261959	0.681263
1417176_at	12.726	6.97093	0.0470554	5.75504	1.21589	blue	1417176_at	Csnk1e	0.029	0.041	-0.071	-0.029	0.1	-0.058	0.61333	0.399154	0.102872	0.481555	0.026959	0.180035
1417181_a_at	62.4059	35.3828	0.238842	27.0231	8.35969	blue	1417181_a_at	Kifap3	0.016	-0.003	0.125	0.122	-0.11	0.107	0.916251	0.986499	0.156471	0.131116	0.35033	0.221658
1417183_at	57.7646	18.4177	0.177774	39.3468	-20.9291	yellow	1417183_at	Dnaja2	-0.078	0.055	-0.163	-0.108	0.085	-0.03	0.279741	0.458573	0.009194	0.076061	0.311824	0.675042
1417184_s_at	5.08235	2.6431	0.52189	2.43925	0.203856	grey	1417184_s_at	Hbb-b2	0.334	0.045	0.195	0.24	0.139	-0.094	0.073753	0.870423	0.305117	0.156511	0.658874	0.635811
1417187_at	53.5578	32.6647	0.349249	20.8932	11.7715	brown	1417187_at	Hip2	-0.121	0.381	-0.2	0.181	0.079	0.302	0.523676	0.011616	0.191371	0.193927	0.786524	0.047709
1417191_at	116.212	75.5345	0.474818	40.6775	34.857	turquoise	1417191_at	Dnajb9	0.027	0.109	0.07	0.179	-0.043	0.152	0.838536	0.233446	0.446925	0.035241	0.8004	0.077477
1417194_at	2.79712	0.0998001	0.0130741	2.69732	-2.59752	purple	1417194_at	Sod2	-0.148	-0.081	0.03	-0.052	-0.177	0.096	0.063198	0.348219	0.747891	0.486932	0.02917	0.219773
1417198_at	32.2335	28.5741	0.192882	3.65941	24.9147	blue	1417198_at	D8Ertd594e	-0.032	-0.127	0.238	0.111	-0.27	0.143	0.841206	0.249284	0.016769	0.243235	0.008457	0.163298
1417205_at	58.5206	3.00289	0.480049	55.5177	-52.5148	salmon	1417205_at	Slco2a1	-0.122	0.077	-0.234	-0.156	0.112	-0.035	0.235457	0.4802	0.010268	0.076692	0.382756	0.745039
1417209_at	1.3781	0.262467	0.0518251	1.11564	-0.85317	grey	1417209_at	Sertad2	0.03	-0.041	0.027	-0.014	0.002	-0.043	0.720939	0.557782	0.683488	0.825377	0.989783	0.475532
1417213_a_at	4.45697	1.20244	0.157523	3.25453	-2.05209	purple	1417213_a_at	Rbm6	-0.07	-0.013	-0.019	-0.033	-0.051	0.037	0.577171	0.932029	0.87662	0.747204	0.788201	0.733875
1417214_at	50.8008	20.0312	0.214172	30.7697	-10.7385	brown	1417214_at	Rab27b	-0.099	0.174	-0.103	0.071	0.004	0.17	0.192082	0.013982	0.149884	0.279234	0.985542	0.017694
1417215_at	54.7516	34.43	0.368123	20.3216	14.1083	brown	1417215_at	Rab27b	-0.196	0.182	-0.057	0.125	-0.139	0.321	0.136284	0.164797	0.691718	0.28559	0.439588	0.011892
1417219_s_at	55.7169	41.7874	0.26268	13.9296	27.8578	turquoise	1417219_s_at	Tmsb10	0.17	0.088	0.14	0.228	0.03	0.057	0.077499	0.414223	0.138665	0.017429	0.888079	0.568385
1417223_at	22.0123	1.37816	0.272122	20.6342	-19.256	grey	1417223_at	Cd2bp2	0.084	-0.069	0.006	-0.062	0.077	-0.146	0.12903	0.219445	0.927238	0.200322	0.235587	0.006635
1417226_at	6.15728	2.62504	0.0280667	3.53224	-0.907206	brown	1417226_at	Fbxw4	0.04	-0.043	0	-0.044	0.041	-0.084	0.675202	0.616396	0.996695	0.514821	0.755109	0.229231
1417230_at	4.5212	0.320687	0.0551111	4.20051	-3.87982	greenyellow	1417230_at	Ralgps2	0.155	-0.141	0.262	0.122	-0.107	-0.033	0.046072	0.070864	0.000616	0.091163	0.271047	0.698531
1417236_at	24.0109	17.0648	0.115191	6.9461	10.1187	blue	1417236_at	Ehd3	-0.054	0.022	-0.003	0.019	-0.051	0.073	0.68857	0.879582	0.982637	0.853723	0.787262	0.467751
1417238_at	17.5737	5.30013	0.0357771	12.2736	-6.97345	blue	1417238_at	Ewsr1	0.036	-0.12	-0.075	-0.195	0.111	-0.231	0.802894	0.250624	0.471442	0.039987	0.410809	0.018795
1417242_at	34.7294	18.9587	0.202705	15.7707	3.18801	brown	1417242_at	Ddx48	0.102	-0.079	0.051	-0.028	0.05	-0.129	0.051444	0.138451	0.342805	0.581851	0.52723	0.013312
1417248_at	65.0044	30.2532	0.204216	34.7512	-4.49806	blue	1417248_at	Ralbp1	0.079	-0.149	0.154	0.005	-0.075	-0.074	0.271941	0.020645	0.013935	0.944742	0.403321	0.252155
1417249_at	7.20536	0.661781	0.130671	6.54358	-5.8818	grey	1417249_at	Polm	0.123	-0.074	-0.009	-0.083	0.132	-0.206	0.167243	0.442404	0.937362	0.287348	0.191549	0.015727
1417250_at	23.9437	14.0849	0.150594	9.8588	4.22606	brown	1417250_at	Rnf12	0.014	0.172	-0.064	0.108	0.078	0.094	0.88991	0.00527	0.314843	0.06466	0.334597	0.125575
1417251_at	5.43449	1.28511	0.0398077	4.14938	-2.86427	red	1417251_at	Palmd	-0.159	0.129	-0.194	-0.065	0.035	0.094	0.109231	0.200697	0.037558	0.477973	0.864945	0.331761
1417259_a_at	18.5934	1.78637	0.285573	16.8071	-15.0207	salmon	1417259_a_at	Capzb	-0.055	0.004	-0.115	-0.111	0.06	-0.057	0.41999	0.969701	0.037819	0.044465	0.466229	0.326155
1417265_s_at	1.09512	0.105247	0.0207814	0.989872	-0.884625	grey	1417265_s_at	D5Ertd33e	-0.019	0.042	-0.046	-0.004	0.026	0.016	0.822406	0.534849	0.451295	0.952106	0.815853	0.816889
1417270_at	25.5596	20.3699	0.137502	5.18968	15.1802	blue	1417270_at	Wdr12	-0.114	-0.137	0.067	-0.07	-0.181	0.044	0.139713	0.064235	0.385936	0.307791	0.014532	0.57278
1417276_at	2.03479	0.700273	0.004727	1.33452	-0.634245	blue	1417276_at	Tulp2	0.155	-0.035	-0.007	-0.042	0.162	-0.197	0.078355	0.761669	0.951699	0.616908	0.087842	0.023054
1417279_at	37.5842	16.3482	0.157798	21.236	-4.88788	yellow	1417279_at	Itpr1	-0.123	0.067	-0.232	-0.165	0.109	-0.042	0.288676	0.597845	0.020563	0.088107	0.473605	0.717866
1417285_a_at	30.2417	1.1211	0.221365	29.1206	-27.9995	grey	1417285_a_at	Ndufa5	-0.061	-0.021	0.047	0.027	-0.108	0.087	0.259876	0.753042	0.35197	0.569112	0.033206	0.071902
1417286_at	27.0599	0.211277	0.00844218	26.8486	-26.6373	black	1417286_at	Ndufa5	-0.014	-0.05	0.081	0.031	-0.096	0.046	0.868212	0.428036	0.142595	0.555415	0.128428	0.417847
1417293_at	15.9858	5.23574	0.0559802	10.7501	-5.51432	brown	1417293_at	Hs6st1	-0.089	0.183	-0.073	0.11	-0.017	0.199	0.283471	0.014038	0.353066	0.112366	0.925736	0.008528
1417295_at	43.0226	33.3209	0.209459	9.70171	23.6191	turquoise	1417295_at	Mta1	0.042	0.08	0.088	0.169	-0.046	0.126	0.624109	0.252446	0.181727	0.01214	0.689495	0.054693
1417305_at	15.2939	7.30332	0.291825	7.99061	-0.687286	black	1417305_at	Apeg1	-0.053	-0.097	-0.07	-0.167	0.018	-0.115	0.584216	0.217658	0.36799	0.024841	0.919065	0.121234
1417306_at	11.3439	7.15018	0.0764493	4.19368	2.95651	brown	1417306_at	Tyk2	0.104	-0.148	0.061	-0.087	0.043	-0.191	0.259326	0.079567	0.497952	0.258735	0.790579	0.02304
1417307_at	41.688	21.0648	0.225224	20.6232	0.441674	brown	1417307_at	Dmd	-0.012	0.137	-0.098	0.039	0.086	0.051	0.932332	0.117539	0.264798	0.648793	0.505542	0.574475
1417308_at	36.2752	2.91396	0.18436	33.3613	-30.4473	pink	1417308_at	Pkm2	-0.068	-0.033	-0.136	-0.169	0.068	-0.101	0.284087	0.642042	0.013074	0.004999	0.372906	0.073894
1417309_at	4.01092	0.816495	0.16122	3.19443	-2.37793	grey	1417309_at	Tob2	0.167	-0.144	0.107	-0.036	0.059	-0.203	0.022246	0.047977	0.142595	0.610505	0.625807	0.006372
1417310_at	37.85	18.4167	0.19691	19.4333	-1.01656	brown	1417310_at	Tob2	0.097	-0.37	0.17	-0.2	-0.073	-0.297	0.409324	0.000495	0.083258	0.040077	0.676793	0.003793
1417321_at	91.9711	66.5642	0.41843	25.4069	41.1573	turquoise	1417321_at	Zcchc7	0.053	0.079	0.073	0.152	-0.02	0.099	0.465018	0.21017	0.234748	0.013235	0.882327	0.097421
1417328_at	6.36439	1.46454	0.0926588	4.89984	-3.4353	pink	1417328_at	Ercc1	0.147	-0.023	0.098	0.075	0.049	-0.072	0.008075	0.758862	0.07522	0.147885	0.587398	0.194218
1417329_at	17.3687	6.46682	0.0624199	10.9019	-4.4351	yellow	1417329_at	Slc23a2	-0.155	0.117	-0.283	-0.166	0.128	-0.01	0.028043	0.102786	7.5e-05	0.020615	0.106672	0.908351
1417342_at	51.547	3.12505	0.499578	48.4219	-45.2969	salmon	1417342_at	Ppp1r2	-0.139	0.165	-0.303	-0.138	0.164	0.001	0.166018	0.08805	0.001108	0.11728	0.131824	0.993079
1417344_at	14.3403	2.10128	0.414904	12.239	-10.1378	grey	1417344_at	C15orf24	0.111	-0.02	0.046	0.026	0.066	-0.085	0.002279	0.673283	0.224003	0.454496	0.113977	0.021839
1417345_at	97.5639	90.2858	0.60945	7.27815	83.0076	blue	1417345_at	2900064A13Rik	-0.18	-0.352	0.399	0.047	-0.579	0.226	0.425975	0.064235	0.029658	0.816496	0.001722	0.230033
1417355_at	14.6438	4.30804	0.0290803	10.3358	-6.02772	blue	1417355_at	Peg3	-0.01	0.062	-0.009	0.052	-0.001	0.063	0.924823	0.380389	0.907623	0.372585	0.996248	0.324572
1417361_at	34.0861	19.6521	0.189689	14.434	5.21816	yellow	1417361_at	Asb3	-0.081	0.086	-0.179	-0.093	0.098	-0.012	0.337748	0.286729	0.012908	0.175131	0.312593	0.901483
1417366_s_at	120.212	80.1102	0.503582	40.1017	40.0086	turquoise	1417366_s_at	Calm1	0.118	0.082	0.081	0.163	0.037	0.045	0.181413	0.380069	0.352239	0.043719	0.825338	0.617205
1417376_a_at	13.9439	6.56926	0.0702381	7.37468	-0.805422	brown	1417376_a_at	Igsf4a	-0.051	0.214	-0.046	0.168	-0.005	0.219	0.707995	0.026824	0.680897	0.06753	0.985542	0.024851
1417379_at	36.4531	25.6935	0.173437	10.7596	14.9339	blue	1417379_at	Iqgap1	-0.173	-0.265	0.105	-0.16	-0.279	0.013	0.066193	0.004428	0.271075	0.06865	0.002107	0.910287
1417380_at	19.1054	11.3031	0.0762983	7.80231	3.50076	blue	1417380_at	Iqgap1	0.017	-0.02	0.132	0.112	-0.115	0.095	0.919261	0.89348	0.177789	0.208153	0.381581	0.328929
1417384_at	50.3307	22.5369	0.28949	27.7937	-5.25677	green	1417384_at	Entpd5	0.206	-0.037	0.044	0.007	0.161	-0.199	0.071036	0.812816	0.736019	0.957111	0.243974	0.075308
1417385_at	61.868	3.51481	0.737727	58.3532	-54.8384	cyan	1417385_at	Npepps	0.155	-0.009	0.169	0.16	-0.014	0.005	0.079833	0.951624	0.04533	0.053516	0.950652	0.965948
1417393_a_at	72.0794	58.881	0.370132	13.1984	45.6825	turquoise	1417393_a_at	Fam132a	-0.102	-0.018	-0.18	-0.198	0.078	-0.097	0.237896	0.876297	0.018084	0.013954	0.512643	0.217508
1417400_at	47.32	10.7162	0.922917	36.6037	-25.8875	tan	1417400_at	Rai14	0.362	-0.211	0.345	0.134	0.017	-0.228	0.002964	0.091225	0.003858	0.237567	0.957768	0.064203
1417406_at	8.62741	1.08516	0.244046	7.54226	-6.4571	darkred	1417406_at	Sertad1	0.052	-0.127	-0.014	-0.141	0.067	-0.194	0.647525	0.152573	0.895549	0.078795	0.642604	0.024397
1417409_at	9.98627	1.87577	0.0240945	8.1105	-6.23473	green	1417409_at	Jun	0.073	-0.397	0.164	-0.233	-0.091	-0.306	0.707586	0.00433	0.250933	0.074036	0.717038	0.028232
1417413_at	1.97075	0.247256	0.0488217	1.72349	-1.47623	grey	1417413_at	Cuzd1	-0.03	-0.078	-0.112	-0.19	0.082	-0.16	0.833009	0.470464	0.240828	0.03767	0.585582	0.085946
1417419_at	13.9674	0.730648	0.168839	13.2368	-12.5062	lightcyan	1417419_at	Ccnd1	-0.306	-0.067	-0.066	-0.133	-0.24	0.173	0.000708	0.529139	0.495072	0.110711	0.00711	0.0554
1417427_at	13.7969	1.4693	0.290119	12.3276	-10.8583	grey	1417427_at	Rnaseh2c	0.066	-0.128	0.018	-0.11	0.048	-0.176	0.49588	0.11246	0.856764	0.130753	0.738482	0.026298
1417428_at	20.8161	8.76054	0.11253	12.0555	-3.29499	green	1417428_at	Gng3	-0.139	0.069	-0.12	-0.05	-0.019	0.089	0.028345	0.317906	0.052634	0.396406	0.893328	0.159374
1417429_at	3.7277	1.04415	0.206171	2.68356	-1.63941	grey	1417429_at	Fmo1	0.22	-0.096	0.149	0.053	0.071	-0.167	0.398914	0.747	0.538652	0.82051	0.887119	0.468109
1417434_at	14.9493	8.46892	0.0905492	6.48037	1.98855	brown	1417434_at	Gpd2	-0.024	0.071	0.008	0.08	-0.033	0.104	0.718998	0.149844	0.893026	0.076636	0.702195	0.03058
1417437_at	1.1263	0.16472	0.0325245	0.961582	-0.796862	grey	1417437_at	G22p1	0.113	0.045	0.06	0.105	0.053	-0.007	0.035953	0.464408	0.280507	0.043719	0.518982	0.914337
1417440_at	62.184	28.4437	0.304118	33.7404	-5.29666	brown	1417440_at	Arid1a	0.034	0.225	-0.012	0.213	0.046	0.179	0.849301	0.048985	0.937416	0.052497	0.848661	0.115721
1417446_at	13.9849	4.99303	0.154664	8.99191	-3.99888	red	1417446_at	Slc12a4	0.229	-0.234	0.145	-0.089	0.083	-0.318	0.002495	0.0024	0.050649	0.205752	0.444191	9.6e-05
1417452_a_at	55.1749	32.418	0.31291	22.7569	9.66114	yellow	1417452_a_at	Fau	0.089	-0.069	0.1	0.03	-0.011	-0.058	0.068352	0.165224	0.032139	0.507899	0.926771	0.220382
1417455_at	12.1203	5.03118	0.0646262	7.08907	-2.05789	green	1417455_at	Tgfb3	0.232	-0.044	0.115	0.071	0.117	-0.161	0.006596	0.690643	0.189814	0.380639	0.289282	0.06253
1417461_at	15.9925	5.96905	0.0576152	10.0235	-4.05442	yellow	1417461_at	Cap1	-0.101	0.021	-0.193	-0.172	0.092	-0.071	0.340346	0.883652	0.032246	0.053221	0.518212	0.461649
1417462_at	64.4197	40.2997	0.388986	24.12	16.1798	yellow	1417462_at	Cap1	-0.231	0.241	-0.314	-0.074	0.083	0.157	0.156127	0.129981	0.036364	0.630005	0.777433	0.31394
1417466_at	4.30112	1.32622	0.0529928	2.9749	-1.64869	black	1417466_at	Rgs5	-0.157	0.001	-0.171	-0.17	0.014	-0.013	0.053865	0.997113	0.028692	0.03291	0.944694	0.894423
1417479_at	1.33695	0.123632	0.0244117	1.21332	-1.08969	grey	1417479_at	4930511A21Rik	-0.047	0.023	-0.055	-0.032	0.008	0.015	0.603997	0.815077	0.457564	0.639426	0.964991	0.860836
1417486_at	15.4273	5.75312	0.178209	9.67414	-3.92103	red	1417486_at	Shd	-0.227	0.074	-0.142	-0.068	-0.085	0.158	0.009141	0.469166	0.103568	0.40686	0.53113	0.07121
1417493_at	105.144	62.9731	0.395856	42.1713	20.8018	turquoise	1417493_at	Bmi1	0.047	0.115	0.016	0.131	0.031	0.084	0.703593	0.215554	0.890351	0.109814	0.869202	0.3473
1417496_at	23.6482	16.2541	0.109719	7.39403	8.86011	blue	1417496_at	Cp	0.025	-0.266	0.488	0.222	-0.463	0.196	0.942586	0.208588	0.012412	0.232823	0.025197	0.334519
1417504_at	14.1315	8.37406	0.259396	5.7574	2.61666	red	1417504_at	Calb1	-0.392	0.246	-0.276	-0.031	-0.116	0.361	0.054535	0.257329	0.176901	0.890119	0.759993	0.07351
1417505_s_at	5.18675	1.22228	0.0378615	3.96447	-2.74219	red	1417505_s_at	Il11ra2	0.205	-0.055	0.085	0.03	0.12	-0.175	0.021342	0.618323	0.36396	0.742742	0.297349	0.052181
1417513_at	37.232	18.4311	0.124414	18.8009	-0.36978	blue	1417513_at	Evi5	-0.121	0.002	0.016	0.018	-0.137	0.139	0.032933	0.98442	0.822482	0.766275	0.017448	0.015696
1417514_at	25.2599	16.622	0.160441	8.63794	7.98406	yellow	1417514_at	Ssx2ip	-0.375	0.033	-0.302	-0.269	-0.072	0.105	0.002868	0.860498	0.013683	0.032092	0.760661	0.418838
1417515_at	1.12673	0.27678	0.0546513	0.849952	-0.573172	grey	1417515_at	Lsm10	0.071	-0.004	0.012	0.008	0.059	-0.062	0.321835	0.973613	0.880612	0.905038	0.549115	0.326155
1417517_at	1.15568	0.236366	0.0466713	0.919317	-0.68295	grey	1417517_at	Plagl2	0.147	0.057	0.01	0.066	0.137	-0.081	0.04319	0.503788	0.917892	0.322174	0.083469	0.265842
1417520_at	44.905	13.7203	0.425002	31.1847	-17.4644	red	1417520_at	Nfe2l3	0.486	-0.141	0.44	0.299	0.046	-0.188	0.018148	0.568636	0.027403	0.118135	0.926386	0.373582
1417524_at	3.86763	1.40649	0.0135759	2.46114	-1.05466	yellow	1417524_at	Cnih2	-0.043	0.078	-0.084	-0.005	0.04	0.038	0.564585	0.206612	0.156982	0.934105	0.698574	0.543025
1417528_at	0.314395	0.0676388	0.0133555	0.246756	-0.179118	grey	1417528_at	Spag6	0.046	-0.042	0.034	-0.007	0.011	-0.053	0.73443	0.740499	0.758695	0.946444	0.964809	0.602145
1417537_at	36.1732	4.98217	0.315212	31.191	-26.2089	pink	1417537_at	Zmat2	-0.093	0.012	-0.149	-0.137	0.056	-0.044	0.197554	0.907227	0.021611	0.03767	0.608649	0.532524
1417539_at	76.8227	47.7842	0.461229	29.0385	18.7458	yellow	1417539_at	Slc35a1	-0.098	0.211	-0.223	-0.012	0.125	0.086	0.357983	0.021976	0.012929	0.908333	0.294524	0.36045
1417543_at	7.35029	4.03416	0.0253592	3.31613	0.718023	turquoise	1417543_at	Rps6ka2	-0.055	-0.069	0.046	-0.022	-0.102	0.033	0.601825	0.466001	0.611167	0.795214	0.348351	0.715792
1417547_at	6.82355	1.06904	0.211087	5.7545	-4.68546	grey	1417547_at	Sart3	0.082	-0.053	-0.027	-0.08	0.11	-0.163	0.174251	0.415362	0.677598	0.129887	0.079522	0.005584
1417548_at	52.4797	47.7875	0.322577	4.69217	43.0954	blue	1417548_at	Sart3	-0.147	-0.112	0.131	0.018	-0.278	0.166	0.169619	0.31008	0.203758	0.866743	0.005405	0.100838
1417550_a_at	34.4449	19.8515	0.124789	14.5934	5.25807	turquoise	1417550_a_at	Gsg1	0.023	-0.132	-0.019	-0.151	0.042	-0.174	0.859678	0.114077	0.851385	0.05344	0.792124	0.033987
1417554_at	9.10827	6.3635	0.0400016	2.74477	3.61872	turquoise	1417554_at	Slc10a4	-0.091	-0.07	-0.128	-0.198	0.036	-0.107	0.227761	0.366111	0.060663	0.006671	0.786752	0.123379
1417558_at	24.7364	13.5356	0.0913683	11.2009	2.33472	blue	1417558_at	Fyn	0.028	0.086	-0.09	-0.004	0.118	-0.032	0.716837	0.12235	0.093639	0.948488	0.039101	0.583487
1417564_at	4.59136	0.433395	0.0855755	4.15796	-3.72457	grey	1417564_at	Crsp9	0.008	0.088	-0.092	-0.003	0.1	-0.012	0.921988	0.075894	0.05646	0.950242	0.05838	0.84344
1417568_at	9.47298	0.815702	0.161063	8.65728	-7.84158	grey	1417568_at	Ncald	0.08	-0.091	0.033	-0.057	0.046	-0.137	0.230672	0.152397	0.629111	0.312221	0.65693	0.025769
1417576_a_at	13.7981	8.21122	0.0877938	5.58686	2.62436	brown	1417576_a_at	Otub2	-0.246	0.182	-0.206	-0.024	-0.041	0.223	0.131801	0.283181	0.195655	0.891334	0.91293	0.153223
1417578_a_at	8.20836	1.27633	0.252015	6.93203	-5.6557	grey	1417578_a_at	Gmppa	0.048	-0.069	-0.05	-0.119	0.098	-0.166	0.52906	0.293772	0.430345	0.042002	0.163886	0.006525
1417583_a_at	1.75558	0.559077	0.110392	1.1965	-0.637423	grey	1417583_a_at	Crlz1	-0.073	0.068	-0.034	0.035	-0.039	0.108	0.142146	0.165034	0.514847	0.435848	0.614342	0.023938
1417590_at	39.3901	21.5345	0.276613	17.8556	3.67888	green	1417590_at	Cyp27a1	0.317	-0.038	0.054	0.016	0.263	-0.301	0.038487	0.867918	0.767986	0.927517	0.131656	0.050645
1417599_at	2.25539	0.806433	0.159233	1.44896	-0.642524	grey	1417599_at	Cd276	0.134	-0.005	0.002	-0.002	0.132	-0.136	0.036624	0.966413	0.979184	0.973635	0.055099	0.033913
1417600_at	7.68517	2.08104	0.0267313	5.60413	-3.52309	green	1417600_at	Slc15a2	0.212	0.077	0.091	0.168	0.121	-0.044	0.033671	0.513404	0.387722	0.074357	0.369771	0.687545
1417603_at	14.8093	3.34264	0.660016	11.4666	-8.12397	grey	1417603_at	Per2	-0.542	-0.289	-0.13	-0.419	-0.412	0.124	0.000104	0.03358	0.364182	0.003955	0.00193	0.375268
1417606_a_at	12.6213	1.59182	0.334108	11.0295	-9.43768	cyan	1417606_a_at	Calr	-0.086	-0.024	-0.082	-0.106	-0.004	-0.02	0.28061	0.811009	0.26577	0.11012	0.983924	0.813274
1417613_at	38.6668	16.2171	0.156533	22.4497	-6.23262	yellow	1417613_at	Ier5	-0.601	0.058	-0.38	-0.322	-0.221	0.28	2.9e-05	0.750231	0.004239	0.020405	0.168266	0.042188
1417623_at	12.0318	2.23962	0.384885	9.7922	-7.55259	greenyellow	1417623_at	Slc12a2	-0.02	-0.318	0.309	-0.009	-0.329	0.011	0.94199	0.0482	0.049484	0.961065	0.056936	0.958357
1417628_at	18.2866	6.25015	0.0603285	12.0364	-5.78628	yellow	1417628_at	Supt6h	0.142	-0.065	0.081	0.016	0.061	-0.126	0.016243	0.319312	0.17887	0.79917	0.483748	0.034029
1417630_at	1.3857	0.486361	0.0960337	0.899336	-0.412975	grey	1417630_at	Mknk1	0.083	0.012	-0.048	-0.036	0.131	-0.119	0.224318	0.900486	0.473776	0.548654	0.050345	0.058705
1417632_at	29.2349	9.72884	0.093906	19.506	-9.77718	yellow	1417632_at	Atp6v0a1	-0.14	0.082	-0.144	-0.062	0.004	0.078	0.002629	0.083712	0.001667	0.152933	0.972705	0.096013
1417642_at	31.7237	24.7226	0.155409	7.00111	17.7215	turquoise	1417642_at	Aldh1a3	-0.083	-0.117	-0.159	-0.277	0.077	-0.194	0.586647	0.372258	0.180393	0.020096	0.717586	0.097318
1417643_at	0.205011	0.0755009	0.0149079	0.12951	-0.0540091	grey	1417643_at	Tsga2	0.068	0.046	0.054	0.101	0.014	0.032	0.565416	0.698406	0.600645	0.240387	0.952989	0.760265
1417645_at	19.6395	2.15773	0.370812	17.4817	-15.324	greenyellow	1417645_at	Sspn	0.215	-0.344	0.523	0.179	-0.308	-0.036	0.313516	0.070864	0.004334	0.305423	0.163597	0.877496
1417648_s_at	21.8283	2.95542	0.0199497	18.8728	-15.9174	blue	1417648_s_at	Snx5	-0.108	-0.068	-0.071	-0.139	-0.037	-0.031	0.087392	0.317243	0.260241	0.02469	0.747488	0.643662
1417664_a_at	129.055	75.2311	0.726156	53.8236	21.4076	yellow	1417664_a_at	Ndrg3	-0.236	0.248	-0.278	-0.03	0.042	0.206	0.078759	0.059882	0.029136	0.832232	0.888176	0.115015
1417669_at	33.3516	5.53439	0.35015	27.8172	-22.2828	pink	1417669_at	Abhd12	-0.071	0.019	-0.089	-0.07	0.019	0.001	0.10876	0.731772	0.030271	0.079387	0.829196	0.992654
1417674_s_at	52.1726	38.9128	0.24461	13.2598	25.653	turquoise	1417674_s_at	Golga4	0.133	0.065	0.071	0.136	0.062	0.003	0.096099	0.474861	0.383778	0.065078	0.635083	0.979572
1417679_at	3.07903	0.570871	0.112721	2.50816	-1.93729	grey	1417679_at	Gfi1	0.051	0.046	-0.096	-0.049	0.147	-0.1	0.551847	0.567603	0.159364	0.439101	0.038717	0.135831
1417681_at	3.67167	0.533458	0.0337508	3.13822	-2.60476	pink	1417681_at	Nudt21	0.098	0.016	0.03	0.046	0.068	-0.052	0.020879	0.780272	0.516381	0.239154	0.175302	0.220368
1417685_at	14.3121	5.96711	0.0402793	8.34502	-2.37791	blue	1417685_at	Ankfy1	0.028	-0.026	0.002	-0.025	0.026	-0.053	0.733547	0.728616	0.983513	0.668528	0.820289	0.371437
1417697_at	37.3233	32.9705	0.222558	4.35282	28.6176	blue	1417697_at	Soat1	-0.167	-0.319	0.301	-0.018	-0.469	0.149	0.118339	0.002336	0.002719	0.874345	8e-06	0.145904
1417705_at	15.8267	7.74128	0.0486625	8.08538	-0.344101	turquoise	1417705_at	Otub1	-0.117	-0.019	-0.124	-0.143	0.007	-0.026	0.031105	0.800048	0.017737	0.010753	0.961264	0.657491
1417714_x_at	8.8819	2.70074	0.533272	6.18116	-3.48041	grey	1417714_x_at	Hba-a1	0.47	-0.043	0.389	0.346	0.081	-0.124	0.060783	0.9115	0.115478	0.130575	0.883325	0.644068
1417715_a_at	17.587	9.31	0.0585237	8.27704	1.03296	turquoise	1417715_a_at	Got2	-0.049	-0.013	-0.091	-0.105	0.043	-0.056	0.376391	0.847164	0.047831	0.027029	0.571656	0.236301
1417716_at	35.3601	6.85448	0.0732876	28.5056	-21.6511	brown	1417716_at	Got2	-0.221	0.067	-0.192	-0.126	-0.028	0.095	0.00639	0.482605	0.014906	0.09907	0.873411	0.243608
1417721_s_at	24.4365	8.15141	0.0871543	16.2851	-8.13373	brown	1417721_s_at	Laptm5	0.003	-0.193	0.134	-0.059	-0.131	-0.063	0.984282	0.045141	0.169931	0.523666	0.293099	0.541067
1417736_at	71.3565	60.4846	0.408285	10.8719	49.6127	blue	1417736_at	Smc6l1	0.208	-0.183	0.335	0.153	-0.127	-0.055	0.105802	0.158068	0.005502	0.184009	0.493996	0.686839
1417744_a_at	4.27555	0.403705	0.079713	3.87185	-3.46814	grey	1417744_a_at	Ralb	-0.126	0.052	-0.157	-0.105	0.031	0.021	0.093	0.550343	0.02577	0.119581	0.834931	0.808286
1417749_a_at	18.2268	6.85128	0.0880056	11.3755	-4.52422	green	1417749_a_at	Tjp1	0.164	0.031	0.066	0.098	0.098	-0.066	0.001582	0.626328	0.211502	0.050915	0.087488	0.198308
1417752_at	53.3033	33.9593	0.363091	19.3441	14.6152	brown	1417752_at	Coro1c	-0.027	0.301	-0.047	0.254	0.02	0.281	0.89995	0.01777	0.756117	0.041429	0.951384	0.028873
1417753_at	9.22853	2.92841	0.0376159	6.30011	-3.3717	green	1417753_at	Pkd2	0.175	0.057	0.006	0.062	0.169	-0.113	0.020239	0.525415	0.954847	0.376441	0.031029	0.133893
1417763_at	41.7904	1.4997	0.239745	40.2907	-38.791	salmon	1417763_at	Ssr1	-0.089	0.034	-0.137	-0.103	0.048	-0.013	0.085568	0.57505	0.005323	0.038653	0.546323	0.826264
1417772_at	11.7297	6.82934	0.0730188	4.90036	1.92897	brown	1417772_at	Grhpr	-0.005	-0.038	-0.026	-0.064	0.021	-0.059	0.964877	0.616992	0.725464	0.267672	0.881614	0.351164
1417774_at	4.78786	2.53194	0.0270714	2.25592	0.276022	brown	1417774_at	Nans	-0.02	-0.169	0.012	-0.156	-0.033	-0.136	0.821157	0.004621	0.868071	0.010981	0.769436	0.023315
1417781_at	55.8866	39.464	0.421947	16.4226	23.0415	brown	1417781_at	Lass4	-0.057	0.218	-0.109	0.109	0.051	0.167	0.647716	0.019092	0.259012	0.204132	0.772614	0.074521
1417786_a_at	90.528	52.97	0.332976	37.558	15.4121	turquoise	1417786_a_at	Rgs19	0.08	0.127	0.09	0.217	-0.01	0.136	0.437236	0.157784	0.315072	0.014195	0.966653	0.112345
1417787_at	35.4116	19.886	0.61599	15.5256	4.3604	red	1417787_at	Dkkl1	-0.312	0.259	-0.314	-0.055	0.002	0.257	0.080028	0.150474	0.065423	0.762457	0.995632	0.138785
1417791_a_at	113.434	59.6813	0.638108	53.7528	5.92842	brown	1417791_a_at	Zfml	0.027	0.186	0	0.186	0.027	0.159	0.822022	0.017468	0.997666	0.020072	0.873105	0.045835
1417792_at	59.9996	51.5702	0.348111	8.42944	43.1407	blue	1417792_at	Zfml	0.006	-0.024	0.149	0.125	-0.143	0.119	0.962472	0.828638	0.049087	0.085396	0.099627	0.125213
1417801_a_at	72.8136	47.7547	0.613416	25.0589	22.6958	green	1417801_a_at	Ppfibp2	0.301	-0.079	0.157	0.078	0.144	-0.223	0.016638	0.609082	0.223338	0.51967	0.414075	0.076598
1417812_a_at	0.395644	0.0955669	0.01887	0.300077	-0.20451	grey	1417812_a_at	Lamb3	0.003	-0.027	-0.084	-0.111	0.088	-0.114	0.989164	0.886714	0.529296	0.331518	0.685485	0.362311
1417816_s_at	7.58992	1.55381	0.0620867	6.03612	-4.48231	black	1417816_s_at	Tde1	-0.164	0.013	-0.161	-0.148	-0.003	0.017	0.053633	0.918858	0.050649	0.065306	0.989559	0.871687
1417818_at	2.50303	0.311625	0.0615315	2.19141	-1.87978	grey	1417818_at	Wwtr1	-0.003	0.06	-0.065	-0.005	0.062	-0.002	0.977984	0.419914	0.340312	0.943286	0.542357	0.980828
1417820_at	32.8421	27.9275	0.188517	4.91464	23.0128	blue	1417820_at	Tor1b	-0.069	-0.031	0.161	0.13	-0.23	0.199	0.504622	0.788393	0.047902	0.094467	0.005229	0.018255
1417824_at	6.53248	0.247794	0.0489278	6.28468	-6.03689	grey	1417824_at	Gcat	-0.051	0.048	-0.123	-0.075	0.072	-0.024	0.726972	0.724793	0.248029	0.443956	0.697127	0.849781
1417826_at	2.4605	0.86239	0.170282	1.59811	-0.735723	grey	1417826_at	Akr1e1	0.077	0.032	-0.042	-0.009	0.119	-0.087	0.12835	0.587513	0.421763	0.858044	0.015896	0.075308
1417827_at	54.2104	24.7422	0.264541	29.4683	-4.72612	brown	1417827_at	Ngly1	0.043	0.086	0.008	0.094	0.035	0.051	0.594618	0.186431	0.917795	0.10329	0.768311	0.422689
1417829_a_at	27.0219	15.5487	0.166245	11.4732	4.07546	brown	1417829_a_at	Rab15	0.068	-0.104	0.032	-0.073	0.036	-0.141	0.327754	0.092535	0.646138	0.197365	0.748227	0.022604
1417830_at	19.0188	9.24568	0.0581194	9.77309	-0.527412	turquoise	1417830_at	Smc1l1	0.128	-0.009	0.045	0.037	0.082	-0.091	0.027101	0.92271	0.462269	0.507619	0.250872	0.111632
1417831_at	56.8581	47.9619	0.323754	8.8962	39.0657	blue	1417831_at	Smc1l1	-0.227	-0.434	0.225	-0.208	-0.452	0.018	0.086002	0.001016	0.075154	0.083749	0.000333	0.91051
1417832_at	67.0392	63.5467	0.428955	3.49255	60.0542	blue	1417832_at	Smc1l1	0.002	-0.264	0.276	0.012	-0.275	0.01	0.994472	0.052205	0.036492	0.936776	0.060371	0.955038
1417841_at	27.2029	14.1036	0.150794	13.0994	1.0042	brown	1417841_at	Pxmp2	0.167	-0.121	0.064	-0.058	0.104	-0.225	0.080916	0.22273	0.534559	0.522865	0.438203	0.017643
1417847_at	76.4117	42.5146	0.454563	33.8971	8.61748	brown	1417847_at	Ulk2	0.011	0.086	-0.029	0.057	0.04	0.046	0.915818	0.180046	0.678243	0.319867	0.717375	0.473758
1417849_at	5.72805	3.2511	0.0347605	2.47696	0.774139	brown	1417849_at	Gig1	-0.014	-0.057	0.082	0.025	-0.096	0.039	0.9073	0.496101	0.270172	0.741331	0.303313	0.619245
1417858_at	8.89876	2.60748	0.0807696	6.29128	-3.6838	red	1417858_at	Rasal1	0.073	-0.113	0.096	-0.016	-0.024	-0.089	0.477914	0.200423	0.263965	0.856712	0.90177	0.290277
1417861_at	37.0074	25.5119	0.272772	11.4955	14.0164	brown	1417861_at	Ccnc	-0.125	0.211	-0.214	-0.003	0.09	0.121	0.242569	0.029372	0.022828	0.977247	0.557662	0.210107
1417866_at	9.3476	6.11143	0.0412535	3.23617	2.87525	blue	1417866_at	Tnfaip1	-0.005	0.07	-0.105	-0.035	0.1	-0.03	0.953596	0.144224	0.019502	0.426962	0.040622	0.541489
1417870_x_at	14.2493	6.99324	0.0747713	7.25604	-0.262801	brown	1417870_x_at	Ctsz	-0.007	-0.126	0.024	-0.101	-0.031	-0.094	0.939285	0.01385	0.676868	0.04243	0.739994	0.065823
1417871_at	26.1421	22.9765	0.155097	3.16554	19.811	blue	1417871_at	Hsd17b7	-0.153	-0.173	0.058	-0.115	-0.211	0.038	0.065054	0.033493	0.51127	0.128122	0.009594	0.671039
1417875_at	9.95852	5.22026	0.0558147	4.73826	0.482001	brown	1417875_at	Ddx50	-0.059	0.111	-0.049	0.062	-0.01	0.121	0.141385	0.004091	0.212686	0.085133	0.908523	0.002173
1417876_at	0.726088	0.109285	0.0215787	0.616803	-0.507518	grey	1417876_at	Fcgr1	0.24	0.083	0.13	0.213	0.11	-0.027	0.038632	0.547887	0.277759	0.054776	0.540094	0.845229
1417879_at	37.9552	21.0673	0.203348	16.8879	4.17935	yellow	1417879_at	Nenf	0.02	-0.111	0.106	-0.006	-0.086	-0.026	0.807777	0.042749	0.048924	0.92922	0.194656	0.671662
1417891_at	34.7718	23.537	0.147956	11.2348	12.3021	turquoise	1417891_at	Tce1	-0.125	-0.027	-0.096	-0.123	-0.029	0.002	0.004397	0.619199	0.02534	0.007821	0.716015	0.974314
1417900_a_at	54.0648	39.7214	0.249693	14.3434	25.378	turquoise	1417900_a_at	Vldlr	0.15	0.21	0.07	0.28	0.08	0.13	0.117686	0.022735	0.479008	0.004542	0.593859	0.159407
1417911_at	28.0006	11.4694	0.0720976	16.5313	-5.06191	turquoise	1417911_at	Ccna2	-0.097	-0.113	-0.166	-0.279	0.07	-0.183	0.552015	0.440202	0.201583	0.028859	0.775667	0.151903
1417914_at	2.62688	0.599722	0.018577	2.02716	-1.42743	red	1417914_at	Rap2b	-0.099	0.016	-0.061	-0.046	-0.038	0.054	0.113201	0.859615	0.331317	0.423336	0.73005	0.385702
1417915_at	1.54547	0.294844	0.058218	1.25063	-0.955784	grey	1417915_at	Rap2b	0.096	0.119	-0.104	0.015	0.199	-0.081	0.266366	0.138451	0.187273	0.859729	0.010111	0.301022
1417923_at	21.8314	6.98822	0.0897646	14.8432	-7.855	green	1417923_at	Pak3	-0.116	0.154	-0.127	0.026	0.011	0.142	0.043243	0.006867	0.020955	0.640646	0.935822	0.013473
1417924_at	107.528	78.8383	0.842934	28.6896	50.1487	brown	1417924_at	Pak3	-0.217	0.295	-0.184	0.111	-0.033	0.329	0.175804	0.050909	0.235555	0.435034	0.92758	0.03058
1417932_at	44.8363	27.2424	0.349932	17.5939	9.6485	green	1417932_at	Il18	0.176	-0.055	0.134	0.08	0.042	-0.096	0.016692	0.53246	0.062936	0.241729	0.763855	0.189407
1417934_at	13.9218	7.86072	0.0840464	6.06106	1.79966	brown	1417934_at	Dnajc4	0.025	-0.008	0.025	0.017	0	-0.008	0.79688	0.938815	0.74641	0.810478	0.999792	0.921339
1417935_at	4.29638	0.406237	0.0802129	3.89014	-3.48391	grey	1417935_at	Mkrn2	0.009	0.026	-0.084	-0.058	0.093	-0.067	0.904552	0.65218	0.06172	0.171319	0.058613	0.14161
1417936_at	2.95365	1.21265	0.0155766	1.741	-0.528353	green	1417936_at	Ccl9	0.264	0.046	0.108	0.154	0.156	-0.11	0.014855	0.752376	0.344745	0.126808	0.248113	0.317838
1417937_at	7.4143	1.70432	0.052793	5.70999	-4.00567	red	1417937_at	Dact1	-0.234	0.012	-0.125	-0.112	-0.109	0.121	0.009646	0.934141	0.176495	0.181137	0.379367	0.18153
1417939_at	0.147211	0.0301	0.00594335	0.117111	-0.0870113	grey	1417939_at	Rad51ap1	0.034	0.024	0.012	0.036	0.023	0.002	0.738562	0.810602	0.900957	0.612214	0.889159	0.98705
1417955_at	19.8156	4.30516	0.172025	15.5105	-11.2053	black	1417955_at	2600016J21Rik	-0.067	-0.121	-0.058	-0.18	-0.008	-0.113	0.504068	0.144896	0.501671	0.025522	0.969997	0.157367
1417956_at	44.3138	19.1722	0.59388	25.1415	-5.96931	red	1417956_at	Cidea	0.465	-0.461	0.497	0.037	-0.032	-0.428	0.006288	0.007279	0.00298	0.843452	0.93867	0.013704
1417957_a_at	2.72479	0.415202	0.0819832	2.30959	-1.89439	grey	1417957_a_at	Tspan1	0.133	-0.015	0.011	-0.005	0.122	-0.138	0.220774	0.923479	0.936417	0.968027	0.366174	0.168332
1417963_at	23.4044	18.5913	0.125496	4.81307	13.7783	blue	1417963_at	Pltp	-0.06	0.128	-0.199	-0.071	0.139	-0.011	0.489713	0.07601	0.004061	0.280631	0.07448	0.905683
1417965_at	8.85757	0.277978	0.0548877	8.5796	-8.30162	grey	1417965_at	Plekha1	0.035	0.029	0.005	0.034	0.03	-0.001	0.647393	0.693272	0.94817	0.536349	0.786243	0.988604
1417968_a_at	22.7612	13.4935	0.130244	9.26769	4.22582	yellow	1417968_a_at	Mbd1	-0.098	0.109	-0.095	0.013	-0.003	0.111	0.106486	0.066587	0.102433	0.835379	0.987712	0.059564
1417978_at	30.6673	2.37238	0.548214	28.295	-25.9226	lightcyan	1417978_at	Eif4e3	-0.25	-0.263	0.024	-0.238	-0.274	0.011	0.005085	0.003791	0.826294	0.010753	0.001848	0.922507
1417979_at	39.7413	6.45521	0.555945	33.2861	-26.8309	tan	1417979_at	Tnmd	0.674	-0.167	0.5	0.334	0.173	-0.34	4.9e-05	0.348132	0.001394	0.035007	0.45281	0.034286
1417982_at	5.59121	1.50403	0.197032	4.08718	-2.58315	purple	1417982_at	Insig2	-0.106	-0.038	-0.013	-0.05	-0.094	0.056	0.225472	0.72239	0.903797	0.515923	0.401904	0.507521
1417984_at	48.308	32.7951	0.350643	15.5128	17.2823	brown	1417984_at	Ube2v2	-0.052	0.158	-0.117	0.041	0.064	0.094	0.58394	0.031602	0.113438	0.563487	0.590138	0.202224
1417986_at	19.1112	12.0039	0.0754575	7.10733	4.89652	turquoise	1417986_at	Nrarp	-0.047	-0.071	-0.103	-0.175	0.056	-0.127	0.673004	0.448047	0.217017	0.031803	0.701086	0.118273
1418001_at	0.998991	0.104443	0.0206227	0.894548	-0.790105	grey	1418001_at	Itm2b	0.014	-0.075	0.074	-0.001	-0.06	-0.015	0.936752	0.534356	0.504225	0.990419	0.751972	0.904896
1418006_at	9.58268	8.19663	0.0553291	1.38605	6.81058	blue	1418006_at	Zc3h18	0.076	-0.1	0.123	0.023	-0.048	-0.052	0.493273	0.306516	0.173913	0.806269	0.780497	0.585519
1418011_a_at	3.25778	0.455061	0.0898535	2.80272	-2.34766	grey	1418011_a_at	Sh3glb1	0.087	0.094	0.053	0.147	0.034	0.06	0.177081	0.128984	0.412768	0.016481	0.764086	0.323778
1418015_at	59.4582	32.9018	0.351784	26.5565	6.34534	brown	1418015_at	Pum2	-0.175	0.311	-0.212	0.099	0.037	0.274	0.145155	0.006295	0.058138	0.349694	0.884846	0.017438
1418016_at	6.51083	1.22678	0.242232	5.28405	-4.05727	grey	1418016_at	Pum2	0.049	0.014	-0.013	0.001	0.062	-0.048	0.25835	0.802837	0.779916	0.990419	0.183448	0.214835
1418018_at	51.134	4.56629	0.78473	46.5677	-42.0014	greenyellow	1418018_at	Cpd	0.071	-0.367	0.428	0.06	-0.356	-0.011	0.596079	0.000667	5.5e-05	0.546233	0.000454	0.935775
1418019_at	98.7085	68.674	0.662864	30.0345	38.6395	yellow	1418019_at	Cpd	-0.299	0.402	-0.477	-0.075	0.178	0.224	0.208172	0.071024	0.025562	0.743798	0.630262	0.315152
1418021_at	47.7151	28.855	0.370646	18.8601	9.99487	green	1418021_at	C4b	0.906	-0.318	0.679	0.361	0.227	-0.545	0.001479	0.307473	0.013817	0.1697	0.634295	0.056784
1418022_at	38.7646	11.2817	0.120623	27.4828	-16.2011	brown	1418022_at	Narg1	0.118	0.119	0.024	0.144	0.094	0.025	0.063576	0.058407	0.742065	0.023284	0.220686	0.718892
1418023_at	54.0761	48.2155	0.325466	5.86063	42.3549	blue	1418023_at	Narg1	-0.014	-0.066	0.083	0.017	-0.097	0.03	0.915551	0.456243	0.301476	0.843099	0.347053	0.726157
1418024_at	103.88	91.7565	0.619377	12.1238	79.6327	blue	1418024_at	Narg1	-0.174	-0.081	0.137	0.055	-0.311	0.23	0.084612	0.479194	0.170724	0.562986	0.001173	0.021247
1418025_at	35.9103	17.0077	0.526833	18.9026	-1.89487	red	1418025_at	Bhlhe40	-0.288	0.217	-0.248	-0.031	-0.04	0.257	0.023584	0.093517	0.045772	0.820291	0.888419	0.044629
1418028_at	0.321529	0.0539653	0.0106556	0.267563	-0.213598	grey	1418028_at	Dct	-0.061	-0.062	-0.098	-0.159	0.037	-0.098	0.780764	0.759891	0.551284	0.24805	0.917489	0.531935
1418032_at	3.50111	0.331265	0.0654095	3.16984	-2.83858	grey	1418032_at	Itfg2	0.055	0.07	0.096	0.166	-0.04	0.111	0.524041	0.360819	0.17002	0.017642	0.751464	0.106756
1418038_s_at	94.6275	38.5505	0.412179	56.077	-17.5266	brown	1418038_s_at	Dusp19	0.049	-0.104	-0.008	-0.112	0.057	-0.161	0.639158	0.211033	0.936604	0.123676	0.675066	0.041406
1418042_a_at	153.856	104.145	0.654669	49.7108	54.4345	turquoise	1418042_a_at	Abcc5	-0.069	-0.035	-0.164	-0.2	0.095	-0.13	0.402033	0.696852	0.015494	0.006671	0.293193	0.064479
1418043_at	7.78801	5.87655	0.039668	1.91147	3.96508	blue	1418043_at	Abcc5	-0.031	-0.19	0.248	0.058	-0.279	0.088	0.858412	0.089432	0.019999	0.592901	0.011556	0.436254
1418048_at	17.0471	6.88348	0.0664416	10.1636	-3.28011	yellow	1418048_at	1110059G10Rik	0.134	0.001	0.086	0.088	0.047	-0.046	0.011425	0.989771	0.102447	0.079553	0.579151	0.399005
1418050_at	73.2571	16.6652	0.178184	56.5919	-39.9267	brown	1418050_at	Gpld1	0.07	-0.095	-0.073	-0.168	0.143	-0.238	0.480749	0.277695	0.389505	0.035007	0.117356	0.004192
1418051_at	8.10421	1.32688	0.261997	6.77733	-5.45045	grey	1418051_at	Ephb6	0.198	-0.038	0.119	0.08	0.08	-0.118	0.002084	0.634726	0.062131	0.181234	0.364764	0.069947
1418053_at	86.5163	64.8286	0.40752	21.6878	43.1408	turquoise	1418053_at	Sncb	-0.194	0.021	-0.16	-0.139	-0.035	0.055	0.015243	0.863738	0.041697	0.06799	0.832913	0.511732
1418060_a_at	10.7858	0.707628	0.0927013	10.0781	-9.3705	purple	1418060_a_at	Mapk7	0.061	-0.023	0.014	-0.008	0.046	-0.069	0.563207	0.850508	0.893048	0.928526	0.762928	0.412926
1418067_at	10.3617	7.41003	0.0500194	2.9517	4.45834	blue	1418067_at	Cfl2	0.039	0.032	-0.053	-0.021	0.092	-0.06	0.418726	0.50413	0.207729	0.611071	0.030752	0.142656
1418070_at	27.9159	12.0045	0.128351	15.9114	-3.90692	brown	1418070_at	Cdyl	-0.047	0.167	-0.051	0.116	0.004	0.163	0.854103	0.36201	0.798189	0.455575	0.993006	0.325436
1418071_s_at	9.14796	3.82841	0.0409331	5.31955	-1.49114	brown	1418071_s_at	Cdyl	-0.155	0.072	-0.059	0.013	-0.097	0.169	0.0306	0.366996	0.44081	0.863399	0.295194	0.019829
1418078_at	64.5791	47.7057	0.510066	16.8734	30.8322	brown	1418078_at	Psme3	-0.132	0.292	-0.194	0.098	0.062	0.23	0.334114	0.014393	0.1024	0.381979	0.789942	0.056112
1418082_at	5.10388	0.660497	0.086527	4.44339	-3.78289	purple	1418082_at	Nmt1	-0.005	0.014	0.067	0.081	-0.073	0.086	0.979041	0.943165	0.604562	0.462115	0.731568	0.47385
1418085_at	20.1163	13.1456	0.140552	6.97068	6.1749	brown	1418085_at	Prkcz	0.039	-0.153	0.031	-0.122	0.008	-0.161	0.678739	0.024411	0.693457	0.060545	0.965674	0.01987
1418086_at	92.7049	66.686	0.856591	26.0189	40.667	green	1418086_at	Ppp1r14a	0.387	-0.25	0.353	0.103	0.034	-0.284	0.033955	0.19141	0.047272	0.559571	0.93893	0.118004
1418092_s_at	7.02745	4.35342	0.0273661	2.67403	1.67939	turquoise	1418092_s_at	Trip10	0.015	-0.096	-0.088	-0.184	0.102	-0.199	0.901802	0.204541	0.23617	0.01306	0.256081	0.006709
1418094_s_at	18.9358	13.8827	0.430032	5.05307	8.82966	red	1418094_s_at	Car4	-0.249	0.204	-0.193	0.011	-0.056	0.26	0.044492	0.104982	0.116762	0.937551	0.821419	0.035684
1418102_at	1.19516	0.251952	0.0497487	0.943207	-0.691255	grey	1418102_at	Hes1	0.049	0.007	0.018	0.024	0.031	-0.024	0.740295	0.969701	0.894625	0.823943	0.893925	0.844098
1418104_at	73.1538	65.4202	0.441601	7.73362	57.6865	blue	1418104_at	Nrip3	-0.167	-0.254	0.264	0.01	-0.431	0.177	0.120682	0.013777	0.008345	0.93115	3.4e-05	0.086544
1418105_at	68.0617	46.0389	0.492245	22.0228	24.016	brown	1418105_at	Stmn4	0.099	-0.251	0.13	-0.122	-0.031	-0.221	0.295904	0.003202	0.124078	0.120292	0.866025	0.009912
1418112_at	21.0191	16.497	0.111359	4.5221	11.9749	blue	1418112_at	Mrpl10	0.04	0.067	-0.091	-0.024	0.131	-0.064	0.409973	0.104581	0.020081	0.53911	0.000914	0.115482
1418118_at	1.77893	0.202101	0.0399055	1.57683	-1.37473	grey	1418118_at	Slc22a1	-0.033	0.033	-0.137	-0.104	0.104	-0.071	0.817953	0.798713	0.148568	0.23433	0.438267	0.46998
1418128_at	2.65713	0.906758	0.0362321	1.75037	-0.843615	black	1418128_at	Adcy6	0.007	-0.107	-0.003	-0.11	0.01	-0.117	0.940769	0.045815	0.971235	0.03767	0.943045	0.030947
1418129_at	24.5986	22.1215	0.149325	2.4771	19.6444	blue	1418129_at	Dhcr24	-0.098	-0.061	0.091	0.03	-0.189	0.128	0.250735	0.503063	0.252507	0.700168	0.015609	0.097068
1418134_at	59.9854	47.159	0.504221	12.8264	34.3326	brown	1418134_at	Slc25a46	-0.033	0.128	-0.071	0.057	0.038	0.09	0.674015	0.026508	0.229746	0.289968	0.717566	0.118273
1418148_at	0.447852	0.148246	0.0292718	0.299605	-0.151359	grey	1418148_at	Abhd1	0.194	0.088	0.093	0.181	0.101	-0.013	0.039709	0.412328	0.342819	0.047253	0.459032	0.911185
1418150_at	8.82776	5.53656	0.221229	3.2912	2.24536	black	1418150_at	Mtmr4	-0.002	-0.106	-0.08	-0.186	0.078	-0.184	0.991423	0.256498	0.386198	0.031803	0.574927	0.035196
1418154_at	2.23536	0.495378	0.0978141	1.73999	-1.24461	grey	1418154_at	BC004022	-0.033	0.07	-0.024	0.045	-0.008	0.078	0.659628	0.230053	0.698205	0.37489	0.952955	0.151866
1418156_at	13.8318	5.03267	0.0538089	8.79914	-3.76647	brown	1418156_at	Kcne4	0.029	-0.079	-0.067	-0.146	0.095	-0.174	0.846136	0.477133	0.52211	0.101741	0.510206	0.068531
1418161_at	5.55583	0.847233	0.167289	4.7086	-3.86137	grey	1418161_at	Jph3	0.08	0.084	-0.002	0.082	0.082	0.002	0.139148	0.111762	0.981141	0.088121	0.185178	0.972851
1418164_at	0.740512	0.135926	0.0268392	0.604585	-0.468659	grey	1418164_at	Stx2	0.07	-0.001	0.032	0.031	0.038	-0.039	0.277961	0.992849	0.620996	0.579304	0.717566	0.524029
1418166_at	2.36988	0.287064	0.0566818	2.08282	-1.79575	grey	1418166_at	Il12rb1	0.102	-0.141	0.067	-0.074	0.036	-0.176	0.228242	0.074338	0.420521	0.306885	0.820718	0.024787
1418170_a_at	14.3941	9.48262	0.0640099	4.91144	4.57118	blue	1418170_a_at	Zcchc14	-0.247	-0.139	0.08	-0.059	-0.327	0.188	0.014687	0.193886	0.46295	0.54962	0.000941	0.065066
1418171_at	31.7832	3.59286	0.732914	28.1903	-24.5975	grey60	1418171_at	Tceal8	0.173	0.03	0.081	0.111	0.092	-0.062	0.006665	0.72307	0.219144	0.068946	0.25022	0.340854
1418172_at	14.5573	10.3108	0.110243	4.2465	6.06434	brown	1418172_at	Hebp1	0.098	-0.101	0.065	-0.035	0.032	-0.133	0.198816	0.172421	0.382662	0.611627	0.82086	0.061978
1418177_at	65.1403	23.5935	0.252261	41.5467	-17.9532	brown	1418177_at	Gabrg2	-0.2	0.217	-0.246	-0.029	0.046	0.171	0.028256	0.016527	0.005434	0.760213	0.799274	0.061383
1418180_at	22.3382	2.99959	0.592281	19.3386	-16.339	grey	1418180_at	Sp1	-0.055	0.089	0.075	0.164	-0.129	0.218	0.688282	0.425121	0.480896	0.076489	0.313827	0.027536
1418182_at	0.225334	0.0522482	0.0103166	0.173086	-0.120837	grey	1418182_at	Ptp4a3	0	-0.089	0.027	-0.063	-0.027	-0.062	0.998649	0.345199	0.797151	0.435848	0.889422	0.481977
1418188_a_at	129.729	108.682	0.733631	21.0471	87.6353	blue	1418188_a_at	Malat1	-0.098	-0.377	0.447	0.071	-0.545	0.169	0.645858	0.017092	0.003798	0.655879	0.000454	0.291272
1418189_s_at	138.756	112.506	0.759444	26.2492	86.2572	blue	1418189_s_at	Malat1	0.144	-0.493	0.626	0.133	-0.482	-0.011	0.528332	0.006321	0.0005	0.436137	0.007294	0.965618
1418194_at	24.4728	13.4451	0.0845175	11.0277	2.41746	turquoise	1418194_at	Galnt10	0.027	-0.083	-0.066	-0.149	0.094	-0.176	0.807078	0.312127	0.402873	0.040994	0.347779	0.019729
1418195_at	17.0673	8.10614	0.104124	8.96115	-0.855008	green	1418195_at	Galnt10	0.185	-0.116	0.178	0.062	0.008	-0.124	0.030967	0.199162	0.032514	0.444771	0.973701	0.148516
1418202_a_at	2.03345	0.421034	0.0831347	1.61241	-1.19138	grey	1418202_a_at	Wiz	0.122	-0.033	0.02	-0.013	0.102	-0.135	0.05494	0.68088	0.788281	0.852609	0.169464	0.033041
1418204_s_at	4.64628	1.32088	0.0127496	3.32539	-2.00451	yellow	1418204_s_at	Aif1	0.116	-0.082	0.224	0.142	-0.108	0.026	0.240128	0.42492	0.010268	0.091163	0.377417	0.803163
1418213_at	7.81299	2.79109	0.0188405	5.0219	-2.23082	blue	1418213_at	Krt23	0.021	0.071	-0.141	-0.071	0.162	-0.092	0.854541	0.387918	0.046299	0.293714	0.032376	0.205899
1418219_at	1.97327	0.178119	0.0351702	1.79515	-1.61704	grey	1418219_at	Il15	0.124	0.208	0.021	0.229	0.103	0.104	0.281265	0.043926	0.872806	0.026799	0.507588	0.317881
1418223_at	14.4906	6.62207	0.0708027	7.86852	-1.24646	brown	1418223_at	Sec11a	0.055	-0.035	0.013	-0.022	0.042	-0.077	0.158087	0.405038	0.770504	0.537357	0.415616	0.03818
1418226_at	24.203	10.6827	0.103113	13.5202	-2.83749	yellow	1418226_at	Orc2l	-0.119	0.095	-0.149	-0.055	0.03	0.064	0.10876	0.211316	0.031594	0.416908	0.83809	0.38179
1418227_at	22.7586	18.1346	0.122412	4.62408	13.5105	blue	1418227_at	Orc2l	-0.302	-0.203	-0.014	-0.217	-0.288	0.085	0.031531	0.163157	0.940572	0.096519	0.055088	0.56806
1418230_a_at	44.8098	4.71008	0.809442	40.0997	-35.3896	greenyellow	1418230_a_at	Lims1	0.133	-0.268	0.413	0.144	-0.28	0.011	0.363571	0.033618	0.000893	0.217051	0.034696	0.947761
1418231_at	27.9949	20.4954	0.197829	7.49949	12.9959	yellow	1418231_at	Lims1	-0.29	0.128	-0.22	-0.092	-0.07	0.198	0.03113	0.39916	0.098413	0.469143	0.787843	0.139295
1418236_s_at	3.33596	0.395205	0.08295	2.94075	-2.54555	cyan	1418236_s_at	Apg5	0.07	0.01	0.075	0.085	-0.005	0.015	0.123782	0.874216	0.081759	0.044486	0.966278	0.759216
1418245_a_at	40.7456	25.9263	0.175009	14.8192	11.1071	blue	1418245_a_at	Rbfox2	-0.336	-0.062	0.022	-0.04	-0.358	0.296	0.000171	0.55516	0.836512	0.649312	4.3e-05	0.001063
1418246_at	14.799	6.71047	0.0421828	8.08853	-1.37806	turquoise	1418246_at	Rbfox2	0.13	0.104	0.155	0.259	-0.025	0.129	0.349945	0.456101	0.211264	0.031662	0.933626	0.290565
1418250_at	8.66139	1.42541	0.320568	7.23598	-5.81057	darkred	1418250_at	Arfl4	0.103	-0.278	-0.022	-0.3	0.125	-0.403	0.412482	0.008593	0.868529	0.006708	0.388615	0.000379
1418252_at	90.4107	59.3885	0.762853	31.0222	28.3663	green	1418252_at	Padi2	0.466	-0.191	0.349	0.158	0.117	-0.308	0.006445	0.312292	0.037721	0.324759	0.705233	0.074682
1418253_a_at	109.312	73.3702	0.708194	35.9422	37.428	yellow	1418253_a_at	Hspa4l	-0.215	0.239	-0.331	-0.092	0.116	0.123	0.071346	0.040252	0.003558	0.401744	0.510949	0.296428
1418260_at	14.9948	7.88825	0.0843407	7.10659	0.781658	brown	1418260_at	Hunk	-0.04	0.197	-0.087	0.11	0.047	0.15	0.732317	0.015609	0.30724	0.146344	0.758786	0.068013
1418263_at	9.64646	2.38737	0.0306661	7.25909	-4.87172	green	1418263_at	Ddx25	-0.103	0.054	-0.032	0.022	-0.071	0.125	0.046822	0.345644	0.581093	0.664999	0.274148	0.016246
1418266_at	0.712374	0.197626	0.039022	0.514747	-0.317121	grey	1418266_at	Alox12b	-0.031	-0.05	-0.075	-0.125	0.044	-0.094	0.885816	0.779754	0.607606	0.301408	0.876524	0.487117
1418273_a_at	59.7305	28.1981	0.177256	31.5324	-3.33435	turquoise	1418273_a_at	Rpl30	0.086	-0.053	0.16	0.107	-0.074	0.021	0.189048	0.453215	0.007267	0.066837	0.37935	0.77278
1418274_at	3.35662	0.514981	0.083217	2.84164	-2.32666	magenta	1418274_at	Nutf2	0.117	0.038	-0.003	0.035	0.12	-0.083	0.046183	0.597845	0.968447	0.538698	0.054725	0.15518
1418276_at	4.41671	2.23038	0.0140204	2.18633	0.0440486	turquoise	1418276_at	Elf2	-0.016	-0.047	-0.155	-0.202	0.139	-0.186	0.933079	0.750771	0.159081	0.053935	0.333866	0.08866
1418280_at	9.64484	4.32009	0.0291616	5.32476	-1.00467	blue	1418280_at	Klf6	0.095	-0.061	0.168	0.106	-0.073	0.012	0.504761	0.672687	0.144274	0.315402	0.724293	0.936877
1418284_at	22.5366	13.8429	0.0870178	8.69375	5.14912	turquoise	1418284_at	Tcfl1	-0.056	-0.032	-0.119	-0.151	0.063	-0.095	0.524254	0.731542	0.082842	0.030052	0.566145	0.171336
1418285_at	8.26415	2.75916	0.0266323	5.50498	-2.74582	yellow	1418285_at	Efnb1	0.023	-0.123	0.099	-0.024	-0.076	-0.046	0.881156	0.217087	0.311236	0.811254	0.626475	0.649648
1418288_at	24.1398	1.39727	0.223371	22.7425	-21.3452	salmon	1418288_at	Lpin1	0.127	-0.079	0.147	0.068	-0.02	-0.059	0.021108	0.170136	0.00584	0.179199	0.863689	0.290233
1418290_a_at	26.9472	22.4755	0.151715	4.47172	18.0038	blue	1418290_a_at	Ezh1	-0.248	-0.147	0.065	-0.082	-0.313	0.166	0.02908	0.222457	0.609023	0.44625	0.0052	0.141179
1418291_at	21.8539	12.071	0.116514	9.78286	2.28818	yellow	1418291_at	Zfp87	-0.149	0.068	-0.141	-0.074	-0.008	0.075	0.044321	0.419253	0.049072	0.279488	0.969511	0.312154
1418292_at	24.6815	2.53206	0.404782	22.1494	-19.6174	salmon	1418292_at	Asna1	-0.119	0.078	-0.174	-0.096	0.055	0.023	0.028132	0.166327	0.001028	0.062883	0.503396	0.696883
1418307_a_at	5.25502	0.955124	0.029586	4.29989	-3.34477	red	1418307_a_at	Sbp	-0.181	0.06	-0.151	-0.092	-0.029	0.089	0.026831	0.537161	0.05759	0.222808	0.866025	0.275048
1418312_at	21.6202	4.4195	0.0567691	17.2007	-12.7812	green	1418312_at	Zfp276	0.169	-0.082	0.062	-0.02	0.106	-0.189	0.043844	0.379094	0.486708	0.823543	0.331951	0.024397
1418319_at	5.93306	0.654775	0.129288	5.27829	-4.62351	grey	1418319_at	1810047C23Rik	-0.102	0.075	-0.155	-0.081	0.053	0.021	0.048368	0.162466	0.001968	0.092517	0.483408	0.709407
1418321_at	40.8407	15.6355	0.200841	25.2052	-9.56964	green	1418321_at	Dci	0.151	-0.11	0.115	0.005	0.036	-0.146	0.04281	0.15466	0.121481	0.950663	0.804327	0.051322
1418322_at	9.78773	0.883115	0.174374	8.90462	-8.0215	grey	1418322_at	Crem	-0.229	0.155	-0.138	0.017	-0.091	0.246	0.025774	0.143742	0.184819	0.877766	0.578291	0.017415
1418326_at	6.49873	1.8552	0.0574667	4.64353	-2.78833	red	1418326_at	Slc7a5	-0.118	0.088	-0.135	-0.047	0.017	0.072	0.011083	0.060359	0.003083	0.283773	0.86868	0.124884
1418327_at	22.7023	13.6537	0.13179	9.04859	4.60508	yellow	1418327_at	C6orf57	0.019	-0.054	0.02	-0.034	-0.001	-0.053	0.827163	0.396775	0.764861	0.533269	0.992932	0.359883
1418330_at	55.4026	37.276	0.234321	18.1265	19.1495	turquoise	1418330_at	Ctcf	0.005	0.081	0.014	0.094	-0.009	0.089	0.954227	0.09754	0.816874	0.042808	0.940902	0.06253
1418332_a_at	163.693	91.2369	0.573525	72.4561	18.7808	turquoise	1418332_a_at	Agtpbp1	0.048	0.171	0.038	0.208	0.01	0.16	0.690715	0.052094	0.708927	0.019157	0.964809	0.068374
1418334_at	7.91114	5.94998	0.0374022	1.96117	3.98881	turquoise	1418334_at	AA545217	-0.008	0.071	0.046	0.117	-0.054	0.125	0.97416	0.708614	0.795334	0.393812	0.861799	0.404623
1418340_at	17.7901	6.79973	0.0656333	10.9904	-4.19064	yellow	1418340_at	Fcer1g	0.176	-0.041	0.132	0.091	0.044	-0.086	0.00335	0.57127	0.02453	0.108381	0.676094	0.156161
1418342_at	18.3516	1.98469	0.0212202	16.3669	-14.3822	brown	1418342_at	Recc1	-0.047	-0.026	-0.034	-0.059	-0.013	-0.012	0.390588	0.666141	0.502755	0.16876	0.9035	0.824987
1418349_at	0.804061	0.219751	0.0433906	0.58431	-0.364559	grey	1418349_at	Hbegf	0.02	0.161	-0.147	0.014	0.167	-0.006	0.88896	0.060359	0.079819	0.884327	0.07217	0.958526
1418350_at	2.91401	0.246213	0.0486156	2.6678	-2.42159	grey	1418350_at	Hbegf	0.049	0.004	0.038	0.043	0.011	-0.007	0.688791	0.978756	0.709829	0.628855	0.963347	0.95593
1418356_at	11.5617	6.71816	0.268443	4.84351	1.87465	black	1418356_at	Mpst	0.115	-0.322	-0.039	-0.361	0.155	-0.477	0.533259	0.027622	0.828643	0.015655	0.47166	0.001694
1418357_at	108.169	62.25	0.391311	45.919	16.3311	turquoise	1418357_at	Foxg1	-0.024	0.112	0.022	0.134	-0.046	0.158	0.846483	0.184734	0.828691	0.078373	0.762532	0.052478
1418360_at	30.0108	9.35791	0.100054	20.6529	-11.295	brown	1418360_at	Rnf112	-0.064	-0.077	-0.062	-0.139	-0.002	-0.076	0.30596	0.18027	0.275135	0.013783	0.991741	0.169209
1418364_a_at	35.7652	6.25129	0.395507	29.5139	-23.2626	pink	1418364_a_at	Ftl1	0.159	-0.083	0.193	0.11	-0.034	-0.049	0.041525	0.331086	0.010107	0.124665	0.826368	0.554479
1418370_at	29.8457	20.455	0.633614	9.39073	11.0642	red	1418370_at	Tnnc1	-0.846	0.494	-0.5	-0.007	-0.346	0.839	0.007039	0.13079	0.113951	0.985486	0.447696	0.009194
1418384_at	37.3175	25.7359	0.161778	11.5816	14.1542	turquoise	1418384_at	9430083G14Rik	0.172	0.085	0.055	0.14	0.116	-0.032	0.031698	0.336189	0.524771	0.064362	0.237306	0.725081
1418386_at	11.6736	2.33295	0.147601	9.34062	-7.00767	pink	1418386_at	N6amt2	0.162	0.016	0.044	0.06	0.118	-0.102	0.006136	0.858904	0.494241	0.279999	0.068705	0.086776
1418389_at	4.85768	1.26541	0.0122142	3.59226	-2.32685	yellow	1418389_at	2810453I06Rik	0.05	-0.053	0.092	0.04	-0.042	-0.011	0.560478	0.508945	0.178073	0.541786	0.733893	0.902864
1418390_at	25.8272	16.9274	0.106407	8.89983	8.02753	turquoise	1418390_at	Phf21a	0.145	-0.007	0.146	0.139	-0.001	-0.006	0.032485	0.954986	0.026036	0.036413	0.996161	0.950501
1418397_at	22.655	14.0848	0.135951	8.5702	5.51462	yellow	1418397_at	Zfp275	-0.051	0.077	-0.084	-0.007	0.032	0.044	0.534017	0.27977	0.20979	0.923634	0.801903	0.520401
1418400_at	38.5827	23.2431	0.298561	15.3396	7.90347	green	1418400_at	Larp6	0.099	-0.08	0.074	-0.006	0.025	-0.105	0.088596	0.174377	0.196334	0.927207	0.830496	0.064697
1418401_a_at	70.108	41.8436	0.537487	28.2644	13.5792	green	1418401_a_at	Dusp16	0.207	-0.191	0.189	-0.002	0.018	-0.208	0.044287	0.063191	0.058695	0.988462	0.94558	0.042928
1418407_at	44.0222	18.7508	0.240856	25.2714	-6.52063	green	1418407_at	Pde8a	0.37	-0.4	0.6	0.199	-0.23	-0.17	0.0334	0.020494	0.0005	0.213012	0.306427	0.333561
1418417_at	24.0862	13.3055	0.08364	10.7807	2.52484	turquoise	1418417_at	Msc	-0.324	0.042	-0.168	-0.126	-0.156	0.198	0.003273	0.784646	0.131749	0.219188	0.264748	0.074998
1418421_at	6.16832	3.67583	0.0231067	2.49249	1.18334	turquoise	1418421_at	Bcl6b	-0.009	-0.034	-0.035	-0.068	0.026	-0.06	0.969675	0.860631	0.826556	0.587776	0.933968	0.673677
1418424_at	41.114	26.7527	0.343643	14.3612	12.3915	green	1418424_at	Tnfaip6	0.219	-0.148	0.285	0.137	-0.066	-0.082	0.106612	0.303038	0.025226	0.260001	0.799962	0.555542
1418427_at	10.6051	0.380287	0.14551	10.2248	-9.84452	lightgreen	1418427_at	Kif5b	0.18	0.01	0.045	0.055	0.135	-0.124	0.002495	0.914745	0.482532	0.320197	0.030692	0.038484
1418429_at	136.937	112.534	0.707401	24.4026	88.1314	turquoise	1418429_at	Kif5b	0.268	0.035	0.304	0.339	-0.035	0.07	0.055901	0.864594	0.02393	0.016265	0.914865	0.641125
1418430_at	109.161	87.301	0.548784	21.86	65.4411	turquoise	1418430_at	Kif5b	0.189	0.076	0.2	0.276	-0.01	0.086	0.057952	0.512972	0.037558	0.007562	0.969132	0.393366
1418431_at	56.6286	42.2174	0.284977	14.4112	27.8062	blue	1418431_at	Kif5b	0.079	-0.146	0.337	0.191	-0.258	0.112	0.66936	0.326146	0.010107	0.127016	0.080929	0.4205
1418432_at	36.2541	29.3124	0.197865	6.94167	22.3707	blue	1418432_at	Cab39	0.003	-0.115	0.278	0.162	-0.275	0.16	0.992044	0.516423	0.059803	0.243343	0.102867	0.291411
1418443_at	51.8412	22.7474	0.243213	29.0939	-6.34648	brown	1418443_at	Xpo1	-0.007	0.157	-0.091	0.066	0.084	0.073	0.961298	0.062356	0.293997	0.402264	0.507319	0.395395
1418451_at	39.5261	15.1313	0.146053	24.3948	-9.26343	yellow	1418451_at	Gng2	0.163	-0.268	0.271	0.004	-0.108	-0.159	0.312492	0.062023	0.051424	0.982705	0.659117	0.264745
1418458_at	39.4413	22.9629	0.245518	16.4783	6.48463	brown	1418458_at	Anapc7	-0.036	-0.116	0.041	-0.074	-0.077	-0.038	0.578971	0.020877	0.442852	0.110992	0.204969	0.46052
1418461_at	46.1617	22.4426	0.288278	23.7191	-1.27658	green	1418461_at	Sh3d19	0.295	-0.054	0.252	0.198	0.043	-0.097	0.001795	0.653213	0.006285	0.035023	0.81993	0.312346
1418469_at	31.8815	1.66444	0.63687	30.217	-28.5526	lightgreen	1418469_at	Nrip1	-0.327	-0.068	0.089	0.02	-0.416	0.347	0.004015	0.631484	0.473093	0.872159	0.000218	0.003319
1418470_at	31.7877	23.6609	0.228383	8.12685	15.534	yellow	1418470_at	Yes1	-0.148	0.197	-0.215	-0.018	0.067	0.13	0.228135	0.085599	0.051373	0.887297	0.749515	0.247134
1418471_at	8.24041	1.42724	0.122919	6.81317	-5.38592	tan	1418471_at	Pgf	0.19	-0.024	0.176	0.151	0.015	-0.039	0.006083	0.803176	0.009856	0.030507	0.930753	0.600982
1418479_at	53.8381	33.4845	0.358014	20.3536	13.1309	brown	1418479_at	Vps54	0.019	0.19	-0.103	0.087	0.122	0.068	0.860957	0.006321	0.141707	0.17685	0.123531	0.338166
1418483_a_at	16.8358	7.46516	0.095891	9.37065	-1.90549	green	1418483_a_at	Ggta1	0.312	-0.006	0.09	0.084	0.222	-0.228	0.025147	0.980778	0.556731	0.531218	0.176724	0.099204
1418485_at	34.7471	7.879	0.678566	26.8681	-18.9891	tan	1418485_at	Slc4a3	-0.224	0.033	-0.177	-0.144	-0.047	0.08	0.026357	0.815076	0.072922	0.122291	0.815408	0.441423
1418488_s_at	34.9025	5.49909	0.4736	29.4034	-23.9043	tan	1418488_s_at	Ripk4	0.482	-0.3	0.484	0.184	-0.002	-0.298	0.001647	0.05012	0.00122	0.1929	0.99515	0.053495
1418489_a_at	28.0379	12.0937	0.0760225	15.9441	-3.85041	turquoise	1418489_a_at	Calcrl	-0.169	-0.02	-0.251	-0.27	0.081	-0.101	0.174795	0.91495	0.027573	0.022545	0.696779	0.402661
1418490_at	8.78041	3.21919	0.0344194	5.56121	-2.34202	brown	1418490_at	Sdsl	-0.064	-0.089	-0.107	-0.195	0.043	-0.131	0.533436	0.324648	0.198506	0.018517	0.78854	0.107107
1418498_at	60.6334	37.2608	0.39839	23.3726	13.8882	brown	1418498_at	Fgf13	-0.243	0.293	-0.211	0.082	-0.032	0.325	0.178523	0.089432	0.224301	0.623243	0.938899	0.056705
1418501_a_at	121.505	63.1643	0.675349	58.3405	4.82386	brown	1418501_a_at	Oxr1	-0.014	0.138	-0.015	0.123	0.001	0.137	0.894949	0.031319	0.849667	0.048592	0.994562	0.034191
1418502_a_at	119.569	77.5224	0.828864	42.0467	35.4756	brown	1418502_a_at	Oxr1	-0.103	0.372	-0.267	0.105	0.164	0.208	0.403487	0.000667	0.008027	0.274162	0.185262	0.047711
1418508_a_at	6.52753	2.24247	0.0896041	4.28506	-2.04259	black	1418508_a_at	Grb2	-0.183	0.008	-0.138	-0.129	-0.046	0.054	0.004478	0.939899	0.029237	0.041231	0.692482	0.42354
1418514_at	5.22411	1.25514	0.247833	3.96897	-2.71382	grey	1418514_at	Mtf2	-0.132	-0.069	-0.047	-0.116	-0.086	0.016	0.031698	0.301558	0.479008	0.049879	0.27266	0.826126
1418515_at	98.9479	59.1411	0.371768	39.8067	19.3344	turquoise	1418515_at	Mtf2	0.059	0.133	0.011	0.143	0.048	0.084	0.528353	0.077527	0.910653	0.046433	0.720718	0.25506
1418524_at	42.6547	24.5285	0.262257	18.1263	6.40222	brown	1418524_at	Pcm1	-0.112	0.186	-0.129	0.057	0.017	0.169	0.237924	0.031083	0.136553	0.491798	0.934364	0.05324
1418525_at	162.705	116.745	0.733875	45.9595	70.786	turquoise	1418525_at	Pcm1	0.183	0.218	0.083	0.301	0.1	0.117	0.189984	0.103542	0.564027	0.022604	0.653308	0.381678
1418526_at	38.8121	17.7064	0.189315	21.1057	-3.39935	brown	1418526_at	Srsf10	0.057	0.171	-0.028	0.143	0.084	0.087	0.692117	0.107096	0.829708	0.134975	0.626241	0.417268
1418530_at	66.2804	36.1628	0.227323	30.1177	6.04509	turquoise	1418530_at	Nup160	0.045	0.138	-0.017	0.121	0.062	0.076	0.685399	0.088539	0.864257	0.103344	0.647859	0.345588
1418532_at	46.9385	28.4268	0.303937	18.5117	9.91506	brown	1418532_at	Fzd2	0.209	-0.167	0.11	-0.058	0.099	-0.266	0.06487	0.147123	0.347354	0.596639	0.57858	0.017944
1418533_s_at	16.2645	5.48278	0.070427	10.7817	-5.29891	green	1418533_s_at	Fzd2	0.206	-0.097	0.165	0.067	0.041	-0.139	0.051309	0.414477	0.115814	0.500965	0.850154	0.18433
1418544_at	33.649	16.1616	0.109094	17.4874	-1.32582	blue	1418544_at	Kcnip3	0.023	-0.027	-0.068	-0.095	0.091	-0.118	0.884964	0.850762	0.521925	0.294238	0.550032	0.225182
1418546_a_at	30.3566	11.454	0.147128	18.9026	-7.44863	green	1418546_a_at	Stambpl1	-0.147	0.097	-0.163	-0.067	0.016	0.08	0.018684	0.132956	0.006999	0.249321	0.912266	0.19632
1418560_at	49.2256	20.4043	0.196949	28.8212	-8.4169	yellow	1418560_at	Pdha1	-0.064	0.11	-0.135	-0.025	0.07	0.04	0.117363	0.005457	0.000598	0.516955	0.114256	0.320035
1418562_at	13.8798	3.1899	0.0341062	10.6899	-7.49998	brown	1418562_at	Sf3b1	-0.099	0.039	0.032	0.071	-0.131	0.17	0.058227	0.520704	0.569966	0.133688	0.011054	0.001448
1418567_a_at	43.3188	23.08	0.222776	20.2388	2.84115	yellow	1418567_a_at	Srp14	0.119	-0.081	0.092	0.011	0.027	-0.108	0.01313	0.100225	0.051282	0.83317	0.766304	0.026271
1418568_x_at	22.1719	11.5044	0.111044	10.6675	0.836875	yellow	1418568_x_at	Srp14	0.106	-0.064	0.07	0.006	0.036	-0.1	0.028193	0.209318	0.148432	0.906687	0.667124	0.039751
1418569_at	1.46331	0.188847	0.0372884	1.27446	-1.08561	grey	1418569_at	2410043F08Rik	0.075	-0.153	0.066	-0.087	0.009	-0.163	0.436565	0.05837	0.442624	0.242026	0.965585	0.045917
1418571_at	9.27588	1.79485	0.354399	7.48103	-5.68618	grey	1418571_at	Tnfrsf12a	-0.019	-0.145	-0.149	-0.294	0.131	-0.276	0.935296	0.319125	0.27635	0.026584	0.517897	0.038484
1418572_x_at	5.00533	1.41954	0.280293	3.58579	-2.16625	grey	1418572_x_at	Tnfrsf12a	0	-0.158	-0.113	-0.271	0.113	-0.271	0.999022	0.25288	0.408355	0.033364	0.584768	0.035948
1418573_a_at	22.6726	3.73995	0.0360993	18.9326	-15.1927	yellow	1418573_a_at	Raly	0.236	-0.254	0.221	-0.033	0.015	-0.269	0.010105	0.005987	0.013506	0.729388	0.951123	0.004601
1418574_a_at	73.4122	6.71731	0.424991	66.6949	-59.9776	pink	1418574_a_at	Shfdg1	-0.008	-0.106	0.148	0.042	-0.156	0.049	0.941869	0.088087	0.012833	0.474892	0.01117	0.434608
1418576_at	24.0518	2.0869	0.438021	21.9649	-19.878	cyan	1418576_at	Yipf5	0.081	0.071	0.004	0.076	0.076	-0.005	0.090147	0.133905	0.943643	0.080568	0.157916	0.938321
1418579_at	23.1426	9.18272	0.0577236	13.9598	-4.77713	turquoise	1418579_at	Cetn2	0.143	0.033	0.082	0.115	0.061	-0.029	0.036278	0.713196	0.242986	0.074712	0.573499	0.708109
1418582_at	3.13918	1.20784	0.0155148	1.93135	-0.723509	green	1418582_at	Cbfa2t3	-0.053	0.13	-0.119	0.011	0.066	0.064	0.590456	0.092451	0.115956	0.897955	0.59047	0.41346
1418583_at	17.7536	1.06276	0.169895	16.6909	-15.6281	salmon	1418583_at	Hint3	0.186	-0.035	0.226	0.192	-0.04	0.006	0.025774	0.757681	0.005102	0.022424	0.806634	0.960232
1418588_at	49.9644	26.3223	0.281436	23.6422	2.68007	brown	1418588_at	Nrsn1	-0.195	0.248	-0.152	0.096	-0.042	0.29	0.008098	0.001085	0.034849	0.163331	0.760907	0.000275
1418592_at	61.1301	34.8562	0.37268	26.2739	8.58227	brown	1418592_at	Dnaja4	-0.214	0.194	-0.159	0.035	-0.055	0.249	0.050054	0.076362	0.144054	0.755469	0.796444	0.022913
1418593_at	2.08281	0.548473	0.108298	1.53433	-0.98586	grey	1418593_at	Taf6	-0.096	0.039	-0.028	0.011	-0.068	0.107	0.052356	0.492436	0.611658	0.827741	0.274753	0.02965
1418598_at	0.28885	0.108638	0.021451	0.180212	-0.0715734	grey	1418598_at	Ubox5	-0.026	0.077	-0.058	0.019	0.032	0.045	0.762948	0.224555	0.356137	0.759235	0.782352	0.465838
1418600_at	12.1596	6.69768	0.0421024	5.46189	1.23579	turquoise	1418600_at	Klf1	-0.038	-0.146	-0.112	-0.258	0.075	-0.22	0.800131	0.160487	0.276559	0.01214	0.664529	0.028355
1418601_at	0.777211	0.163808	0.0323446	0.613402	-0.449594	grey	1418601_at	Aldh1a7	0.113	-0.011	-0.001	-0.012	0.114	-0.125	0.512574	0.964092	0.99486	0.938316	0.617226	0.37725
1418605_at	13.4536	3.25706	0.0348243	10.1966	-6.93951	brown	1418605_at	Nr2c1	0.052	0.181	-0.063	0.118	0.116	0.066	0.631778	0.026557	0.472784	0.121158	0.261552	0.43839
1418607_at	27.7239	15.3917	0.0967538	12.3323	3.05942	turquoise	1418607_at	Zfp99	-0.098	-0.091	-0.064	-0.155	-0.034	-0.057	0.139148	0.16808	0.335987	0.016149	0.776114	0.384446
1418610_at	11.5182	2.95656	0.0379774	8.56169	-5.60513	green	1418610_at	Slc17a6	-0.388	0.23	-0.138	0.092	-0.25	0.479	0.02496	0.206624	0.454488	0.586048	0.241175	0.006398
1418615_at	12.581	4.7907	0.0462414	7.7903	-2.9996	yellow	1418615_at	Astn1	-0.065	0.106	-0.067	0.039	0.002	0.104	0.15857	0.01488	0.124591	0.33947	0.987262	0.018871
1418622_at	70.8862	40.6944	0.255809	30.1918	10.5026	turquoise	1418622_at	Rab2a	0.05	0.072	-0.014	0.058	0.064	0.008	0.516856	0.282567	0.856347	0.312209	0.482073	0.921548
1418625_s_at	62.473	5.26326	0.841398	57.2097	-51.9465	salmon	1418625_s_at	Gapdh	-0.053	0.039	-0.125	-0.086	0.072	-0.033	0.320503	0.468329	0.005839	0.055668	0.202048	0.502801
1418627_at	14.9256	0.930612	0.215047	13.995	-13.0644	lightcyan	1418627_at	Gclm	0.118	-0.015	0.08	0.065	0.038	-0.053	0.015786	0.825611	0.099163	0.152858	0.649431	0.279399
1418628_at	26.0783	18.2137	0.122947	7.86465	10.349	blue	1418628_at	Khdrbs1	0.05	0.014	0.156	0.17	-0.106	0.121	0.712399	0.924134	0.099474	0.060722	0.431775	0.203019
1418629_a_at	2.81542	0.505861	0.0998841	2.30956	-1.8037	grey	1418629_a_at	Khdrbs1	0.042	0.002	-0.038	-0.036	0.081	-0.079	0.709389	0.989015	0.678144	0.651331	0.509428	0.337175
1418630_at	20.7171	10.5117	0.0709562	10.2054	0.306251	blue	1418630_at	Khdrbs1	0.053	-0.057	0.335	0.279	-0.283	0.226	0.700053	0.642763	0.000573	0.006671	0.003304	0.022494
1418633_at	8.16195	3.9416	0.0380456	4.22035	-0.278751	yellow	1418633_at	Notch1	0.071	-0.098	0.156	0.058	-0.084	-0.014	0.328472	0.137164	0.012166	0.332978	0.309979	0.861217
1418640_at	135.167	111.149	0.698693	24.0183	87.1303	turquoise	1418640_at	Sirt1	0.175	0.132	0.158	0.29	0.017	0.115	0.112937	0.248182	0.138592	0.009002	0.951042	0.28295
1418651_at	6.77939	3.31574	0.022382	3.46364	-0.147899	blue	1418651_at	Spata6	0.06	0.017	-0.016	0.001	0.076	-0.059	0.608784	0.90432	0.89171	0.993055	0.60529	0.531205
1418652_at	4.46351	2.45552	0.0262543	2.00799	0.447531	brown	1418652_at	Cxcl9	0.279	-0.193	0.197	0.004	0.082	-0.275	0.035188	0.161481	0.138341	0.979951	0.732917	0.038569
1418656_at	65.5695	34.7906	0.218698	30.7789	4.01168	turquoise	1418656_at	Lsm5	0.167	-0.056	0.212	0.156	-0.045	-0.011	0.089425	0.63999	0.021989	0.081931	0.81307	0.930008
1418670_s_at	24.1015	14.6282	0.156404	9.47326	5.15496	brown	1418670_s_at	Hspg2	0.155	-0.126	0.027	-0.1	0.128	-0.255	0.10072	0.186306	0.811598	0.237713	0.264981	0.006372
1418671_at	13.179	6.1697	0.0659661	7.00928	-0.839579	brown	1418671_at	Capn5	0.068	-0.096	0.009	-0.087	0.059	-0.155	0.371639	0.162113	0.914601	0.155007	0.573126	0.020064
1418672_at	4.41311	1.39	0.0148617	3.02311	-1.63312	brown	1418672_at	Akr1c13	-0.008	-0.03	-0.014	-0.044	0.006	-0.036	0.961819	0.815051	0.903795	0.621384	0.980276	0.719785
1418675_at	2.42157	0.21424	0.0423024	2.20733	-1.99309	grey	1418675_at	Osmr	-0.079	0.161	-0.166	-0.006	0.087	0.073	0.441258	0.059917	0.04533	0.954457	0.489564	0.401987
1418681_at	90.4743	67.9181	0.426941	22.5562	45.3618	turquoise	1418681_at	Glt28d1	0.049	0.157	0.126	0.282	-0.076	0.233	0.773861	0.207633	0.305432	0.018261	0.722252	0.05042
1418693_at	90.8001	27.2239	0.291077	63.5761	-36.3522	brown	1418693_at	Hnrpc	0.178	0.154	0.057	0.211	0.121	0.033	0.060783	0.108593	0.585376	0.025086	0.324181	0.76117
1418707_at	48.728	42.5512	0.287231	6.17676	36.3745	blue	1418707_at	Bag4	-0.244	-0.235	0.128	-0.107	-0.372	0.137	0.076821	0.086502	0.36737	0.397603	0.005253	0.315751
1418710_at	11.1865	1.38994	0.0148611	9.7966	-8.40666	brown	1418710_at	Cd59a	0.297	-0.012	0.243	0.232	0.053	-0.065	0.000308	0.926893	0.001968	0.006475	0.715043	0.435202
1418720_at	7.41836	6.07358	0.040998	1.34478	4.72879	blue	1418720_at	Cops7b	0.029	0.083	-0.106	-0.023	0.135	-0.052	0.737885	0.195777	0.07902	0.717821	0.034704	0.409273
1418726_a_at	2.54405	1.35883	0.0420912	1.18522	0.17361	red	1418726_a_at	Tnnt2	-0.195	-0.017	0.182	0.165	-0.377	0.36	0.311084	0.952771	0.304101	0.296635	0.034065	0.035275
1418728_at	1.72415	0.143402	0.0283153	1.58074	-1.43734	grey	1418728_at	Star	-0.043	-0.003	0.032	0.03	-0.075	0.072	0.776805	0.988611	0.794583	0.784399	0.676818	0.502486
1418732_s_at	32.2377	6.12659	0.244805	26.1111	-19.9845	black	1418732_s_at	1500041N16Rik	-0.057	-0.059	-0.076	-0.135	0.019	-0.078	0.425934	0.381141	0.212128	0.024678	0.885624	0.188978
1418738_at	30.2133	11.6827	0.150066	18.5306	-6.84788	green	1418738_at	Scn1b	-0.209	0.083	-0.178	-0.095	-0.032	0.115	0.026305	0.441369	0.052995	0.277686	0.877396	0.219773
1418743_a_at	13.0972	4.93109	0.197036	8.16608	-3.23499	black	1418743_a_at	Tesc	-0.021	-0.17	-0.097	-0.268	0.076	-0.247	0.918656	0.16736	0.442282	0.024718	0.722547	0.03821
1418744_s_at	12.7076	5.1657	0.20641	7.54186	-2.37616	black	1418744_s_at	Tesc	-0.065	-0.19	-0.083	-0.273	0.018	-0.207	0.665904	0.09394	0.488822	0.015847	0.951384	0.063563
1418750_at	91.7595	56.3431	0.723735	35.4164	20.9267	green	1418750_at	Plxnb3	0.393	-0.186	0.224	0.038	0.17	-0.355	0.036367	0.378736	0.245567	0.851031	0.570098	0.059827
1418753_at	36.8951	30.1627	0.189606	6.73236	23.4304	turquoise	1418753_at	Gfpt2	-0.081	-0.075	-0.127	-0.202	0.046	-0.121	0.403738	0.421869	0.122387	0.015655	0.767367	0.13968
1418764_a_at	53.898	33.5775	0.324101	20.3204	13.2571	yellow	1418764_a_at	Bpnt1	-0.149	0.067	-0.189	-0.121	0.04	0.027	0.054212	0.441919	0.010727	0.089223	0.785567	0.756487
1418768_at	107.83	81.3764	0.785472	26.4539	54.9226	yellow	1418768_at	Opa1	-0.592	0.531	-0.689	-0.159	0.098	0.433	0.018818	0.034811	0.004839	0.511029	0.853584	0.085439
1418772_at	112.823	65.6877	0.41292	47.1351	18.5525	turquoise	1418772_at	Fam208b	-0.072	0.201	0.062	0.263	-0.134	0.335	0.737675	0.204311	0.724575	0.065204	0.579586	0.026937
1418774_a_at	41.4746	27.6001	0.173497	13.8745	13.7255	turquoise	1418774_a_at	Atp7a	0.005	0.148	0.085	0.233	-0.081	0.228	0.977351	0.120302	0.384149	0.014249	0.591524	0.015007
1418775_at	22.9444	1.65932	0.265263	21.2851	-19.6257	salmon	1418775_at	Bles03	-0.172	0.042	-0.174	-0.131	0.001	0.041	0.000513	0.449982	0.00038	0.009987	0.991393	0.41437
1418778_at	8.90848	5.15303	0.15962	3.75545	1.39758	red	1418778_at	Ccdc109b	-0.209	0.152	-0.17	-0.017	-0.04	0.192	0.071346	0.204576	0.137563	0.891055	0.871436	0.091306
1418785_at	2.36808	0.756602	0.149394	1.61147	-0.854872	grey	1418785_at	Mapk8ip2	0.011	0.026	0.008	0.034	0.002	0.023	0.904809	0.710116	0.903795	0.503588	0.988325	0.690714
1418786_at	37.874	33.213	0.224195	4.66105	28.5519	blue	1418786_at	Mapk8ip2	-0.01	-0.113	0.111	-0.002	-0.121	0.008	0.954999	0.304413	0.287308	0.985256	0.377978	0.95443
1418792_at	26.168	17.7123	0.189378	8.45574	9.25653	brown	1418792_at	Sh3gl2	-0.017	0.044	-0.025	0.019	0.008	0.036	0.855282	0.543056	0.72031	0.768182	0.961264	0.578567
1418793_at	2.91041	0.41669	0.082277	2.49372	-2.07703	grey	1418793_at	Idua	0.141	-0.059	0.076	0.017	0.066	-0.125	0.010148	0.335695	0.17761	0.773045	0.387375	0.025533
1418810_at	44.2925	24.1488	0.748036	20.1437	4.00513	red	1418810_at	Crhr1	-0.497	0.239	-0.384	-0.145	-0.113	0.352	0.004203	0.193886	0.023615	0.376616	0.723046	0.046747
1418819_at	137.029	99.5602	0.960988	37.4692	62.0909	yellow	1418819_at	Arl10c	-0.282	0.359	-0.461	-0.101	0.178	0.181	0.06765	0.017468	0.001939	0.483846	0.395355	0.23214
1418820_s_at	41.145	25.455	0.160013	15.69	9.76499	turquoise	1418820_s_at	Zcchc10	0.082	0.165	0.015	0.179	0.067	0.097	0.741337	0.403431	0.948981	0.265537	0.853674	0.60312
1418826_at	7.97103	1.13119	0.223357	6.83984	-5.70865	grey	1418826_at	Ms4a6b	0.45	0.024	0.304	0.329	0.146	-0.121	0.001872	0.914355	0.030976	0.024576	0.507629	0.417624
1418828_at	31.8697	20.8452	0.131035	11.0245	9.82067	turquoise	1418828_at	Thex1	0.062	0.123	0.069	0.192	-0.007	0.13	0.570487	0.161364	0.446261	0.024157	0.975341	0.12197
1418835_at	26.338	8.19904	0.0876636	18.139	-9.93996	brown	1418835_at	Phlda1	-0.08	0.121	-0.022	0.099	-0.058	0.179	0.387401	0.138643	0.821444	0.175645	0.672139	0.024488
1418836_at	37.4195	25.5406	0.160551	11.8789	13.6618	turquoise	1418836_at	Qprt	-0.023	-0.054	-0.192	-0.246	0.169	-0.223	0.91736	0.764298	0.149087	0.052985	0.334013	0.09258
1418840_at	13.3972	1.6923	0.0524208	11.7049	-10.0126	red	1418840_at	Pdcd4	-0.182	0.062	-0.111	-0.049	-0.071	0.133	0.002288	0.349017	0.058898	0.386581	0.391382	0.027752
1418842_at	3.60352	1.57162	0.0106088	2.0319	-0.460284	blue	1418842_at	Hcls1	0.112	-0.052	0.02	-0.032	0.092	-0.144	0.459379	0.758675	0.901125	0.81005	0.671797	0.249189
1418854_at	0.718312	0.0933205	0.0184265	0.624992	-0.531671	grey	1418854_at	Birc2	-0.004	0.01	-0.027	-0.017	0.023	-0.014	0.959931	0.880879	0.561118	0.682205	0.771677	0.78013
1418862_at	3.53213	2.17188	0.0136527	1.36025	0.811633	turquoise	1418862_at	Echdc3	0.047	-0.019	-0.085	-0.104	0.132	-0.151	0.619607	0.860593	0.244663	0.117036	0.096279	0.035684
1418869_a_at	16.1369	5.32869	0.056974	10.8082	-5.47956	brown	1418869_a_at	Pus1	-0.057	-0.07	-0.088	-0.157	0.031	-0.1	0.424954	0.283465	0.145276	0.011079	0.791809	0.093308
1418876_at	7.9838	1.03624	0.204609	6.94756	-5.91131	grey	1418876_at	Foxd1	0.349	-0.187	0.333	0.146	0.016	-0.203	0.205905	0.539559	0.201861	0.557449	0.982731	0.44316
1418877_at	0.243076	0.109849	0.0216901	0.133226	-0.0233771	grey	1418877_at	Foxd1	0.146	0.005	0.049	0.055	0.097	-0.092	0.158027	0.975151	0.661782	0.567698	0.515524	0.358835
1418883_a_at	18.6014	9.89644	0.0622101	8.70497	1.19147	turquoise	1418883_a_at	Pabpc1	0.091	0.016	0.067	0.083	0.024	-0.009	0.014687	0.759891	0.068511	0.027769	0.724576	0.850737
1418889_a_at	14.3413	2.46869	0.323405	11.8726	-9.40391	purple	1418889_a_at	Csnk1d	-0.241	0.093	-0.154	-0.06	-0.087	0.18	0.031531	0.471162	0.173678	0.578041	0.64529	0.105217
1418890_a_at	1.6061	0.690813	0.00466314	0.915282	-0.224469	blue	1418890_a_at	Rab3d	0.085	0.038	-0.019	0.019	0.104	-0.065	0.5358	0.798268	0.889583	0.871059	0.535513	0.570817
1418895_at	17.8719	6.97516	0.074578	10.8968	-3.92161	brown	1418895_at	Scap2	0.084	-0.097	-0.005	-0.102	0.089	-0.186	0.285236	0.182615	0.955983	0.113789	0.335967	0.008718
1418908_at	37.2627	6.72052	0.425194	30.5422	-23.8217	pink	1418908_at	Pam	-0.283	0.128	-0.325	-0.198	0.043	0.085	0.008609	0.278209	0.002123	0.056385	0.85083	0.45089
1418911_s_at	75.8467	21.2793	0.205395	54.5673	-33.288	yellow	1418911_s_at	Acsl4	0.013	0.408	-0.27	0.137	0.283	0.124	0.950868	0.000955	0.019936	0.215136	0.020901	0.304155
1418912_at	47.3844	37.5653	0.482532	9.81909	27.7462	green	1418912_at	Plxdc2	0.195	-0.075	0.193	0.118	0.002	-0.077	0.042205	0.505535	0.037819	0.18038	0.992932	0.434965
1418916_a_at	7.72994	0.716381	0.141452	7.01356	-6.29718	grey	1418916_a_at	Spp2	0.123	-0.048	-0.093	-0.141	0.216	-0.264	0.292185	0.7295	0.398497	0.14309	0.051907	0.012235
1418933_at	8.77106	5.31969	0.212563	3.45136	1.86833	black	1418933_at	Slc1a6	-0.229	-0.118	-0.15	-0.267	-0.079	-0.039	0.025089	0.286121	0.143593	0.011079	0.645301	0.736798
1418936_at	14.4673	5.11257	0.0546633	9.35468	-4.2421	brown	1418936_at	Maff	0.09	-0.086	-0.091	-0.177	0.18	-0.267	0.470612	0.464344	0.400433	0.06678	0.117868	0.009905
1418938_at	25.3637	16.6446	0.112355	8.71917	7.9254	blue	1418938_at	Dio2	-0.113	-0.302	0.185	-0.117	-0.298	-0.004	0.428336	0.011279	0.11984	0.289674	0.012739	0.979231
1418939_at	19.4894	14.8723	0.0934891	4.61707	10.2553	turquoise	1418939_at	Hlx1	-0.064	-0.111	-0.124	-0.235	0.061	-0.172	0.654249	0.340867	0.250286	0.025522	0.756656	0.101762
1418942_at	16.9141	5.84283	0.0624712	11.0712	-5.22839	brown	1418942_at	Ccdc2	-0.069	0.052	0.027	0.079	-0.095	0.147	0.291529	0.433194	0.689986	0.14274	0.159824	0.012174
1418943_at	0.85373	0.0508123	0.000543282	0.802917	-0.752105	brown	1418943_at	B230120H23Rik	0.138	0.028	-0.114	-0.086	0.251	-0.223	0.196705	0.84707	0.26826	0.355856	0.01182	0.025727
1418946_at	1.75822	0.181455	0.0358289	1.57676	-1.39531	grey	1418946_at	St3gal1	-0.03	-0.021	-0.018	-0.039	-0.012	-0.009	0.83081	0.878973	0.874845	0.668085	0.962268	0.938273
1418964_at	0.788947	0.118781	0.0234537	0.670166	-0.551385	grey	1418964_at	Pigm	-0.064	0.029	-0.022	0.008	-0.043	0.072	0.596243	0.827672	0.854168	0.942907	0.818756	0.457076
1418973_at	49.2655	28.4177	0.30384	20.8478	7.56995	brown	1418973_at	Blzf1	-0.099	0.156	-0.138	0.018	0.039	0.117	0.267736	0.053836	0.082167	0.837729	0.80774	0.145616
1418974_at	33.0458	22.4214	0.216419	10.6244	11.797	yellow	1418974_at	Blzf1	-0.102	0.124	-0.206	-0.082	0.104	0.02	0.255985	0.141414	0.009167	0.277161	0.335558	0.837219
1418978_at	1.01724	0.393113	0.0776217	0.624131	-0.231018	grey	1418978_at	Hcngp	0.059	-0.059	0.018	-0.042	0.041	-0.1	0.405233	0.373026	0.80567	0.461786	0.70118	0.092426
1418980_a_at	99.1481	74.1107	0.951963	25.0374	49.0733	green	1418980_a_at	Cnp1	0.481	-0.216	0.337	0.121	0.144	-0.36	0.012878	0.309751	0.078525	0.516565	0.671322	0.065335
1418982_at	1.52092	0.308656	0.0609452	1.21227	-0.903611	grey	1418982_at	Cebpa	0.121	-0.036	-0.023	-0.058	0.144	-0.18	0.123782	0.717782	0.806145	0.411912	0.083469	0.018968
1418983_at	6.87662	4.4362	0.137416	2.44042	1.99577	red	1418983_at	Inadl	-0.354	0.18	-0.118	0.061	-0.235	0.415	0.0714	0.40969	0.578831	0.759552	0.365517	0.031827
1418984_at	4.77513	2.9839	0.0924296	1.79123	1.19267	red	1418984_at	Cipp	-0.239	0.142	0.012	0.154	-0.252	0.393	0.178911	0.465304	0.956771	0.322596	0.217416	0.020319
1419004_s_at	6.892	3.201	0.0201218	3.691	-0.490004	turquoise	1419004_s_at	Bcl2a1b	0.262	0.085	0.164	0.249	0.099	-0.013	0.002883	0.394096	0.059201	0.007364	0.435167	0.905683
1419008_at	17.3656	4.87418	0.0521145	12.4914	-7.61722	brown	1419008_at	Npy5r	-0.262	0.188	-0.29	-0.101	0.028	0.16	0.033064	0.135997	0.01457	0.376937	0.923692	0.188738
1419009_at	25.2591	16.2929	0.102419	8.96624	7.32664	turquoise	1419009_at	Actl7a	-0.045	-0.107	-0.124	-0.231	0.079	-0.185	0.767831	0.36645	0.254479	0.028879	0.666843	0.079567
1419022_a_at	27.7178	2.64209	0.16716	25.0757	-22.4336	pink	1419022_a_at	Eno1	-0.002	0.01	-0.117	-0.107	0.114	-0.105	0.985141	0.922351	0.061435	0.074682	0.109789	0.099023
1419024_at	69.4284	39.1927	0.378301	30.2357	8.95702	yellow	1419024_at	Ptp4a1	-0.172	0.191	-0.209	-0.018	0.037	0.154	0.121143	0.07601	0.043933	0.875855	0.870472	0.147912
1419029_at	20.1678	2.20006	0.43441	17.9677	-15.7676	grey	1419029_at	Ero1l	-0.214	0.021	-0.049	-0.028	-0.165	0.185	0.026305	0.887176	0.652534	0.777448	0.134414	0.055007
1419030_at	126.826	89.8856	0.867606	36.9403	52.9453	yellow	1419030_at	Ero1l	-0.232	0.36	-0.443	-0.083	0.211	0.149	0.26944	0.056892	0.015273	0.661804	0.429748	0.444325
1419033_at	31.8988	12.1531	0.0763959	19.7457	-7.59255	turquoise	1419033_at	Mst4	0.329	-0.094	0.316	0.222	0.014	-0.108	0.018515	0.579895	0.019776	0.090083	0.971172	0.457726
1419034_at	62.896	56.8839	0.383979	6.01215	50.8717	blue	1419034_at	Csnk2a1	-0.379	-0.306	0.243	-0.064	-0.622	0.316	0.001624	0.01096	0.038412	0.588381	1e-06	0.009827
1419035_s_at	45.509	38.4707	0.259686	7.03829	31.4324	blue	1419035_s_at	Csnk2a1	-0.333	-0.18	0.159	-0.021	-0.492	0.312	0.009507	0.183904	0.230898	0.883246	0.000119	0.017119
1419036_at	14.3862	2.40822	0.152363	11.978	-9.56974	pink	1419036_at	Csnk2a1	-0.087	0.032	-0.088	-0.057	0.001	0.031	0.053555	0.554289	0.043446	0.172885	0.993847	0.511642
1419038_a_at	64.3215	46.7997	0.315908	17.5218	29.2778	blue	1419038_a_at	Csnk2a1	0.139	-0.062	0.41	0.348	-0.271	0.209	0.367097	0.72085	0.001633	0.011503	0.057368	0.114871
1419040_at	34.2859	24.6145	0.316177	9.67136	14.9431	green	1419040_at	Cyp2d6	0.128	-0.001	0.158	0.157	-0.03	0.029	0.112903	0.994613	0.037451	0.039672	0.857173	0.746305
1419041_at	89.7797	60.132	0.580414	29.6477	30.4843	yellow	1419041_at	Itgf1	-0.137	0.122	-0.196	-0.075	0.059	0.063	0.105802	0.15372	0.013537	0.327109	0.681317	0.462752
1419045_at	3.67471	0.816518	0.0078813	2.85819	-2.04168	yellow	1419045_at	Slc25a23	-0.132	0.134	-0.108	0.026	-0.024	0.157	0.02339	0.020645	0.057191	0.658586	0.843867	0.007726
1419048_at	2.36382	0.188984	0.016276	2.17484	-1.98585	tan	1419048_at	Pcnx	0.15	0.035	0.096	0.131	0.053	-0.019	0.037107	0.709591	0.18596	0.056112	0.664882	0.826748
1419061_at	128.754	91.555	0.575525	37.199	54.356	turquoise	1419061_at	Rhod	-0.147	-0.141	-0.196	-0.337	0.049	-0.19	0.306863	0.313168	0.12314	0.010753	0.853299	0.134154
1419069_at	22.347	13.2079	0.089156	9.13916	4.0687	blue	1419069_at	Rabgef1	-0.06	0.034	0.057	0.091	-0.117	0.151	0.68969	0.824701	0.643736	0.369165	0.456057	0.16202
1419089_at	1.17121	0.282911	0.0558618	0.888301	-0.60539	grey	1419089_at	Timp3	0.014	-0.059	-0.071	-0.13	0.085	-0.143	0.928813	0.592782	0.461674	0.120237	0.546075	0.109187
1419092_a_at	18.0466	16.4572	0.11109	1.58945	14.8677	blue	1419092_a_at	Slk	-0.024	-0.159	0.207	0.049	-0.231	0.072	0.870651	0.092149	0.020789	0.592901	0.013067	0.45006
1419101_at	17.8147	11.3179	0.0711455	6.49682	4.82107	turquoise	1419101_at	Sin3a	0.177	0.083	0.062	0.144	0.115	-0.033	0.028132	0.356081	0.476014	0.060029	0.249229	0.716752
1419102_at	7.42578	0.614499	0.121335	6.81128	-6.19678	grey	1419102_at	Sin3a	0.098	-0.187	0.199	0.011	-0.101	-0.087	0.445084	0.083608	0.056886	0.924871	0.544772	0.430576
1419104_at	21.7034	8.80436	0.272724	12.899	-4.09469	red	1419104_at	Abhd6	-0.188	0.088	-0.131	-0.043	-0.056	0.144	0.000708	0.11879	0.013768	0.401541	0.492477	0.009818
1419110_at	8.97069	3.32111	0.0355091	5.64958	-2.32846	brown	1419110_at	Riok1	-0.115	0.086	-0.054	0.033	-0.061	0.147	0.090589	0.215844	0.444771	0.615767	0.556086	0.026517
1419111_at	14.3037	5.74484	0.177953	8.55881	-2.81397	red	1419111_at	Ing1l	-0.154	0.056	-0.117	-0.062	-0.037	0.092	0.023235	0.480653	0.078711	0.327468	0.776602	0.171324
1419112_at	47.9673	21.4102	0.275017	26.5571	-5.14692	green	1419112_at	Nlk	-0.113	0.041	-0.115	-0.074	0.002	0.039	0.044355	0.538519	0.034719	0.152612	0.990707	0.504487
1419114_at	3.02474	1.06002	0.209305	1.96472	-0.904695	grey	1419114_at	5430428G01Rik	0.096	-0.05	-0.007	-0.057	0.103	-0.153	0.027494	0.292946	0.907071	0.160729	0.020759	0.000773
1419123_a_at	5.88892	0.457999	0.0904336	5.43092	-4.97292	grey	1419123_a_at	Pdgfc	0.099	0.013	0.021	0.033	0.079	-0.066	0.295459	0.924619	0.843595	0.696701	0.550808	0.449889
1419127_at	8.43792	1.3948	0.322313	7.04312	-5.64832	lightcyan	1419127_at	Npy	0.213	0.011	0.031	0.042	0.182	-0.171	0.031698	0.949054	0.794378	0.674348	0.099358	0.083305
1419137_at	13.6454	1.63506	0.322849	12.0104	-10.3753	grey	1419137_at	Shank3	-0.155	0.019	-0.154	-0.136	-0.001	0.02	0.052795	0.873785	0.046252	0.070786	0.996856	0.837199
1419140_at	13.6754	6.00362	0.0641904	7.67179	-1.66816	brown	1419140_at	Acvr2b	0.13	-0.068	0.16	0.092	-0.03	-0.038	0.089978	0.426166	0.027053	0.181234	0.848913	0.640678
1419149_at	1.77109	0.208111	0.0410923	1.56298	-1.35486	grey	1419149_at	Serpine1	0.04	-0.045	-0.001	-0.045	0.041	-0.086	0.75516	0.695621	0.996686	0.6022	0.819895	0.343948
1419157_at	5.4075	0.632659	0.146196	4.77484	-4.14219	lightcyan	1419157_at	Sox4	-0.251	-0.14	-0.169	-0.309	-0.083	-0.057	0.020452	0.224153	0.119742	0.006671	0.655863	0.625805
1419158_a_at	1.49403	0.323623	0.0639006	1.17041	-0.846785	grey	1419158_a_at	Harsl	0.023	-0.052	0.014	-0.038	0.009	-0.061	0.774947	0.396506	0.835647	0.460644	0.950656	0.265109
1419163_s_at	12.9702	1.95348	0.0208864	11.0168	-9.06328	brown	1419163_s_at	Dnajc3	0.083	-0.048	-0.072	-0.12	0.155	-0.203	0.318155	0.591835	0.349653	0.081319	0.046717	0.00661
1419164_at	42.29	27.8429	0.297695	14.4471	13.3958	brown	1419164_at	Zfp260	-0.047	0.251	-0.035	0.216	-0.012	0.263	0.750403	0.013496	0.776201	0.032278	0.964929	0.010849
1419169_at	53.5218	14.585	0.155942	38.9368	-24.3518	brown	1419169_at	Mapk6	-0.274	0.239	-0.33	-0.091	0.056	0.184	0.000615	0.002992	5.1e-05	0.216448	0.694294	0.022494
1419173_at	30.1516	6.15781	0.0790979	23.9938	-17.836	green	1419173_at	Acy1	0.226	-0.195	0.046	-0.149	0.18	-0.375	0.14678	0.213926	0.798762	0.278772	0.368448	0.012409
1419176_at	11.7801	7.1658	0.045045	4.61432	2.55148	turquoise	1419176_at	D8Ertd531e	0.062	-0.014	0.061	0.047	0.001	-0.015	0.271556	0.851858	0.238962	0.313941	0.994839	0.805177
1419179_at	18.5308	6.11882	0.0590609	12.412	-6.29317	yellow	1419179_at	Txnl4	-0.154	0.079	-0.131	-0.052	-0.023	0.102	0.009601	0.210774	0.023926	0.354595	0.855723	0.088326
1419183_at	6.50796	2.44394	0.0261305	4.06402	-1.62007	brown	1419183_at	Papd4	-0.011	0.145	-0.092	0.053	0.081	0.064	0.914874	0.016011	0.130564	0.345948	0.303559	0.29179
1419188_s_at	31.6142	18.5813	0.125428	13.0329	5.54834	blue	1419188_s_at	Ccl27	0.108	-0.099	0.139	0.04	-0.031	-0.068	0.096387	0.127834	0.022799	0.505623	0.803847	0.283268
1419192_at	12.5227	8.83971	0.0555674	3.68297	5.15674	turquoise	1419192_at	Il4i1	-0.055	-0.137	-0.072	-0.209	0.017	-0.155	0.544291	0.054815	0.334177	0.005543	0.918258	0.030947
1419194_s_at	6.72639	1.16757	0.0112698	5.55881	-4.39124	yellow	1419194_s_at	Gmfg	0.192	-0.047	0.246	0.198	-0.054	0.007	0.069679	0.730244	0.014423	0.048188	0.78842	0.961309
1419210_at	27.2093	17.4676	0.168604	9.74165	7.726	yellow	1419210_at	Hrh1	-0.245	0.186	-0.316	-0.13	0.071	0.115	0.038051	0.125032	0.005751	0.232825	0.745358	0.33544
1419211_s_at	23.8215	16.8823	0.106124	6.93918	9.94312	turquoise	1419211_s_at	4933424B01Rik	0.155	0.027	0.102	0.128	0.053	-0.027	0.025656	0.777702	0.144522	0.053275	0.650355	0.733886
1419224_at	2.50515	0.298056	0.0588522	2.20709	-1.90904	grey	1419224_at	Cecr6	0.009	0.019	-0.097	-0.078	0.106	-0.087	0.923557	0.801012	0.064942	0.116132	0.068838	0.103839
1419236_at	5.31221	0.558912	0.110359	4.75329	-4.19438	grey	1419236_at	Helb	-0.193	-0.233	0.081	-0.152	-0.274	0.041	0.042025	0.01316	0.417111	0.085353	0.003035	0.695499
1419237_at	29.9018	4.81	0.304319	25.0918	-20.2818	pink	1419237_at	Usp29	0.187	-0.067	0.162	0.095	0.024	-0.091	0.008473	0.408462	0.019063	0.149467	0.876613	0.19909
1419243_at	98.0503	44.1347	0.471885	53.9156	-9.78089	brown	1419243_at	Rab14	-0.038	0.246	-0.238	0.009	0.199	0.047	0.767182	0.005806	0.005983	0.932784	0.03217	0.62724
1419244_a_at	42.1299	2.62879	0.55176	39.5011	-36.8723	cyan	1419244_a_at	Rab14	0.072	-0.003	0.116	0.113	-0.045	0.042	0.22402	0.977449	0.027053	0.034557	0.620395	0.457205
1419249_at	10.3353	3.6786	0.0472521	6.65671	-2.97811	green	1419249_at	Cdk14	-0.095	0.156	-0.12	0.036	0.025	0.131	0.355886	0.084935	0.1852	0.688456	0.903861	0.140696
1419250_a_at	29.8031	3.49234	0.689575	26.3107	-22.8184	grey	1419250_a_at	Cdk14	-0.331	-0.05	-0.052	-0.102	-0.279	0.229	0.001647	0.715285	0.667984	0.296204	0.007597	0.030527
1419251_at	84.1289	54.0161	0.577537	30.1128	23.9033	brown	1419251_at	Eps15	0.042	0.286	-0.108	0.177	0.151	0.135	0.828454	0.023612	0.420716	0.13114	0.385601	0.289994
1419254_at	2.54139	0.749839	0.00963178	1.79155	-1.04171	green	1419254_at	Mthfd2	0.1	0.014	0.057	0.071	0.044	-0.029	0.285797	0.913309	0.536926	0.36563	0.789669	0.760819
1419256_at	92.8253	85.5076	0.577196	7.31769	78.1899	blue	1419256_at	Spnb2	-0.054	-0.294	0.315	0.021	-0.369	0.075	0.724705	0.006303	0.002762	0.858467	0.000475	0.508817
1419265_at	13.6135	9.59922	0.0926549	4.01426	5.58497	yellow	1419265_at	1200014M14Rik	-0.026	0.047	-0.042	0.005	0.016	0.031	0.761184	0.502009	0.514211	0.944193	0.908939	0.631548
1419266_at	19.929	7.87895	0.0842412	12.05	-4.17106	brown	1419266_at	Nfyb	-0.148	0.122	-0.003	0.119	-0.144	0.266	0.165378	0.260185	0.979879	0.201724	0.249217	0.009196
1419267_at	14.8524	10.7597	0.115042	4.0927	6.66704	brown	1419267_at	Nfyb	-0.066	0.11	-0.099	0.011	0.033	0.077	0.266006	0.040138	0.058947	0.853342	0.737369	0.14988
1419276_at	5.70489	0.442072	0.0872887	5.26282	-4.82075	grey	1419276_at	Enpp1	0.308	-0.054	0.269	0.215	0.039	-0.094	0.033418	0.785415	0.0579	0.1107	0.907573	0.541166
1419277_at	98.0819	89.4864	0.604054	8.59554	80.8909	blue	1419277_at	Usp48	-0.13	-0.314	0.367	0.053	-0.497	0.183	0.494127	0.042135	0.014215	0.739046	0.000935	0.234307
1419279_at	13.8836	1.3038	0.498876	12.5798	-11.276	lightgreen	1419279_at	Pip5k2a	0.182	0.062	-0.005	0.057	0.187	-0.124	0.016587	0.480131	0.960552	0.422414	0.01476	0.100963
1419280_at	6.39864	4.41491	0.0298017	1.98373	2.43118	blue	1419280_at	Pip5k2a	0.126	-0.224	0.271	0.048	-0.146	-0.078	0.334744	0.049524	0.013941	0.677529	0.33209	0.515022
1419283_s_at	6.3732	0.631203	0.124633	5.742	-5.1108	grey	1419283_s_at	Tns1	-0.034	-0.087	0.197	0.11	-0.231	0.144	0.770555	0.319125	0.010822	0.137768	0.00324	0.072187
1419285_s_at	2.08624	0.242568	0.0478958	1.84367	-1.6011	grey	1419285_s_at	Cyhr1	-0.023	-0.021	-0.115	-0.137	0.092	-0.113	0.832334	0.836552	0.107932	0.049332	0.334597	0.114738
1419290_at	0.165474	0.0582168	0.0114951	0.107258	-0.0490409	grey	1419290_at	1600013P15Rik	-0.012	0.059	-0.066	-0.007	0.054	0.005	0.918461	0.44417	0.350187	0.929182	0.630262	0.956922
1419291_x_at	67.6631	26.5142	0.340578	41.1489	-14.6347	green	1419291_x_at	Gas5	0.117	-0.136	0.145	0.01	-0.028	-0.107	0.039539	0.015709	0.007985	0.877557	0.797605	0.0589
1419301_at	7.34961	1.08433	0.0335882	6.26528	-5.18095	red	1419301_at	Fzd4	-0.217	0.089	-0.146	-0.057	-0.072	0.161	0.025373	0.418155	0.133708	0.545598	0.670965	0.096753
1419303_at	54.4188	43.745	0.274986	10.6738	33.0712	turquoise	1419303_at	Heyl	-0.051	-0.145	-0.122	-0.267	0.071	-0.216	0.725572	0.177248	0.248794	0.011923	0.699498	0.036972
1419313_at	4.67117	1.79522	0.0173281	2.87595	-1.08073	yellow	1419313_at	Ccnt1	-0.124	0.041	-0.092	-0.051	-0.032	0.073	0.123227	0.679791	0.246884	0.487004	0.841366	0.354545
1419316_s_at	2.17132	0.470886	0.0929781	1.70044	-1.22955	grey	1419316_s_at	Gnb1l	0.147	-0.067	0.155	0.088	-0.008	-0.059	0.028813	0.37063	0.016814	0.156655	0.964478	0.389908
1419320_at	59.9338	40.4725	0.254415	19.4613	21.0112	turquoise	1419320_at	Chst5	-0.065	-0.117	-0.108	-0.225	0.043	-0.16	0.633473	0.289985	0.30979	0.027386	0.838759	0.114507
1419355_at	19.2517	2.22564	0.439461	17.0261	-14.8004	grey	1419355_at	Klf7	0.168	0.086	0.051	0.138	0.116	-0.03	0.008131	0.199938	0.453476	0.030647	0.104717	0.668884
1419356_at	3.45009	0.768739	0.15179	2.68135	-1.91261	grey	1419356_at	Klf7	-0.025	-0.036	0.087	0.05	-0.112	0.076	0.664351	0.464055	0.038389	0.205313	0.008956	0.078758
1419364_a_at	38.0971	8.53641	0.540082	29.5607	-21.0243	pink	1419364_a_at	Rps7	0.064	-0.023	0.077	0.054	-0.013	-0.01	0.07198	0.594368	0.022839	0.095711	0.862167	0.81157
1419366_at	0.916138	0.232784	0.0459641	0.683353	-0.450569	grey	1419366_at	2610510L01Rik	0.024	0.005	-0.015	-0.01	0.038	-0.034	0.80951	0.9671	0.857523	0.889014	0.751972	0.635251
1419367_at	11.2046	2.22432	0.088879	8.98027	-6.75595	black	1419367_at	Decr1	-0.482	-0.08	-0.427	-0.506	-0.055	-0.025	0.001094	0.668826	0.002849	0.001843	0.859389	0.893762
1419372_at	7.69368	1.61559	0.0155942	6.07809	-4.4625	yellow	1419372_at	Gosr2	-0.152	0.048	-0.13	-0.083	-0.021	0.069	0.025147	0.554986	0.048063	0.185655	0.888871	0.31058
1419377_at	12.3148	4.20627	0.0540301	8.1085	-3.90223	green	1419377_at	Med9	-0.168	-0.014	-0.059	-0.073	-0.109	0.096	0.002713	0.872866	0.315626	0.164765	0.077693	0.09082
1419379_x_at	5.7236	1.59284	0.0153746	4.13077	-2.53793	yellow	1419379_x_at	Fxyd2	0.256	-0.132	0.226	0.094	0.03	-0.163	0.011227	0.219569	0.021709	0.321986	0.896264	0.108421
1419381_at	180.967	130.888	0.822779	50.0786	80.8098	turquoise	1419381_at	Terf2ip	0.062	0.174	0.142	0.316	-0.081	0.255	0.771713	0.269847	0.352666	0.029705	0.771411	0.080835
1419386_at	34.0042	25.9562	0.163164	8.04799	17.9082	turquoise	1419386_at	Ly64	-0.118	-0.034	-0.144	-0.178	0.025	-0.059	0.124272	0.730043	0.046252	0.017976	0.874208	0.437907
1419389_at	9.81019	2.8891	0.597224	6.9211	-4.032	lightyellow	1419389_at	Pde10a	-0.004	-0.556	0.19	-0.366	-0.194	-0.362	0.995434	0.167732	0.668598	0.307863	0.798634	0.358835
1419390_at	9.07027	2.05128	0.424033	7.01899	-4.96772	lightyellow	1419390_at	Pde10a	-0.17	-0.511	-0.009	-0.52	-0.161	-0.35	0.776754	0.243897	0.987618	0.170214	0.851526	0.406043
1419391_at	23.4657	12.9984	0.0817093	10.4673	2.53104	turquoise	1419391_at	Myog	0.116	-0.096	-0.112	-0.208	0.228	-0.324	0.37783	0.459099	0.340747	0.05344	0.059736	0.004995
1419402_at	0.302019	0.0411464	0.00812451	0.260872	-0.219726	grey	1419402_at	Mns1	-0.078	-0.027	-0.038	-0.064	-0.041	0.014	0.441268	0.824822	0.699149	0.418992	0.80774	0.89564
1419405_at	0.452014	0.0806395	0.0159226	0.371375	-0.290735	grey	1419405_at	Nmb	0.123	0.085	0.059	0.144	0.064	0.021	0.088005	0.256498	0.429273	0.036276	0.563789	0.792607
1419410_at	28.8913	20.3294	0.127793	8.56194	11.7674	turquoise	1419410_at	Batf	-0.054	-0.057	-0.134	-0.191	0.081	-0.138	0.624272	0.569055	0.103838	0.022424	0.529793	0.097318
1419420_at	28.0764	10.4668	0.11191	17.6096	-7.14289	brown	1419420_at	St6galnac5	-0.198	0.137	-0.098	0.039	-0.1	0.238	0.043783	0.176937	0.336875	0.689588	0.490543	0.016268
1419425_at	43.4667	39.5395	0.266901	3.92717	35.6123	blue	1419425_at	Cnr1	-0.006	-0.464	0.425	-0.039	-0.431	-0.033	0.978355	0.000203	0.000294	0.751913	0.000196	0.811528
1419426_s_at	30.4753	7.11016	0.0760213	23.3651	-16.255	brown	1419426_s_at	Ccl21	0.642	-0.358	0.551	0.193	0.091	-0.449	7.9e-05	0.022782	0.000481	0.185605	0.759203	0.005629
1419433_at	8.31279	4.32691	0.046263	3.98588	0.341028	brown	1419433_at	Nthl1	0.031	-0.202	0.021	-0.181	0.01	-0.212	0.85297	0.061713	0.879736	0.074036	0.971294	0.050485
1419435_at	51.1788	29.3278	0.376719	21.8511	7.4767	green	1419435_at	Aox1	0.313	-0.052	0.187	0.135	0.127	-0.179	0.00126	0.672609	0.048441	0.132655	0.317461	0.066076
1419444_at	6.85077	1.27219	0.251198	5.57858	-4.3064	grey	1419444_at	Sap18	0.079	-0.039	0.037	-0.002	0.042	-0.081	0.246851	0.607024	0.58739	0.98079	0.70916	0.190989
1419447_s_at	31.1091	11.8647	0.367521	19.2444	-7.3797	red	1419447_s_at	Tbc1d1	-0.245	0.196	-0.148	0.048	-0.097	0.293	0.003246	0.019185	0.072773	0.556957	0.406001	0.000787
1419449_a_at	17.8507	11.3481	0.145769	6.50258	4.84557	green	1419449_a_at	Gnai2	0.065	-0.053	0.037	-0.016	0.028	-0.081	0.538466	0.607708	0.701251	0.861362	0.879325	0.34099
1419458_at	1.72438	0.354212	0.0699405	1.37017	-1.01596	grey	1419458_at	Rgnef	0.016	-0.043	0.098	0.055	-0.082	0.039	0.940135	0.804631	0.460662	0.656942	0.714746	0.787929
1419461_at	15.4367	5.95103	0.0636281	9.4857	-3.53467	brown	1419461_at	Rpp14	-0.1	0.111	-0.14	-0.029	0.04	0.071	0.045861	0.025786	0.003894	0.543343	0.634982	0.152956
1419469_at	3.19221	1.68403	0.0113676	1.50818	0.175843	blue	1419469_at	Gnb4	-0.091	-0.154	0.127	-0.026	-0.218	0.065	0.567327	0.248778	0.326671	0.844408	0.122341	0.631058
1419472_s_at	66.0772	27.9298	0.298624	38.1474	-10.2176	brown	1419472_s_at	Nudc	-0.087	-0.13	-0.023	-0.153	-0.065	-0.066	0.121338	0.015709	0.714723	0.007036	0.384302	0.223461
1419478_at	3.2073	0.396458	0.078282	2.81084	-2.41439	grey	1419478_at	Sectm1	-0.135	0.136	-0.193	-0.057	0.059	0.078	0.160202	0.148235	0.028141	0.511434	0.722785	0.405671
1419484_a_at	2.76395	1.70243	0.0114918	1.06152	0.640909	blue	1419484_a_at	Gbas	0.09	0.046	-0.019	0.027	0.109	-0.063	0.076045	0.410996	0.73735	0.581386	0.034812	0.199878
1419490_at	11.8513	1.83711	0.158218	10.0142	-8.17709	tan	1419490_at	Fam19a5	-0.101	0.1	-0.088	0.011	-0.012	0.112	0.126497	0.125035	0.166741	0.870376	0.93722	0.077089
1419491_at	7.82217	1.56078	0.308181	6.26139	-4.70062	grey	1419491_at	Defb1	0.464	-0.325	0.688	0.363	-0.224	-0.101	0.013319	0.090225	0.00029	0.047091	0.384463	0.621164
1419492_s_at	5.77381	1.44102	0.284534	4.33279	-2.89178	grey	1419492_s_at	Defb1	0.358	-0.175	0.324	0.149	0.034	-0.209	0.025975	0.319125	0.037558	0.317239	0.931727	0.190047
1419493_a_at	2.03007	0.180005	0.0355427	1.85006	-1.67006	grey	1419493_a_at	Tpd52	-0.05	-0.014	-0.017	-0.031	-0.033	0.019	0.281265	0.812438	0.728113	0.432222	0.634172	0.672558
1419496_at	4.4998	1.86143	0.0117011	2.63837	-0.776944	turquoise	1419496_at	Slco1a6	0.032	-0.067	0.017	-0.05	0.015	-0.081	0.806453	0.513183	0.876563	0.553556	0.946762	0.355983
1419497_at	69.7303	47.959	0.323734	21.7713	26.1877	blue	1419497_at	Cdkn1b	0.261	-0.394	0.496	0.102	-0.236	-0.159	0.158121	0.02339	0.003558	0.546317	0.295945	0.375653
1419505_a_at	42.0479	28.4189	0.303853	13.629	14.7899	brown	1419505_a_at	Ggps1	0.044	0.251	-0.032	0.218	0.076	0.175	0.771713	0.014477	0.794107	0.032278	0.669948	0.089534
1419506_at	59.668	23.4031	0.250224	36.265	-12.8619	brown	1419506_at	Ggps1	-0.118	0.135	0.012	0.147	-0.13	0.264	0.497531	0.395289	0.949775	0.26014	0.557868	0.061491
1419514_at	24.9138	19.5007	0.122584	5.41302	14.0877	turquoise	1419514_at	Pitx1	-0.054	-0.088	-0.073	-0.161	0.019	-0.107	0.725387	0.488536	0.540688	0.111395	0.945427	0.333049
1419517_at	47.7264	18.7565	0.581003	28.9699	-10.2134	red	1419517_at	Cnih3	-0.277	0.197	-0.232	-0.035	-0.045	0.242	0.004862	0.047097	0.015753	0.732079	0.822329	0.016246
1419518_at	35.4058	12.3617	0.158788	23.044	-10.6823	green	1419518_at	Tuba8	-0.288	0.202	-0.19	0.012	-0.098	0.299	0.00131	0.023237	0.028304	0.906096	0.44753	0.001198
1419519_at	33.9341	29.5388	0.199394	4.39531	25.1435	blue	1419519_at	Igf1	0.009	-0.212	0.298	0.087	-0.289	0.078	0.968057	0.104158	0.015587	0.474564	0.028741	0.56824
1419533_at	3.14864	1.98943	0.0125058	1.15921	0.830223	turquoise	1419533_at	Nhlh1	-0.079	-0.069	-0.088	-0.157	0.009	-0.078	0.236518	0.295467	0.152702	0.012197	0.954528	0.196078
1419536_a_at	50.4482	28.2463	0.362828	22.2019	6.04442	green	1419536_a_at	Rela	0.156	-0.09	0.112	0.022	0.044	-0.134	0.030308	0.240548	0.118418	0.768734	0.737534	0.063094
1419544_at	47.8657	15.5027	0.165753	32.363	-16.8603	brown	1419544_at	Atp6v1c1	-0.09	0.079	-0.154	-0.075	0.064	0.015	0.199164	0.260715	0.014614	0.211804	0.517831	0.852931
1419548_at	90.7912	65.8187	0.703729	24.9725	40.8462	brown	1419548_at	Kpna1	0.005	0.292	-0.132	0.16	0.137	0.155	0.981031	0.021976	0.322769	0.175826	0.458248	0.224899
1419550_a_at	68.3078	41.6046	0.280841	26.7032	14.9014	blue	1419550_a_at	Stk39	0.103	-0.025	0.197	0.172	-0.095	0.07	0.622829	0.919382	0.221134	0.237544	0.745099	0.689288
1419566_at	44.5192	29.9711	0.188402	14.5481	15.423	turquoise	1419566_at	Fank1	-0.144	0.085	-0.223	-0.138	0.079	0.006	0.162184	0.449556	0.017903	0.125367	0.627239	0.966455
1419583_at	9.73296	0.557574	0.128845	9.17539	-8.61782	lightcyan	1419583_at	Cbx4	0.115	-0.037	0.079	0.042	0.036	-0.073	0.007188	0.461635	0.062556	0.293064	0.611138	0.091185
1419587_s_at	25.1799	11.4912	0.122863	13.6887	-2.19748	brown	1419587_s_at	Rp2	0.024	0.287	-0.181	0.106	0.204	0.082	0.897441	0.009462	0.099731	0.302091	0.096755	0.474529
1419592_at	38.2958	18.5015	0.178583	19.7943	-1.29274	yellow	1419592_at	Unc5c	-0.221	0.288	-0.21	0.079	-0.011	0.3	0.16244	0.054812	0.165312	0.591967	0.979079	0.047659
1419608_a_at	2.77624	0.453442	0.0895337	2.3228	-1.86936	grey	1419608_a_at	Mia1	0.346	-0.206	0.213	0.007	0.133	-0.339	0.005964	0.112851	0.089743	0.963068	0.475951	0.008656
1419612_at	86.9936	63.8866	0.431249	23.1069	40.7797	blue	1419612_at	Rrs1	-0.031	-0.038	0.23	0.193	-0.261	0.223	0.862007	0.81143	0.035518	0.070669	0.024251	0.049676
1419613_at	28.6817	1.48091	0.31083	27.2008	-25.7198	cyan	1419613_at	Col7a1	-0.098	-0.121	-0.065	-0.186	-0.033	-0.087	0.297262	0.165169	0.472637	0.026756	0.848839	0.300168
1419616_at	72.0798	61.8305	0.41737	10.2493	51.5812	blue	1419616_at	Bmpr2	-0.452	-0.268	0.271	0.003	-0.723	0.455	0.030769	0.225797	0.200948	0.990629	0.000406	0.030216
1419637_s_at	96.0341	25.3425	0.171068	70.6915	-45.349	blue	1419637_s_at	C5orf34	-0.033	-0.008	-0.066	-0.074	0.034	-0.042	0.758221	0.948427	0.395587	0.276206	0.821419	0.599432
1419640_at	4.88844	0.92669	0.182978	3.96174	-3.03505	grey	1419640_at	Purb	-0.043	-0.01	0.011	0.001	-0.054	0.044	0.692086	0.940467	0.916189	0.990949	0.70118	0.601176
1419641_at	19.5362	5.06448	1	14.4717	-9.40726	grey	1419641_at	Purb	-0.331	-0.04	-0.1	-0.14	-0.231	0.191	0.001081	0.769389	0.341471	0.131588	0.026554	0.059641
1419646_a_at	87.5118	65.6813	0.843686	21.8305	43.8508	green	1419646_a_at	Mbp	0.181	-0.044	0.112	0.068	0.069	-0.113	0.012776	0.631615	0.126541	0.315383	0.544075	0.121653
1419647_a_at	11.2917	7.09226	0.283391	4.1994	2.89286	black	1419647_a_at	Ier3	-0.14	-0.198	-0.137	-0.335	-0.003	-0.195	0.359065	0.150015	0.320585	0.013783	0.992946	0.140443
1419650_at	34.5629	19.1418	0.204663	15.4212	3.7206	brown	1419650_at	Zfr	-0.125	0.147	-0.119	0.028	-0.007	0.154	0.040083	0.015054	0.045595	0.638086	0.967802	0.012422
1419655_at	8.37902	0.553256	0.116487	7.82576	-7.27251	midnightblue	1419655_at	Tle3	-0.153	-0.044	-0.101	-0.146	-0.051	0.007	0.029067	0.603391	0.149628	0.034879	0.671457	0.940061
1419656_at	89.4691	51.8941	0.500899	37.575	14.3191	yellow	1419656_at	Slc25a36	-0.281	0.26	-0.283	-0.023	0.002	0.258	0.017257	0.026821	0.013375	0.859581	0.993854	0.029982
1419657_a_at	66.7336	48.0127	0.301813	18.7209	29.2918	turquoise	1419657_a_at	Slc25a36	0.063	0.102	0.074	0.176	-0.011	0.112	0.498056	0.203635	0.350022	0.021685	0.955642	0.136666
1419659_s_at	4.00423	0.556308	0.109845	3.44792	-2.89161	grey	1419659_s_at	Chic2	0.137	-0.04	0.088	0.047	0.049	-0.09	0.02079	0.572191	0.140866	0.395556	0.613868	0.128261
1419660_at	47.7187	36.0766	0.243525	11.6421	24.4345	blue	1419660_at	Yae1d1	0.023	0.017	0.065	0.083	-0.042	0.06	0.844611	0.879855	0.417404	0.238688	0.768412	0.447243
1419673_at	85.1064	61.6628	0.416238	23.4436	38.2192	blue	1419673_at	Spock1	0.015	-0.321	0.285	-0.036	-0.27	-0.051	0.937016	0.003338	0.006594	0.749334	0.013055	0.669431
1419681_a_at	7.3403	4.03442	0.0253608	3.30589	0.72853	turquoise	1419681_a_at	Prok2	0.021	-0.096	0.057	-0.039	-0.036	-0.06	0.912809	0.464401	0.661387	0.737638	0.889422	0.623259
1419683_at	1.34119	0.108646	0.0214525	1.23254	-1.1239	grey	1419683_at	Trp53rk	-0.124	0.074	-0.131	-0.057	0.008	0.066	0.250922	0.522929	0.185891	0.542247	0.97766	0.520021
1419684_at	4.18158	2.77166	0.017423	1.40992	1.36174	turquoise	1419684_at	Ccl8	-0.048	-0.144	-0.046	-0.191	-0.002	-0.142	0.724754	0.149682	0.676714	0.042918	0.993246	0.139793
1419686_at	30.5877	9.32641	0.0629554	21.2613	-11.9349	blue	1419686_at	Tsga14	0.1	0.093	0.116	0.209	-0.016	0.109	0.57417	0.579394	0.42956	0.104368	0.965006	0.445175
1419697_at	21.872	14.6135	0.0918618	7.2585	7.35495	turquoise	1419697_at	Cxcl11	-0.01	-0.033	-0.142	-0.176	0.132	-0.165	0.950093	0.800955	0.135174	0.053562	0.273993	0.081731
1419701_s_at	79.8945	44.0628	0.471117	35.8317	8.23109	brown	1419701_s_at	2700067D09Rik	0.043	-0.166	0.024	-0.142	0.019	-0.185	0.732514	0.061067	0.823772	0.085763	0.930753	0.036972
1419708_at	29.627	17.6496	0.110947	11.9774	5.67222	turquoise	1419708_at	Wnt6	-0.019	-0.11	-0.13	-0.24	0.111	-0.221	0.923998	0.398549	0.277275	0.035455	0.535513	0.057142
1419710_at	57.1555	29.8729	0.925345	27.2825	2.59036	red	1419710_at	Nxph3	0.35	-0.245	0.289	0.044	0.062	-0.306	0.008906	0.072809	0.027352	0.754588	0.820645	0.024397
1419728_at	2.35222	1.09745	0.0140969	1.25477	-0.157322	green	1419728_at	Cxcl5	0.147	0.02	0.096	0.116	0.052	-0.031	0.152973	0.891826	0.351562	0.198882	0.785479	0.783291
1419730_at	33.9613	9.32121	0.589734	24.6401	-15.3189	pink	1419730_at	Ahcyl2	-0.185	0.032	-0.191	-0.159	0.007	0.025	0.036367	0.794357	0.024832	0.057736	0.977743	0.808871
1419732_at	52.4462	26.7964	0.168445	25.6497	1.14671	turquoise	1419732_at	Rtn4r	-0.189	0.001	-0.144	-0.143	-0.045	0.047	0.017308	0.991294	0.064877	0.060285	0.763341	0.584366
1419748_at	44.5952	28.113	0.189769	16.4822	11.6308	blue	1419748_at	Abcd2	-0.008	0.039	0.111	0.15	-0.119	0.159	0.980089	0.89001	0.589583	0.385654	0.722576	0.404714
1419752_at	29.7767	10.2098	0.0689182	19.5669	-9.35717	blue	1419752_at	Nfx1	0.035	-0.053	-0.053	-0.106	0.088	-0.141	0.698998	0.482003	0.448228	0.082281	0.295582	0.030994
1419753_at	12.791	9.45259	0.0638072	3.33839	6.1142	blue	1419753_at	Nfx1	0.059	0.028	-0.038	-0.01	0.097	-0.069	0.523018	0.782158	0.647453	0.899982	0.309265	0.355088
1419756_at	4.73051	0.294726	0.0581947	4.43578	-4.14106	grey	1419756_at	Dgkg	0.023	0.034	0.094	0.128	-0.071	0.105	0.876728	0.787522	0.328415	0.132071	0.649059	0.252546
1419789_at	3.68045	0.630953	0.124584	3.0495	-2.41854	grey	1419789_at	Os9	-0.175	0.115	-0.19	-0.076	0.016	0.099	0.020239	0.140663	0.009151	0.277956	0.932681	0.186395
1419803_s_at	26.7732	8.45793	0.261993	18.3152	-9.85731	red	1419803_s_at	Ccdc12	0.111	-0.158	0.118	-0.039	-0.007	-0.15	0.14324	0.028777	0.098785	0.578264	0.970146	0.038665
1419805_s_at	83.9082	56.109	0.599914	27.7991	28.3099	brown	1419805_s_at	Ggps1	-0.047	0.274	-0.064	0.21	0.017	0.257	0.756094	0.008843	0.582849	0.039941	0.950885	0.015297
1419806_at	6.34619	4.96057	0.033485	1.38562	3.57496	blue	1419806_at	Hdlbp	-0.007	-0.107	0.061	-0.045	-0.068	-0.038	0.957048	0.149432	0.4178	0.50804	0.538286	0.618069
1419816_s_at	87.762	61.6192	0.594769	26.1427	35.4765	yellow	1419816_s_at	Errfi1	-0.138	0.242	-0.357	-0.115	0.219	0.022	0.436888	0.109748	0.012743	0.405684	0.224752	0.90456
1419834_x_at	10.1656	3.4746	0.0371502	6.69095	-3.21635	brown	1419834_x_at	Mark1	-0.042	0.099	-0.04	0.059	-0.002	0.101	0.493927	0.045279	0.455412	0.194337	0.989095	0.043096
1419835_s_at	9.60171	2.13761	0.0662148	7.4641	-5.32649	red	1419835_s_at	Plec1	-0.107	0.003	-0.051	-0.048	-0.056	0.059	0.056717	0.977531	0.383656	0.351806	0.504516	0.293453
1419839_x_at	122.57	66.8023	0.714245	55.7673	11.0349	brown	1419839_x_at	Prpf19	-0.031	-0.182	0.04	-0.142	-0.071	-0.111	0.713498	0.002518	0.53487	0.018877	0.37935	0.063402
1419846_at	6.46625	5.74633	0.038789	0.719928	5.0264	blue	1419846_at	Taf15	-0.13	-0.13	0.038	-0.093	-0.168	0.038	0.110763	0.105544	0.676183	0.20256	0.044388	0.661834
1419851_at	11.4318	9.22813	0.062292	2.2037	7.02443	blue	1419851_at	Slc4a8	0.012	-0.127	0.159	0.032	-0.147	0.02	0.933299	0.140035	0.051171	0.710289	0.121231	0.845312
1419864_x_at	12.7493	8.9319	0.0561469	3.81735	5.11455	turquoise	1419864_x_at	LOC238799	-0.053	-0.095	-0.065	-0.16	0.011	-0.106	0.823254	0.623254	0.721813	0.269908	0.979656	0.517285
1419867_a_at	25.6355	4.26321	0.045582	21.3723	-17.1091	brown	1419867_a_at	Ankhd1	-0.044	0.021	0.117	0.138	-0.161	0.181	0.538567	0.789612	0.032543	0.016106	0.003739	0.001812
1419883_s_at	80.7588	55.7554	0.596133	25.0035	30.7519	brown	1419883_s_at	Atp6v1b2	-0.124	0.221	-0.078	0.142	-0.046	0.266	0.40584	0.084416	0.575573	0.219947	0.865702	0.035171
1419896_at	6.03981	3.72712	0.0251589	2.3127	1.41442	blue	1419896_at	1700071K18Rik	-0.009	-0.087	0.203	0.116	-0.213	0.126	0.931593	0.187248	0.000958	0.05344	0.000537	0.047709
1419900_at	7.76096	1.97523	0.0124165	5.78573	-3.8105	turquoise	1419900_at	Sin3a	-0.032	-0.09	0.139	0.048	-0.17	0.08	0.868714	0.527514	0.265873	0.693086	0.261925	0.531654
1419910_at	0.787502	0.20835	0.0411395	0.579151	-0.370801	grey	1419910_at	Mphosph9	-0.136	0.138	-0.065	0.073	-0.071	0.21	0.264496	0.239891	0.597146	0.485112	0.72082	0.058278
1419914_s_at	38.9871	18.2215	0.17588	20.7656	-2.54411	yellow	1419914_s_at	D10Ertd438e	-0.042	0.126	-0.151	-0.025	0.109	0.017	0.562773	0.026257	0.005995	0.653881	0.078774	0.802987
1419915_at	3.65677	0.720867	0.142338	2.9359	-2.21504	grey	1419915_at	D10Ertd438e	-0.288	0.04	-0.093	-0.054	-0.195	0.235	0.014221	0.810866	0.460761	0.649157	0.157366	0.049288
1419916_at	4.99762	3.41087	0.0214411	1.58676	1.82411	turquoise	1419916_at	Rnf20	-0.005	0.116	0.048	0.164	-0.053	0.169	0.973482	0.195832	0.619471	0.047579	0.73568	0.050262
1419924_at	20.9523	9.03371	0.0609796	11.9186	-2.88492	blue	1419924_at	A730024A03Rik	-0.183	0.029	0.113	0.142	-0.295	0.325	0.154649	0.872866	0.379499	0.205791	0.016511	0.008656
1419925_s_at	84.896	36.9209	0.356372	47.9752	-11.0543	yellow	1419925_s_at	Txndc10	-0.113	0.159	-0.121	0.038	0.008	0.152	0.106129	0.018363	0.069592	0.560034	0.967575	0.026303
1419935_s_at	72.8176	36.7928	0.393387	36.0248	0.768023	brown	1419935_s_at	Csnk2a2	0.099	0.24	-0.038	0.202	0.138	0.103	0.379655	0.012984	0.738062	0.034915	0.257543	0.291482
1419939_at	6.23262	1.74524	0.0117808	4.48738	-2.74214	blue	1419939_at	Arhgef17	0.018	0.017	-0.151	-0.134	0.169	-0.153	0.906306	0.909404	0.103666	0.120237	0.106002	0.100785
1419950_s_at	10.8827	6.66595	0.266357	4.21676	2.44919	black	1419950_s_at	Tnpo3	-0.051	-0.053	-0.058	-0.112	0.008	-0.061	0.331385	0.283304	0.210137	0.016122	0.946726	0.180901
1419963_at	16.5226	5.92257	0.0399787	10.6001	-4.6775	blue	1419963_at	Deptor	0.047	0.035	-0.157	-0.122	0.204	-0.17	0.686784	0.762857	0.058501	0.119326	0.017597	0.047629
1419976_s_at	47.361	38.2189	0.240248	9.14213	29.0767	turquoise	1419976_s_at	Nfatc3	0.153	0.007	0.196	0.203	-0.043	0.05	0.156706	0.968419	0.049704	0.041711	0.83847	0.651067
1419983_at	0.384385	0.0923206	0.018229	0.292065	-0.199744	grey	1419983_at	D5Ertd689e	0.004	0.043	-0.066	-0.022	0.069	-0.026	0.978539	0.652472	0.41966	0.781663	0.569295	0.768732
1419996_s_at	1.08361	0.179479	0.0354388	0.904134	-0.724655	grey	1419996_s_at	Arnt	0.06	0.06	-0.059	0.001	0.118	-0.059	0.320488	0.300163	0.282009	0.986786	0.031313	0.268266
1420006_at	6.46009	3.99984	0.0251435	2.46024	1.5396	turquoise	1420006_at	Bmp15	0.051	-0.023	-0.102	-0.125	0.152	-0.175	0.643487	0.844415	0.223768	0.100396	0.091996	0.032321
1420008_s_at	56.7526	10.2398	0.881886	46.5128	-36.273	tan	1420008_s_at	Wwc1	-0.313	0.074	-0.199	-0.125	-0.114	0.188	0.000636	0.484641	0.023992	0.138231	0.347053	0.039709
1420013_s_at	25.7001	9.9942	0.106857	15.7059	-5.7117	brown	1420013_s_at	Lss	-0.073	-0.24	0.112	-0.128	-0.185	-0.055	0.430776	0.002319	0.150777	0.078122	0.018922	0.493589
1420017_at	41.7034	23.8136	0.149695	17.8898	5.92376	turquoise	1420017_at	Tspan8	-0.086	-0.099	-0.183	-0.283	0.097	-0.197	0.698671	0.614067	0.266374	0.062792	0.740639	0.216459
1420024_s_at	38.9588	5.2595	0.332758	33.6993	-28.4398	pink	1420024_s_at	Etf1	-0.134	0.004	-0.102	-0.098	-0.032	0.036	0.030565	0.972745	0.096534	0.089852	0.787179	0.583832
1420033_s_at	2.03019	0.514406	0.101571	1.51578	-1.00138	grey	1420033_s_at	Ppp2r2d	-0.079	0.043	-0.05	-0.006	-0.029	0.072	0.043608	0.305261	0.208722	0.882914	0.664414	0.062647
1420063_at	1.85826	0.93934	0.0059048	0.918916	0.0204246	turquoise	1420063_at	Abo	-0.03	-0.007	-0.024	-0.031	-0.006	-0.001	0.812229	0.964264	0.813872	0.72088	0.980949	0.995025
1420072_s_at	16.6468	13.5142	0.0912238	3.13264	10.3815	blue	1420072_s_at	Mib1	-0.001	-0.146	0.189	0.043	-0.19	0.044	0.99501	0.054815	0.010107	0.555568	0.012508	0.585624
1420083_at	0.479516	0.128184	0.0253104	0.351332	-0.223148	grey	1420083_at	AU016916	0.062	-0.004	-0.031	-0.035	0.093	-0.097	0.578971	0.980213	0.762721	0.689345	0.457136	0.263643
1420085_at	0.863272	0.101667	0.0200745	0.761605	-0.659938	grey	1420085_at	Fgf4	-0.025	0.055	-0.084	-0.029	0.059	-0.004	0.827081	0.536179	0.278641	0.705889	0.641693	0.970378
1420093_s_at	14.2025	7.55722	0.0475055	6.6453	0.91192	turquoise	1420093_s_at	Hnrpdl	0.061	0.084	-0.011	0.073	0.072	0.012	0.258284	0.094578	0.862135	0.110357	0.233093	0.846219
1420107_at	3.58953	1.50351	0.00945122	2.08602	-0.582515	turquoise	1420107_at	Bbs4	-0.079	-0.154	-0.051	-0.204	-0.028	-0.125	0.57557	0.178936	0.685135	0.052032	0.914185	0.251515
1420112_at	12.9135	1.53576	0.303241	11.3777	-9.84198	grey	1420112_at	Pacs1	-0.191	-0.171	0.176	0.004	-0.367	0.196	0.073077	0.109943	0.089412	0.971925	0.000348	0.062883
1420127_s_at	5.50719	3.11348	0.124408	2.39371	0.719768	black	1420127_s_at	Ccpg1	0.002	-0.164	0.016	-0.149	-0.014	-0.15	0.991054	0.032227	0.872455	0.046433	0.940312	0.052891
1420128_s_at	9.83931	4.69331	0.0295027	5.14599	-0.452678	turquoise	1420128_s_at	Pigb	-0.087	-0.157	-0.028	-0.184	-0.06	-0.097	0.33837	0.050079	0.771831	0.022273	0.664625	0.223368
1420129_s_at	51.5023	2.22548	0.467108	49.2768	-47.0514	cyan	1420129_s_at	C22orf28	-0.066	-0.061	-0.039	-0.1	-0.027	-0.034	0.101735	0.131544	0.341997	0.013112	0.695249	0.403866
1420130_s_at	18.4341	7.32651	0.0783346	11.1076	-3.78109	brown	1420130_s_at	D10Wsu52e	0.15	-0.173	0.113	-0.061	0.037	-0.21	0.145653	0.081315	0.265562	0.518656	0.856746	0.032537
1420148_at	39.1751	27.2434	0.171255	11.9317	15.3117	turquoise	1420148_at	Slc6a6	-0.01	-0.037	-0.162	-0.199	0.152	-0.189	0.955711	0.7945	0.112485	0.045122	0.224332	0.065405
1420150_at	33.1281	15.4119	0.477399	17.7162	-2.30437	red	1420150_at	Spsb1	0.195	-0.136	0.153	0.017	0.042	-0.179	0.027167	0.132467	0.07797	0.863185	0.807772	0.04427
1420155_at	27.3755	6.20244	0.0418679	21.173	-14.9706	blue	1420155_at	Dlat	-0.002	-0.089	-0.087	-0.176	0.085	-0.174	0.989443	0.363266	0.344746	0.040101	0.531474	0.049781
1420161_at	4.17949	1.39872	0.014955	2.78077	-1.38206	brown	1420161_at	Nup107	-0.112	0.012	0.025	0.037	-0.137	0.149	0.304041	0.9387	0.833324	0.704322	0.256607	0.120524
1420166_at	0.582708	0.0815852	0.0161093	0.501123	-0.419538	grey	1420166_at	Dntt	0.035	-0.078	0.033	-0.046	0.002	-0.08	0.774817	0.407448	0.739402	0.574113	0.992304	0.342214
1420172_at	14.6346	2.67844	1	11.9561	-9.27769	royalblue	1420172_at	Myh9	-0.523	0.066	-0.189	-0.123	-0.334	0.4	6.5e-05	0.684089	0.138813	0.29849	0.008457	0.002223
1420174_s_at	74.2261	46.0982	0.289779	28.1279	17.9703	turquoise	1420174_s_at	Tax1bp1	-0.048	0.125	0.041	0.166	-0.089	0.214	0.702776	0.189242	0.691842	0.055551	0.515945	0.019501
1420183_at	7.06013	0.462856	0.0739934	6.59728	-6.13442	salmon	1420183_at	Lor	0.143	-0.065	0.175	0.11	-0.032	-0.033	0.088768	0.495592	0.0271	0.145545	0.852039	0.717852
1420215_x_at	7.05756	3.75937	0.0236318	3.29818	0.46119	turquoise	1420215_x_at	1810012K16Rik	0.018	-0.097	-0.082	-0.18	0.1	-0.197	0.913899	0.364732	0.42117	0.052097	0.482481	0.041701
1420220_x_at	0.946851	0.100491	0.0198423	0.84636	-0.745869	grey	1420220_x_at	Dnajc21	-0.118	-0.02	-0.091	-0.111	-0.027	0.008	0.296713	0.899375	0.392177	0.234928	0.908864	0.955928
1420286_at	18.2634	2.10853	0.340723	16.1549	-14.0464	magenta	1420286_at	Cacna1a	-0.435	-0.014	-0.149	-0.163	-0.286	0.272	8e-05	0.936941	0.169875	0.103193	0.007294	0.012218
1420287_at	37.6767	27.3273	0.184465	10.3495	16.9778	blue	1420287_at	Cacna1a	-0.143	-0.117	0.086	-0.03	-0.229	0.112	0.059967	0.129219	0.262454	0.687607	0.001714	0.132643
1420288_at	1.20862	0.168633	0.0332972	1.03998	-0.871349	grey	1420288_at	T25656	-0.107	0.064	-0.056	0.007	-0.051	0.115	0.211516	0.492657	0.514252	0.934801	0.725164	0.148576
1420289_at	33.3797	19.729	0.124019	13.6507	6.0783	turquoise	1420289_at	T25656	0.026	-0.063	-0.115	-0.178	0.141	-0.204	0.876358	0.617529	0.27808	0.066837	0.284652	0.049342
1420336_at	20.2569	10.7685	0.0676922	9.48839	1.28015	turquoise	1420336_at	Thsd6	-0.089	-0.24	0.02	-0.22	-0.109	-0.131	0.459781	0.014755	0.871373	0.026373	0.440162	0.182571
1420339_at	44.7264	29.7795	0.3184	14.9469	14.8326	brown	1420339_at	0610016J10Rik	-0.104	0.161	-0.044	0.117	-0.06	0.221	0.319217	0.083384	0.676671	0.166083	0.717648	0.017119
1420354_at	19.4286	14.2946	0.096492	5.13401	9.16062	blue	1420354_at	Cnnm1	-0.05	-0.076	0.14	0.064	-0.19	0.115	0.622304	0.382699	0.064942	0.376337	0.014568	0.137526
1420355_at	1.08287	0.0999364	0.0197328	0.98293	-0.882993	grey	1420355_at	Grk4	0.074	-0.06	0.123	0.063	-0.049	-0.011	0.565124	0.630814	0.230774	0.509956	0.802729	0.936322
1420356_at	93.8947	65.5656	0.8422	28.3291	37.2366	green	1420356_at	Ninj2	0.357	-0.273	0.319	0.046	0.039	-0.312	0.025141	0.09096	0.039486	0.785089	0.918392	0.052102
1420357_s_at	2.08622	0.336327	0.0664089	1.7499	-1.41357	grey	1420357_s_at	Xlr3a	1.045	0.057	0.797	0.854	0.248	-0.191	0.002004	0.914917	0.015622	0.014472	0.677015	0.600742
1420358_at	17.277	13.2614	0.0833625	4.01557	9.24581	turquoise	1420358_at	Krtap13	-0.069	0.002	-0.186	-0.185	0.117	-0.116	0.56656	0.991582	0.042291	0.043944	0.352681	0.218194
1420363_at	23.4478	11.0292	0.0693307	12.4186	-1.38944	turquoise	1420363_at	Biklk	0.053	0.013	-0.131	-0.118	0.185	-0.172	0.661316	0.926676	0.144468	0.152905	0.054506	0.056705
1420371_at	54.3176	46.5967	0.314538	7.72084	38.8759	blue	1420371_at	Sntb2	-0.217	-0.289	0.13	-0.159	-0.348	0.059	0.119398	0.030435	0.354446	0.199512	0.009482	0.693932
1420372_at	21.2228	3.07643	0.607453	18.1463	-15.0699	grey	1420372_at	Sntb2	-0.285	-0.078	-0.003	-0.081	-0.282	0.204	0.02256	0.613559	0.984834	0.497182	0.02971	0.101024
1420374_at	31.1839	20.7893	0.130684	10.3946	10.3946	turquoise	1420374_at	Foxj2	-0.03	-0.084	-0.038	-0.122	0.008	-0.091	0.7025	0.151835	0.539972	0.030297	0.958356	0.103379
1420375_at	20.9813	18.0463	0.121817	2.93497	15.1114	blue	1420375_at	Kif3a	-0.043	-0.078	0.072	-0.007	-0.115	0.037	0.603488	0.254657	0.279281	0.926721	0.110152	0.591977
1420376_a_at	39.0166	20.8546	0.131094	18.162	2.69257	turquoise	1420376_a_at	H3f3b	0.132	-0.005	0.164	0.159	-0.032	0.027	0.10418	0.971871	0.0316	0.039124	0.846991	0.76684
1420383_a_at	64.9113	28.9851	0.279774	35.9262	-6.94113	yellow	1420383_a_at	Col4a3bp	-0.322	0.213	-0.181	0.032	-0.142	0.355	0.059398	0.237594	0.303307	0.860489	0.610754	0.036532
1420384_at	68.6916	60.431	0.407923	8.26065	52.1703	blue	1420384_at	Col4a3bp	-0.277	-0.185	0.187	0.002	-0.464	0.279	0.013429	0.109718	0.095374	0.990419	4.2e-05	0.014614
1420390_s_at	1.07003	0.144967	0.0286242	0.925061	-0.780094	grey	1420390_s_at	Zfp354a	-0.06	-0.058	-0.003	-0.061	-0.057	-0.001	0.566093	0.553347	0.978076	0.42848	0.693814	0.993199
1420391_at	8.51921	3.5543	0.142022	4.96491	-1.41062	black	1420391_at	Pard3	-0.033	-0.179	-0.01	-0.189	-0.023	-0.156	0.896953	0.28246	0.962639	0.18343	0.952727	0.316782
1420392_at	2.14245	0.144652	0.028562	1.9978	-1.85315	grey	1420392_at	4930522D07Rik	-0.002	-0.053	-0.007	-0.061	0.005	-0.058	0.982747	0.456302	0.925599	0.289927	0.975594	0.354596
1420393_at	84.4647	58.1239	0.365374	26.3408	31.7831	turquoise	1420393_at	Nos2	-0.128	-0.303	-0.137	-0.44	0.009	-0.312	0.570581	0.090272	0.467455	0.014586	0.985975	0.076089
1420396_at	43.684	26.0953	0.164038	17.5886	8.5067	turquoise	1420396_at	Cd160	-0.052	-0.01	-0.163	-0.173	0.111	-0.121	0.772307	0.962495	0.193214	0.129389	0.573233	0.333079
1420402_at	155.801	130.219	0.879006	25.5825	104.636	blue	1420402_at	Atp2b2	0.029	-0.41	0.507	0.097	-0.478	0.067	0.936827	0.054942	0.014198	0.649168	0.031478	0.786206
1420403_at	28.4565	15.7034	0.167899	12.7532	2.95019	brown	1420403_at	Atp2b2	-0.051	0.179	-0.094	0.085	0.043	0.137	0.617819	0.020494	0.238871	0.234929	0.772666	0.078869
1420409_at	44.2123	26.9375	0.169332	17.2748	9.66273	turquoise	1420409_at	Krt35	0.023	-0.159	-0.022	-0.181	0.046	-0.204	0.844963	0.037865	0.810813	0.019846	0.747488	0.008656
1420410_at	11.1139	4.22248	0.0451465	6.89139	-2.66891	brown	1420410_at	Nr5a2	-0.139	-0.168	0.022	-0.146	-0.16	-0.007	0.209197	0.109748	0.86693	0.123743	0.191783	0.957047
1420411_a_at	3.47749	0.418303	0.0825954	3.05919	-2.64089	grey	1420411_a_at	Pi4k2b	0.024	0.042	0	0.042	0.025	0.018	0.861566	0.715285	0.998471	0.632156	0.904918	0.872028
1420422_at	12.2283	2.44763	0.0978021	9.78066	-7.33303	black	1420422_at	Pcdhb21	-0.069	0.101	0.02	0.12	-0.088	0.189	0.224946	0.054263	0.748947	0.022273	0.141145	0.000554
1420435_at	63.7109	41.2838	0.259515	22.4271	18.8567	turquoise	1420435_at	1700011A15Rik	0.002	-0.011	-0.196	-0.207	0.197	-0.208	0.994111	0.95799	0.10577	0.071863	0.16702	0.086527
1420451_at	7.72811	4.71282	0.0296253	3.01529	1.69754	turquoise	1420451_at	Accn5	-0.041	-0.078	-0.115	-0.193	0.073	-0.151	0.54762	0.167732	0.029976	0.001309	0.299074	0.006505
1420462_at	29.8265	18.1406	0.561925	11.6859	6.45472	red	1420462_at	Il1rapl2	-0.548	0.316	-0.426	-0.11	-0.122	0.438	0.045531	0.284523	0.117274	0.689775	0.824168	0.106281
1420466_at	24.3887	17.348	0.109051	7.04075	10.3072	turquoise	1420466_at	Spt2	-0.013	-0.051	-0.111	-0.162	0.097	-0.148	0.92607	0.62286	0.196927	0.047571	0.408225	0.078611
1420472_at	82.183	55.3448	0.534206	26.8382	28.5066	yellow	1420472_at	Mtpn	-0.391	0.329	-0.468	-0.139	0.077	0.252	0.042019	0.09101	0.011662	0.441507	0.848274	0.185967
1420475_at	29.0399	14.4504	0.154503	14.5895	-0.139056	brown	1420475_at	Mtpn	-0.038	0.134	-0.149	-0.015	0.111	0.024	0.735206	0.096337	0.054218	0.864897	0.268665	0.800012
1420477_at	37.1313	20.0643	0.214526	17.067	2.99727	brown	1420477_at	Nap1l1	-0.068	0.078	-0.021	0.056	-0.047	0.125	0.236116	0.157314	0.731615	0.248113	0.576263	0.01961
1420478_at	20.2032	6.8116	0.0728292	13.3916	-6.57999	brown	1420478_at	Nap1l1	-0.087	0.139	-0.117	0.023	0.029	0.11	0.241522	0.040377	0.082152	0.747692	0.834931	0.104753
1420479_a_at	50.1202	25.2715	0.170589	24.8487	0.422868	blue	1420479_a_at	Nap1l1	0.036	-0.025	0.098	0.073	-0.062	0.037	0.757583	0.827982	0.238883	0.335569	0.656269	0.682941
1420481_at	20.7569	2.74354	0.541723	18.0134	-15.2698	grey	1420481_at	Cnnm3	0.242	0.066	0.098	0.164	0.144	-0.079	0.000499	0.393934	0.157433	0.018679	0.048002	0.251751
1420482_at	6.14645	0.803263	0.129801	5.34319	-4.53993	magenta	1420482_at	Cnnm3	0.22	0.014	0.091	0.105	0.129	-0.115	0.000513	0.878206	0.150209	0.074608	0.054317	0.067345
1420484_a_at	9.84718	3.49434	0.0373612	6.35284	-2.8585	brown	1420484_a_at	Vtn	0.128	-0.098	0.052	-0.046	0.076	-0.174	0.105802	0.230927	0.534342	0.537003	0.513704	0.024397
1420497_a_at	1.98085	0.259391	0.0512178	1.72146	-1.46207	grey	1420497_a_at	Cebpz	-0.028	0.04	-0.031	0.009	0.003	0.037	0.690315	0.498045	0.578484	0.87032	0.982318	0.48406
1420502_at	65.2403	47.3539	0.297672	17.8864	29.4675	turquoise	1420502_at	Sat1	0.16	0.143	0.067	0.21	0.094	0.05	0.064608	0.099889	0.46791	0.015655	0.443749	0.586016
1420505_a_at	78.9072	58.0492	0.620659	20.858	37.1913	brown	1420505_a_at	Stxbp1	-0.029	0.116	-0.059	0.057	0.029	0.086	0.662476	0.019421	0.252034	0.21419	0.751972	0.082
1420506_a_at	70.9666	62.2097	0.419929	8.75691	53.4527	blue	1420506_a_at	Stxbp1	0.052	-0.651	0.428	-0.223	-0.376	-0.275	0.892001	0.00543	0.060813	0.303781	0.17144	0.237509
1420508_at	14.1751	7.31156	0.0459613	6.86357	0.447987	turquoise	1420508_at	Sema3f	0.105	-0.008	-0.064	-0.072	0.169	-0.177	0.400825	0.966665	0.588139	0.477944	0.179766	0.095204
1420512_at	14.6545	7.58989	0.235105	7.06462	0.525268	red	1420512_at	Dkk2	-0.179	0.16	-0.172	-0.012	-0.007	0.167	0.060176	0.09606	0.06199	0.905137	0.979354	0.076909
1420514_at	140.678	102.293	0.643027	38.3851	63.9082	turquoise	1420514_at	Tmem47	0.022	0.162	0.097	0.259	-0.075	0.236	0.914864	0.210982	0.457864	0.032741	0.73791	0.054645
1420522_at	7.50395	5.41894	0.0365791	2.08501	3.33393	blue	1420522_at	2610529H08Rik	-0.126	-0.17	0.028	-0.141	-0.155	-0.015	0.185534	0.05824	0.792811	0.090279	0.130178	0.891731
1420523_at	14.0074	8.994	0.0868131	5.01336	3.98064	yellow	1420523_at	2610529H08Rik	-0.218	0.144	-0.137	0.007	-0.081	0.225	0.017978	0.129135	0.138592	0.94601	0.586189	0.015959
1420530_at	19.233	12.763	0.0861532	6.46999	6.293	blue	1420530_at	Neud4	-0.149	0.017	0.091	0.108	-0.241	0.257	0.115743	0.906643	0.338457	0.199834	0.008197	0.006039
1420532_at	86.5373	73.6357	0.497058	12.9015	60.7342	blue	1420532_at	Magi2	0.03	-0.119	0.177	0.058	-0.147	0.028	0.864319	0.339186	0.115008	0.597616	0.318694	0.83761
1420534_at	17.384	1.79516	0.35446	15.5888	-13.7937	grey	1420534_at	Gucy1a3	-0.35	0.441	-0.467	-0.026	0.116	0.325	0.009141	0.001418	0.000526	0.861805	0.598346	0.017761
1420537_at	5.6026	1.37073	0.0146558	4.23187	-2.86114	brown	1420537_at	Kctd4	0.073	0.173	0.025	0.198	0.048	0.125	0.628769	0.137574	0.863075	0.065078	0.837435	0.268736
1420543_at	20.9764	1.88066	0.118986	19.0957	-17.2151	pink	1420543_at	C21orf55	-0.096	0.021	-0.133	-0.112	0.037	-0.016	0.116282	0.794127	0.019297	0.048892	0.727329	0.818971
1420545_a_at	77.5868	49.4318	0.528521	28.1551	21.2767	brown	1420545_a_at	Chn1	-0.096	0.134	-0.142	-0.008	0.047	0.087	0.235457	0.07154	0.04776	0.919495	0.726409	0.235864
1420554_a_at	22.396	7.83484	0.313063	14.5612	-6.72635	black	1420554_a_at	Rac3	-0.196	-0.101	-0.156	-0.257	-0.04	-0.061	0.031926	0.313039	0.082747	0.007209	0.830833	0.526676
1420557_at	11.901	5.22045	0.0503895	6.68058	-1.46013	yellow	1420557_at	Epha5	-0.078	0.203	-0.178	0.025	0.099	0.103	0.382265	0.007952	0.016433	0.75151	0.320199	0.175154
1420559_a_at	4.0716	2.24521	0.0141137	1.82638	0.418831	turquoise	1420559_a_at	Shox2	-0.065	-0.124	0.008	-0.117	-0.072	-0.052	0.534706	0.145529	0.945627	0.126217	0.5891	0.550337
1420562_at	47.4177	36.0432	0.226572	11.3745	24.6687	turquoise	1420562_at	Slurp1	-0.054	-0.003	-0.228	-0.232	0.174	-0.178	0.764147	0.987994	0.059184	0.051372	0.260714	0.148619
1420563_at	83.0789	66.1683	0.446651	16.9107	49.2576	blue	1420563_at	Gria3	-0.021	-0.002	0.075	0.073	-0.096	0.094	0.863172	0.990458	0.360985	0.311421	0.359553	0.224028
1420575_at	1.47611	0.541774	0.106975	0.934333	-0.392559	grey	1420575_at	Mt3	-0.106	-0.014	-0.016	-0.03	-0.09	0.076	0.0216	0.835815	0.768994	0.496773	0.074297	0.098546
1420591_at	1.88041	0.278628	0.0550161	1.60178	-1.32316	grey	1420591_at	Gpr84	0.248	0.135	0.115	0.25	0.133	0.003	0.029863	0.270663	0.333663	0.027737	0.397175	0.986415
1420601_at	24.7369	12.0218	0.0811498	12.7151	-0.69331	blue	1420601_at	Gcm1	0.05	0.065	-0.214	-0.149	0.264	-0.199	0.709436	0.572191	0.020064	0.093203	0.004981	0.037347
1420606_at	0.941096	0.0928064	0.018325	0.84829	-0.755483	grey	1420606_at	Npff	-0.051	-0.003	-0.05	-0.053	-0.001	-0.002	0.670105	0.985518	0.608964	0.527647	0.997153	0.984992
1420607_at	115.664	86.0288	0.830379	29.6355	56.3933	yellow	1420607_at	Rbm18	-0.408	0.336	-0.408	-0.073	0	0.335	0.009013	0.032671	0.00746	0.642946	0.999437	0.034169
1420608_at	135.423	86.4485	0.543425	48.9743	37.4742	turquoise	1420608_at	Rbm18	0.01	0.14	0.04	0.18	-0.03	0.169	0.947256	0.133566	0.700941	0.041561	0.883911	0.06253
1420609_at	108.182	76.1615	0.478759	32.0206	44.1408	turquoise	1420609_at	2015-03-07	0.054	0.077	0.067	0.144	-0.013	0.09	0.59201	0.375846	0.415485	0.052985	0.946556	0.244184
1420610_at	39.3669	34.533	0.233105	4.83393	29.699	blue	1420610_at	Prkacb	0.045	-0.126	0.284	0.158	-0.239	0.113	0.829295	0.420219	0.033673	0.214176	0.129177	0.428124
1420611_at	25.6907	18.0785	0.122034	7.61216	10.4663	blue	1420611_at	Prkacb	0.075	0.048	-0.065	-0.018	0.14	-0.092	0.090422	0.31046	0.128752	0.683738	0.000814	0.032186
1420613_at	2.50139	1.11268	0.0444604	1.3887	-0.276021	black	1420613_at	Ptp4a2	-0.007	-0.04	0.008	-0.033	-0.014	-0.026	0.936525	0.483695	0.905375	0.486838	0.899747	0.62836
1420615_at	3.05324	0.408664	0.0806922	2.64457	-2.23591	grey	1420615_at	Ash2l	-0.079	-0.207	0.087	-0.12	-0.165	-0.041	0.37738	0.006727	0.272617	0.092716	0.040319	0.616136
1420617_at	48.5477	28.2988	0.302569	20.2489	8.04985	brown	1420617_at	Cpeb4	0.102	0.237	-0.128	0.11	0.229	0.008	0.28573	0.005483	0.135174	0.164035	0.006625	0.946471
1420619_a_at	2.47392	0.58193	0.114904	1.89199	-1.31006	grey	1420619_a_at	Aes	-0.085	0.083	-0.033	0.05	-0.051	0.134	0.27214	0.266965	0.6736	0.450079	0.669091	0.054204
1420626_at	32.5562	1.70011	0.271783	30.8561	-29.156	salmon	1420626_at	2410016F19Rik	0.015	-0.084	0.142	0.057	-0.126	0.042	0.895579	0.260342	0.036946	0.380724	0.106467	0.571909
1420628_at	20.1479	9.33684	0.0901223	10.811	-1.4742	yellow	1420628_at	Pura	-0.173	0.138	-0.188	-0.05	0.015	0.123	0.041522	0.108717	0.020963	0.540073	0.940902	0.143446
1420637_at	89.9441	65.8512	0.635618	24.0929	41.7584	yellow	1420637_at	Prps2	-0.224	0.215	-0.294	-0.08	0.07	0.144	0.059497	0.069959	0.009715	0.476096	0.745298	0.217093
1420638_at	58.7308	22.1976	0.214259	36.5332	-14.3356	yellow	1420638_at	Prps2	-0.034	0.187	-0.257	-0.069	0.223	-0.036	0.847029	0.102921	0.018195	0.519289	0.067267	0.78488
1420650_at	19.5957	1.37623	0.28074	18.2195	-16.8433	grey60	1420650_at	Atbf1	0.463	0.082	0.277	0.359	0.186	-0.104	0.045939	0.797483	0.240853	0.094564	0.6292	0.682941
1420652_at	107.663	82.0026	0.791516	25.6604	56.3421	yellow	1420652_at	Ate1	-0.332	0.434	-0.474	-0.04	0.142	0.292	0.161655	0.054009	0.029446	0.870079	0.728377	0.19133
1420658_at	19.5592	14.8158	0.0931338	4.74335	10.0725	turquoise	1420658_at	Ucp3	-0.057	-0.163	-0.14	-0.303	0.083	-0.246	0.719286	0.162539	0.222693	0.009566	0.669545	0.029516
1420668_a_at	63.3721	2.19507	0.354706	61.1771	-58.982	magenta	1420668_a_at	1300010K09Rik	-0.147	-0.098	-0.087	-0.185	-0.06	-0.038	0.098442	0.293485	0.334968	0.030647	0.695026	0.685246
1420670_at	11.4165	0.964153	0.126307	10.4523	-9.48818	purple	1420670_at	Arnt2	-0.246	-0.06	0.007	-0.053	-0.253	0.193	0.017848	0.647559	0.962322	0.603765	0.016344	0.064203
1420678_a_at	10.2744	2.54531	0.0171814	7.72909	-5.18378	blue	1420678_a_at	Il17rb	0.084	-0.109	0.056	-0.053	0.029	-0.137	0.52666	0.356856	0.64343	0.610826	0.907988	0.192734
1420679_a_at	19.8254	1.19805	0.447294	18.6274	-17.4293	royalblue	1420679_a_at	Aig1	0.176	-0.064	0.078	0.015	0.097	-0.161	0.001165	0.272571	0.148432	0.798506	0.108823	0.003741
1420690_at	9.51013	7.9859	0.0539067	1.52423	6.46167	blue	1420690_at	Fgf10	-0.254	-0.222	0.112	-0.11	-0.366	0.144	0.045616	0.083097	0.402123	0.350915	0.003097	0.253518
1420693_at	2.44391	0.972313	0.0301184	1.4716	-0.499286	red	1420693_at	Myom1	0.173	-0.123	0.134	0.011	0.04	-0.163	0.016189	0.095597	0.058947	0.891229	0.772353	0.025488
1420694_a_at	2.94064	0.976033	0.201762	1.96461	-0.988573	lightyellow	1420694_a_at	Dach1	0.006	-0.142	0.157	0.015	-0.151	0.009	0.983742	0.442609	0.355025	0.936361	0.549028	0.968005
1420696_at	37.0608	23.2302	0.224226	13.8306	9.39965	yellow	1420696_at	Sema3c	-0.154	0.31	-0.384	-0.074	0.23	0.08	0.388557	0.041784	0.009238	0.620235	0.213956	0.629514
1420697_at	4.31757	2.02625	0.0127373	2.29131	-0.265058	turquoise	1420697_at	Slc15a3	0.217	-0.033	0.235	0.202	-0.017	-0.016	0.071618	0.84707	0.041829	0.071325	0.954528	0.916889
1420711_a_at	65.5491	48.9418	0.307653	16.6074	32.3344	turquoise	1420711_a_at	Pxmp3	0.179	0.014	0.12	0.134	0.059	-0.045	0.011588	0.901475	0.088416	0.051736	0.617735	0.549288
1420713_a_at	14.2215	10.8602	0.0682682	3.36129	7.49888	turquoise	1420713_a_at	Mdfi	-0.066	0.008	-0.216	-0.208	0.15	-0.142	0.577171	0.960704	0.015422	0.024677	0.165844	0.12212
1420725_at	47.1433	2.06435	0.130607	45.079	-43.0146	pink	1420725_at	Itpr1	0.118	-0.016	0.163	0.147	-0.045	0.029	0.122366	0.88293	0.021267	0.040101	0.734276	0.724583
1420727_a_at	4.74169	0.625484	0.123504	4.11621	-3.49073	grey	1420727_a_at	Sgcz	0.015	-0.149	-0.053	-0.201	0.068	-0.217	0.919964	0.103486	0.598205	0.024957	0.657096	0.016743
1420732_at	14.5245	10.5985	0.0666232	3.92602	6.67246	turquoise	1420732_at	Rwdd3	-0.147	-0.065	-0.136	-0.202	-0.01	-0.055	0.135589	0.561842	0.149162	0.030782	0.967865	0.582962
1420733_at	0.357245	0.0478259	0.00944339	0.309419	-0.261594	grey	1420733_at	4930520C08Rik	-0.046	-0.115	0.013	-0.102	-0.059	-0.056	0.679383	0.171592	0.90187	0.171333	0.677658	0.506232
1420734_at	57.1948	3.5672	0.570262	53.6276	-50.0604	salmon	1420734_at	Ppp1r3f	-0.172	0.029	-0.195	-0.166	0.023	0.006	0.018251	0.772562	0.005794	0.023456	0.888908	0.955126
1420739_at	16.4453	11.5358	0.12334	4.90944	6.62641	brown	1420739_at	Cntn3	-0.134	0.316	-0.193	0.122	0.06	0.256	0.457046	0.033171	0.199907	0.379541	0.847745	0.084883
1420752_at	27.7039	5.36617	0.339506	22.3377	-16.9716	pink	1420752_at	Dtx3	-0.174	0.064	-0.131	-0.067	-0.042	0.107	0.025108	0.472349	0.084507	0.353772	0.772936	0.165176
1420753_at	1.35295	0.676891	0.00653357	0.676063	0.000827689	yellow	1420753_at	Tll1	-0.063	0.103	-0.092	0.011	0.028	0.074	0.567272	0.271408	0.307575	0.909155	0.883319	0.402179
1420764_at	27.0796	5.32329	0.336794	21.7563	-16.4331	pink	1420764_at	Scrg1	0.284	-0.093	0.208	0.115	0.076	-0.169	0.002964	0.391349	0.025405	0.194174	0.641171	0.079967
1420778_at	68.9612	53.9288	0.339003	15.0324	38.8965	turquoise	1420778_at	Tas1r3	-0.045	-0.033	-0.216	-0.249	0.172	-0.204	0.822406	0.867465	0.095874	0.049268	0.316841	0.118273
1420779_at	60.2918	45.7581	0.287641	14.5336	31.2245	turquoise	1420779_at	Fhl3	-0.127	-0.018	-0.191	-0.208	0.064	-0.082	0.264318	0.911032	0.056866	0.03783	0.731456	0.437877
1420780_at	7.24042	4.46448	0.0280642	2.77593	1.68855	turquoise	1420780_at	Ascl3	0.03	0.009	-0.152	-0.144	0.182	-0.173	0.85012	0.95996	0.131047	0.123834	0.107741	0.085192
1420781_at	2.22407	0.211768	0.0418144	2.0123	-1.80053	grey	1420781_at	Etos1	0.033	-0.047	0.006	-0.041	0.026	-0.074	0.812876	0.686747	0.960863	0.651903	0.900093	0.434017
1420795_at	8.73806	0.730133	0.144167	8.00793	-7.27779	grey	1420795_at	Fgf9	-0.156	0.064	-0.214	-0.15	0.058	0.006	0.101521	0.560263	0.016293	0.082926	0.727482	0.961338
1420799_at	10.7978	5.97239	0.185001	4.82542	1.14697	red	1420799_at	Ntsr1	0.251	-0.173	0.222	0.05	0.029	-0.201	0.024521	0.13175	0.040036	0.655309	0.913414	0.070666
1420808_at	26.5194	15.8705	0.0997635	10.6489	5.22153	turquoise	1420808_at	Ncoa4	0.115	0.094	-0.016	0.078	0.13	-0.036	0.04281	0.101981	0.822251	0.131607	0.024537	0.542756
1420810_at	3.22735	0.479391	0.0191554	2.74796	-2.26856	black	1420810_at	Chp	0.037	-0.013	-0.1	-0.112	0.136	-0.149	0.668919	0.894926	0.115354	0.062089	0.04089	0.019829
1420816_at	53.7439	6.37598	0.835272	47.3679	-40.9919	purple	1420816_at	Ywhag	-0.341	0.339	-0.261	0.078	-0.08	0.419	0.1535	0.149578	0.264528	0.740676	0.870344	0.065599
1420825_at	5.52442	3.63905	0.0228755	1.88537	1.75369	turquoise	1420825_at	Letm1	-0.13	-0.06	-0.013	-0.073	-0.117	0.057	0.377299	0.714172	0.940042	0.549502	0.552532	0.682337
1420832_at	20.6021	4.66887	0.0499192	15.9333	-11.2644	brown	1420832_at	Qscn6	-0.046	-0.114	-0.144	-0.258	0.098	-0.212	0.686951	0.182615	0.074929	0.003245	0.379472	0.010669
1420833_at	17.5555	8.10884	0.0547366	9.44669	-1.33785	blue	1420833_at	Vamp2	-0.14	-0.016	0.049	0.033	-0.189	0.172	0.194998	0.91664	0.670596	0.755737	0.089231	0.086865
1420836_at	16.2437	8.00344	0.0855723	8.24022	-0.236775	brown	1420836_at	Slc25a30	0.132	0.205	-0.139	0.066	0.271	-0.066	0.195221	0.031089	0.148432	0.465809	0.003877	0.50747
1420839_at	67.3275	20.764	0.222007	46.5635	-25.7996	brown	1420839_at	Plekha3	0.001	0.233	-0.256	-0.022	0.257	-0.024	0.995073	0.023195	0.010727	0.841797	0.013459	0.850603
1420841_at	10.6529	4.92966	0.0332764	5.72325	-0.793586	blue	1420841_at	Ptprf	-0.151	0.031	-0.226	-0.195	0.075	-0.044	0.184711	0.839714	0.029263	0.056385	0.692585	0.716193
1420842_at	12.1454	2.58432	0.222571	9.56105	-6.97672	tan	1420842_at	Ptprf	-0.121	0.006	-0.103	-0.097	-0.018	0.024	0.0334	0.946231	0.064093	0.071265	0.889422	0.700817
1420848_at	1.39221	0.25425	0.0502025	1.13796	-0.883709	grey	1420848_at	Sufu	0.019	0.052	-0.063	-0.011	0.082	-0.03	0.83557	0.441919	0.302729	0.861981	0.272958	0.639181
1420851_at	4.38555	0.566101	0.111779	3.81945	-3.25335	grey	1420851_at	Pard6g	0.176	-0.058	0.084	0.027	0.091	-0.149	0.013319	0.49017	0.252339	0.715966	0.331332	0.037813
1420856_a_at	114.497	62.16	0.664611	52.3367	9.82332	brown	1420856_a_at	Lancl2	-0.258	0.489	-0.426	0.063	0.168	0.321	0.282958	0.021976	0.041447	0.77831	0.641861	0.132983
1420857_at	132.6	76.8607	0.741885	55.7391	21.1216	yellow	1420857_at	Lancl2	-0.159	0.358	-0.378	-0.02	0.219	0.138	0.327944	0.011928	0.006035	0.897912	0.201226	0.337345
1420858_at	131.972	90.3034	0.871638	41.6685	48.635	yellow	1420858_at	Pkia	-0.312	0.393	-0.459	-0.066	0.147	0.246	0.085704	0.025905	0.007385	0.71478	0.615157	0.162661
1420862_at	21.0504	9.57638	0.0924344	11.474	-1.89761	yellow	1420862_at	Dctn4	-0.016	0.079	-0.139	-0.06	0.124	-0.045	0.874496	0.237171	0.021267	0.297369	0.068637	0.493978
1420863_at	68.6709	39.1563	0.418656	29.5146	9.64166	brown	1420863_at	Dctn4	0.162	0.252	-0.114	0.138	0.275	-0.023	0.301954	0.071935	0.442282	0.281393	0.067056	0.893908
1420864_at	67.6349	37.9367	0.366178	29.6982	8.23855	yellow	1420864_at	Zfp161	-0.063	0.39	-0.272	0.118	0.209	0.181	0.796838	0.018078	0.098362	0.451982	0.34556	0.275661
1420866_at	32.0387	17.7076	0.189329	14.3311	3.3765	brown	1420866_at	Zfp161	0.1	0.169	-0.074	0.095	0.174	-0.005	0.311366	0.052696	0.421826	0.239154	0.064121	0.966783
1420871_at	79.7908	50.0646	0.48324	29.7262	20.3384	yellow	1420871_at	Gucy1b3	-0.317	0.302	-0.403	-0.101	0.085	0.217	0.015153	0.020877	0.001728	0.413784	0.720499	0.098025
1420872_at	57.4906	33.3264	0.356324	24.1641	9.16226	brown	1420872_at	Gucy1b3	-0.155	0.252	-0.192	0.06	0.037	0.215	0.101804	0.005987	0.030744	0.493566	0.845862	0.020544
1420873_at	25.377	2.51285	0.329191	22.8642	-20.3513	purple	1420873_at	Ptk9	-0.142	0.064	0.111	0.174	-0.252	0.316	0.474843	0.774503	0.534342	0.246694	0.197273	0.053516
1420874_at	3.47413	2.21429	0.014947	1.25984	0.954448	blue	1420874_at	Ptk9	-0.161	-0.244	0.204	-0.04	-0.364	0.121	0.156097	0.022791	0.052708	0.71478	0.000537	0.263176
1420876_a_at	56.6419	33.8596	0.362025	22.7822	11.0774	brown	1420876_a_at	2015-09-06	-0.168	0.261	-0.145	0.115	-0.023	0.283	0.214264	0.036969	0.260091	0.321004	0.941315	0.024522
1420878_a_at	78.1297	44.0169	0.470625	34.1129	9.90399	brown	1420878_a_at	Ywhab	-0.159	0.28	-0.23	0.05	0.071	0.209	0.371866	0.070887	0.135157	0.755155	0.817204	0.171616
1420884_at	3.24525	0.240634	0.0898411	3.00461	-2.76398	royalblue	1420884_at	Sln	0.182	-0.171	0.139	-0.032	0.044	-0.215	0.105214	0.127594	0.212686	0.779606	0.847625	0.05105
1420890_at	39.8461	23.9923	0.256524	15.8538	8.13846	brown	1420890_at	Hccs	0.066	0.159	-0.047	0.112	0.113	0.046	0.448694	0.026655	0.553652	0.095336	0.191583	0.544182
1420895_at	94.7545	71.8979	0.451958	22.8566	49.0413	turquoise	1420895_at	Tgfbr1	0.162	0.149	0.087	0.236	0.075	0.074	0.163395	0.198009	0.458062	0.030782	0.70442	0.52056
1420899_at	71.5534	34.8689	0.372816	36.6845	-1.81564	brown	1420899_at	Rab18	-0.195	0.305	-0.386	-0.081	0.191	0.114	0.304601	0.072265	0.017532	0.625612	0.417196	0.519867
1420900_a_at	54.1116	29.1308	0.311465	24.9808	4.15006	brown	1420900_a_at	Rab18	-0.028	0.188	-0.143	0.045	0.114	0.073	0.739599	0.001945	0.013506	0.421115	0.080102	0.215551
1420905_at	1.73882	0.358949	0.0143428	1.37987	-1.02092	black	1420905_at	Il17r	0.088	-0.101	-0.018	-0.119	0.106	-0.207	0.275943	0.18102	0.844433	0.080337	0.237485	0.005398
1420906_at	1.44571	0.295162	0.0582808	1.15054	-0.855382	grey	1420906_at	Cd2ap	0.005	-0.172	0.092	-0.08	-0.088	-0.085	0.977984	0.064642	0.341614	0.35518	0.543942	0.372295
1420907_at	24.0358	15.1518	0.0952457	8.88403	6.26774	turquoise	1420907_at	Cd2ap	0.148	0.024	0.084	0.108	0.064	-0.039	0.027845	0.792134	0.221631	0.084487	0.53987	0.582288
1420908_at	36.0963	15.453	0.104311	20.6433	-5.19026	blue	1420908_at	Cd2ap	0.128	-0.269	0.367	0.098	-0.24	-0.03	0.400819	0.036386	0.003385	0.419516	0.093634	0.848005
1420917_at	95.5426	83.5383	0.563902	12.0043	71.534	blue	1420917_at	Fnbp3	0.075	-0.244	0.337	0.093	-0.262	0.018	0.723126	0.110916	0.019887	0.515295	0.123901	0.926015
1420920_a_at	53.2389	28.1982	0.272179	25.0407	3.15756	yellow	1420920_a_at	Arf1	-0.11	0.047	-0.196	-0.15	0.086	-0.039	0.064321	0.495417	0.00074	0.013073	0.233012	0.52393
1420922_at	64.3784	34.5187	0.369072	29.8597	4.65901	brown	1420922_at	Usp9x	0.09	0.141	-0.02	0.121	0.11	0.031	0.338741	0.090723	0.840013	0.11313	0.297516	0.739866
1420924_at	5.16274	2.59746	0.0277718	2.56528	0.0321734	brown	1420924_at	Timp2	-0.108	0.07	0.025	0.095	-0.132	0.202	0.391861	0.590737	0.854707	0.342488	0.358355	0.059989
1420930_s_at	84.4935	64.7653	0.407122	19.7282	45.0371	turquoise	1420930_s_at	Catnal1	0.197	0.142	0.155	0.297	0.042	0.1	0.104463	0.260231	0.192675	0.013528	0.868795	0.404989
1420934_a_at	11.8771	9.11392	0.0615211	2.76313	6.35079	blue	1420934_a_at	Srrm1	0.012	-0.014	0.103	0.089	-0.091	0.077	0.928688	0.909307	0.203091	0.226262	0.415482	0.34275
1420935_a_at	35.0146	31.6566	0.21369	3.35796	28.2987	blue	1420935_a_at	Srrm1	0.003	-0.089	0.143	0.054	-0.14	0.05	0.975081	0.165842	0.016831	0.351837	0.029929	0.429144
1420936_s_at	8.30473	2.73113	0.029201	5.5736	-2.84247	brown	1420936_s_at	Cpsf2	-0.104	0.047	-0.133	-0.086	0.029	0.018	0.053962	0.439199	0.010107	0.085834	0.772749	0.769459
1420937_at	15.915	1.31673	0.172496	14.5982	-13.2815	purple	1420937_at	Cpsf2	-0.053	0.031	-0.033	-0.002	-0.02	0.051	0.523026	0.719583	0.662267	0.981185	0.894506	0.455186
1420940_x_at	1.91116	1.38228	0.00933071	0.528881	0.8534	blue	1420940_x_at	Rgs5	-0.113	-0.1	-0.012	-0.112	-0.101	0.001	0.381278	0.425931	0.936307	0.274526	0.560951	0.994143
1420941_at	13.3786	9.84632	0.0664649	3.53224	6.31408	blue	1420941_at	Rgs5	-0.293	-0.18	0.098	-0.082	-0.391	0.212	0.012776	0.142246	0.436097	0.468309	0.000712	0.074268
1420942_s_at	32.2645	18.5715	0.179259	13.6929	4.8786	yellow	1420942_s_at	Rgs5	-0.138	0.28	-0.376	-0.096	0.238	0.042	0.403487	0.044478	0.005489	0.469269	0.136565	0.797951
1420946_at	87.8682	81.1069	0.54749	6.76131	74.3456	blue	1420946_at	Atrx	-0.281	-0.473	0.236	-0.237	-0.517	0.045	0.205068	0.021509	0.267984	0.213987	0.012559	0.859036
1420947_at	118.721	111.117	0.750068	7.60377	103.514	blue	1420947_at	Atrx	0.047	-0.288	0.599	0.311	-0.552	0.264	0.881318	0.151184	0.001557	0.085814	0.003716	0.170156
1420948_s_at	116.213	0.37273	0.0640549	115.841	-115.468	greenyellow	1420948_s_at	Atrx	-0.598	0.728	-0.753	-0.024	0.155	0.574	0.052255	0.016429	0.010919	0.943895	0.79604	0.061709
1420949_at	24.1971	4.17023	0.263842	20.0269	-15.8566	pink	1420949_at	Znrf1	-0.208	0.11	-0.247	-0.136	0.038	0.072	0.036292	0.310602	0.010527	0.138107	0.85548	0.485969
1420950_at	13.5605	1.59713	0.274471	11.9634	-10.3663	greenyellow	1420950_at	Znrf1	-0.052	0.146	-0.144	0.002	0.092	0.055	0.433859	0.008843	0.007816	0.972221	0.161312	0.334795
1420951_a_at	77.3701	41.0675	0.396398	36.3026	4.76497	yellow	1420951_a_at	Son	-0.067	0.275	-0.2	0.075	0.133	0.142	0.759389	0.071052	0.192214	0.613497	0.584077	0.355737
1420952_at	40.6463	8.12833	0.514263	32.518	-24.3896	pink	1420952_at	Son	0.07	-0.056	0.131	0.075	-0.061	0.005	0.201291	0.314858	0.008023	0.114249	0.380506	0.944577
1420953_at	6.41639	1.66225	0.0514899	4.75414	-3.09189	red	1420953_at	Add1	0.104	-0.073	0.026	-0.047	0.078	-0.151	0.090983	0.256602	0.70237	0.4072	0.32194	0.012886
1420954_a_at	65.8833	55.7365	0.376234	10.1468	45.5896	blue	1420954_a_at	Add1	0.011	-0.347	0.289	-0.057	-0.278	-0.068	0.954925	0.00212	0.007024	0.597276	0.012421	0.56202
1420956_at	41.2956	26.9681	0.288342	14.3275	12.6407	brown	1420956_at	Apc	-0.019	0.137	-0.021	0.116	0.001	0.136	0.82041	0.014393	0.757414	0.035455	0.99358	0.016762
1420957_at	113.856	105.148	0.709774	8.70774	96.4404	blue	1420957_at	Apc	-0.218	-0.691	0.56	-0.13	-0.778	0.088	0.45224	0.004121	0.015754	0.577591	0.000845	0.748168
1420959_at	13.9985	8.44965	0.0531154	5.54885	2.90079	turquoise	1420959_at	Asph	0.222	0.136	0.067	0.204	0.154	-0.018	0.033469	0.216041	0.556367	0.044447	0.226609	0.890327
1420963_at	27.6721	21.4401	0.275401	6.23202	15.2081	green	1420963_at	Hapln2	0.171	-0.038	0.108	0.069	0.063	-0.101	0.298364	0.858063	0.492662	0.630116	0.834362	0.50747
1420964_at	83.0963	78.087	0.527105	5.00929	73.0777	blue	1420964_at	Enc1	-0.116	-0.255	0.385	0.13	-0.501	0.246	0.665044	0.220458	0.044872	0.488689	0.010918	0.209563
1420971_at	128.179	74.2073	0.716273	53.9719	20.2353	yellow	1420971_at	Ubr1	-0.131	0.407	-0.373	0.034	0.242	0.165	0.596782	0.031791	0.044286	0.871574	0.334617	0.399289
1420972_at	2.04112	0.183204	0.0361742	1.85791	-1.67471	grey	1420972_at	Arid5b	-0.165	-0.136	0.019	-0.118	-0.183	0.047	0.034816	0.085028	0.848004	0.104706	0.021442	0.571392
1420973_at	81.2292	70.3276	0.474728	10.9016	59.426	blue	1420973_at	Arid5b	-0.061	-0.048	0.125	0.077	-0.186	0.137	0.668851	0.722256	0.239466	0.432831	0.111754	0.183759
1420978_at	17.4832	4.60934	0.0311141	12.8738	-8.26451	blue	1420978_at	Nrf1	0.077	-0.073	0.016	-0.057	0.061	-0.134	0.471111	0.47915	0.886434	0.502521	0.695457	0.127004
1420979_at	69.5055	52.3851	0.505638	17.1204	35.2647	yellow	1420979_at	Pak1	-0.189	0.157	-0.158	-0.001	-0.031	0.188	0.05592	0.117393	0.103994	0.991486	0.889313	0.056384
1420982_at	3.11869	0.518453	0.193565	2.60024	-2.08179	royalblue	1420982_at	Rnpc2	-0.251	0.026	-0.018	0.008	-0.233	0.259	0.011573	0.860764	0.889557	0.942614	0.02332	0.010669
1420985_at	10.8174	7.32377	0.0494372	3.4936	3.83017	blue	1420985_at	Ash1l	-0.249	-0.259	-0.136	-0.395	-0.114	-0.145	0.074371	0.059566	0.34336	0.00635	0.615331	0.290989
1420986_s_at	39.2345	27.6934	0.174084	11.541	16.1524	turquoise	1420986_s_at	Kif3b	-0.007	-0.03	-0.057	-0.087	0.051	-0.08	0.954999	0.736717	0.41737	0.157086	0.655863	0.225
1420989_at	101.598	92.3836	0.623611	9.21395	83.1697	blue	1420989_at	Kiaa1430	-0.164	-0.598	0.481	-0.116	-0.646	0.048	0.589554	0.010915	0.03509	0.614163	0.005372	0.868015
1420999_at	55.9101	16.7155	0.178721	39.1946	-22.479	brown	1420999_at	Cnot4	-0.136	0.157	-0.197	-0.04	0.06	0.097	0.07261	0.034815	0.006453	0.585436	0.629134	0.191967
1421000_at	50.2664	34.598	0.36992	15.6684	18.9296	brown	1421000_at	Cnot4	-0.038	0.15	-0.06	0.09	0.022	0.127	0.650672	0.015385	0.358101	0.119492	0.86868	0.041288
1421002_at	10.1907	6.63828	0.041729	3.55243	3.08585	turquoise	1421002_at	Angptl2	0.082	-0.123	-0.029	-0.152	0.111	-0.234	0.52906	0.270037	0.821813	0.113519	0.460588	0.02464
1421005_at	89.8516	70.479	0.475749	19.3726	51.1063	blue	1421005_at	Cep110	0.031	-0.368	0.527	0.158	-0.495	0.127	0.89563	0.01024	0.000277	0.233388	0.00043	0.388066
1421011_at	5.47505	2.54746	0.101791	2.92759	-0.380124	black	1421011_at	Dhrs8	0.093	-0.449	0.125	-0.324	-0.032	-0.417	0.721774	0.014491	0.535207	0.064246	0.944567	0.02464
1421013_at	10.9065	1.48747	0.194863	9.41902	-7.93155	purple	1421013_at	Pitpnb	-0.157	0.056	-0.092	-0.036	-0.065	0.121	0.173362	0.687608	0.42334	0.747589	0.747784	0.268266
1421015_s_at	27.5544	16.232	0.10957	11.3225	4.90952	blue	1421015_s_at	Pole3	0.082	-0.086	0.213	0.128	-0.131	0.046	0.446057	0.394122	0.013596	0.122924	0.231344	0.637081
1421016_at	2.0616	1.32551	0.00894752	0.736085	0.589428	blue	1421016_at	Ighmbp2	-0.001	-0.041	0.098	0.057	-0.099	0.058	0.995098	0.773764	0.372907	0.57422	0.541115	0.602256
1421021_at	12.6725	5.71234	0.0733758	6.96018	-1.24784	green	1421021_at	Aebp2	0.167	-0.042	0.136	0.094	0.031	-0.073	0.082325	0.73868	0.150606	0.278759	0.881427	0.453784
1421027_a_at	77.086	48.7066	0.328781	28.3794	20.3272	blue	1421027_a_at	Mef2c	-0.063	0.046	0.04	0.086	-0.103	0.149	0.677181	0.759094	0.757414	0.406065	0.548508	0.17508
1421028_a_at	21.473	9.52519	0.101843	11.9478	-2.42263	brown	1421028_a_at	Mef2c	-0.031	0.246	-0.112	0.134	0.082	0.165	0.888431	0.067391	0.428657	0.279587	0.73935	0.215905
1421029_a_at	27.6192	10.3869	0.111056	17.2322	-6.84528	brown	1421029_a_at	Hbs1l	0.03	0.112	-0.045	0.067	0.075	0.037	0.668521	0.029108	0.407916	0.160952	0.235587	0.496123
1421032_a_at	1.70381	0.222487	0.043931	1.48132	-1.25883	grey	1421032_a_at	Dnajb12	0.105	-0.171	0.136	-0.035	-0.031	-0.14	0.169057	0.017468	0.054089	0.625466	0.836692	0.054251
1421033_a_at	95.4362	40.9803	0.438159	54.4558	-13.4755	brown	1421033_a_at	Tcerg1	0.052	0.253	-0.176	0.078	0.228	0.025	0.650545	0.003486	0.035952	0.331037	0.007671	0.801523
1421035_a_at	74.3395	69.0903	0.466375	5.24924	63.841	blue	1421035_a_at	Magi3	-0.006	-0.221	0.431	0.21	-0.437	0.216	0.984385	0.25183	0.013375	0.206147	0.016344	0.227987
1421036_at	11.6032	1.02848	0.203077	10.5747	-9.54623	grey	1421036_at	Npas2	0.205	0.133	-0.075	0.058	0.28	-0.147	0.08269	0.288984	0.556424	0.606697	0.016726	0.201355
1421047_at	2.4833	0.304343	0.0600936	2.17896	-1.87461	grey	1421047_at	Smad5	0.112	0.002	0.157	0.159	-0.045	0.047	0.113722	0.985685	0.017181	0.021267	0.714295	0.507927
1421059_a_at	62.8458	13.402	0.84792	49.4437	-36.0417	pink	1421059_a_at	Alg2	-0.153	0.074	-0.167	-0.093	0.013	0.06	0.016815	0.290565	0.007342	0.118764	0.931772	0.355814
1421064_at	7.20911	0.989957	0.228761	6.21915	-5.2292	lightcyan	1421064_at	Mpp5	-0.178	-0.108	-0.024	-0.132	-0.154	0.046	0.007724	0.117393	0.762761	0.043719	0.027275	0.51897
1421069_at	13.4468	10.2403	0.0691245	3.20647	7.03385	blue	1421069_at	Phf2	-0.339	-0.13	0.114	-0.016	-0.453	0.323	0.008104	0.368685	0.407711	0.910141	0.000351	0.013522
1421071_at	50.0612	37.1937	0.359006	12.8675	24.3262	yellow	1421071_at	Vhlh	-0.282	0.135	-0.242	-0.106	-0.04	0.176	0.019934	0.306502	0.04039	0.346647	0.881414	0.146188
1421075_s_at	9.9756	3.31056	0.022347	6.66504	-3.35448	blue	1421075_s_at	Cyp7b1	-0.104	-0.008	0.012	0.004	-0.116	0.108	0.042451	0.915072	0.843794	0.945569	0.027073	0.03494
1421077_at	13.2633	2.83162	0.113145	10.4317	-7.60006	black	1421077_at	Sertad3	-0.152	-0.198	-0.135	-0.333	-0.016	-0.181	0.136698	0.042074	0.169857	0.002091	0.946612	0.063586
1421081_a_at	24.4686	3.18787	0.629457	21.2807	-18.0928	grey	1421081_a_at	Banf1	0.076	-0.056	-0.045	-0.101	0.121	-0.177	0.210644	0.376443	0.461817	0.06149	0.043541	0.002348
1421083_x_at	18.1716	3.59174	0.709202	14.5798	-10.9881	grey	1421083_x_at	Banf1	0.077	-0.059	-0.037	-0.096	0.115	-0.174	0.250848	0.392023	0.582275	0.092065	0.089231	0.00566
1421085_at	35.3256	22.2825	0.14007	13.0432	9.23931	turquoise	1421085_at	Rs1	0.009	-0.188	-0.06	-0.249	0.069	-0.257	0.967697	0.121284	0.655633	0.033846	0.754903	0.030947
1421090_at	2.93363	2.16606	0.0146214	0.767568	1.3985	blue	1421090_at	Epb4.1l1	0.012	-0.076	0.109	0.034	-0.097	0.021	0.922145	0.358649	0.140361	0.645466	0.313555	0.804525
1421095_a_at	142.355	98.2948	0.948774	44.0598	54.2351	yellow	1421095_a_at	Trpc1	-0.411	0.601	-0.592	0.009	0.181	0.42	0.103971	0.01365	0.012652	0.974919	0.668387	0.08558
1421100_a_at	42.5934	26.6494	0.17989	15.9439	10.7055	blue	1421100_a_at	Dab1	0.022	-0.082	0.248	0.166	-0.227	0.144	0.874759	0.401363	0.003222	0.047664	0.008737	0.095311
1421103_at	2.77498	0.415658	0.0820731	2.35932	-1.94366	grey	1421103_at	Bmp2k	-0.045	-0.116	0.132	0.016	-0.177	0.061	0.748724	0.272534	0.184085	0.883428	0.107741	0.558151
1421107_at	10.428	8.1936	0.0553087	2.23439	5.95922	blue	1421107_at	Stk4	-0.099	-0.032	0.098	0.067	-0.197	0.166	0.174663	0.725458	0.15465	0.293887	0.003447	0.017096
1421116_a_at	15.2722	4.95677	0.198062	10.3154	-5.35866	black	1421116_a_at	Rtn4	-0.089	0.017	-0.208	-0.191	0.119	-0.102	0.292185	0.884887	0.004487	0.013241	0.186631	0.172993
1421121_at	8.46004	4.30198	0.0415241	4.15806	0.143916	yellow	1421121_at	Akap10	-0.031	0.254	-0.137	0.117	0.106	0.148	0.82914	0.007499	0.151628	0.184391	0.432741	0.118385
1421122_at	58.9577	52.109	0.351748	6.84871	45.2603	blue	1421122_at	Cbll1	-0.098	-0.147	0.13	-0.016	-0.229	0.082	0.375687	0.135302	0.176901	0.875528	0.018044	0.401693
1421124_at	24.01	9.77127	0.0943155	14.2387	-4.46743	yellow	1421124_at	Cdk5r1	-0.224	0.137	-0.312	-0.175	0.088	0.049	0.010328	0.131439	0.000388	0.042052	0.51251	0.602256
1421135_a_at	77.7648	59.7705	0.576925	17.9942	41.7763	yellow	1421135_a_at	Cnot8	-0.189	0.125	-0.197	-0.072	0.007	0.117	0.026987	0.159857	0.017014	0.3661	0.973971	0.168358
1421136_at	1.13639	0.175631	0.0346791	0.960758	-0.785127	grey	1421136_at	Edn3	0.006	-0.203	0.027	-0.176	-0.021	-0.182	0.970436	0.026627	0.806416	0.04843	0.922643	0.050375
1421139_a_at	33.8115	17.9489	0.191908	15.8626	2.08623	brown	1421139_a_at	Zfp386	0.033	0.203	-0.094	0.109	0.127	0.076	0.847677	0.069132	0.425858	0.286136	0.41281	0.511307
1421141_a_at	6.43926	2.13879	0.422312	4.30047	-2.16168	grey	1421141_a_at	Foxp1	-0.275	0.11	-0.407	-0.297	0.132	-0.022	0.132545	0.610611	0.016238	0.071967	0.661152	0.921689
1421142_s_at	7.86398	2.40465	0.474806	5.45934	-3.05469	grey	1421142_s_at	Foxp1	-0.305	0.051	-0.374	-0.323	0.069	-0.018	0.081758	0.837359	0.024103	0.050208	0.848274	0.936462
1421143_at	18.4305	12.7643	0.0802379	5.66623	7.09809	turquoise	1421143_at	Diap1	-0.081	0.026	-0.217	-0.191	0.136	-0.111	0.532248	0.867055	0.029263	0.052288	0.306302	0.283062
1421144_at	7.24397	0.785054	0.126859	6.45892	-5.67386	magenta	1421144_at	Rpgrip1	-0.179	0.021	-0.099	-0.078	-0.079	0.101	0.001266	0.780549	0.066809	0.126756	0.249687	0.069947
1421152_a_at	10.1983	1.30298	0.257278	8.89531	-7.59233	grey	1421152_a_at	Gnao1	0.115	0.111	-0.051	0.059	0.166	-0.055	0.091646	0.100122	0.468476	0.335082	0.012323	0.416316
1421154_at	1.89696	0.162512	0.0320886	1.73444	-1.57193	grey	1421154_at	Hcn2	0.03	0.052	-0.039	0.013	0.068	-0.017	0.77224	0.537987	0.628306	0.864975	0.529055	0.843698
1421163_a_at	19.4749	1.21973	0.256813	18.2552	-17.0354	midnightblue	1421163_a_at	Nfia	0.413	0.146	0.127	0.273	0.286	-0.14	0.000735	0.264998	0.314454	0.025086	0.021305	0.248502
1421168_at	13.314	7.00026	0.0440044	6.31377	0.686487	turquoise	1421168_at	5830443L24Rik	-0.052	0.005	-0.146	-0.141	0.095	-0.089	0.589878	0.966267	0.042123	0.04861	0.331232	0.225464
1421175_at	39.8089	18.5741	0.116759	21.2348	-2.66064	turquoise	1421175_at	Myt1l	0.089	0.088	0.042	0.13	0.047	0.041	0.159191	0.157161	0.520793	0.029637	0.641056	0.515763
1421176_at	51.195	29.704	0.286713	21.4909	8.2131	yellow	1421176_at	Rasgrp1	-0.428	0.292	-0.408	-0.116	-0.02	0.312	0.030708	0.154819	0.03344	0.541639	0.969651	0.112525
1421180_at	38.4549	29.4252	0.198627	9.02975	20.3954	blue	1421180_at	Lix1	-0.175	-0.24	0.117	-0.123	-0.293	0.052	0.03253	0.003531	0.155274	0.10661	0.000272	0.545532
1421181_at	14.8052	5.86678	0.0368792	8.93846	-3.07169	turquoise	1421181_at	Nptxr	-0.137	0.084	-0.067	0.018	-0.07	0.155	0.220074	0.481486	0.556067	0.874435	0.702682	0.132009
1421184_a_at	18.8186	1.66773	0.286605	17.1508	-15.4831	greenyellow	1421184_a_at	Mettl7a	0.124	-0.278	0.274	-0.005	-0.149	-0.129	0.125291	0.000667	0.000433	0.958182	0.080247	0.097044
1421188_at	1.4644	0.177135	0.0349759	1.28727	-1.11013	grey	1421188_at	Ccr2	0.088	-0.119	0.028	-0.091	0.06	-0.179	0.33837	0.153651	0.772132	0.219365	0.664529	0.026815
1421189_at	41.7995	3.60973	0.472885	38.1898	-34.5801	purple	1421189_at	Gabrb3	-0.393	0.233	-0.254	-0.021	-0.14	0.373	0.018834	0.1845	0.131047	0.91153	0.61242	0.027253
1421191_s_at	70.1793	38.2376	0.408834	31.9417	6.29586	brown	1421191_s_at	Gopc	-0.077	0.174	-0.187	-0.013	0.11	0.064	0.471111	0.045279	0.027019	0.89554	0.341074	0.48101
1421197_a_at	9.83422	4.26773	0.0411935	5.5665	-1.29877	yellow	1421197_a_at	Acin1	0.146	-0.047	0.111	0.064	0.034	-0.081	0.030565	0.556211	0.093431	0.302941	0.793913	0.222158
1421200_at	20.7912	5.35598	0.0572658	15.4352	-10.0792	brown	1421200_at	Dlg2	-0.028	0.143	0.111	0.255	-0.139	0.283	0.900574	0.329978	0.432449	0.04843	0.477577	0.03494
1421203_at	5.63635	0.830448	0.163975	4.8059	-3.97545	grey	1421203_at	Chrna4	0.089	-0.079	0.186	0.107	-0.097	0.018	0.259928	0.314312	0.007336	0.108043	0.294049	0.836513
1421217_a_at	2.82846	0.269805	0.053274	2.55865	-2.28885	grey	1421217_a_at	Lgals9	0.098	0.02	-0.186	-0.166	0.284	-0.264	0.514663	0.915284	0.124001	0.138003	0.021551	0.030028
1421219_at	40.1138	18.8973	0.127561	21.2165	-2.31916	blue	1421219_at	4833441J24Rik	0.138	0.012	0.296	0.308	-0.158	0.17	0.376391	0.958705	0.022727	0.022823	0.393716	0.203877
1421227_at	5.0537	1.86815	0.0126105	3.18555	-1.3174	blue	1421227_at	Gzme	-0.018	0.04	-0.123	-0.082	0.105	-0.065	0.850742	0.584003	0.036973	0.139778	0.128681	0.287003
1421230_a_at	89.8975	52.9876	0.357679	36.9098	16.0778	blue	1421230_a_at	Msi2	-0.03	-0.005	0.251	0.246	-0.281	0.276	0.901783	0.984282	0.082842	0.075455	0.080257	0.061567
1421237_at	17.2542	11.0935	0.0748837	6.16072	4.93279	blue	1421237_at	Tmpo	-0.072	0.131	-0.221	-0.09	0.149	-0.018	0.524102	0.162113	0.011101	0.27789	0.15379	0.867327
1421241_at	7.65574	5.93609	0.0373149	1.71965	4.21645	turquoise	1421241_at	Ngfr	-0.115	-0.022	-0.209	-0.231	0.094	-0.117	0.310141	0.883092	0.030994	0.021998	0.545081	0.242733
1421248_at	10.088	6.65967	0.0418634	3.42833	3.23134	turquoise	1421248_at	Syn3	0.008	-0.027	-0.017	-0.044	0.026	-0.053	0.96047	0.846979	0.890861	0.645833	0.911112	0.61354
1421250_at	30.4447	23.3727	0.146923	7.07205	16.3006	turquoise	1421250_at	Slc39a9	-0.155	-0.091	-0.257	-0.347	0.102	-0.192	0.426301	0.659972	0.115221	0.032089	0.73338	0.237656
1421251_at	21.4982	1.72447	0.340502	19.7737	-18.0492	grey	1421251_at	Zfp40	-0.111	0.118	-0.004	0.114	-0.106	0.225	0.470628	0.408624	0.979439	0.332577	0.606295	0.074963
1421255_a_at	51.5924	14.1105	0.437089	37.4819	-23.3714	red	1421255_a_at	Cabp1	-0.34	0.202	-0.229	-0.028	-0.111	0.313	0.031937	0.231856	0.150715	0.873578	0.692311	0.050645
1421256_at	2.70152	0.283539	0.0559858	2.41798	-2.13444	grey	1421256_at	Gzmc	0.085	-0.063	-0.038	-0.101	0.123	-0.186	0.367989	0.51133	0.682523	0.179175	0.213909	0.023392
1421262_at	6.21506	3.39911	0.0328093	2.81595	0.583156	yellow	1421262_at	Lipg	-0.005	0.148	-0.258	-0.11	0.254	-0.105	0.983153	0.260501	0.029788	0.336045	0.053534	0.403469
1421263_at	53.1512	30.1214	0.290742	23.0298	7.09162	yellow	1421263_at	Gabra3	-0.473	0.245	-0.468	-0.222	-0.005	0.25	0.044323	0.343734	0.039767	0.304913	0.993115	0.286156
1421266_s_at	1.34098	0.168035	0.0331791	1.17295	-1.00491	grey	1421266_s_at	Nfkbib	-0.032	0.023	-0.07	-0.046	0.038	-0.014	0.680049	0.759441	0.228703	0.380865	0.710601	0.833127
1421268_at	25.383	19.9695	0.134799	5.41347	14.5561	blue	1421268_at	Ugcg	-0.35	-0.355	0.034	-0.321	-0.384	0.029	0.000585	0.000687	0.777175	0.003071	0.000119	0.808268
1421269_at	136.986	85.6866	0.827075	51.2999	34.3866	yellow	1421269_at	Ugcg	-0.244	0.537	-0.535	0.002	0.291	0.246	0.305947	0.01096	0.008947	0.993368	0.280476	0.242838
1421271_at	20.3315	7.75912	0.08296	12.5724	-4.81328	brown	1421271_at	Sh3md2	0.013	0.261	-0.128	0.133	0.141	0.12	0.940769	0.007374	0.19605	0.140182	0.245108	0.215484
1421276_a_at	1.85902	0.261576	0.0516491	1.59745	-1.33587	grey	1421276_a_at	Dst	0.091	-0.051	-0.019	-0.07	0.11	-0.16	0.12835	0.439717	0.786406	0.189438	0.080929	0.006269
1421280_at	76.9138	25.9414	0.277363	50.9724	-25.0311	brown	1421280_at	Gabra1	-0.261	0.28	-0.299	-0.019	0.038	0.241	0.073513	0.050364	0.031	0.90433	0.910365	0.090766
1421281_at	61.7087	38.1427	0.407819	23.566	14.5767	brown	1421281_at	Gabra1	-0.187	0.309	-0.321	-0.011	0.134	0.175	0.080704	0.003367	0.001749	0.923017	0.33265	0.093365
1421287_a_at	0.597165	0.131515	0.0259681	0.46565	-0.334135	grey	1421287_a_at	Pecam1	0.048	-0.125	-0.049	-0.174	0.096	-0.222	0.727147	0.22097	0.660584	0.059443	0.511389	0.02304
1421289_at	6.4063	4.2644	0.0268065	2.1419	2.1225	turquoise	1421289_at	Hspb7	-0.022	-0.023	-0.111	-0.134	0.089	-0.112	0.87884	0.864276	0.223612	0.106936	0.50805	0.207777
1421293_at	0.274199	0.059705	0.011789	0.214494	-0.154789	grey	1421293_at	Hdgfl1	0.019	-0.013	-0.042	-0.055	0.061	-0.074	0.892191	0.922351	0.655753	0.487521	0.675066	0.387992
1421306_a_at	0.295344	0.051611	0.0101908	0.243734	-0.192123	grey	1421306_a_at	Hdac9	-0.04	-0.002	0.018	0.016	-0.058	0.056	0.789803	0.990289	0.887867	0.884513	0.759143	0.607159
1421311_at	12.0981	2.17044	0.0672318	9.92769	-7.75725	red	1421311_at	Pcdh10	-0.365	0.153	-0.22	-0.066	-0.145	0.299	1.5e-05	0.054496	0.004462	0.37264	0.102212	0.000397
1421313_s_at	52.6049	37.4859	0.361827	15.1189	22.367	yellow	1421313_s_at	Cttn	-0.307	0.214	-0.459	-0.245	0.152	0.062	0.095469	0.266405	0.007985	0.138393	0.603398	0.760694
1421319_at	10.5681	0.83756	0.165379	9.73057	-8.89301	grey	1421319_at	Ptgfrn	-0.171	0.2	-0.263	-0.063	0.092	0.108	0.179853	0.102289	0.023475	0.589422	0.652103	0.379955
1421327_at	15.1986	1.84443	0.241626	13.3541	-11.5097	purple	1421327_at	Mtap2	-0.088	-0.03	0.081	0.05	-0.169	0.139	0.593271	0.874313	0.565487	0.695275	0.306115	0.277265
1421328_at	50.9134	6.21542	0.814237	44.698	-38.4826	purple	1421328_at	Mtap2	-0.299	0.292	-0.247	0.045	-0.052	0.344	0.088005	0.093249	0.151224	0.803152	0.892375	0.0458
1421330_at	19.9083	8.53646	0.0912713	11.3719	-2.83541	brown	1421330_at	Ptpn4	-0.134	0.3	-0.126	0.174	-0.008	0.308	0.338152	0.013941	0.321777	0.125329	0.982663	0.012886
1421334_x_at	14.9109	5.53405	0.0591697	9.37687	-3.84282	brown	1421334_x_at	Mynn	0.066	0.046	0	0.047	0.066	-0.02	0.524107	0.656881	0.998034	0.561501	0.635126	0.844636
1421344_a_at	1.56383	0.163693	0.0323218	1.40013	-1.23644	grey	1421344_a_at	Jub	0.101	-0.003	0.011	0.008	0.091	-0.094	0.453701	0.988991	0.942223	0.950744	0.628492	0.416829
1421346_a_at	0.858873	0.15883	0.0313616	0.700043	-0.541212	grey	1421346_a_at	Slc6a6	0.047	-0.037	0.032	-0.006	0.015	-0.052	0.692137	0.741271	0.751746	0.953839	0.944772	0.564386
1421348_a_at	7.43985	1.0633	0.032937	6.37655	-5.31325	red	1421348_a_at	Cend1	-0.197	0.012	-0.164	-0.153	-0.032	0.044	0.034515	0.937755	0.071217	0.079786	0.873695	0.664837
1421350_a_at	5.25256	1.40104	0.00880709	3.85152	-2.45048	turquoise	1421350_a_at	Grip1	0.058	-0.019	0.11	0.091	-0.053	0.034	0.339646	0.798268	0.030994	0.066998	0.509442	0.543292
1421351_at	15.4532	5.61973	0.7362	9.8335	-4.21377	purple	1421351_at	Gria4	-0.339	0.131	-0.115	0.016	-0.224	0.355	0.077172	0.560954	0.581983	0.939018	0.380506	0.059578
1421356_at	1.01662	0.163302	0.0322446	0.853322	-0.690019	grey	1421356_at	Tex9	-0.173	0.01	-0.093	-0.083	-0.08	0.089	0.030796	0.940828	0.257092	0.259068	0.509118	0.2629
1421361_at	22.5906	14.1463	0.0889254	8.44429	5.70204	turquoise	1421361_at	Grk1	-0.009	-0.148	-0.076	-0.224	0.067	-0.215	0.962131	0.195489	0.520854	0.036276	0.736636	0.050375
1421366_at	2.59769	1.86288	0.0125749	0.734805	1.12808	blue	1421366_at	Clec5a	0.153	0.179	-0.032	0.147	0.185	-0.006	0.166018	0.092571	0.801238	0.128912	0.118039	0.965332
1421368_at	2.28647	0.158411	0.0312787	2.12805	-1.96964	grey	1421368_at	Scrt1	-0.121	0.023	-0.154	-0.132	0.033	-0.011	0.094339	0.819145	0.023095	0.051339	0.809751	0.904392
1421370_a_at	4.41758	0.521672	0.103006	3.89591	-3.37424	grey	1421370_a_at	Il1f5	-0.001	-0.229	0.038	-0.192	-0.038	-0.191	0.995939	0.003898	0.677598	0.016846	0.80531	0.017086
1421374_a_at	67.1562	20.582	0.264379	46.5742	-25.9921	green	1421374_a_at	Fxyd1	0.24	-0.212	0.172	-0.039	0.068	-0.28	0.105802	0.156166	0.242969	0.794594	0.81093	0.05324
1421379_at	36.1487	14.1851	0.151666	21.9637	-7.77863	brown	1421379_at	Zfp354b	-0.067	0.091	0.066	0.157	-0.133	0.224	0.60964	0.425931	0.549904	0.094089	0.306302	0.026509
1421381_a_at	14.4744	6.52469	0.041015	7.94966	-1.42496	turquoise	1421381_a_at	Col9a1	-0.002	-0.197	-0.06	-0.257	0.058	-0.255	0.992641	0.109998	0.664805	0.031904	0.808944	0.035238
1421383_at	16.3838	8.00005	0.085536	8.38375	-0.383696	brown	1421383_at	2310043N13Rik	-0.022	0.249	-0.004	0.245	-0.018	0.267	0.88971	0.009339	0.975057	0.012997	0.93896	0.006391
1421394_a_at	9.51888	0.815258	0.160976	8.70362	-7.88837	grey	1421394_a_at	Birc4	-0.186	0.057	0.072	0.129	-0.258	0.315	0.069576	0.648968	0.512914	0.165595	0.010594	0.002348
1421395_at	62.83	35.4832	0.342495	27.3469	8.13632	yellow	1421395_at	Zik1	-0.26	0.41	-0.283	0.127	0.023	0.387	0.117867	0.010198	0.07126	0.396091	0.954528	0.016762
1421396_at	16.2437	10.3974	0.100359	5.84631	4.55107	yellow	1421396_at	Pcsk1	-0.216	0.175	-0.174	0.002	-0.043	0.218	0.035898	0.094578	0.087321	0.989434	0.841748	0.035044
1421410_a_at	6.89674	3.60397	0.0226549	3.29277	0.311195	turquoise	1421410_a_at	Syt1	0.225	0.032	0.125	0.158	0.1	-0.067	0.022817	0.816616	0.213578	0.087522	0.502288	0.517031
1421411_at	8.37464	2.90859	0.0310985	5.46605	-2.55746	brown	1421411_at	Pstpip2	0.159	0.162	0.094	0.256	0.066	0.097	0.136914	0.122989	0.385864	0.014691	0.724675	0.353974
1421413_a_at	2.31198	1.11802	0.00702798	1.19396	-0.075947	turquoise	1421413_a_at	Pdlim5	0.059	-0.001	0.069	0.068	-0.01	0.009	0.67711	0.996707	0.543096	0.489527	0.971853	0.948117
1421420_at	69.8103	49.8586	0.313417	19.9517	29.9069	turquoise	1421420_at	Gpr2	-0.082	-0.082	-0.168	-0.25	0.086	-0.168	0.582367	0.552719	0.149965	0.03011	0.670445	0.146421
1421433_at	6.21923	1.85609	0.0574944	4.36314	-2.50705	red	1421433_at	Zfhx4	-0.325	0.407	-0.407	-0.001	0.083	0.324	0.154889	0.061713	0.054198	0.997775	0.8562	0.133041
1421439_at	5.37085	1.61225	0.017238	3.7586	-2.14635	brown	1421439_at	Wnt8b	0.102	-0.029	-0.085	-0.114	0.187	-0.216	0.346731	0.8302	0.395402	0.191136	0.06801	0.023391
1421440_at	41.06	30.2535	0.190177	10.8066	19.4469	turquoise	1421440_at	Wnt8b	-0.158	-0.218	-0.073	-0.292	-0.085	-0.134	0.175238	0.046205	0.542322	0.010599	0.649394	0.22155
1421441_at	29.8812	14.854	0.0933738	15.0272	-0.173221	turquoise	1421441_at	Angpt1	0.02	0.006	-0.096	-0.091	0.116	-0.111	0.913972	0.977862	0.406023	0.374566	0.46292	0.316236
1421444_at	49.7211	45.0198	0.303894	4.70125	40.3186	blue	1421444_at	Pgr	-0.038	-0.277	0.272	-0.006	-0.309	0.032	0.862683	0.043957	0.043306	0.970754	0.031265	0.848958
1421448_at	142.446	103.602	1	38.8438	64.7581	yellow	1421448_at	Garnl1	-0.413	0.456	-0.576	-0.12	0.163	0.293	0.057863	0.033526	0.005772	0.566306	0.657741	0.171616
1421450_a_at	9.35507	4.84061	0.0517555	4.51445	0.326161	brown	1421450_a_at	Map3k4	0.065	-0.115	0.035	-0.08	0.03	-0.145	0.389934	0.079923	0.63289	0.181673	0.813665	0.025787
1421457_a_at	11.3682	0.431623	0.0880475	10.9366	-10.5049	grey60	1421457_a_at	Samsn1	0.231	0.045	0.107	0.152	0.124	-0.079	0.024074	0.740253	0.313042	0.109032	0.37062	0.456878
1421468_at	39.0231	21.4239	0.229063	17.5992	3.82469	brown	1421468_at	Kcnj3	-0.042	0.261	-0.224	0.037	0.182	0.079	0.809978	0.023963	0.048754	0.757229	0.192485	0.51645
1421477_at	42.3124	37.7812	0.255032	4.53119	33.25	blue	1421477_at	Cplx2	-0.019	-0.204	0.127	-0.077	-0.146	-0.058	0.923347	0.080068	0.285322	0.482183	0.33718	0.64218
1421478_a_at	3.13579	1.20411	0.00812799	1.93168	-0.72758	blue	1421478_a_at	Zfp318	-0.059	-0.013	-0.047	-0.06	-0.012	-0.001	0.473398	0.902111	0.519588	0.339215	0.944694	0.990673
1421483_at	9.44091	6.38334	0.0401264	3.05757	3.32576	turquoise	1421483_at	Lhx4	0	-0.016	-0.089	-0.105	0.089	-0.105	0.999437	0.919727	0.398535	0.255426	0.576479	0.296529
1421488_at	14.0154	1.48491	0.2932	12.5305	-11.0456	grey	1421488_at	Rabgap1l	-0.31	0.045	-0.119	-0.073	-0.191	0.236	0.004989	0.765761	0.307224	0.489712	0.13535	0.035102
1421491_a_at	88.6967	66.3991	0.640906	22.2976	44.1014	yellow	1421491_a_at	Tmem49	-0.103	0.174	-0.253	-0.079	0.15	0.024	0.414983	0.110359	0.014215	0.431442	0.262761	0.852121
1421493_a_at	21.1777	1.38161	0.220868	19.7961	-18.4145	salmon	1421493_a_at	Rgs20	0.19	-0.247	0.359	0.113	-0.169	-0.077	0.172002	0.061124	0.004793	0.358263	0.325862	0.581045
1421496_at	7.62992	2.31814	0.0223755	5.31178	-2.99364	yellow	1421496_at	Asah3l	0.106	-0.123	0.205	0.081	-0.099	-0.024	0.233185	0.142363	0.009398	0.279854	0.368448	0.796944
1421504_at	26.0304	21.7739	0.146979	4.25652	17.5174	blue	1421504_at	Sp4	-0.247	-0.182	0.159	-0.023	-0.406	0.224	0.033966	0.128217	0.176944	0.85652	0.000366	0.055498
1421508_at	50.9283	37.6819	0.254362	13.2464	24.4355	blue	1421508_at	Odz1	-0.051	-0.317	0.317	0	-0.367	0.051	0.704566	0.001143	0.000779	0.999357	0.000102	0.624555
1421509_at	38.6492	29.4802	0.198998	9.16906	20.3111	blue	1421509_at	Sorcs1	0.136	-0.243	0.341	0.098	-0.206	-0.038	0.382977	0.069687	0.007985	0.434972	0.199195	0.809845
1421511_at	71.3857	58.1718	0.365674	13.2139	44.9579	turquoise	1421511_at	Itgb3	-0.21	-0.125	-0.176	-0.301	-0.034	-0.091	0.090383	0.350471	0.146656	0.014713	0.904299	0.465055
1421518_at	3.68481	1.15663	0.0358278	2.52819	-1.37156	red	1421518_at	Kcns1	-0.178	-0.064	-0.067	-0.132	-0.11	0.046	0.153343	0.666594	0.612529	0.227799	0.548898	0.72991
1421527_at	6.70724	2.59847	0.0277827	4.10877	-1.5103	brown	1421527_at	Epha6	-0.23	0.203	-0.127	0.076	-0.103	0.306	0.035384	0.064642	0.260669	0.461167	0.543043	0.006168
1421545_a_at	72.415	67.1414	0.45322	5.2736	61.8678	blue	1421545_a_at	Syne1	0.024	-0.319	0.325	0.006	-0.301	-0.018	0.93307	0.054932	0.044501	0.975006	0.10527	0.935475
1421552_at	34.6182	26.7099	0.167901	7.90831	18.8016	turquoise	1421552_at	Cdx4	-0.097	-0.14	-0.093	-0.233	-0.004	-0.136	0.335671	0.121475	0.308515	0.010753	0.989227	0.120524
1421557_x_at	70.3185	56.018	0.352135	14.3005	41.7175	turquoise	1421557_x_at	Txn2	-0.061	-0.029	-0.098	-0.127	0.037	-0.066	0.359764	0.699161	0.08422	0.027769	0.722785	0.252488
1421559_at	3.3761	2.33093	0.0146525	1.04517	1.28576	turquoise	1421559_at	Abo	-0.155	0.066	-0.216	-0.149	0.061	0.006	0.076108	0.510632	0.009357	0.065771	0.688241	0.961063
1421574_at	8.94367	2.93338	0.028314	6.01029	-3.0769	yellow	1421574_at	5830461H18Rik	-0.148	0.171	-0.236	-0.065	0.087	0.084	0.07623	0.036534	0.003083	0.400799	0.461957	0.31184
1421580_at	0.32626	0.071697	0.0141568	0.254563	-0.182866	grey	1421580_at	Cntnap1	0.003	0.094	-0.062	0.031	0.065	0.029	0.986567	0.387313	0.556731	0.754128	0.705052	0.800962
1421592_at	3.11068	0.761028	0.150268	2.34965	-1.58862	grey	1421592_at	Ncam2	0.012	-0.002	0.129	0.126	-0.117	0.114	0.947256	0.989339	0.211197	0.175684	0.401881	0.255987
1421593_at	2.19228	1.12668	0.00760536	1.0656	0.0610775	blue	1421593_at	Ncam2	-0.132	-0.183	0.256	0.072	-0.388	0.205	0.346802	0.149682	0.031594	0.540122	0.001138	0.094866
1421595_at	28.5568	11.5045	0.356365	17.0522	-5.54774	red	1421595_at	AB041544	-0.448	0.124	-0.28	-0.155	-0.169	0.293	0.022141	0.604049	0.156243	0.397876	0.596417	0.133041
1421599_at	45.1359	28.1104	0.176705	17.0255	11.0849	turquoise	1421599_at	Hs6st3	-0.006	-0.217	-0.066	-0.283	0.06	-0.277	0.977331	0.064235	0.615366	0.016738	0.79168	0.018921
1421600_a_at	11.8313	4.66468	0.0498745	7.16666	-2.50197	brown	1421600_a_at	Trim26	-0.038	-0.141	-0.011	-0.153	-0.027	-0.115	0.725572	0.064213	0.909557	0.039764	0.871268	0.128355
1421601_at	32.6812	22.9411	0.14421	9.74009	13.201	turquoise	1421601_at	Gsh2	-0.057	-0.038	-0.206	-0.244	0.15	-0.188	0.735661	0.820787	0.076061	0.035855	0.339449	0.110428
1421606_a_at	63.3646	38.5123	0.371733	24.8523	13.66	yellow	1421606_a_at	Sult4a1	-0.512	0.093	-0.409	-0.316	-0.102	0.195	0.000755	0.6172	0.00519	0.033886	0.70442	0.193251
1421610_at	8.21615	1.49979	0.337294	6.71637	-5.21658	darkred	1421610_at	Cx3cl1	-0.274	-0.393	-0.238	-0.631	-0.036	-0.357	0.113754	0.017765	0.157264	0.000659	0.929618	0.033089
1421615_at	11.5444	6.44492	0.0405135	5.09947	1.34544	turquoise	1421615_at	Myo15	0.038	-0.093	-0.046	-0.14	0.084	-0.177	0.75268	0.302031	0.618874	0.073582	0.498724	0.033041
1421648_at	9.56737	1.5609	0.308205	8.00647	-6.44557	grey	1421648_at	Nlgn1	-0.253	0.007	-0.073	-0.066	-0.18	0.187	0.031647	0.971827	0.57473	0.564447	0.205057	0.108807
1421656_at	56.5746	29.5913	0.285625	26.9834	2.60792	yellow	1421656_at	Spry2	-0.253	0.227	-0.404	-0.177	0.151	0.076	0.056611	0.089625	0.001676	0.143902	0.410011	0.589172
1421657_a_at	6.46245	3.36538	0.0211552	3.09707	0.268308	turquoise	1421657_a_at	Sox17	-0.063	0.081	-0.201	-0.12	0.138	-0.057	0.544409	0.384328	0.012511	0.118336	0.153319	0.516268
1421658_x_at	0.0759754	0.0289094	0.00570827	0.047066	-0.0181565	grey	1421658_x_at	Psg18	-0.021	0.029	-0.061	-0.032	0.04	-0.011	0.839817	0.75002	0.397251	0.635829	0.752482	0.901483
1421664_a_at	15.2328	1.50896	0.259319	13.7239	-12.2149	greenyellow	1421664_a_at	Styx	0.007	-0.071	0.169	0.098	-0.162	0.091	0.946058	0.301313	0.005436	0.092946	0.009823	0.145904
1421693_a_at	5.79561	2.39542	0.0256117	3.40019	-1.00477	brown	1421693_a_at	Mass1	-0.055	-0.144	0.015	-0.129	-0.07	-0.074	0.530987	0.037491	0.862047	0.053017	0.503188	0.287898
1421694_a_at	17.1233	1.66837	0.286715	15.4549	-13.7866	greenyellow	1421694_a_at	Vcan	0.263	-0.246	0.322	0.076	-0.058	-0.187	0.006137	0.011464	0.00078	0.404052	0.744929	0.0554
1421698_a_at	26.7582	15.0143	0.0943818	11.7439	3.27047	turquoise	1421698_a_at	Col19a1	0.061	0.023	0.123	0.146	-0.063	0.086	0.524996	0.832653	0.101756	0.046642	0.616753	0.259045
1421700_at	1.35324	0.179931	0.035528	1.17331	-0.993375	grey	1421700_at	Tex16	0.054	0.136	-0.096	0.04	0.15	-0.014	0.548165	0.055211	0.1816	0.558728	0.046605	0.875292
1421705_at	3.48439	0.26951	0.0532157	3.21488	-2.94537	grey	1421705_at	Scn3a	-0.197	-0.087	-0.061	-0.147	-0.136	0.049	0.031423	0.398597	0.544069	0.084279	0.221595	0.616032
1421735_a_at	6.41824	1.38923	0.0430329	5.02901	-3.63978	red	1421735_a_at	St8sia5	-0.182	0.127	-0.164	-0.037	-0.019	0.146	0.004914	0.053481	0.009975	0.56169	0.902725	0.027555
1421738_at	12.6074	0.548033	0.108211	12.0594	-11.5113	grey	1421738_at	Gabra2	0.024	0.111	-0.025	0.085	0.05	0.061	0.896754	0.384777	0.860282	0.422414	0.830773	0.617376
1421740_at	1.24265	0.184691	0.036468	1.05796	-0.873269	grey	1421740_at	Gnas	-0.056	-0.126	-0.009	-0.135	-0.047	-0.08	0.490704	0.054942	0.915834	0.036206	0.686992	0.222577
1421750_a_at	85.3679	66.7529	0.419616	18.6149	48.138	turquoise	1421750_a_at	Vbp1	0.114	0.029	0.111	0.139	0.003	0.025	0.073513	0.727975	0.071544	0.026115	0.985136	0.719297
1421755_at	12.3432	3.33579	0.0225173	9.00746	-5.67167	blue	1421755_at	Gpr132	-0.006	0	-0.05	-0.05	0.044	-0.044	0.968652	0.999603	0.619621	0.564454	0.804353	0.65305
1421758_at	1.44751	0.17313	0.0341851	1.27438	-1.10125	grey	1421758_at	Nat1	0.014	0.153	-0.133	0.02	0.147	0.006	0.934473	0.136573	0.189154	0.851676	0.22981	0.964019
1421760_at	40.7259	28.6232	0.179929	12.1027	16.5205	turquoise	1421760_at	Ptcra	-0.145	-0.108	-0.21	-0.317	0.065	-0.173	0.302402	0.451322	0.087507	0.013073	0.787844	0.163198
1421768_a_at	12.2906	2.30627	0.455382	9.98433	-7.67806	grey	1421768_a_at	Homer1	-0.378	0.159	-0.194	-0.035	-0.184	0.344	0.002898	0.243907	0.129778	0.797202	0.246496	0.008269
1421774_at	33.6566	23.0003	0.144583	10.6563	12.3441	turquoise	1421774_at	Vax1	0.003	-0.115	-0.068	-0.183	0.071	-0.186	0.984049	0.251346	0.499927	0.044008	0.653742	0.048241
1421780_a_at	6.51211	2.26961	0.0242665	4.24251	-1.9729	brown	1421780_a_at	Cabp5	0.146	-0.176	-0.051	-0.227	0.196	-0.373	0.314086	0.188126	0.734814	0.06179	0.203553	0.004492
1421789_s_at	20.8678	6.51757	0.85382	14.3502	-7.83266	purple	1421789_s_at	Arf3	-0.188	0.315	-0.079	0.236	-0.109	0.424	0.537873	0.219221	0.786103	0.293064	0.822563	0.079802
1421790_a_at	25.781	6.00804	0.186105	19.7729	-13.7649	red	1421790_a_at	Kcnab3	-0.426	0.089	-0.353	-0.263	-0.073	0.163	0.000277	0.5072	0.001698	0.022959	0.725818	0.15507
1421811_at	11.7208	7.41531	0.0952508	4.30545	3.10987	green	1421811_at	Thbs1	0.307	-0.048	0.249	0.201	0.059	-0.107	0.023099	0.798268	0.060026	0.109814	0.832913	0.445175
1421815_at	97.683	66.009	0.637141	31.6739	34.3351	yellow	1421815_at	Epdr1	-0.263	0.204	-0.355	-0.151	0.093	0.111	0.063374	0.159367	0.008507	0.240539	0.712478	0.439202
1421817_at	20.995	3.87428	0.0373959	17.1207	-13.2464	yellow	1421817_at	Gsr	0.092	0.134	-0.045	0.088	0.138	-0.004	0.148685	0.026902	0.487572	0.117036	0.028815	0.96149
1421819_a_at	69.829	42.8155	0.41327	27.0135	15.802	yellow	1421819_a_at	Set	-0.085	0.183	-0.159	0.024	0.073	0.11	0.353932	0.021414	0.041411	0.770704	0.559267	0.168853
1421821_at	14.689	6.29	0.194839	8.399	-2.109	red	1421821_at	Ldlr	0.22	-0.157	0.073	-0.084	0.147	-0.305	0.001893	0.026655	0.327916	0.198564	0.053534	8.2e-05
1421822_at	51.159	32.8044	0.206212	18.3546	14.4497	turquoise	1421822_at	Ppp2cb	-0.115	-0.177	-0.091	-0.268	-0.024	-0.153	0.25063	0.05198	0.339016	0.005438	0.910889	0.092631
1421824_at	18.6792	10.449	0.0705335	8.23011	2.21894	blue	1421824_at	Bace1	0.122	0.094	-0.009	0.085	0.13	-0.036	0.059956	0.155744	0.916063	0.147634	0.0571	0.596317
1421828_at	103.31	56.2472	0.542917	47.0628	9.18442	yellow	1421828_at	Kpna3	-0.128	0.294	-0.257	0.037	0.13	0.164	0.356966	0.014288	0.027188	0.771351	0.455151	0.170692
1421830_at	60.7814	41.5605	0.261254	19.2208	22.3397	turquoise	1421830_at	Ak3l1	0.16	0.118	0.121	0.239	0.039	0.079	0.121827	0.274838	0.234726	0.017979	0.852127	0.444674
1421832_at	29.7216	13.3407	0.128769	16.3809	-3.04018	yellow	1421832_at	Twsg1	-0.032	0.196	-0.338	-0.143	0.306	-0.111	0.897128	0.22086	0.02028	0.306493	0.058877	0.480997
1421833_at	13.9254	1.4662	0.25197	12.4592	-10.993	greenyellow	1421833_at	Pip5k1b	0.002	0.165	-0.199	-0.034	0.201	-0.036	0.991803	0.059315	0.018094	0.699995	0.025448	0.714625
1421834_at	37.0362	28.5461	0.305213	8.49008	20.056	brown	1421834_at	Pip5k1b	-0.041	0.263	-0.159	0.104	0.118	0.145	0.781418	0.009053	0.113438	0.266506	0.394105	0.149629
1421836_at	65.2746	38.2145	0.490871	27.06	11.1545	green	1421836_at	Mtap7	0.191	-0.011	0.066	0.055	0.125	-0.136	0.029293	0.939928	0.483267	0.510132	0.250872	0.118947
1421840_at	27.9054	13.1919	0.0829258	14.7135	-1.52157	turquoise	1421840_at	Abca1	0.18	-0.067	0.18	0.114	0	-0.067	0.042307	0.522007	0.03572	0.164401	0.999792	0.465555
1421846_at	50.749	35.2182	0.339938	15.5308	19.6875	yellow	1421846_at	Wsb2	-0.182	0.101	-0.152	-0.052	-0.03	0.131	0.015088	0.205762	0.037617	0.469159	0.849559	0.082978
1421849_at	27.8018	17.7499	0.111578	10.0519	7.69793	turquoise	1421849_at	Stag2	0.076	0.066	0.025	0.092	0.05	0.016	0.321762	0.380389	0.746809	0.139525	0.664765	0.84344
1421850_at	51.8885	37.1271	0.250616	14.7615	22.3656	blue	1421850_at	Mtap1b	-0.394	-0.053	0.104	0.05	-0.498	0.445	0.008971	0.802821	0.53433	0.749593	0.000784	0.004431
1421851_at	38.3694	25.707	0.248133	12.6623	13.0447	yellow	1421851_at	Mtap1b	-0.263	0.109	-0.252	-0.142	-0.011	0.12	0.110583	0.567299	0.112149	0.335905	0.981006	0.465079
1421859_at	2.86642	1.64686	0.0111167	1.21956	0.427297	blue	1421859_at	Adam17	0.01	-0.155	0.149	-0.006	-0.139	-0.016	0.942353	0.044096	0.048019	0.943196	0.108734	0.8665
1421860_at	37.1959	16.3399	0.157718	20.856	-4.5161	yellow	1421860_at	Clstn1	-0.071	0.13	-0.211	-0.082	0.14	-0.011	0.458279	0.109226	0.005794	0.263903	0.116071	0.915068
1421866_at	81.3024	37.7662	0.364532	43.5362	-5.77003	yellow	1421866_at	Nr3c1	-0.448	0.54	-0.416	0.124	-0.031	0.572	0.076787	0.028254	0.088156	0.609356	0.962382	0.022254
1421867_at	17.9933	1.89892	0.726588	16.0944	-14.1955	lightgreen	1421867_at	Nr3c1	0.092	0.094	-0.093	0.001	0.185	-0.09	0.067226	0.05583	0.052336	0.983869	0.000139	0.066671
1421871_at	120.276	71.4912	0.690057	48.7846	22.7067	yellow	1421871_at	Sh3bgrl	-0.187	0.38	-0.374	0.006	0.187	0.193	0.238544	0.008755	0.007691	0.973891	0.325272	0.18238
1421878_at	7.52131	1.31215	0.225497	6.20917	-4.89702	greenyellow	1421878_at	Mapk9	0.04	0.143	-0.081	0.062	0.121	0.022	0.64046	0.024411	0.215465	0.292983	0.085796	0.759827
1421885_at	0.67005	0.117928	0.0232853	0.552122	-0.434194	grey	1421885_at	Sos1	-0.116	-0.015	0.043	0.029	-0.159	0.144	0.337363	0.931766	0.723314	0.79514	0.215148	0.169092
1421886_at	6.80523	0.217925	0.0457406	6.58731	-6.36938	cyan	1421886_at	Sos1	0.084	-0.05	0.178	0.128	-0.094	0.044	0.419568	0.648758	0.036258	0.114302	0.456442	0.642085
1421887_a_at	123.206	39.5372	0.266885	83.6685	-44.1313	blue	1421887_a_at	Aplp2	0.057	-0.027	-0.138	-0.166	0.196	-0.223	0.686071	0.856439	0.185312	0.085396	0.083254	0.030947
1421892_at	37.8669	21.2476	0.143426	16.6194	4.62822	blue	1421892_at	St3gal2	0.03	-0.014	0.095	0.081	-0.065	0.051	0.793926	0.910837	0.238674	0.264325	0.620395	0.541447
1421893_a_at	17.1888	11.5547	0.123542	5.63414	5.92052	brown	1421893_a_at	Tpp2	0.021	0.176	-0.084	0.093	0.105	0.072	0.818932	0.003519	0.16805	0.098164	0.126786	0.231603
1421895_at	118.18	83.825	0.809107	34.3547	49.4703	yellow	1421895_at	Eif2s3x	-0.614	0.624	-0.666	-0.042	0.052	0.572	0.027746	0.024411	0.013503	0.889557	0.939811	0.041188
1421900_at	20.0219	16.1168	0.108792	3.90501	12.2118	blue	1421900_at	Eif2ak1	-0.105	-0.201	0.084	-0.117	-0.189	-0.012	0.346077	0.037373	0.41162	0.191583	0.072983	0.922507
1421905_at	19.0504	11.8018	0.0796647	7.24863	4.55315	blue	1421905_at	Ncoa6ip	-0.058	-0.061	0.052	-0.008	-0.11	0.05	0.571239	0.520836	0.55148	0.92751	0.278427	0.557362
1421906_at	13.2333	0.868749	0.200752	12.3646	-11.4958	lightcyan	1421906_at	Med1	-0.217	-0.246	0.013	-0.233	-0.23	-0.016	0.018689	0.007683	0.911556	0.013934	0.013055	0.892975
1421910_at	8.89765	3.22015	0.0310819	5.67751	-2.45736	yellow	1421910_at	Tcf20	0.116	0.034	0.064	0.097	0.053	-0.019	0.02615	0.595864	0.23547	0.052309	0.499328	0.747147
1421911_at	1.89418	0.259288	0.0511973	1.6349	-1.37561	grey	1421911_at	Stat2	0.191	-0.149	0.147	-0.001	0.043	-0.192	0.009728	0.045041	0.041805	0.986815	0.754641	0.010815
1421918_at	4.20043	0.660629	0.130444	3.5398	-2.87917	grey	1421918_at	Anp32a	0.138	-0.076	0.099	0.024	0.039	-0.115	0.004769	0.138451	0.039486	0.631132	0.638358	0.021703
1421922_at	31.2848	14.3934	0.57513	16.8914	-2.49799	black	1421922_at	Sh3bp5	-0.166	-0.095	-0.365	-0.46	0.199	-0.294	0.391272	0.643259	0.021989	0.007561	0.372396	0.073958
1421928_at	14.6775	5.20992	0.0557041	9.46755	-4.25763	brown	1421928_at	Epha4	-0.015	0.18	-0.242	-0.062	0.227	-0.047	0.931593	0.080836	0.014004	0.525072	0.03217	0.67329
1421929_at	24.7141	21.2915	0.143722	3.42261	17.8689	blue	1421929_at	Epha4	-0.047	-0.054	0.037	-0.017	-0.084	0.03	0.829423	0.781346	0.83098	0.916769	0.748975	0.862448
1421933_at	42.115	32.6007	0.220062	9.51428	23.0864	blue	1421933_at	Cbx5	-0.488	-0.18	0.126	-0.054	-0.613	0.434	0.003388	0.332071	0.488302	0.756496	0.000202	0.010927
1421947_at	17.9269	4.58578	0.058905	13.3411	-8.75535	green	1421947_at	Gng12	0.141	-0.111	0.217	0.106	-0.075	-0.036	0.057863	0.14594	0.002567	0.121581	0.492258	0.658033
1421948_a_at	0.822891	0.126978	0.0250723	0.695913	-0.568935	grey	1421948_a_at	2610507L03Rik	-0.002	-0.092	0.074	-0.018	-0.075	-0.016	0.989664	0.177248	0.272917	0.794285	0.404989	0.834752
1421950_at	29.3901	21.9319	0.876353	7.45813	14.4738	black	1421950_at	Pfdn2	-0.085	-0.193	-0.073	-0.266	-0.012	-0.181	0.465695	0.044809	0.47889	0.008128	0.962913	0.061429
1421952_at	17.4525	10.824	0.0680406	6.62859	4.19537	turquoise	1421952_at	Capn6	0.027	-0.085	-0.142	-0.227	0.168	-0.253	0.876531	0.498242	0.193974	0.03291	0.190738	0.019679
1421955_a_at	98.6875	82.4557	0.556595	16.2318	66.224	blue	1421955_a_at	Nedd4	0.14	-0.561	0.56	-0.001	-0.421	-0.141	0.519655	0.001459	0.000958	0.996945	0.016509	0.431383
1421957_a_at	77.6061	54.1262	0.365364	23.4798	30.6464	blue	1421957_a_at	Pcyt1a	-0.093	-0.069	0.175	0.105	-0.268	0.198	0.529101	0.63423	0.136553	0.333796	0.027073	0.090438
1421969_a_at	51.5734	34.338	0.215853	17.2354	17.1026	turquoise	1421969_a_at	Faah	-0.21	-0.034	-0.159	-0.193	-0.051	0.017	0.001451	0.685368	0.012743	0.005543	0.649095	0.833186
1421970_a_at	43.4587	26.3669	0.281913	17.0918	9.27507	brown	1421970_a_at	Gria2	0.018	0.091	-0.043	0.048	0.061	0.03	0.756767	0.023319	0.307575	0.195925	0.214902	0.47311
1421973_at	17.745	1.61351	0.260731	16.1315	-14.518	magenta	1421973_at	Gfra1	-0.212	-0.468	0.161	-0.307	-0.374	-0.095	0.125291	0.000687	0.237548	0.022273	0.004352	0.495028
1421975_a_at	12.4239	6.71661	0.0453387	5.70724	1.00937	blue	1421975_a_at	Add2	-0.25	-0.073	-0.029	-0.102	-0.222	0.149	0.008346	0.517989	0.804768	0.250448	0.024723	0.12004
1421978_at	118.549	102.753	0.693607	15.7957	86.9575	blue	1421978_at	Gad2	0.016	-0.396	0.52	0.124	-0.504	0.108	0.962188	0.044437	0.006453	0.511415	0.010737	0.613027
1421980_at	15.1967	5.78653	0.0390604	9.41022	-3.62369	blue	1421980_at	Kcnc3	0.143	-0.017	0.205	0.188	-0.062	0.045	0.238622	0.922199	0.05954	0.072916	0.769276	0.720535
1421985_a_at	14.1594	6.22168	0.0665219	7.9377	-1.71601	brown	1421985_a_at	Eif4e2	-0.031	-0.107	-0.023	-0.13	-0.008	-0.099	0.725998	0.093684	0.750993	0.035241	0.963814	0.11134
1421986_at	33.057	2.17315	0.456125	30.8839	-28.7107	cyan	1421986_at	Eif4e2	-0.092	-0.008	-0.297	-0.305	0.205	-0.213	0.61067	0.973756	0.0258	0.026799	0.223974	0.120775
1421990_at	81.7816	41.4407	0.443081	40.3409	1.09978	brown	1421990_at	Syt1	-0.13	0.344	-0.251	0.093	0.121	0.223	0.519667	0.031662	0.11819	0.548839	0.660655	0.164026
1422009_at	1.22753	0.129084	0.0254882	1.09845	-0.969365	grey	1422009_at	Atp1b2	-0.025	0.071	0.013	0.084	-0.038	0.109	0.904809	0.645438	0.937362	0.473464	0.893459	0.389908
1422015_a_at	97.1244	76.614	0.481604	20.5104	56.1036	turquoise	1422015_a_at	Abcb8	-0.124	-0.023	-0.158	-0.181	0.034	-0.057	0.145267	0.842143	0.045941	0.025522	0.840911	0.499269
1422017_s_at	27.5433	2.33478	0.305863	25.2085	-22.8738	purple	1422017_s_at	Kiaa1191	-0.269	0.111	-0.186	-0.075	-0.083	0.194	0.046685	0.479349	0.171273	0.563464	0.734872	0.14814
1422024_at	1.37727	0.092614	0.018287	1.28465	-1.19204	grey	1422024_at	Fli1	0.012	-0.11	0.205	0.095	-0.194	0.084	0.955274	0.410178	0.076606	0.385894	0.158384	0.495006
1422031_a_at	16.0117	1.13676	0.434961	14.8749	-13.7382	lightgreen	1422031_a_at	Zfand6	0.039	0.094	-0.138	-0.044	0.177	-0.083	0.690078	0.212796	0.047902	0.521555	0.013638	0.242875
1422042_at	37.8691	6.20498	0.0797038	31.6641	-25.4591	green	1422042_at	Gjc3	0.506	-0.867	0.852	-0.014	-0.347	-0.52	0.052255	0.001058	0.000819	0.960979	0.299371	0.046075
1422046_at	6.30801	0.590172	0.116532	5.71783	-5.12766	grey	1422046_at	Itgam	0.301	0.062	0.254	0.317	0.047	0.016	0.030708	0.733224	0.061435	0.023348	0.878816	0.930037
1422048_at	32.6251	4.98188	0.0639929	27.6432	-22.6614	green	1422048_at	Trpc5	-0.301	0.239	-0.053	0.187	-0.248	0.487	0.035942	0.101393	0.755739	0.158499	0.129612	0.001004
1422052_at	31.9969	22.7048	0.153263	9.29207	13.4127	blue	1422052_at	Cdh8	-0.196	-0.061	0.071	0.009	-0.267	0.205	0.356774	0.813628	0.743921	0.96419	0.243232	0.266758
1422062_at	77.3015	49.5499	0.311476	27.7515	21.7984	turquoise	1422062_at	Msr1	-0.081	-0.147	-0.113	-0.26	0.032	-0.179	0.663476	0.331109	0.439671	0.049364	0.922838	0.190266
1422078_at	103.978	62.3624	0.601942	41.6153	20.7471	yellow	1422078_at	Akt3	-0.254	0.341	-0.298	0.043	0.044	0.298	0.16517	0.04862	0.080978	0.813423	0.915316	0.085569
1422094_a_at	32.7855	19.0368	0.20354	13.7487	5.28811	brown	1422094_a_at	4632409L22Rik	-0.083	0.12	-0.016	0.104	-0.067	0.186	0.179663	0.038398	0.821351	0.060468	0.408807	0.001831
1422099_a_at	67.2502	45.6027	0.440172	21.6476	23.9551	yellow	1422099_a_at	Oprl1	-0.532	0.196	-0.391	-0.196	-0.141	0.336	0.0017	0.289348	0.017174	0.212142	0.615476	0.04972
1422101_at	11.7391	7.19598	0.0452347	4.54314	2.65284	turquoise	1422101_at	Tnfrsf23	-0.09	-0.099	-0.089	-0.188	-0.001	-0.098	0.345573	0.270366	0.301418	0.02423	0.997982	0.235122
1422117_s_at	5.36068	0.995048	0.196476	4.36563	-3.37058	grey	1422117_s_at	Khdrbs2	-0.146	0.096	-0.172	-0.077	0.026	0.07	0.068009	0.258927	0.024006	0.294596	0.883094	0.387992
1422118_at	5.49819	0.603602	0.119183	4.89459	-4.29098	grey	1422118_at	Sync	-0.198	0.178	-0.057	0.121	-0.141	0.319	0.108021	0.149844	0.674269	0.274923	0.388302	0.008528
1422123_s_at	0.147388	0.0406113	0.00801885	0.106777	-0.0661657	grey	1422123_s_at	Ceacam2	0.044	0.054	0.017	0.071	0.027	0.027	0.743292	0.647941	0.886611	0.422414	0.901123	0.808272
1422124_a_at	20.4064	13.1907	0.0829183	7.2157	5.97501	turquoise	1422124_a_at	Ptprc	0.371	0.08	0.216	0.296	0.156	-0.075	0.006417	0.640183	0.116343	0.030647	0.42179	0.611879
1422125_at	15.493	11.6034	0.07294	3.8896	7.71376	turquoise	1422125_at	Htr2b	0.017	-0.047	-0.12	-0.167	0.137	-0.184	0.901699	0.645438	0.145518	0.037605	0.149043	0.025533
1422130_at	28.3488	6.30095	0.542659	22.0478	-15.7469	tan	1422130_at	Nptx1	0.323	-0.002	0.08	0.079	0.242	-0.244	0.001451	0.992827	0.458944	0.408331	0.01843	0.017119
1422132_at	7.26215	5.65756	0.035564	1.6046	4.05296	turquoise	1422132_at	Mthfr	0.005	-0.169	-0.088	-0.256	0.093	-0.262	0.97868	0.154347	0.475366	0.025171	0.625297	0.02304
1422134_at	11.2413	1.62206	0.0502451	9.61927	-7.99721	red	1422134_at	Fosb	-0.206	0.087	-0.218	-0.131	0.012	0.075	0.060127	0.490687	0.038779	0.191164	0.968194	0.50625
1422139_at	6.68754	0.405348	0.0800374	6.28219	-5.87684	grey	1422139_at	Plau	-0.181	0.18	-0.228	-0.048	0.047	0.133	0.048803	0.04862	0.010107	0.591048	0.793574	0.143619
1422145_at	12.7827	10.3714	0.0700093	2.41131	7.96008	blue	1422145_at	Mgat3	-0.074	-0.135	0.145	0.01	-0.22	0.085	0.569079	0.20756	0.155865	0.929985	0.040488	0.419678
1422146_at	36.52	6.73497	0.580039	29.785	-23.05	tan	1422146_at	Sema5b	0.607	0.019	0.351	0.37	0.256	-0.237	0.001063	0.950585	0.051269	0.039927	0.273711	0.196387
1422151_at	2.29149	1.28936	0.00810506	1.00213	0.287228	turquoise	1422151_at	Gats	0.024	-0.017	-0.115	-0.132	0.139	-0.156	0.851366	0.892244	0.174911	0.090727	0.150333	0.062225
1422152_at	55.3905	44.2702	0.278288	11.1202	33.15	turquoise	1422152_at	Hmx1	-0.087	-0.148	-0.143	-0.291	0.056	-0.204	0.536587	0.210277	0.20924	0.011641	0.798634	0.06865
1422154_at	30.3452	13.988	0.0879304	16.3572	-2.36915	turquoise	1422154_at	Gpr27	-0.059	-0.051	-0.155	-0.205	0.095	-0.146	0.669929	0.69843	0.128435	0.039049	0.546805	0.148609
1422158_at	32.3257	14.6166	0.156279	17.7091	-3.09258	brown	1422158_at	Clstn2	0.073	0.204	-0.225	-0.021	0.298	-0.095	0.666025	0.110359	0.065648	0.875568	0.018678	0.464363
1422160_at	6.58598	3.68462	0.0393957	2.90136	0.783266	brown	1422160_at	H2-T24	-0.091	0.066	-0.099	-0.033	0.008	0.058	0.544447	0.660164	0.434282	0.791623	0.981746	0.654194
1422161_at	62.1612	37.8291	0.237798	24.3322	13.4969	turquoise	1422161_at	Sn	-0.097	-0.117	-0.155	-0.272	0.057	-0.175	0.450935	0.318119	0.150443	0.013206	0.779179	0.101284
1422164_at	14.7957	1.27681	0.263938	13.5189	-12.2421	lightyellow	1422164_at	Pou3f4	0.168	-0.377	0.276	-0.101	-0.109	-0.268	0.406701	0.026821	0.1041	0.542049	0.726852	0.115115
1422166_at	5.88208	1.90278	0.0203444	3.9793	-2.07653	brown	1422166_at	Clec2i	0.09	-0.081	0.025	-0.056	0.065	-0.145	0.472651	0.503213	0.844111	0.577746	0.728553	0.154548
1422169_a_at	23.1328	8.8139	0.113216	14.3189	-5.50497	green	1422169_a_at	Bdnf	-0.25	0.267	-0.385	-0.118	0.135	0.132	0.039227	0.026655	0.001121	0.291761	0.431806	0.276509
1422170_at	19.4556	17.2795	0.116641	2.17608	15.1035	blue	1422170_at	Slc5a3	0.127	-0.231	0.231	0	-0.104	-0.127	0.394535	0.070864	0.062558	0.998811	0.617867	0.323358
1422185_a_at	15.7972	5.25046	0.0561375	10.5467	-5.29627	brown	1422185_a_at	Cyb5r3	0.138	-0.127	0.07	-0.057	0.068	-0.195	0.066499	0.091804	0.370175	0.412434	0.558133	0.009361
1422192_at	20.4077	12.7329	0.0800402	7.67485	5.05802	turquoise	1422192_at	Gja5	0.041	-0.168	-0.038	-0.206	0.079	-0.247	0.797632	0.13048	0.769412	0.048598	0.6757	0.023328
1422197_at	3.53096	1.32292	0.0169931	2.20804	-0.885121	green	1422197_at	Kcna2	-0.007	0.025	0.012	0.037	-0.019	0.044	0.969813	0.877238	0.932968	0.740344	0.943045	0.714246
1422205_at	5.60783	3.45041	0.0216897	2.15742	1.29299	turquoise	1422205_at	Sox1	-0.108	-0.042	-0.189	-0.231	0.081	-0.123	0.331385	0.748638	0.04665	0.01941	0.614133	0.205036
1422206_at	11.017	6.92556	0.0435348	4.09141	2.83415	turquoise	1422206_at	B3galt1	-0.169	-0.097	-0.07	-0.167	-0.099	0.003	0.04435	0.287404	0.432745	0.041231	0.385414	0.980911
1422208_a_at	7.51908	1.42506	0.0569423	6.09402	-4.66896	black	1422208_a_at	Gnb5	-0.119	0.067	-0.173	-0.106	0.054	0.013	0.04662	0.30414	0.002813	0.060468	0.567423	0.859363
1422217_a_at	0.98755	0.137256	0.0271017	0.850294	-0.713038	grey	1422217_a_at	Cyp1a1	0.03	0.116	0.03	0.145	0	0.115	0.824759	0.22097	0.780329	0.081975	0.998702	0.193974
1422219_a_at	30.1588	17.9419	0.112785	12.2169	5.72507	turquoise	1422219_a_at	Tbx20	0.073	-0.16	0.001	-0.16	0.072	-0.233	0.469037	0.054343	0.994581	0.047443	0.590138	0.006204
1422220_at	14.7891	10.8809	0.0683985	3.90824	6.97265	turquoise	1422220_at	Pit1	-0.123	-0.06	-0.15	-0.21	0.027	-0.087	0.20707	0.585723	0.093802	0.021677	0.895201	0.343162
1422251_at	79.1918	56.3639	0.35431	22.828	33.5359	turquoise	1422251_at	D630003M21Rik	-0.081	-0.19	-0.104	-0.294	0.023	-0.212	0.554485	0.085173	0.360985	0.009355	0.931997	0.052392
1422276_at	9.22488	2.34853	0.0158531	6.87635	-4.52782	blue	1422276_at	P2ry4	-0.015	0.055	-0.115	-0.059	0.099	-0.044	0.934365	0.691774	0.310017	0.575251	0.562893	0.718835
1422288_at	24.3283	18.1755	0.114253	6.1528	12.0227	turquoise	1422288_at	Htr1b	-0.066	-0.107	-0.14	-0.247	0.074	-0.182	0.553721	0.249652	0.10577	0.006671	0.599456	0.037423
1422307_at	8.51975	1.64182	0.612977	6.87794	-5.23612	royalblue	1422307_at	Usmg3	-0.57	0.016	-0.167	-0.151	-0.403	0.419	3.5e-05	0.943559	0.218811	0.21665	0.001871	0.002173
1422308_a_at	3.49739	0.36077	0.0712353	3.13662	-2.77585	grey	1422308_a_at	Lgals7	0.141	-0.082	0.022	-0.06	0.119	-0.2	0.134901	0.425121	0.842052	0.487509	0.31151	0.027094
1422309_a_at	5.20982	0.513107	0.0829142	4.69672	-4.18361	magenta	1422309_a_at	Lenep	0.269	-0.007	0.12	0.114	0.149	-0.155	0.001914	0.964681	0.173117	0.158496	0.137792	0.074963
1422317_a_at	3.04926	0.361222	0.0713246	2.68804	-2.32682	grey	1422317_a_at	Il1rl1	0.015	-0.001	-0.132	-0.133	0.147	-0.148	0.920822	0.993157	0.133494	0.102876	0.148051	0.091121
1422326_at	0.597909	0.162016	0.0319907	0.435892	-0.273876	grey	1422326_at	G6pd2	-0.025	0.138	-0.122	0.016	0.096	0.042	0.767831	0.019185	0.034719	0.79205	0.166414	0.498928
1422333_at	32.5469	13.2914	0.142111	19.2555	-5.96404	brown	1422333_at	Cyp21a1	0.099	-0.126	-0.011	-0.138	0.11	-0.237	0.337748	0.180398	0.923252	0.101675	0.365517	0.009828
1422363_at	8.34616	4.67825	0.029408	3.66791	1.01034	turquoise	1422363_at	Olfr64	0.08	-0.136	0.001	-0.136	0.079	-0.215	0.490612	0.163637	0.996686	0.119881	0.608649	0.023261
1422367_at	3.26428	0.395003	0.0779947	2.86927	-2.47427	grey	1422367_at	Olfr70	0.046	-0.006	-0.025	-0.03	0.071	-0.077	0.671861	0.968365	0.798873	0.710691	0.579586	0.345588
1422393_at	58.3219	44.4691	0.279538	13.8528	30.6163	turquoise	1422393_at	Foxe3	-0.04	-0.149	-0.083	-0.231	0.042	-0.191	0.786139	0.157473	0.444172	0.023284	0.841082	0.0605
1422398_at	4.54627	0.636165	0.0402489	3.9101	-3.27394	pink	1422398_at	Hist1h1e	-0.108	0.038	-0.143	-0.105	0.035	0.003	0.119514	0.649825	0.026485	0.091381	0.784619	0.976151
1422415_at	16.6988	9.18038	0.0619697	7.51839	1.66199	blue	1422415_at	Ang2	0.042	0.038	-0.114	-0.077	0.156	-0.119	0.630698	0.645131	0.074315	0.201297	0.018454	0.069575
1422422_at	5.7944	2.03134	0.0217189	3.76306	-1.73172	brown	1422422_at	2010016F14Rik	0.062	-0.124	0	-0.124	0.063	-0.187	0.692757	0.323933	0.997646	0.238881	0.772002	0.100848
1422429_at	110.926	68.0354	0.6567	42.8905	25.1449	yellow	1422429_at	Rnf14	-0.12	0.124	-0.146	-0.022	0.025	0.098	0.033099	0.027483	0.007691	0.702995	0.824462	0.0805
1422432_at	59.0501	27.8716	0.358015	31.1784	-3.30681	green	1422432_at	Dbi	0.221	-0.149	0.243	0.094	-0.022	-0.127	0.004507	0.059346	0.001557	0.192576	0.90357	0.10613
1422439_a_at	9.6461	6.97081	0.0438193	2.67529	4.29553	turquoise	1422439_a_at	Cdk4	0.106	0.1	0.061	0.161	0.045	0.055	0.256294	0.274513	0.503544	0.04861	0.784804	0.537103
1422443_at	10.6183	1.32222	0.269722	9.29609	-7.97387	grey60	1422443_at	Xpnpep1	-0.11	0.021	-0.069	-0.048	-0.041	0.062	0.021153	0.737124	0.150955	0.280164	0.598104	0.190506
1422449_s_at	86.2344	56.8607	0.357433	29.3737	27.487	turquoise	1422449_s_at	Rcn2	0.116	0.114	-0.005	0.109	0.121	-0.007	0.105429	0.108685	0.961522	0.091786	0.127046	0.94126
1422455_s_at	26.14	8.98401	0.115401	17.156	-8.17195	green	1422455_s_at	Nsf	-0.119	0.048	-0.09	-0.042	-0.029	0.077	0.008529	0.345197	0.043035	0.319581	0.727434	0.092646
1422459_a_at	46.7596	24.1949	0.966776	22.5647	1.63015	black	1422459_a_at	Psmd13	-0.101	-0.286	-0.125	-0.411	0.024	-0.31	0.464799	0.012365	0.288975	0.001289	0.931925	0.007737
1422463_a_at	81.9299	53.9376	0.339058	27.9923	25.9453	turquoise	1422463_a_at	Mrpl3	0.042	0.177	0.019	0.196	0.023	0.153	0.76174	0.068892	0.877877	0.038437	0.918217	0.109779
1422467_at	2.79763	1.03754	0.0110933	1.76009	-0.722544	brown	1422467_at	Ppt1	0.007	0.097	0.006	0.103	0.002	0.095	0.928688	0.047319	0.925397	0.033463	0.990701	0.053024
1422468_at	50.0007	37.2752	0.398544	12.7254	24.5498	brown	1422468_at	Ppt1	-0.071	0.144	-0.078	0.066	0.007	0.137	0.392196	0.04122	0.284777	0.315748	0.969651	0.054462
1422470_at	39.1193	16.3077	0.209475	22.8116	-6.50389	green	1422470_at	Bnip3	-0.082	0.044	-0.068	-0.024	-0.014	0.058	0.033799	0.289797	0.072047	0.520513	0.867916	0.129628
1422473_at	8.7069	2.86703	0.0180225	5.83987	-2.97284	turquoise	1422473_at	Pde4b	-0.115	0.083	-0.054	0.029	-0.061	0.144	0.35499	0.514344	0.661387	0.800301	0.764201	0.181138
1422477_at	1.62257	0.186229	0.0367716	1.43634	-1.25011	grey	1422477_at	Cables1	-0.079	0.048	-0.114	-0.065	0.035	0.014	0.147422	0.410489	0.023615	0.173003	0.709427	0.825614
1422479_at	8.8696	1.08022	0.174555	7.78938	-6.70916	magenta	1422479_at	Acas2	0.116	0.026	0.063	0.09	0.053	-0.026	0.03006	0.703902	0.247163	0.074477	0.515805	0.64728
1422482_at	32.4114	16.7186	0.112854	15.6929	1.02569	blue	1422482_at	Ruvbl2	-0.016	0.126	-0.15	-0.024	0.133	-0.008	0.888431	0.078792	0.028908	0.745153	0.086293	0.935795
1422485_at	21.7967	16.089	0.108605	5.70767	10.3814	blue	1422485_at	Smad4	0.042	0.083	-0.076	0.007	0.118	-0.035	0.520308	0.116586	0.140361	0.908569	0.027065	0.519615
1422488_at	41.0156	24.6547	0.263607	16.3608	8.29388	brown	1422488_at	Nxt1	0.047	-0.078	0.009	-0.069	0.038	-0.116	0.538001	0.223124	0.905118	0.21741	0.732875	0.056723
1422493_at	13.4753	3.8914	0.0416066	9.58386	-5.69247	brown	1422493_at	Cpox	-0.042	-0.208	0.153	-0.054	-0.195	-0.012	0.791076	0.052696	0.154532	0.605869	0.102863	0.929862
1422500_at	22.0866	6.83557	0.0730855	15.251	-8.41541	brown	1422500_at	Idh3a	-0.196	0.097	-0.178	-0.081	-0.018	0.115	0.005386	0.194553	0.009975	0.21857	0.914567	0.104753
1422501_s_at	50.1327	12.0079	0.115904	38.1247	-26.1168	yellow	1422501_s_at	Idh3a	-0.172	0.075	-0.183	-0.108	0.011	0.065	0.002194	0.207237	0.000958	0.048892	0.937463	0.255389
1422502_at	1.98378	0.349813	0.0690717	1.63397	-1.28416	grey	1422502_at	Parp1	0.015	0.048	-0.114	-0.065	0.129	-0.081	0.877401	0.509505	0.062981	0.257921	0.053447	0.19359
1422517_a_at	16.0113	2.47602	0.488898	13.5353	-11.0593	grey	1422517_a_at	Znrd1	0.154	-0.071	0.03	-0.041	0.125	-0.196	0.046653	0.416688	0.744255	0.58077	0.168295	0.012079
1422519_at	58.9699	31.736	0.306326	27.2339	4.50213	yellow	1422519_at	Cask	-0.028	0.144	-0.196	-0.052	0.168	-0.024	0.834398	0.103355	0.019301	0.53166	0.074906	0.81289
1422521_at	34.5436	12.9001	0.124516	21.6435	-8.74342	yellow	1422521_at	Dctn1	0.094	-0.135	0.086	-0.049	0.009	-0.143	0.279606	0.090163	0.289703	0.512244	0.966866	0.066891
1422522_at	26.7551	6.26163	0.250201	20.4934	-14.2318	black	1422522_at	Fxr2h	0.071	-0.22	0.015	-0.205	0.056	-0.275	0.517201	0.011932	0.893136	0.020963	0.725677	0.002173
1422524_at	30.472	6.84883	0.433312	23.6232	-16.7743	pink	1422524_at	Abcb6	0.11	-0.029	0.138	0.109	-0.028	-0.001	0.060824	0.702395	0.013847	0.049912	0.806192	0.994209
1422528_a_at	8.55011	0.475731	0.0939348	8.07438	-7.59865	grey	1422528_a_at	Zfp36l1	0.232	-0.09	0.204	0.114	0.029	-0.119	0.04084	0.4976	0.066358	0.277567	0.914543	0.297317
1422531_at	1.13245	0.202142	0.0754702	0.930312	-0.72817	royalblue	1422531_at	Syt5	0.101	0.005	0.002	0.007	0.099	-0.094	0.095601	0.962543	0.981846	0.920695	0.143716	0.106878
1422537_a_at	23.4085	8.36091	0.0807023	15.0476	-6.68672	yellow	1422537_a_at	Id2	0.208	-0.096	0.149	0.053	0.058	-0.155	0.001938	0.169925	0.021987	0.402435	0.593884	0.023017
1422538_at	23.3316	1.70982	0.33761	21.6218	-19.9119	grey	1422538_at	Extl2	-0.139	0.09	-0.144	-0.054	0.005	0.085	0.018118	0.140851	0.011799	0.321322	0.976238	0.148717
1422539_at	34.8258	1.47122	0.290497	33.3546	-31.8834	grey	1422539_at	Extl2	-0.139	0.133	-0.197	-0.064	0.058	0.074	0.012731	0.017114	0.000413	0.212169	0.476963	0.18332
1422541_at	26.2652	15.0099	0.464949	11.2553	3.75462	red	1422541_at	Ptprm	-0.125	0.115	-0.119	-0.004	-0.006	0.121	0.07423	0.099963	0.079104	0.96419	0.972913	0.077053
1422544_at	4.62689	1.07512	0.0138101	3.55176	-2.47664	green	1422544_at	Myo10	0.18	-0.011	0.035	0.024	0.145	-0.156	0.013374	0.923543	0.672582	0.749115	0.068941	0.034396
1422546_at	72.7156	61.3965	0.41444	11.3191	50.0774	blue	1422546_at	Ilf3	0.017	-0.468	0.38	-0.088	-0.363	-0.105	0.931593	0.000167	0.000851	0.417924	0.001304	0.37376
1422549_at	37.5408	23.8191	0.254672	13.7217	10.0974	brown	1422549_at	Arl2	0.051	-0.13	0.049	-0.081	0.001	-0.131	0.520662	0.038362	0.4666	0.164684	0.992932	0.037423
1422550_a_at	11.7188	2.44955	0.566046	9.26929	-6.81974	lightcyan	1422550_a_at	Mtap6	0.173	0.021	0.109	0.129	0.064	-0.044	0.004227	0.810866	0.069928	0.032701	0.46997	0.491701
1422552_at	13.0521	1.67016	0.0667361	11.382	-9.71179	black	1422552_at	Rprm	0.116	-0.311	0.058	-0.253	0.058	-0.369	0.456174	0.015113	0.696495	0.043237	0.822016	0.005172
1422553_at	13.9164	1.58811	0.592924	12.3283	-10.7402	royalblue	1422553_at	Pten	-0.381	-0.04	-0.092	-0.132	-0.29	0.25	8e-06	0.698494	0.266689	0.079518	0.000217	0.002376
1422555_s_at	2.08921	0.291125	0.0574836	1.79808	-1.50696	grey	1422555_s_at	Gna13	-0.017	-0.029	0.058	0.03	-0.075	0.046	0.84884	0.687608	0.314454	0.586273	0.297713	0.42118
1422556_at	11.4889	2.36167	0.545739	9.12725	-6.76558	lightcyan	1422556_at	Gna13	-0.217	-0.161	-0.045	-0.206	-0.172	0.011	0.015491	0.076937	0.660548	0.023009	0.080968	0.926378
1422564_at	16.9456	11.2241	0.108339	5.72145	5.50269	yellow	1422564_at	Actl6b	-0.141	0.089	-0.168	-0.078	0.027	0.062	0.073577	0.28791	0.024959	0.272962	0.87363	0.432518
1422565_s_at	5.9476	3.62302	0.0244562	2.32458	1.29843	blue	1422565_s_at	Nfic	0.051	-0.064	0.135	0.072	-0.084	0.02	0.703704	0.584999	0.163657	0.430503	0.589038	0.862078
1422568_at	11.7551	2.52166	0.0243399	9.23341	-6.71176	yellow	1422568_at	Ndel1	-0.083	0.021	-0.081	-0.06	-0.002	0.023	0.038896	0.677904	0.038088	0.109339	0.985699	0.585483
1422569_at	60.6746	43.4056	0.272852	17.269	26.1366	turquoise	1422569_at	Yy1	0.047	0.016	0.089	0.105	-0.041	0.058	0.679996	0.89963	0.305861	0.173535	0.800154	0.509696
1422573_at	134.118	97.5566	0.613251	36.5618	60.9947	turquoise	1422573_at	Ampd3	0.064	0.248	0.017	0.265	0.047	0.201	0.699321	0.03675	0.913373	0.026115	0.849678	0.090832
1422576_at	47.8396	35.1441	0.375759	12.6954	22.4487	brown	1422576_at	Atxn10	-0.013	0.128	-0.064	0.064	0.051	0.077	0.857901	0.006551	0.178916	0.143466	0.45403	0.101746
1422577_at	66.4609	34.1559	0.365192	32.305	1.85083	brown	1422577_at	Cs	-0.068	0.158	-0.151	0.006	0.084	0.074	0.463375	0.037472	0.040659	0.941155	0.439712	0.336995
1422578_at	26.4508	1.73482	0.280334	24.716	-22.9812	magenta	1422578_at	Cs	0.017	0.131	-0.053	0.078	0.07	0.061	0.800535	0.003367	0.243039	0.064127	0.188004	0.165163
1422580_at	13.1872	7.07165	0.219052	6.11558	0.956066	red	1422580_at	Myl4	0.257	-0.111	0.124	0.013	0.133	-0.244	0.01647	0.352519	0.264032	0.916637	0.354416	0.023938
1422581_at	15.8781	8.07808	0.0863704	7.80004	0.27804	brown	1422581_at	Pias1	-0.019	0.107	-0.087	0.02	0.067	0.039	0.787084	0.027622	0.068744	0.687667	0.274645	0.43532
1422584_at	5.46295	0.271007	0.0535113	5.19194	-4.92093	grey	1422584_at	Skiv2l	0.107	-0.104	0.118	0.013	-0.011	-0.094	0.12653	0.12995	0.074604	0.85738	0.949545	0.161174
1422587_at	13.3923	3.19911	0.0201099	10.1932	-6.99407	turquoise	1422587_at	Tmem45a	0.083	-0.043	-0.091	-0.133	0.174	-0.217	0.489896	0.74617	0.381602	0.141626	0.117356	0.028423
1422589_at	61.1938	30.9316	0.194439	30.2622	0.669363	turquoise	1422589_at	Rab3a	-0.148	0.07	-0.191	-0.121	0.043	0.027	0.029314	0.356221	0.003806	0.060545	0.729663	0.724309
1422590_at	10.828	5.10973	0.0321203	5.7183	-0.608574	turquoise	1422590_at	Cdk5	-0.116	-0.017	-0.098	-0.115	-0.018	0.001	0.034709	0.83262	0.067721	0.03425	0.885555	0.986909
1422593_at	8.14646	0.767246	0.161038	7.37922	-6.61197	cyan	1422593_at	Ap3s1	0.079	0.069	-0.02	0.049	0.1	-0.031	0.087546	0.139604	0.697344	0.243625	0.035269	0.520021
1422603_at	38.9658	20.6323	0.265024	18.3335	2.29872	green	1422603_at	Rnase4	0.263	-0.045	0.186	0.142	0.076	-0.121	0.012149	0.753011	0.07188	0.145292	0.679138	0.250927
1422621_at	54.6059	34.1115	0.364718	20.4944	13.617	brown	1422621_at	Ranbp2	-0.06	0.186	-0.056	0.13	-0.004	0.191	0.594524	0.032123	0.55924	0.108381	0.987002	0.02998
1422624_at	87.0006	67.4756	0.424159	19.525	47.9506	turquoise	1422624_at	Rev1l	0.115	0.032	0.078	0.11	0.037	-0.005	0.048515	0.659259	0.182877	0.048598	0.726771	0.953589
1422625_at	13.3245	6.8951	0.0737219	6.42937	0.465722	brown	1422625_at	Ly6h	0.067	-0.129	0.148	0.018	-0.081	-0.049	0.345835	0.037323	0.014215	0.77741	0.323251	0.448472
1422626_at	1.01022	0.189288	0.0373755	0.820932	-0.631644	grey	1422626_at	Mmp16	-0.138	-0.156	0.19	0.033	-0.327	0.171	0.202783	0.13175	0.054019	0.751451	0.000837	0.089754
1422631_at	68.2241	36.5386	0.469344	31.6854	4.85317	green	1422631_at	Ahr	-0.261	0.124	-0.194	-0.07	-0.066	0.191	0.006596	0.226739	0.039431	0.445584	0.700508	0.05105
1422643_at	48.484	6.26296	0.539388	42.221	-35.9581	tan	1422643_at	Moxd1	0.429	-0.232	0.377	0.146	0.052	-0.283	0.001912	0.102446	0.005185	0.257878	0.860941	0.043224
1422646_at	45.5364	27.5753	0.18614	17.9611	9.61422	blue	1422646_at	Mga	-0.136	0.149	0.241	0.39	-0.377	0.526	0.589439	0.514967	0.226316	0.039987	0.075406	0.007809
1422649_at	14.107	8.33714	0.0891402	5.76983	2.56732	brown	1422649_at	Cntn6	0.033	0.226	-0.118	0.107	0.152	0.074	0.817953	0.017468	0.226362	0.223565	0.181571	0.455121
1422650_a_at	68.5342	49.6101	0.478853	18.9241	30.686	yellow	1422650_a_at	Riok3	-0.216	0.156	-0.272	-0.116	0.056	0.1	0.057562	0.184393	0.012681	0.265069	0.799633	0.386486
1422655_at	1.12331	0.390512	0.0771081	0.732802	-0.34229	grey	1422655_at	Ptch2	0.093	-0.024	-0.086	-0.111	0.179	-0.203	0.368847	0.852283	0.355708	0.178807	0.061818	0.023392
1422663_at	1.36217	0.182353	0.0360063	1.17982	-0.997467	grey	1422663_at	Orc1l	-0.119	-0.031	-0.125	-0.156	0.006	-0.036	0.102876	0.74617	0.072451	0.027839	0.977103	0.635984
1422674_s_at	0.850279	0.339373	0.0670104	0.510906	-0.171533	grey	1422674_s_at	Crygc	0.171	0.018	0.032	0.05	0.139	-0.121	0.027136	0.880179	0.720089	0.500177	0.109409	0.114499
1422680_at	89.1414	78.4185	0.529343	10.723	67.6955	blue	1422680_at	Sh2bp1	0.207	-0.3	0.429	0.129	-0.222	-0.078	0.186382	0.040384	0.002719	0.346087	0.212916	0.622878
1422681_at	4.18531	3.31227	0.0223586	0.873039	2.43924	blue	1422681_at	Ctr9	0.036	-0.156	0.099	-0.057	-0.063	-0.093	0.82803	0.162113	0.383604	0.584901	0.751315	0.398818
1422692_at	25.6373	17.0704	0.182515	8.56695	8.50344	brown	1422692_at	Rpo2tc1	-0.052	0.079	-0.069	0.009	0.017	0.062	0.25063	0.056158	0.087785	0.830755	0.840047	0.133642
1422694_at	11.8462	9.09437	0.0571682	2.75188	6.34249	turquoise	1422694_at	Ttyh1	0.077	0.079	0.041	0.12	0.036	0.042	0.133126	0.118897	0.434597	0.016567	0.670965	0.401998
1422702_at	110.802	61.823	0.596736	48.9794	12.8435	yellow	1422702_at	Oazin	-0.131	0.271	-0.233	0.039	0.101	0.17	0.291442	0.014001	0.030259	0.734813	0.561403	0.123787
1422706_at	18.2272	1.5968	0.101026	16.6304	-15.0336	pink	1422706_at	Tmepai	0.079	-0.014	0.088	0.074	-0.009	-0.005	0.536449	0.932036	0.412568	0.437855	0.973259	0.972176
1422715_s_at	6.46463	3.19487	0.0215661	3.26976	-0.0748929	blue	1422715_s_at	Acp1	-0.047	0.051	0	0.051	-0.047	0.098	0.541985	0.477775	0.999	0.376382	0.648909	0.108264
1422717_at	33.7179	16.4762	0.176162	17.2417	-0.765506	brown	1422717_at	Acp1	-0.021	0.151	-0.056	0.095	0.035	0.116	0.887874	0.098518	0.572926	0.251355	0.851975	0.193862
1422718_at	7.46741	3.28014	0.035071	4.18727	-0.907135	brown	1422718_at	Ap3s2	-0.123	0.139	-0.112	0.027	-0.011	0.15	0.080223	0.042749	0.100881	0.697904	0.950669	0.030105
1422724_at	0.77206	0.126611	0.0249998	0.645449	-0.518838	grey	1422724_at	Mak	0.013	0.02	-0.086	-0.065	0.099	-0.079	0.936691	0.891471	0.405535	0.478203	0.494249	0.430576
1422733_at	54.4254	45.0514	0.304107	9.37395	35.6775	blue	1422733_at	Fjx1	-0.094	-0.151	0.112	-0.038	-0.206	0.055	0.600989	0.317243	0.442782	0.790671	0.218691	0.71927
1422736_at	56.9349	30.6004	0.327178	26.3344	4.26602	brown	1422736_at	Ranbp9	-0.075	0.184	-0.207	-0.022	0.131	0.053	0.389191	0.013147	0.004343	0.775558	0.120679	0.496248
1422741_a_at	83.6704	72.2612	0.48778	11.4092	60.8519	blue	1422741_a_at	Bbx	-0.021	-0.548	0.512	-0.036	-0.533	-0.016	0.948723	0.003262	0.004334	0.856032	0.003302	0.950215
1422742_at	104.323	63.7461	0.400715	40.5771	23.169	turquoise	1422742_at	Hivep1	0.037	0.2	0.028	0.228	0.009	0.191	0.813374	0.055613	0.829344	0.028776	0.973259	0.068049
1422743_at	40.9301	18.4177	0.196921	22.5124	-4.09471	brown	1422743_at	Phka1	-0.003	0.226	0.016	0.243	-0.02	0.246	0.986214	0.029108	0.902553	0.021298	0.938536	0.01961
1422752_at	79.8825	54.6384	0.58419	25.2441	29.3943	brown	1422752_at	Polr3k	-0.108	0.178	-0.092	0.086	-0.017	0.195	0.276186	0.046014	0.325284	0.298394	0.938614	0.030391
1422763_at	13.002	9.06797	0.0570023	3.93408	5.1339	turquoise	1422763_at	Gipc1	-0.164	-0.032	-0.089	-0.122	-0.075	0.042	0.014535	0.714665	0.191954	0.058672	0.43766	0.553578
1422765_at	28.052	22.6889	0.153155	5.36312	17.3258	blue	1422765_at	Mapre1	-0.287	-0.169	0.208	0.04	-0.496	0.327	0.0017	0.068197	0.018791	0.665397	0	0.000644
1422769_at	8.3511	1.97591	0.25885	6.37519	-4.39928	purple	1422769_at	Syncrip	-0.04	-0.081	0.104	0.023	-0.144	0.063	0.797007	0.515311	0.348828	0.84164	0.287909	0.575364
1422771_at	1.94622	0.422517	0.0834274	1.5237	-1.10118	grey	1422771_at	Smad6	0.195	-0.076	0.043	-0.033	0.153	-0.228	0.063135	0.537254	0.723314	0.757573	0.230544	0.028375
1422776_at	22.6172	13.6128	0.145547	9.00439	4.60844	brown	1422776_at	Serpinb8	-0.078	0.166	-0.033	0.133	-0.045	0.211	0.661575	0.233999	0.840569	0.271307	0.873695	0.105684
1422779_at	6.98118	2.29839	0.0221848	4.68279	-2.3844	yellow	1422779_at	Smpd3	0.129	0.15	-0.107	0.043	0.236	-0.086	0.267501	0.168731	0.328914	0.681719	0.030356	0.427281
1422783_a_at	83.0891	63.2945	0.397876	19.7946	43.4999	turquoise	1422783_a_at	Krt6a	-0.153	-0.112	-0.134	-0.245	-0.019	-0.092	0.169057	0.336082	0.213353	0.021267	0.940194	0.391387
1422784_at	6.49436	2.9685	0.0186603	3.52586	-0.557356	turquoise	1422784_at	Krt6a	0.044	0.055	-0.147	-0.092	0.19	-0.135	0.737464	0.626537	0.105408	0.277161	0.050564	0.136345
1422793_at	81.9852	49.0145	0.473104	32.9707	16.0438	yellow	1422793_at	Pafah1b2	-0.321	0.161	-0.263	-0.102	-0.057	0.218	0.026844	0.308816	0.062981	0.454538	0.849568	0.128779
1422794_at	99.4335	51.3832	0.549386	48.0503	3.33293	brown	1422794_at	Cul3	0	0.123	-0.004	0.119	0.004	0.119	0.999853	0.115897	0.971256	0.094113	0.987406	0.116526
1422795_at	94.9323	58.2225	0.622511	36.7098	21.5126	brown	1422795_at	Cul3	-0.065	0.34	-0.278	0.062	0.213	0.127	0.722256	0.008663	0.026786	0.627546	0.160295	0.331968
1422796_at	7.72153	6.25903	0.0422499	1.4625	4.79653	blue	1422796_at	Prep	0.069	0.058	-0.099	-0.041	0.168	-0.11	0.208172	0.292946	0.045964	0.392394	0.000712	0.0318
1422797_at	21.5485	13.9908	0.559041	7.55772	6.43306	black	1422797_at	Mapbpip	-0.128	-0.15	-0.074	-0.224	-0.054	-0.096	0.188552	0.107364	0.446489	0.015655	0.748637	0.295361
1422803_at	32.8893	20.6801	0.129997	12.2093	8.4708	turquoise	1422803_at	Fstl3	0.016	-0.157	-0.043	-0.2	0.059	-0.216	0.90845	0.061318	0.650156	0.018201	0.68716	0.010669
1422807_at	23.7141	1.33293	0.27977	22.3812	-21.0482	cyan	1422807_at	Arf5	-0.144	-0.039	-0.129	-0.168	-0.016	-0.023	0.025656	0.624033	0.04039	0.011672	0.918392	0.748558
1422809_at	123.434	80.3415	0.505036	43.092	37.2496	turquoise	1422809_at	Rims2	-0.008	0.132	0.096	0.229	-0.104	0.237	0.962239	0.204229	0.352853	0.021999	0.467362	0.017694
1422810_at	14.9168	12.7589	0.0861252	2.15796	10.6009	blue	1422810_at	Zfp191	-0.03	-0.154	0.299	0.145	-0.33	0.175	0.874438	0.229801	0.010628	0.193578	0.005745	0.145616
1422812_at	0.48246	0.141261	0.0278925	0.341199	-0.199938	grey	1422812_at	Cxcr6	0.115	0.021	0.016	0.037	0.099	-0.078	0.353332	0.897415	0.908801	0.738112	0.559291	0.488802
1422814_at	2.74657	0.225688	0.044563	2.52088	-2.29519	grey	1422814_at	Aspm	-0.1	-0.179	-0.022	-0.201	-0.078	-0.101	0.5358	0.177666	0.895344	0.091922	0.738528	0.442242
1422818_at	37.1671	21.1968	0.133245	15.9703	5.22648	turquoise	1422818_at	Nedd9	0.272	-0.039	0.233	0.195	0.038	-0.077	0.016891	0.808281	0.035144	0.070669	0.879165	0.520058
1422824_s_at	128.605	86.7674	0.54543	41.8372	44.9302	turquoise	1422824_s_at	Eps8	0.028	0.188	0.071	0.259	-0.044	0.231	0.86704	0.078921	0.53569	0.015655	0.841859	0.029315
1422825_at	12.1229	7.7681	0.240625	4.35485	3.41325	red	1422825_at	Cartpt	-0.326	0.218	-0.149	0.068	-0.177	0.394	0.061467	0.235671	0.41484	0.694333	0.489155	0.02304
1422828_at	7.71989	0.508882	0.100481	7.211	-6.70212	grey	1422828_at	Cd3d	0.225	-0.173	0.205	0.032	0.02	-0.193	0.178562	0.316595	0.199335	0.850066	0.962125	0.218194
1422834_at	61.5838	53.9486	0.364166	7.63518	46.3134	blue	1422834_at	Kcnd2	0.108	-0.196	0.278	0.081	-0.169	-0.027	0.478862	0.127995	0.02193	0.4955	0.294205	0.859378
1422838_at	3.23087	0.498947	0.0985189	2.73192	-2.23297	grey	1422838_at	Kcnu1	0.135	-0.123	0.138	0.015	-0.003	-0.12	0.073278	0.102636	0.056438	0.853272	0.989313	0.103143
1422842_at	126.702	108.543	0.732693	18.1585	90.385	blue	1422842_at	Xrn2	0.073	-0.187	0.445	0.258	-0.372	0.185	0.733263	0.243897	0.00239	0.06952	0.013776	0.215905
1422844_a_at	41.7527	20.7288	0.221631	21.024	-0.295187	brown	1422844_a_at	Wdr77	-0.006	0.155	-0.026	0.13	0.02	0.136	0.958336	0.014465	0.73185	0.037845	0.891747	0.033987
1422845_at	97.7284	52.964	0.511226	44.7644	8.19962	yellow	1422845_at	Canx	0.012	0.307	-0.24	0.067	0.252	0.055	0.95894	0.020877	0.06673	0.609633	0.086207	0.713751
1422847_a_at	5.2723	1.48276	0.0190463	3.78954	-2.30678	green	1422847_a_at	Prkcd	0.292	0.122	0.093	0.215	0.199	-0.076	0.012731	0.348769	0.461731	0.0559	0.14354	0.540595
1422850_at	12.2858	2.34734	0.0937946	9.93844	-7.5911	black	1422850_at	Pabpn1	0.028	0.081	0.021	0.101	0.008	0.073	0.622105	0.065866	0.678632	0.021459	0.943045	0.093963
1422860_at	15.0534	4.03742	0.125063	11.016	-6.97855	red	1422860_at	Nts	0.292	-0.316	0.151	-0.165	0.14	-0.456	0.09688	0.06536	0.402873	0.297012	0.618099	0.008442
1422861_s_at	4.42938	0.377787	0.0745953	4.05159	-3.67381	grey	1422861_s_at	Pdlim5	0.076	-0.06	0.266	0.206	-0.19	0.13	0.453282	0.547833	0.001131	0.015655	0.028459	0.119141
1422868_s_at	5.21135	1.42481	0.186654	3.78654	-2.36173	purple	1422868_s_at	Gda	-0.069	-0.061	0.027	-0.034	-0.095	0.035	0.724542	0.740337	0.878564	0.816236	0.696212	0.833287
1422870_at	4.63098	3.53168	0.0222005	1.0993	2.43238	turquoise	1422870_at	Hoxc4	-0.072	-0.081	-0.044	-0.125	-0.028	-0.053	0.593271	0.5064	0.713049	0.191384	0.908939	0.636821
1422871_at	12.8443	9.72558	0.0656499	3.11875	6.60683	blue	1422871_at	Kcnj12	-0.035	-0.019	0.156	0.136	-0.191	0.171	0.779664	0.881061	0.06199	0.086667	0.031615	0.046337
1422872_at	8.78829	7.05137	0.0475984	1.73692	5.31445	blue	1422872_at	Bmpr1b	-0.249	-0.188	-0.043	-0.231	-0.206	0.018	0.019867	0.083865	0.731725	0.030331	0.078211	0.891313
1422883_at	5.88886	1.60762	0.317429	4.28124	-2.67363	grey	1422883_at	Usp8	0.14	-0.054	-0.037	-0.091	0.176	-0.231	0.010812	0.380952	0.545593	0.079553	0.001018	9.6e-05
1422884_at	25.3943	18.2582	0.729557	7.13617	11.122	black	1422884_at	Snrpd3	-0.135	-0.305	-0.131	-0.435	-0.004	-0.3	0.406362	0.026627	0.367088	0.003132	0.990682	0.030527
1422885_at	11.607	3.74593	0.036157	7.86106	-4.11513	yellow	1422885_at	Snrpd3	-0.003	0.142	-0.125	0.017	0.122	0.021	0.984781	0.156918	0.20487	0.868582	0.345943	0.860298
1422887_a_at	8.01191	3.0166	0.0934423	4.99531	-1.97872	red	1422887_a_at	Ctbp2	-0.076	0.182	-0.145	0.037	0.069	0.113	0.413724	0.019401	0.058695	0.631162	0.584383	0.147207
1422890_at	0.142532	0.0295679	0.00583829	0.112964	-0.0833958	grey	1422890_at	Pcdh18	-0.013	0.024	-0.003	0.022	-0.011	0.035	0.938148	0.872675	0.984763	0.84225	0.968182	0.760819
1422894_at	139.288	118.099	0.797193	21.1889	96.9096	blue	1422894_at	Sfmbt1	0.045	-0.216	0.472	0.256	-0.427	0.212	0.861897	0.210528	0.002978	0.092245	0.008524	0.191923
1422900_at	99.8588	67.9284	0.655668	31.9304	35.998	yellow	1422900_at	Mgea5	-0.293	0.181	-0.402	-0.221	0.109	0.072	0.088339	0.326469	0.013141	0.152769	0.719097	0.698883
1422901_at	104.632	75.8119	0.731761	28.8198	46.9921	yellow	1422901_at	Mgea5	-0.132	0.255	-0.376	-0.121	0.243	0.011	0.448243	0.083234	0.007342	0.370694	0.145492	0.955162
1422903_at	13.7836	8.90665	0.0952294	4.87691	4.02974	brown	1422903_at	Ly86	0.184	-0.161	0.177	0.015	0.007	-0.168	0.081704	0.127859	0.08204	0.893074	0.98141	0.101291
1422904_at	20.6537	13.6629	0.0858863	6.99085	6.67202	turquoise	1422904_at	Fmo2	0	-0.079	-0.087	-0.167	0.087	-0.166	0.999404	0.525778	0.436542	0.091163	0.616902	0.113243
1422905_s_at	6.09658	3.43234	0.0366983	2.66424	0.768094	brown	1422905_s_at	Fmo2	-0.002	-0.231	0.172	-0.06	-0.174	-0.058	0.993462	0.037741	0.123354	0.584838	0.195575	0.632886
1422910_s_at	24.7243	22.6203	0.152692	2.10392	20.5164	blue	1422910_s_at	Smc6l1	0.01	-0.12	0.124	0.004	-0.114	-0.006	0.959151	0.323347	0.27839	0.977002	0.488174	0.967088
1422919_at	40.6139	15.4662	0.165364	25.1477	-9.68145	brown	1422919_at	Hrasls	-0.291	0.176	-0.188	-0.012	-0.103	0.279	0.005545	0.103697	0.071211	0.922563	0.526304	0.00938
1422923_at	16.6743	5.12081	0.03219	11.5535	-6.43265	turquoise	1422923_at	Fgf3	0.169	-0.046	-0.058	-0.104	0.226	-0.272	0.204804	0.789089	0.683509	0.371558	0.101374	0.028761
1422929_s_at	9.94181	5.01078	0.155214	4.93102	0.0797606	red	1422929_s_at	Atoh7	-0.126	0.168	-0.071	0.097	-0.055	0.223	0.21919	0.080033	0.486708	0.268609	0.754701	0.019895
1422938_at	11.4975	2.64566	0.0178588	8.85184	-6.20619	blue	1422938_at	Bcl2	0.014	-0.215	0.162	-0.053	-0.148	-0.066	0.932639	0.025514	0.088597	0.576442	0.204669	0.511164
1422941_at	2.28845	0.378792	0.0747937	1.90966	-1.53087	grey	1422941_at	Wnt16	0.058	-0.199	0.048	-0.15	0.01	-0.209	0.628755	0.027978	0.63936	0.078275	0.967742	0.022914
1422945_a_at	4.5781	1.28384	0.253499	3.29426	-2.01042	grey	1422945_a_at	Kif5c	-0.123	-0.064	-0.003	-0.067	-0.12	0.056	0.037215	0.325906	0.969552	0.219811	0.057933	0.347308
1422948_s_at	20.7919	11.1507	0.119222	9.64124	1.50945	brown	1422948_s_at	Hist1h4b	-0.008	-0.336	0.152	-0.184	-0.16	-0.176	0.97355	0.01269	0.276129	0.14076	0.387449	0.190893
1422955_at	18.7927	12.0932	0.374599	6.69952	5.39366	red	1422955_at	Syt17	-0.397	0.211	-0.168	0.043	-0.228	0.44	0.028815	0.281664	0.377954	0.824049	0.342831	0.016553
1422959_s_at	68.3179	45.8339	0.442404	22.484	23.3499	yellow	1422959_s_at	Rnf114	-0.253	0.138	-0.243	-0.105	-0.01	0.148	0.033588	0.286527	0.035623	0.342242	0.97541	0.212234
1422960_at	1.204	0.164145	0.00175502	1.03985	-0.875706	brown	1422960_at	Srd5a2	0.055	-0.026	-0.084	-0.109	0.139	-0.165	0.586637	0.818444	0.302689	0.130898	0.116488	0.036425
1422964_at	25.8396	21.1257	0.142603	4.71395	16.4117	blue	1422964_at	Rad23a	0.046	-0.15	0.104	-0.045	-0.058	-0.092	0.710318	0.098743	0.254421	0.602059	0.718911	0.306353
1422966_a_at	50.487	37.1561	0.358643	13.3309	23.8252	yellow	1422966_a_at	Tfrc	-0.475	0.179	-0.324	-0.145	-0.151	0.33	0.004946	0.3433	0.051995	0.365819	0.582462	0.054693
1422967_a_at	15.7879	11.8092	0.0797145	3.97872	7.83043	blue	1422967_a_at	Tfrc	-0.157	-0.356	0.431	0.075	-0.588	0.232	0.607113	0.138139	0.058513	0.757568	0.011757	0.324853
1422971_at	41.0913	11.9904	0.080938	29.1009	-17.1105	blue	1422971_at	Gcn5l2	0.036	-0.021	-0.114	-0.135	0.15	-0.171	0.787306	0.877212	0.215599	0.107101	0.152049	0.059141
1422976_x_at	70.5549	40.6002	0.434094	29.9547	10.6454	brown	1422976_x_at	Ndufa7	0.061	-0.12	0.059	-0.061	0.002	-0.122	0.555459	0.153505	0.499927	0.425038	0.993336	0.13165
1422998_a_at	63.9449	49.4779	0.333987	14.467	35.0109	blue	1422998_a_at	Glrx2	-0.045	-0.026	0.065	0.039	-0.11	0.084	0.656733	0.802009	0.405817	0.58579	0.225658	0.25715
1423006_at	8.3128	6.24366	0.0392483	2.06915	4.17451	turquoise	1423006_at	Pim1	0.02	0.029	-0.199	-0.17	0.219	-0.191	0.908297	0.850598	0.051607	0.083057	0.050114	0.069572
1423010_at	83.4225	37.7578	0.403703	45.6648	-7.90701	brown	1423010_at	Sacs	-0.21	0.29	-0.39	-0.099	0.18	0.111	0.11903	0.024411	0.002073	0.416109	0.276468	0.404918
1423018_at	21.5881	1.61777	0.278019	19.9704	-18.3526	greenyellow	1423018_at	Kcna3	0.024	0.21	-0.237	-0.027	0.261	-0.051	0.890346	0.048461	0.021561	0.812921	0.015248	0.661923
1423031_at	10.5357	1.25507	0.215688	9.28067	-8.0256	greenyellow	1423031_at	Maea	-0.059	0.068	-0.099	-0.031	0.04	0.028	0.219038	0.13473	0.020963	0.467128	0.571877	0.544851
1423033_at	119.376	86.3748	0.542962	33.0008	53.3741	turquoise	1423033_at	Stt3a	0.077	0.065	0.144	0.209	-0.067	0.132	0.528332	0.579085	0.140016	0.030646	0.699832	0.172475
1423034_at	85.4221	53.7834	0.338089	31.6386	22.1448	turquoise	1423034_at	Txnl5	0.225	0.08	0.18	0.259	0.046	0.034	0.078644	0.60356	0.154778	0.035821	0.864428	0.819518
1423040_at	84.1582	66.2298	0.639272	17.9284	48.3014	yellow	1423040_at	Bzw1	-0.214	0.144	-0.26	-0.116	0.046	0.098	0.044355	0.195832	0.011196	0.23587	0.832551	0.364533
1423041_a_at	69.2807	27.1516	0.262076	42.129	-14.9774	yellow	1423041_a_at	Bzw1	-0.022	0.1	-0.155	-0.055	0.133	-0.033	0.817194	0.121626	0.010727	0.342664	0.045861	0.621676
1423042_at	188.36	126.983	0.798227	61.3772	65.6054	turquoise	1423042_at	Ddx3x	0.042	0.139	0.041	0.18	0	0.139	0.725572	0.105118	0.665837	0.030763	0.998882	0.097873
1423047_at	3.58847	1.65762	0.0111893	1.93085	-0.273227	blue	1423047_at	Tollip	0.017	0.011	-0.063	-0.053	0.081	-0.07	0.782735	0.867637	0.14373	0.186007	0.089231	0.103055
1423055_at	31.8093	19.737	0.788646	12.0723	7.66465	black	1423055_at	Nsg1	-0.136	-0.072	-0.192	-0.265	0.056	-0.128	0.115272	0.449586	0.017023	0.003071	0.708761	0.122295
1423058_at	78.704	41.0711	0.43913	37.6329	3.43827	brown	1423058_at	Capza2	-0.01	0.113	-0.095	0.019	0.084	0.029	0.917878	0.05377	0.103993	0.760689	0.245426	0.650347
1423059_at	85.2955	2.73469	0.575784	82.5608	-79.8261	midnightblue	1423059_at	Ptk2	0.226	0.072	0.11	0.181	0.116	-0.044	0.010272	0.489316	0.226908	0.037498	0.317047	0.645586
1423060_at	64.18	54.6769	0.369082	9.50309	45.1738	blue	1423060_at	Pa2g4	0.057	-0.104	0.19	0.087	-0.134	0.03	0.64606	0.301392	0.032905	0.310518	0.23923	0.779892
1423062_at	42.0565	5.87583	0.506047	36.1806	-30.3048	tan	1423062_at	Igfbp3	0.413	-0.112	0.376	0.263	0.037	-0.149	0.003063	0.492615	0.005751	0.051217	0.911835	0.28964
1423065_at	120.282	96.9823	0.654653	23.2997	73.6826	blue	1423065_at	Dnmt3a	-0.073	-0.463	0.498	0.035	-0.571	0.108	0.719709	0.001629	0.000513	0.822158	6.9e-05	0.472169
1423066_at	102.046	79.8135	0.53876	22.2327	57.5809	blue	1423066_at	Dnmt3a	0.222	-0.447	0.579	0.132	-0.358	-0.09	0.214742	0.006727	0.000452	0.394484	0.040429	0.615162
1423068_at	3.02505	0.872795	0.114339	2.15226	-1.27946	purple	1423068_at	Ift172	0.065	-0.042	-0.005	-0.047	0.07	-0.112	0.387827	0.588622	0.953043	0.43444	0.446675	0.080057
1423072_at	10.142	4.39861	0.0276501	5.74342	-1.34481	turquoise	1423072_at	6720475J19Rik	0.177	0.004	0.194	0.198	-0.017	0.021	0.122851	0.983931	0.074189	0.06002	0.953282	0.879777
1423085_at	104.147	75.9661	0.975796	28.1807	47.7854	green	1423085_at	Efnb3	0.493	-0.183	0.414	0.231	0.079	-0.262	0.004513	0.347606	0.014768	0.154327	0.822016	0.13327
1423086_at	75.5031	51.3366	0.659426	24.1666	27.17	green	1423086_at	Npc1	0.356	-0.029	0.13	0.101	0.227	-0.256	0.000777	0.850965	0.230895	0.303686	0.041973	0.016757
1423087_a_at	1.63408	0.276892	0.0546733	1.35719	-1.0803	grey	1423087_a_at	Tomm6	-0.122	0.03	-0.066	-0.036	-0.056	0.086	0.01301	0.625632	0.18937	0.441507	0.419635	0.082
1423088_at	47.1271	28.9248	0.181825	18.2023	10.7225	turquoise	1423088_at	Tmod3	0.174	0.169	-0.008	0.161	0.182	-0.013	0.110089	0.115596	0.95455	0.099301	0.129405	0.926692
1423092_at	6.98352	3.60572	0.111691	3.3778	0.227918	red	1423092_at	Incenp	-0.129	0.03	-0.049	-0.019	-0.08	0.109	0.235216	0.833558	0.664334	0.857328	0.63274	0.271974
1423096_at	74.1513	47.4379	0.507203	26.7134	20.7245	brown	1423096_at	Capn7	-0.046	0.18	-0.085	0.095	0.038	0.141	0.688275	0.030435	0.331577	0.216427	0.817361	0.090112
1423098_at	112.774	72.6327	0.701074	40.1409	32.4917	yellow	1423098_at	Capn7	-0.115	0.238	-0.249	-0.011	0.134	0.104	0.366267	0.029815	0.019413	0.931376	0.368448	0.35123
1423100_at	4.94644	1.25143	0.28144	3.69501	-2.44358	darkred	1423100_at	Fos	-0.391	-0.235	-0.606	-0.841	0.215	-0.451	0.34842	0.595702	0.091548	0.021884	0.748975	0.212698
1423101_at	4.88513	0.815517	0.0252615	4.06962	-3.2541	red	1423101_at	Paqr4	0.11	-0.055	0.01	-0.045	0.1	-0.155	0.081516	0.430713	0.898744	0.436123	0.168652	0.012844
1423102_a_at	14.7826	6.62433	0.264694	8.15823	-1.5339	black	1423102_a_at	Rnf10	-0.096	-0.063	-0.091	-0.153	-0.005	-0.058	0.191004	0.419774	0.192104	0.025291	0.979656	0.411252
1423104_at	13.3594	0.863978	0.170595	12.4955	-11.6315	grey	1423104_at	Irs1	-0.097	0.124	-0.049	0.075	-0.048	0.172	0.092504	0.026159	0.40675	0.148233	0.60313	0.002886
1423112_at	65.7499	45.0086	0.481229	20.7413	24.2674	brown	1423112_at	Ube2d3	-0.052	0.206	-0.169	0.036	0.117	0.089	0.667842	0.020463	0.051631	0.685189	0.31332	0.325655
1423113_a_at	107.806	67.1091	0.717526	40.697	26.4121	brown	1423113_a_at	Ube2d3	0.04	0.195	-0.071	0.124	0.111	0.084	0.677718	0.005803	0.338616	0.063996	0.189503	0.232501
1423114_at	103.673	75.3639	0.805786	28.309	47.0549	brown	1423114_at	Ube2d3	-0.067	0.211	-0.144	0.067	0.077	0.133	0.507768	0.00944	0.071251	0.380251	0.542357	0.099347
1423115_at	26.5106	17.3162	0.691918	9.19437	8.12183	black	1423115_at	St6galnac6	-0.108	-0.119	-0.142	-0.262	0.034	-0.153	0.224486	0.161001	0.078525	0.003071	0.841861	0.06253
1423117_at	4.74412	0.856012	0.169023	3.88811	-3.0321	grey	1423117_at	Pum1	0.136	0.001	0.025	0.026	0.111	-0.11	0.027746	0.992849	0.732277	0.679462	0.108034	0.073374
1423124_x_at	7.86538	4.05457	0.0433512	3.81081	0.243758	brown	1423124_x_at	Rad54l	0.082	-0.192	0.052	-0.14	0.03	-0.222	0.513318	0.05843	0.650463	0.134697	0.895816	0.028873
1423125_at	74.2449	20.4087	0.218208	53.8362	-33.4275	brown	1423125_at	Dclk1	-0.245	0.238	-0.37	-0.132	0.125	0.113	0.025351	0.029106	0.000645	0.190623	0.415553	0.305613
1423129_at	82.767	63.744	0.681546	19.023	44.7209	brown	1423129_at	Shoc2	-0.036	0.308	-0.192	0.116	0.157	0.152	0.825365	0.003805	0.063993	0.236215	0.227517	0.150566
1423130_a_at	19.6797	13.1162	0.524095	6.56349	6.55272	black	1423130_a_at	Sfrs5	-0.221	-0.178	-0.195	-0.373	-0.026	-0.152	0.068842	0.151035	0.099493	0.003336	0.929383	0.201355
1423132_a_at	43.8249	2.29978	0.367649	41.5251	-39.2253	salmon	1423132_a_at	5730427N09Rik	0.005	-0.14	0.181	0.041	-0.176	0.036	0.969516	0.088251	0.020181	0.600496	0.038292	0.687058
1423133_at	5.176	0.841234	0.166105	4.33477	-3.49353	grey	1423133_at	Hspc148	0.116	0.015	0.051	0.066	0.065	-0.05	0.017253	0.830308	0.313516	0.142107	0.305646	0.312107
1423137_at	55.789	45.884	0.309728	9.90496	35.9791	blue	1423137_at	Rala	-0.018	-0.199	0.187	-0.011	-0.206	0.007	0.928531	0.101844	0.114551	0.933405	0.130178	0.964912
1423143_at	18.0609	2.76617	0.362376	15.2947	-12.5285	purple	1423143_at	Gtpbp4	-0.026	0.014	0.039	0.054	-0.065	0.079	0.85787	0.920376	0.710964	0.544753	0.687269	0.398818
1423144_at	57.7077	32.6057	0.348618	25.102	7.50376	brown	1423144_at	Pik3ca	0.035	0.17	-0.096	0.074	0.131	0.039	0.754643	0.026695	0.224414	0.299044	0.141352	0.637399
1423145_a_at	23.452	16.6525	0.51583	6.79944	9.85309	red	1423145_a_at	Tcap	-0.623	0.336	-0.403	-0.067	-0.221	0.556	0.005964	0.158527	0.073622	0.780316	0.532519	0.016503
1423152_at	11.9341	9.51419	0.380166	2.41996	7.09423	black	1423152_at	Vapb	-0.048	-0.144	-0.102	-0.246	0.053	-0.198	0.762356	0.214646	0.381759	0.025616	0.805733	0.07228
1423156_at	47.5985	21.0277	0.224826	26.5708	-5.54316	brown	1423156_at	Gnpnat1	0.105	0.147	-0.014	0.133	0.119	0.028	0.356357	0.151588	0.914915	0.144182	0.377667	0.80786
1423162_s_at	58.6971	55.2863	0.373196	3.41071	51.8756	blue	1423162_s_at	Spred1	-0.023	-0.101	0.114	0.013	-0.137	0.037	0.901809	0.438553	0.336576	0.917522	0.371042	0.781198
1423165_a_at	0.962619	0.282015	0.0556848	0.680605	-0.39859	grey	1423165_a_at	Mta2	0.071	-0.117	0.009	-0.109	0.062	-0.18	0.439873	0.138321	0.931328	0.125796	0.62503	0.020451
1423170_at	1.75039	0.375448	0.0844364	1.37494	-0.999494	darkred	1423170_at	Taf7	0.054	-0.273	-0.012	-0.285	0.066	-0.339	0.744126	0.017765	0.938208	0.015655	0.760642	0.004365
1423175_s_at	4.62706	0.73813	0.145746	3.88893	-3.1508	grey	1423175_s_at	Pard6b	0.155	-0.208	0.163	-0.046	-0.008	-0.2	0.034674	0.004621	0.021506	0.515717	0.968587	0.00715
1423179_at	98.1221	91.1861	0.615527	6.936	84.2501	blue	1423179_at	Kcnb1	-0.066	-0.203	0.195	-0.008	-0.26	0.058	0.692061	0.098042	0.103275	0.952132	0.039721	0.660684
1423180_at	10.3282	2.25224	0.0289303	8.07593	-5.82369	green	1423180_at	Kcnb1	-0.095	0.119	-0.061	0.059	-0.035	0.154	0.207498	0.096389	0.417111	0.373822	0.801877	0.029647
1423182_at	0.205901	0.0564337	0.011143	0.149468	-0.0930338	grey	1423182_at	Tnfrsf13b	0.018	0.022	0.009	0.031	0.009	0.013	0.940141	0.92045	0.959872	0.834753	0.982918	0.943977
1423183_at	53.3681	20.6598	0.220893	32.7083	-12.0486	brown	1423183_at	Lgi1	0.035	0.079	0.041	0.12	-0.006	0.085	0.616358	0.146405	0.4731	0.023737	0.96744	0.104897
1423184_at	81.0355	64.4214	0.434859	16.614	47.8074	blue	1423184_at	Itsn2	-0.007	-0.12	0.423	0.303	-0.43	0.31	0.979876	0.485194	0.003198	0.036542	0.002961	0.036448
1423185_a_at	0.628687	0.14108	0.0278568	0.487607	-0.346526	grey	1423185_a_at	Ubap1	0.08	0.015	-0.017	-0.003	0.097	-0.082	0.090642	0.822237	0.748676	0.959784	0.046564	0.07229
1423186_at	4.47513	0.531085	0.109784	3.94404	-3.41296	lightyellow	1423186_at	Tiam2	0.115	-0.056	-0.017	-0.072	0.132	-0.187	0.035486	0.36251	0.801295	0.152677	0.017462	0.000948
1423187_at	11.7669	2.17977	0.430403	9.58715	-7.40739	grey	1423187_at	Gabarapl2	0.105	-0.063	0.012	-0.052	0.093	-0.157	0.058944	0.288243	0.868245	0.308827	0.13936	0.005398
1423194_at	43.9294	38.133	0.257406	5.79643	32.3365	blue	1423194_at	Arhgap5	-0.131	-0.074	0.097	0.023	-0.227	0.153	0.038977	0.278861	0.126248	0.728246	0.000239	0.016524
1423200_at	24.758	19.3285	0.130472	5.42948	13.899	blue	1423200_at	Ncor1	-0.014	0.035	-0.044	-0.01	0.031	0.004	0.831298	0.474687	0.308567	0.831441	0.674774	0.941333
1423201_at	112.918	87.3521	0.589647	25.566	61.7861	blue	1423201_at	Ncor1	0.029	-0.053	0.233	0.179	-0.204	0.15	0.840584	0.649124	0.010329	0.047902	0.038641	0.107085
1423204_at	10.1052	2.11218	0.133633	7.99307	-5.88089	pink	1423204_at	Tm9sf4	-0.21	0.066	-0.184	-0.118	-0.025	0.091	0.009882	0.49001	0.020027	0.11946	0.891982	0.266209
1423208_at	2.82025	0.352614	0.0696248	2.46764	-2.11503	grey	1423208_at	Tmem167a	-0.005	-0.029	0.013	-0.016	-0.018	-0.011	0.963899	0.749063	0.882309	0.821584	0.908804	0.899498
1423212_at	30.0362	14.6578	0.188281	15.3785	-0.720728	green	1423212_at	Phc1	0.138	-0.073	0.071	-0.002	0.067	-0.14	0.055663	0.356092	0.342232	0.977874	0.546242	0.051213
1423214_at	35.6366	33.1851	0.224007	2.45143	30.7337	blue	1423214_at	Plxnc1	-0.118	-0.48	0.273	-0.207	-0.391	-0.089	0.607925	0.006055	0.118725	0.199892	0.032241	0.638504
1423215_at	2.83736	0.594116	0.11731	2.24324	-1.64913	grey	1423215_at	Spcs2	0.029	-0.013	0.009	-0.005	0.02	-0.034	0.596297	0.822951	0.870973	0.92057	0.80725	0.437111
1423216_a_at	1.94145	0.377162	0.074472	1.56429	-1.18713	grey	1423216_a_at	Fam32a	-0.124	0.099	-0.128	-0.03	0.005	0.094	0.025031	0.075308	0.015599	0.578734	0.973684	0.087339
1423218_a_at	2.88454	0.15455	0.00104325	2.72999	-2.57544	blue	1423218_a_at	Mrpl49	0.023	-0.002	0.001	-0.002	0.023	-0.025	0.749202	0.980691	0.992458	0.979505	0.82566	0.652024
1423220_at	18.64	9.40649	0.100574	9.23352	0.172967	brown	1423220_at	Eif4e	-0.061	0.074	-0.057	0.017	-0.004	0.078	0.115461	0.045547	0.126878	0.637029	0.96857	0.036335
1423222_at	13.8253	5.38772	0.069206	8.43759	-3.04987	green	1423222_at	Cap2	-0.172	0.022	-0.222	-0.2	0.05	-0.028	0.066766	0.872796	0.012929	0.029585	0.774454	0.792831
1423231_at	22.913	7.56103	0.234211	15.352	-7.79094	red	1423231_at	Nrgn	-0.164	0.063	-0.077	-0.014	-0.088	0.151	0.001893	0.271038	0.151656	0.810546	0.158571	0.005724
1423237_at	4.34495	0.194794	0.0384628	4.15016	-3.95536	grey	1423237_at	Galnt1	0.032	0.03	0.074	0.104	-0.042	0.071	0.77624	0.781196	0.364979	0.148646	0.779179	0.367911
1423238_at	1.34478	0.259231	0.051186	1.08555	-0.826321	grey	1423238_at	Itgb1bp2	0.021	-0.07	-0.115	-0.185	0.135	-0.205	0.891457	0.515936	0.219367	0.039124	0.226778	0.025664
1423240_at	4.81692	2.24802	0.0898259	2.5689	-0.320887	black	1423240_at	Src	0.121	0.132	0.087	0.219	0.034	0.099	0.238699	0.176194	0.376801	0.02097	0.867916	0.295771
1423249_at	107.641	99.5029	0.671667	8.13814	91.3647	blue	1423249_at	Nktr	-0.007	-0.169	0.344	0.176	-0.351	0.182	0.974648	0.177715	0.003178	0.114264	0.002826	0.126712
1423251_at	123.093	95.2818	0.598952	27.8107	67.4711	turquoise	1423251_at	Luc7l2	0.217	0.008	0.236	0.244	-0.019	0.027	0.006518	0.953166	0.00267	0.004476	0.919908	0.769798
1423254_x_at	46.4457	21.4856	0.207386	24.9601	-3.47446	yellow	1423254_x_at	Rps27l	0.178	-0.104	0.178	0.074	0	-0.104	0.005571	0.117432	0.004793	0.218631	0.998587	0.106555
1423261_at	13.3698	7.08809	0.0910475	6.28176	0.806329	green	1423261_at	C2orf40	0.747	-0.289	0.636	0.347	0.111	-0.4	0.000954	0.227471	0.00369	0.097503	0.801666	0.075308
1423262_a_at	61.9122	32.9265	0.206979	28.9858	3.9407	turquoise	1423262_a_at	H3f3a	0.203	-0.013	0.145	0.132	0.058	-0.071	0.004979	0.910715	0.041462	0.057745	0.63908	0.341332
1423263_at	42.5192	9.83646	0.0618331	32.6828	-22.8463	turquoise	1423263_at	H3f3a	0.257	-0.049	0.121	0.071	0.136	-0.185	8.3e-05	0.508984	0.051728	0.224103	0.04256	0.004454
1423267_s_at	14.2504	10.0782	0.0633526	4.17223	5.90596	turquoise	1423267_s_at	Itga5	0.012	-0.134	-0.093	-0.227	0.105	-0.239	0.952543	0.285973	0.452393	0.043719	0.567362	0.039945
1423269_a_at	0.934493	0.2945	0.0581502	0.639993	-0.345492	grey	1423269_a_at	Nedd4l	0.089	0.069	-0.067	0.002	0.156	-0.087	0.116201	0.238136	0.231622	0.978079	0.003673	0.108311
1423275_at	69.6239	41.015	0.43853	28.6089	12.4061	brown	1423275_at	Ddx26	-0.047	0.24	-0.096	0.144	0.049	0.191	0.797602	0.053493	0.472302	0.207841	0.851526	0.121571
1423280_at	43.3713	14.8943	0.143764	28.477	-13.5828	yellow	1423280_at	Stmn2	-0.076	0.1	-0.126	-0.026	0.05	0.05	0.170118	0.058761	0.013358	0.61057	0.544772	0.348721
1423281_at	43.8437	26.3279	0.17772	17.5158	8.81214	blue	1423281_at	Stmn2	0.009	0.048	0.049	0.097	-0.04	0.088	0.945331	0.578799	0.527961	0.140224	0.7617	0.212182
1423290_at	12.3182	2.35606	0.149063	9.96218	-7.60612	pink	1423290_at	Hyou1	-0.227	0.085	-0.261	-0.177	0.035	0.05	0.01446	0.425129	0.003918	0.049332	0.860941	0.619347
1423291_s_at	21.6499	3.96557	0.250893	17.6843	-13.7188	pink	1423291_s_at	Hyou1	-0.168	-0.015	-0.166	-0.181	-0.002	-0.013	0.004223	0.864803	0.003927	0.004145	0.990825	0.854589
1423303_at	17.876	2.24575	0.443431	15.6302	-13.3845	grey	1423303_at	Paxip1	0.155	0.117	-0.018	0.099	0.173	-0.056	0.016587	0.074399	0.825144	0.100131	0.007332	0.402888
1423304_a_at	26.4135	10.8291	0.115784	15.5844	-4.75533	brown	1423304_a_at	Rnf111	0.007	0.146	-0.121	0.025	0.128	0.018	0.935398	0.004091	0.013269	0.620926	0.011318	0.761598
1423305_at	2.00847	0.413386	0.0816245	1.59508	-1.18169	grey	1423305_at	Extl1	0.033	-0.063	-0.035	-0.098	0.068	-0.131	0.636323	0.258977	0.539037	0.05022	0.318887	0.012867
1423307_s_at	16.8247	7.18104	0.0693137	9.64366	-2.46263	yellow	1423307_s_at	Tgoln1	-0.144	0.054	-0.119	-0.064	-0.026	0.08	0.028775	0.477945	0.065955	0.292071	0.852458	0.221947
1423308_at	107.252	73.2259	0.7068	34.0261	39.1998	yellow	1423308_at	Tgoln1	-0.248	0.251	-0.312	-0.062	0.064	0.187	0.097674	0.089625	0.026337	0.673343	0.828566	0.196398
1423314_s_at	57.7208	32.6326	0.348906	25.0882	7.54436	brown	1423314_s_at	Pde7a	0.057	0.184	-0.02	0.163	0.077	0.106	0.56413	0.016489	0.831155	0.032522	0.507914	0.165927
1423318_at	24.7483	9.85935	0.0665529	14.889	-5.02963	blue	1423318_at	Rad18	-0.12	-0.113	-0.169	-0.282	0.049	-0.162	0.493464	0.501377	0.248296	0.042657	0.875113	0.257502
1423322_at	111.762	79.8446	0.770686	31.9169	47.9277	yellow	1423322_at	Lin7c	-0.243	0.305	-0.407	-0.102	0.165	0.14	0.192299	0.08448	0.015559	0.541309	0.544114	0.434482
1423325_at	8.07147	6.75251	0.045581	1.31896	5.43355	blue	1423325_at	Pnn	-0.055	-0.318	0.208	-0.109	-0.263	-0.055	0.782389	0.017765	0.122367	0.385541	0.073263	0.717017
1423329_at	97.4647	65.5746	0.632948	31.8901	33.6845	yellow	1423329_at	Gdap1	-0.244	0.231	-0.332	-0.101	0.088	0.143	0.071475	0.086946	0.009943	0.41911	0.712654	0.283309
1423331_a_at	22.8054	11.3122	0.12095	11.4932	-0.180982	brown	1423331_a_at	Pvrl3	-0.382	0.37	-0.184	0.187	-0.198	0.568	0.097928	0.104477	0.440134	0.372378	0.581214	0.012061
1423333_at	16.6095	4.65743	0.0497969	11.9521	-7.29465	brown	1423333_at	Ergic1	-0.085	0.13	-0.16	-0.03	0.075	0.055	0.333851	0.095818	0.031324	0.701611	0.521124	0.492685
1423337_at	97.3578	56.9796	0.609222	40.3782	16.6014	brown	1423337_at	Orc4l	-0.106	0.22	-0.096	0.125	-0.01	0.23	0.392368	0.036065	0.388772	0.199428	0.972576	0.029782
1423341_at	16.0529	10.7568	0.115011	5.29609	5.4607	brown	1423341_at	Cspg4	0.073	-0.17	0.102	-0.067	-0.029	-0.141	0.422574	0.026768	0.190479	0.346949	0.860189	0.067413
1423347_at	148.718	64.0675	0.685005	84.6503	-20.5828	brown	1423347_at	Sec23a	0.017	0.192	-0.021	0.172	0.037	0.155	0.920204	0.045988	0.864226	0.061989	0.853912	0.107144
1423350_at	94.2808	68.635	0.431447	25.6457	42.9893	turquoise	1423350_at	Socs5	0.007	0.058	0.065	0.122	-0.057	0.115	0.945518	0.387918	0.293824	0.036326	0.52964	0.054097
1423351_at	18.3738	1.72262	0.278362	16.6512	-14.9285	magenta	1423351_at	Mrpl1	0.046	0.156	-0.073	0.082	0.119	0.036	0.580182	0.01488	0.267984	0.165873	0.094194	0.596578
1423352_at	5.95937	0.980374	0.193578	4.97899	-3.99862	grey	1423352_at	Crispld1	-0.26	-0.149	-0.089	-0.238	-0.171	0.022	0.003351	0.10274	0.341547	0.010536	0.081078	0.839364
1423355_at	7.47201	0.978493	0.128185	6.49352	-5.51502	purple	1423355_at	Snap29	-0.071	0.01	0.09	0.101	-0.161	0.172	0.599248	0.95283	0.413479	0.295429	0.196373	0.097288
1423360_at	94.6977	42.1976	0.451173	52.5001	-10.3026	brown	1423360_at	Yme1l1	-0.033	0.21	-0.04	0.171	0.007	0.204	0.856639	0.074923	0.776485	0.115292	0.984251	0.081051
1423365_at	21.1594	10.3116	0.319411	10.8478	-0.536294	red	1423365_at	Cacna1g	-0.134	0.193	-0.162	0.031	0.028	0.165	0.174684	0.036969	0.076667	0.744157	0.894467	0.075137
1423366_at	4.28227	2.28642	0.0293693	1.99586	0.290561	green	1423366_at	Scd3	0.1	-0.246	0.22	-0.026	-0.121	-0.126	0.41954	0.017114	0.02864	0.814413	0.402116	0.224404
1423367_at	10.4436	6.34528	0.0678433	4.09831	2.24697	brown	1423367_at	Wnt7a	-0.034	-0.17	-0.021	-0.191	-0.013	-0.157	0.831362	0.106204	0.874773	0.053511	0.96267	0.125695
1423368_at	15.5045	7.65545	0.048123	7.84906	-0.193609	turquoise	1423368_at	Laptm4a	0.035	-0.122	-0.049	-0.171	0.084	-0.206	0.650338	0.033802	0.42653	0.005296	0.238868	0.000638
1423371_at	20.4116	5.27785	0.163487	15.1338	-9.85594	red	1423371_at	Pole4	-0.124	0.049	-0.117	-0.069	-0.007	0.056	0.010339	0.377052	0.013375	0.129083	0.955601	0.256691
1423372_at	10.8978	1.13614	0.0109664	9.76166	-8.62553	yellow	1423372_at	Pole4	-0.093	0.123	-0.151	-0.029	0.059	0.064	0.06376	0.012378	0.001667	0.548017	0.379836	0.19111
1423374_at	27.7326	12.0849	0.129211	15.6477	-3.56287	brown	1423374_at	Ncoa6	0.043	0.118	-0.005	0.113	0.048	0.07	0.477882	0.016531	0.943827	0.023284	0.534079	0.15439
1423375_at	1.37311	0.149176	0.0294553	1.22393	-1.07476	grey	1423375_at	1700023B02Rik	0.039	-0.152	0.115	-0.037	-0.076	-0.076	0.663666	0.020877	0.077205	0.565457	0.409252	0.250164
1423387_at	29.6023	13.1471	0.0826441	16.4552	-3.30811	turquoise	1423387_at	Psmd9	-0.003	-0.188	-0.054	-0.243	0.051	-0.24	0.985448	0.043611	0.603536	0.01176	0.773392	0.011418
1423390_at	1.36478	0.810508	0.00782329	0.554273	0.256234	yellow	1423390_at	Siah1a	-0.04	-0.009	-0.047	-0.057	0.008	-0.017	0.505455	0.8994	0.347385	0.201363	0.951224	0.758513
1423393_at	94.9651	71.8715	0.923199	23.0936	48.7779	green	1423393_at	Clic4	0.269	-0.108	0.185	0.077	0.083	-0.191	0.02263	0.420534	0.115008	0.490467	0.687645	0.103286
1423394_at	25.9854	12.4314	0.0839146	13.5541	-1.12268	blue	1423394_at	Pcyox1	0.056	-0.083	-0.088	-0.171	0.144	-0.227	0.577515	0.338953	0.277542	0.029022	0.098774	0.004719
1423400_at	0.687388	0.316019	0.062399	0.37137	-0.0553509	grey	1423400_at	Kl	0.353	-0.149	0.258	0.109	0.095	-0.244	0.031698	0.425247	0.115588	0.486334	0.754735	0.135124
1423406_at	9.66337	1.97482	0.456345	7.68855	-5.71373	lightcyan	1423406_at	Sv2a	0.093	0.078	0.001	0.078	0.093	-0.015	0.026755	0.065655	0.993503	0.052309	0.034503	0.753733
1423410_at	9.1708	6.08168	0.0382301	3.08913	2.99255	turquoise	1423410_at	Meig1	0.159	0.113	0.118	0.231	0.041	0.072	0.123241	0.294341	0.246517	0.021298	0.841748	0.484116
1423413_at	49.1182	30.3074	0.389302	18.8108	11.4966	green	1423413_at	Ndrg1	0.451	-0.306	0.34	0.034	0.111	-0.417	0.016322	0.111854	0.064942	0.8667	0.751464	0.027926
1423416_at	4.85835	3.59242	0.0242496	1.26593	2.32649	blue	1423416_at	Smarcc1	0.025	-0.008	0.021	0.013	0.004	-0.011	0.746503	0.926769	0.73393	0.811708	0.982035	0.861769
1423417_at	89.8556	83.5151	0.563746	6.34047	77.1747	blue	1423417_at	Smarcc1	0.18	-0.395	0.607	0.211	-0.427	0.032	0.547558	0.099889	0.007844	0.335829	0.106467	0.91614
1423424_at	63.0064	25.1947	0.26938	37.8117	-12.6169	brown	1423424_at	Zic3	-0.079	0.216	-0.002	0.214	-0.077	0.293	0.620601	0.080088	0.990588	0.064296	0.72561	0.017119
1423427_at	66.5635	29.5021	0.913858	37.0614	-7.55938	red	1423427_at	Adcyap1	-0.727	0.43	-0.526	-0.096	-0.201	0.631	0.000708	0.043331	0.010748	0.650409	0.544724	0.004061
1423430_at	11.646	5.70043	0.0358336	5.94559	-0.245161	turquoise	1423430_at	Mybbp1a	0.264	0.06	0.152	0.212	0.112	-0.052	0.006858	0.622347	0.12374	0.030782	0.416553	0.624559
1423431_a_at	20.3336	10.9053	0.116599	9.42826	1.47706	brown	1423431_a_at	Mybbp1a	0.097	-0.051	0.039	-0.012	0.058	-0.109	0.06553	0.377959	0.479861	0.83098	0.435283	0.036448
1423432_at	4.33277	1.508	0.29776	2.82477	-1.31677	grey	1423432_at	Phip	-0.092	0.005	0.042	0.047	-0.133	0.138	0.039401	0.947827	0.371092	0.255865	0.002066	0.002422
1423435_at	5.83853	4.22571	0.0265633	1.61282	2.61288	turquoise	1423435_at	Gpc3	0.012	-0.053	-0.017	-0.07	0.029	-0.082	0.928972	0.567101	0.861745	0.328853	0.860428	0.291272
1423436_at	0.786317	0.181558	0.0358494	0.604759	-0.423201	grey	1423436_at	Gsta3	0.205	-0.067	0.122	0.055	0.083	-0.15	0.027669	0.545957	0.196233	0.538535	0.574507	0.104897
1423443_at	46.137	36.6594	0.24746	9.47757	27.1819	blue	1423443_at	Slc4a8	0.185	-0.114	0.4	0.286	-0.215	0.1	0.260235	0.513986	0.005597	0.047365	0.244215	0.521005
1423444_at	45.2292	3.83797	0.242821	41.3912	-37.5532	pink	1423444_at	Rock1	0.012	-0.045	0.164	0.119	-0.153	0.108	0.918656	0.578002	0.010919	0.06046	0.026625	0.105068
1423445_at	119.22	76.9235	0.483549	42.2966	34.6269	turquoise	1423445_at	Rock1	0.212	0.294	0.059	0.353	0.153	0.141	0.306697	0.118668	0.788461	0.047253	0.614342	0.458914
1423455_at	81.9769	52.1169	0.669448	29.8601	22.2568	green	1423455_at	Ptma	0.158	-0.084	0.126	0.042	0.032	-0.116	0.004247	0.146389	0.019413	0.421535	0.761124	0.038896
1423456_at	2.40671	0.548521	0.108307	1.85819	-1.30967	grey	1423456_at	Bzw2	-0.051	0.118	-0.09	0.028	0.039	0.079	0.401098	0.022314	0.07797	0.58051	0.666105	0.12475
1423467_at	5.91371	0.908775	0.179441	5.00494	-4.09616	grey	1423467_at	Ms4a4b	0.866	-0.029	0.634	0.606	0.232	-0.26	0.000199	0.939194	0.004275	0.0107	0.498503	0.254154
1423470_at	158.875	76.004	0.81263	82.8707	-6.8667	brown	1423470_at	Ptbp2	0.044	0.19	-0.027	0.163	0.071	0.119	0.694422	0.01837	0.78216	0.039501	0.588372	0.140254
1423475_at	3.01282	0.453371	0.0895197	2.55945	-2.10608	grey	1423475_at	Cnnm2	0.143	0.024	0.06	0.084	0.083	-0.059	0.014588	0.758111	0.330005	0.122019	0.25973	0.324005
1423479_at	64.5875	38.3727	0.410278	26.2148	12.1578	brown	1423479_at	Nol11	-0.045	0.207	-0.114	0.093	0.069	0.138	0.671946	0.008123	0.146483	0.199512	0.583878	0.078193
1423494_at	18.78	3.39279	0.292198	15.3872	-11.9944	tan	1423494_at	2310042E22Rik	-0.47	0.109	-0.214	-0.105	-0.256	0.365	0.009057	0.630272	0.252335	0.548014	0.261976	0.046987
1423501_at	4.5799	0.82977	0.0106585	3.75013	-2.92036	green	1423501_at	Max	0.206	0.017	0.029	0.046	0.177	-0.16	0.027531	0.903485	0.798762	0.6136	0.083346	0.086393
1423504_at	1.79666	0.331479	0.0654518	1.46518	-1.13371	grey	1423504_at	Jam3	0.223	-0.082	0.168	0.086	0.054	-0.137	0.015376	0.436983	0.062739	0.314401	0.749679	0.13745
1423515_at	71.6571	38.2319	0.408773	33.4252	4.80666	brown	1423515_at	Scn8a	-0.048	0.12	-0.015	0.105	-0.033	0.153	0.594646	0.087067	0.86402	0.101826	0.80984	0.02787
1423522_at	15.3379	3.96119	0.15828	11.3768	-7.41557	black	1423522_at	Npm3	0.015	-0.236	-0.018	-0.254	0.033	-0.27	0.905492	0.002642	0.855364	0.002621	0.835857	0.000815
1423528_at	57.5077	27.7359	0.267716	29.7717	-2.0358	yellow	1423528_at	Bcas3	-0.299	0.218	-0.249	-0.03	-0.05	0.268	0.064239	0.190894	0.117656	0.859525	0.889422	0.091452
1423530_at	2.53559	0.369301	0.0729198	2.16628	-1.79698	grey	1423530_at	Stk32c	0.307	-0.156	0.166	0.01	0.141	-0.297	0.021709	0.281105	0.22437	0.947256	0.472869	0.027555
1423533_a_at	15.282	9.72525	0.0656477	5.55672	4.16853	blue	1423533_a_at	Rhot1	0.052	0.018	-0.06	-0.042	0.113	-0.094	0.219798	0.720982	0.126258	0.251239	0.003655	0.018052
1423539_at	79.3524	60.1334	0.378005	19.2191	40.9143	turquoise	1423539_at	Pms2	-0.162	-0.053	-0.068	-0.121	-0.095	0.041	0.022817	0.525875	0.365733	0.071325	0.305646	0.589526
1423546_at	20.3168	2.27428	0.449065	18.0426	-15.7683	grey	1423546_at	Zfp207	-0.268	-0.025	-0.021	-0.047	-0.247	0.222	0.02069	0.885719	0.885487	0.690461	0.044739	0.057342
1423549_at	27.6551	15.6072	0.166871	12.0478	3.55938	brown	1423549_at	Slc1a4	0.064	0.215	-0.11	0.105	0.174	0.041	0.404862	0.001203	0.0867	0.084445	0.007105	0.551288
1423550_at	15.6232	1.57842	0.0202751	14.0448	-12.4664	green	1423550_at	Slc1a4	-0.103	0.102	-0.151	-0.049	0.048	0.054	0.135384	0.134183	0.018084	0.432055	0.679215	0.42592
1423552_at	8.52499	7.49999	0.0506267	1.025	6.47499	blue	1423552_at	Leprotl1	-0.046	-0.051	0.046	-0.005	-0.092	0.04	0.591234	0.505778	0.519588	0.943046	0.268604	0.562199
1423557_at	5.23836	2.69215	0.0181726	2.5462	0.145948	blue	1423557_at	Ifngr2	-0.068	-0.121	0.052	-0.069	-0.12	-0.001	0.74316	0.468169	0.762234	0.626653	0.615157	0.994083
1423559_at	21.151	8.36639	0.056475	12.7846	-4.41824	blue	1423559_at	Kcnc1	-0.102	0.071	-0.012	0.059	-0.09	0.161	0.536217	0.670221	0.945214	0.653385	0.69887	0.217384
1423571_at	50.3072	21.4393	0.206939	28.8679	-7.42863	yellow	1423571_at	Edg1	0.001	0.182	-0.187	-0.005	0.188	-0.006	0.99413	0.040379	0.030476	0.964413	0.047049	0.961382
1423572_at	11.3298	4.46295	0.0477176	6.86687	-2.40392	brown	1423572_at	Bcl2l2	0.081	-0.053	0.058	0.005	0.023	-0.076	0.060212	0.242329	0.178073	0.918635	0.778955	0.073995
1423578_at	24.1593	13.8508	0.177915	10.3086	3.5422	green	1423578_at	Col11a2	0.255	-0.157	0.129	-0.028	0.126	-0.283	0.045981	0.249525	0.329904	0.84094	0.513564	0.02699
1423579_a_at	0.912337	0.150645	0.0297453	0.761692	-0.611047	grey	1423579_a_at	Trpc4	-0.096	0.109	-0.012	0.097	-0.083	0.192	0.465165	0.364395	0.93032	0.334319	0.64823	0.074114
1423581_at	17.9355	10.711	0.0723016	7.22456	3.48642	blue	1423581_at	Nmt2	-0.089	-0.041	0.116	0.074	-0.205	0.164	0.569413	0.81018	0.367735	0.525544	0.146775	0.178584
1423586_at	6.56185	0.807135	0.159372	5.75472	-4.94758	grey	1423586_at	Axl	0.198	0.088	0.064	0.152	0.134	-0.046	0.008473	0.284021	0.430418	0.040387	0.118226	0.568915
1423588_at	39.3711	3.57053	0.570793	35.8006	-32.23	salmon	1423588_at	Arpc4	-0.177	0.014	-0.196	-0.182	0.019	-0.004	0.01219	0.896509	0.004631	0.01306	0.912134	0.962956
1423591_at	36.0744	7.75048	0.0748102	28.324	-20.5735	yellow	1423591_at	Fgfr1op2	-0.11	0.065	-0.116	-0.052	0.006	0.058	0.014622	0.170402	0.007985	0.216465	0.958556	0.194744
1423592_at	11.7047	1.30868	0.211473	10.3961	-9.08737	magenta	1423592_at	Rock2	0.02	0.128	-0.081	0.047	0.101	0.026	0.803017	0.018516	0.137811	0.360178	0.093466	0.658033
1423594_a_at	11.4042	1.04237	0.179135	10.3618	-9.31941	greenyellow	1423594_a_at	Ednrb	0.17	-0.167	0.249	0.082	-0.079	-0.088	0.131706	0.132568	0.017023	0.420686	0.674898	0.428297
1423597_at	10.6618	7.7251	0.0521462	2.93671	4.7884	blue	1423597_at	Atp8a1	0.006	-0.164	0.131	-0.033	-0.125	-0.039	0.950535	0.005205	0.020106	0.565296	0.043088	0.527771
1423598_at	116.668	80.8772	0.780654	35.7905	45.0867	yellow	1423598_at	Atp8a1	-0.228	0.507	-0.426	0.081	0.198	0.31	0.322646	0.012365	0.030437	0.691804	0.526297	0.125416
1423599_a_at	33.1448	9.49977	0.101571	23.645	-14.1452	brown	1423599_a_at	Pdcl	0.083	0.159	-0.1	0.058	0.183	-0.024	0.257432	0.01566	0.12976	0.342596	0.005043	0.746835
1423600_a_at	2.0564	0.269532	0.05322	1.78686	-1.51733	grey	1423600_a_at	Tcof1	0.112	0.067	0.136	0.203	-0.024	0.091	0.328916	0.584287	0.18392	0.03972	0.921797	0.38086
1423601_s_at	26.7486	15.6307	0.105511	11.1179	4.51285	blue	1423601_s_at	Tcof1	0.024	0.013	0.182	0.195	-0.158	0.171	0.865371	0.92515	0.0351	0.027818	0.114347	0.055004
1423605_a_at	18.9581	8.6596	0.0835853	10.2985	-1.63893	yellow	1423605_a_at	Mdm2	0.001	0.061	-0.037	0.024	0.038	0.023	0.99501	0.533689	0.696227	0.783042	0.81715	0.81433
1423612_at	2.89524	0.468498	0.0925066	2.42674	-1.95825	grey	1423612_at	Clp1	-0.074	-0.004	-0.147	-0.152	0.073	-0.077	0.290496	0.96737	0.01487	0.016686	0.396562	0.212601
1423613_at	11.7876	0.66227	0.253407	11.1253	-10.463	lightgreen	1423613_at	Ssfa2	0.186	0.048	-0.003	0.044	0.19	-0.142	0.008098	0.580518	0.97266	0.514554	0.007225	0.047764
1423614_at	21.5384	11.1929	0.0755545	10.3455	0.847368	blue	1423614_at	E430036I04Rik	0.02	0.16	-0.136	0.024	0.156	0.004	0.868355	0.039193	0.076668	0.763987	0.062779	0.969921
1423625_a_at	48.0185	8.0373	0.508504	39.9812	-31.9439	pink	1423625_a_at	1810055D05Rik	0.063	-0.023	0.192	0.169	-0.129	0.106	0.546774	0.844021	0.015703	0.036819	0.188008	0.19527
1423630_at	32.4898	22.4807	0.15175	10.0091	12.4717	blue	1423630_at	Cygb	-0.054	-0.156	0.107	-0.049	-0.161	0.005	0.534706	0.023195	0.120649	0.455853	0.022927	0.955279
1423638_at	20.6571	2.00501	0.0135343	18.6521	-16.6471	blue	1423638_at	Galnt4	0.027	-0.056	-0.166	-0.222	0.193	-0.249	0.860818	0.653369	0.090451	0.025522	0.073505	0.012916
1423640_at	9.27617	4.9045	0.151922	4.37166	0.532841	red	1423640_at	Synpr	-0.196	0.197	-0.014	0.183	-0.182	0.379	0.194755	0.182377	0.93991	0.16182	0.327402	0.00834
1423647_a_at	36.6663	31.3406	0.211556	5.32571	26.0149	blue	1423647_a_at	Zdhhc3	-0.226	-0.284	0.142	-0.142	-0.367	0.083	0.0468	0.011928	0.219379	0.172349	0.000815	0.47663
1423648_at	101.638	64.8929	0.407924	36.7448	28.1481	turquoise	1423648_at	Txndc5	-0.11	-0.037	-0.13	-0.167	0.02	-0.056	0.190395	0.722256	0.096125	0.032852	0.917157	0.493408
1423649_at	9.22823	2.93024	0.0282836	6.29799	-3.36775	yellow	1423649_at	Tmem68	-0.025	0.105	-0.092	0.013	0.067	0.038	0.666035	0.012465	0.023992	0.767719	0.178331	0.381606
1423652_at	76.9295	56.0553	0.541064	20.8742	35.181	yellow	1423652_at	Hbld2	-0.297	0.118	-0.275	-0.157	-0.022	0.14	0.003189	0.287181	0.005365	0.096936	0.928349	0.167245
1423654_a_at	160.85	57.2929	0.612572	103.557	-46.264	brown	1423654_a_at	Rnf4	0.004	0.182	-0.006	0.177	0.009	0.173	0.978158	0.01438	0.954304	0.019846	0.962707	0.022016
1423664_at	73.6677	46.858	0.601898	26.8097	20.0483	green	1423664_at	Qdpr	0.219	-0.086	0.148	0.062	0.071	-0.157	0.00251	0.275785	0.036966	0.363544	0.529371	0.032423
1423667_at	6.77709	3.19213	0.0200661	3.58496	-0.392834	turquoise	1423667_at	Mat2a	0.079	-0.004	0.02	0.016	0.059	-0.063	0.07705	0.957004	0.693388	0.725578	0.293099	0.147191
1423673_at	7.00834	1.80575	0.356552	5.20259	-3.39684	grey	1423673_at	Ldoc1l	0.19	-0.028	0.147	0.118	0.044	-0.072	0.010375	0.78424	0.045005	0.091246	0.754483	0.344977
1423674_at	151.339	121.541	0.820428	29.7978	91.7431	blue	1423674_at	Usp1	0.092	-0.347	0.549	0.203	-0.457	0.111	0.696283	0.041198	0.000958	0.196283	0.006733	0.538615
1423676_at	18.991	1.98573	0.416788	17.0053	-15.0196	cyan	1423676_at	Atp5h	0.013	0.042	0.021	0.062	-0.008	0.05	0.837278	0.350872	0.655679	0.097191	0.937758	0.217288
1423677_at	28.1758	10.4681	0.134465	17.7077	-7.23959	green	1423677_at	Fkbp9	0.19	-0.078	0.078	-0.001	0.112	-0.19	0.015929	0.375968	0.346626	0.995212	0.258072	0.017119
1423683_at	63.3161	39.1551	0.246133	24.161	14.9941	turquoise	1423683_at	Cdca4	-0.037	-0.005	-0.119	-0.124	0.081	-0.086	0.749245	0.972808	0.146154	0.101891	0.506677	0.289967
1423702_at	23.3634	2.01929	0.411919	21.3441	-19.3249	grey60	1423702_at	H1f0	0.212	-0.005	0.165	0.16	0.047	-0.052	0.001215	0.963358	0.009187	0.016026	0.679742	0.436791
1423706_a_at	3.22103	2.75947	0.018627	0.46156	2.29791	blue	1423706_a_at	Pgd	0.012	0.025	-0.064	-0.039	0.076	-0.051	0.89951	0.743992	0.280304	0.474353	0.306077	0.385143
1423712_a_at	26.5377	9.69152	0.103621	16.8462	-7.15468	brown	1423712_a_at	Qars	0.019	-0.038	-0.012	-0.051	0.032	-0.07	0.824234	0.579042	0.861853	0.33835	0.767486	0.216125
1423715_a_at	5.89107	1.97737	0.0190862	3.91371	-1.93634	yellow	1423715_a_at	Nedd8	-0.02	-0.033	0.052	0.019	-0.073	0.039	0.799143	0.615018	0.355225	0.733968	0.295172	0.48406
1423720_a_at	47.7433	27.7452	0.267806	19.9981	7.74715	yellow	1423720_a_at	Sar1a	-0.24	0.274	-0.197	0.077	-0.043	0.317	0.027755	0.011928	0.064978	0.455206	0.849568	0.004514
1423735_a_at	82.036	51.012	0.545417	31.024	19.988	brown	1423735_a_at	Wdr36	-0.07	0.181	-0.053	0.128	-0.017	0.198	0.452263	0.018366	0.52979	0.077758	0.927702	0.01128
1423738_at	4.00072	1.03189	0.0110329	2.96883	-1.93695	brown	1423738_at	Oxa1l	0.045	0.121	-0.075	0.046	0.12	0.001	0.537445	0.03676	0.204778	0.396224	0.053477	0.989796
1423739_x_at	24.5172	14.4139	0.0972968	10.1034	4.31048	blue	1423739_x_at	Aplp2	0.127	-0.012	-0.005	-0.017	0.132	-0.144	0.013889	0.874123	0.942159	0.747961	0.011122	0.006448
1423742_at	26.3397	16.0508	0.108347	10.2889	5.76192	blue	1423742_at	Rbm10	-0.106	-0.177	0.067	-0.109	-0.174	-0.003	0.302478	0.054305	0.496992	0.19488	0.084214	0.979703
1423743_at	120.668	88.5855	0.855056	32.0821	56.5034	yellow	1423743_at	Arcn1	-0.336	0.352	-0.37	-0.018	0.034	0.318	0.076068	0.058486	0.040422	0.932389	0.940902	0.08598
1423744_x_at	10.8268	6.16659	0.0659327	4.66019	1.50639	brown	1423744_x_at	Eif2s3x	-0.003	0.084	-0.069	0.015	0.066	0.018	0.970712	0.035098	0.081163	0.706434	0.155914	0.683808
1423745_at	55.8813	21.8625	0.233752	34.0188	-12.1563	brown	1423745_at	Svap1	-0.098	0.095	-0.108	-0.013	0.009	0.085	0.046496	0.054916	0.023551	0.798382	0.938576	0.082536
1423746_at	3.88572	2.19469	0.0148146	1.69104	0.503647	blue	1423746_at	Txndc5	0.012	0.028	-0.108	-0.08	0.12	-0.092	0.910325	0.731526	0.078252	0.165843	0.078334	0.139971
1423749_s_at	3.89642	0.724159	0.142988	3.17227	-2.44811	grey	1423749_s_at	Rangap1	-0.175	-0.016	-0.11	-0.126	-0.065	0.049	0.011008	0.877539	0.111053	0.056391	0.54924	0.50221
1423752_at	87.1001	47.394	0.297924	39.7061	7.68782	turquoise	1423752_at	Ddx47	-0.007	-0.076	-0.043	-0.12	0.036	-0.112	0.94264	0.230364	0.504571	0.04055	0.745842	0.062225
1423754_at	7.03127	1.02588	0.202563	6.00539	-4.97951	grey	1423754_at	Ifitm3	0.407	-0.09	0.253	0.163	0.155	-0.245	0.012731	0.666555	0.124357	0.284886	0.546323	0.135846
1423763_x_at	89.9217	68.803	0.735637	21.1187	47.6843	brown	1423763_x_at	Rps28	0.009	-0.101	0.05	-0.051	-0.041	-0.059	0.905146	0.021872	0.271075	0.213741	0.54837	0.176048
1423769_at	47.262	31.0639	0.195271	16.1981	14.8658	turquoise	1423769_at	Ptcd2	-0.089	0.03	-0.128	-0.097	0.039	-0.009	0.106486	0.650767	0.013099	0.055111	0.672139	0.893908
1423770_at	3.75253	0.672884	0.132863	3.07965	-2.40676	grey	1423770_at	Tmc6	0.261	0.04	0.112	0.152	0.15	-0.109	0.001768	0.7119	0.190644	0.057778	0.114347	0.19133
1423771_at	28.7419	15.343	0.197083	13.3989	1.94408	green	1423771_at	Prkcdbp	0.205	-0.106	0.137	0.032	0.067	-0.173	0.018591	0.257418	0.113438	0.723125	0.649095	0.048986
1423773_at	77.4246	50.6698	0.541758	26.7549	23.9149	brown	1423773_at	Gpbp1	-0.098	0.147	-0.082	0.065	-0.017	0.163	0.101329	0.011864	0.164635	0.226471	0.900626	0.006122
1423778_at	11.5378	0.729898	0.0956187	10.8079	-10.078	purple	1423778_at	Usp20	-0.317	0.088	-0.19	-0.103	-0.127	0.215	0.001768	0.45413	0.056231	0.277688	0.35393	0.036071
1423788_at	0.902353	0.0569647	0.0112479	0.845388	-0.788423	grey	1423788_at	Nup133	-0.091	-0.013	-0.12	-0.133	0.028	-0.042	0.579332	0.951757	0.373624	0.26112	0.927364	0.780057
1423789_at	32.3643	2.81373	0.44981	29.5506	-26.7369	salmon	1423789_at	C9orf78	-0.052	0.019	-0.123	-0.104	0.071	-0.052	0.443057	0.814621	0.024835	0.054556	0.349873	0.368822
1423800_at	57.5249	18.5522	0.198359	38.9727	-20.4205	brown	1423800_at	Dars	0.084	0.126	-0.004	0.122	0.087	0.038	0.244724	0.054995	0.965989	0.052097	0.302319	0.581974
1423801_a_at	44.8193	3.26854	0.645385	41.5508	-38.2823	grey	1423801_a_at	Aprt	0.17	-0.099	0.056	-0.042	0.114	-0.212	0.03343	0.249907	0.517965	0.58795	0.252982	0.008822
1423809_at	9.83505	3.82945	0.118621	6.0056	-2.17615	red	1423809_at	Tcf19	-0.23	0.024	-0.08	-0.056	-0.15	0.173	0.027845	0.879948	0.475315	0.580049	0.248113	0.095694
1423812_s_at	2.38226	0.381869	0.0754013	2.00039	-1.61852	grey	1423812_s_at	Ecop	0.027	0.018	0.034	0.052	-0.007	0.024	0.753461	0.840784	0.614581	0.359763	0.966993	0.719785
1423817_s_at	72.6032	50.2292	0.537047	22.3741	27.8551	brown	1423817_s_at	Use1	0.083	-0.126	0.115	-0.011	-0.031	-0.094	0.234245	0.050364	0.06849	0.875846	0.804641	0.140338
1423822_a_at	50.945	32.0964	0.309805	18.8486	13.2478	yellow	1423822_a_at	8430437G11Rik	-0.044	0.181	-0.15	0.031	0.106	0.075	0.761573	0.075047	0.135816	0.77141	0.469013	0.4743
1423825_at	7.55162	2.8668	0.0888023	4.68482	-1.81802	red	1423825_at	Gpr177	-0.241	0.084	-0.183	-0.099	-0.059	0.143	0.019403	0.486399	0.072047	0.303458	0.762316	0.165927
1423826_at	40.9538	1.66977	0.329702	39.2841	-37.6143	grey	1423826_at	Noc4l	0.037	-0.009	-0.11	-0.12	0.147	-0.156	0.701307	0.932304	0.10778	0.066828	0.043886	0.024094
1423828_at	31.838	10.3128	0.110263	21.5253	-11.2125	brown	1423828_at	Fasn	0.145	-0.055	0.097	0.042	0.048	-0.103	0.004181	0.328087	0.051559	0.379717	0.547334	0.04576
1423842_a_at	80.5091	56.6456	0.546762	23.8635	32.7821	yellow	1423842_a_at	Rnf41	-0.236	0.207	-0.245	-0.038	0.008	0.198	0.019227	0.040264	0.012629	0.714518	0.97541	0.051562
1423847_at	0.664376	0.135755	0.0268053	0.528621	-0.392866	grey	1423847_at	Cnap1	0.005	-0.017	-0.027	-0.044	0.032	-0.049	0.961837	0.835671	0.677883	0.41023	0.766336	0.403448
1423848_at	26.5929	19.4653	0.122361	7.12764	12.3376	turquoise	1423848_at	Mphosph6	0.168	0.059	0.071	0.13	0.097	-0.038	0.01351	0.456243	0.317314	0.048952	0.26067	0.607462
1423853_at	60.1096	27.1464	0.840888	32.9632	-5.81686	red	1423853_at	Lamp5	-0.346	0.241	-0.256	-0.015	-0.09	0.331	0.021459	0.118355	0.084423	0.92966	0.745842	0.028922
1423854_a_at	18.5287	10.2571	0.0644772	8.2716	1.98549	turquoise	1423854_a_at	Rasl11b	-0.018	-0.107	-0.011	-0.118	-0.006	-0.101	0.839817	0.059335	0.873374	0.034132	0.967728	0.074682
1423855_x_at	27.1452	5.50998	0.348606	21.6352	-16.1252	pink	1423855_x_at	Rpl17	0.077	-0.014	0.094	0.08	-0.017	0.003	0.05693	0.801933	0.015273	0.040718	0.838566	0.957554
1423862_at	52.0955	30.7788	0.297087	21.3168	9.462	yellow	1423862_at	Plekhf2	-0.22	0.252	-0.335	-0.083	0.115	0.137	0.081097	0.040815	0.005185	0.480377	0.552389	0.266845
1423871_at	104.014	77.0187	0.989316	26.9948	50.0239	green	1423871_at	C1orf55	0.378	-0.19	0.297	0.107	0.081	-0.271	0.043818	0.359791	0.108983	0.551762	0.832913	0.145033
1423872_a_at	37.871	27.8895	0.175316	9.98159	17.9079	turquoise	1423872_a_at	Dag1	-0.034	-0.046	-0.056	-0.102	0.022	-0.068	0.74558	0.609452	0.478141	0.132155	0.896439	0.364458
1423875_at	70.5926	65.8343	0.444397	4.75828	61.076	blue	1423875_at	Fam160b1	-0.149	-0.24	0.201	-0.039	-0.35	0.11	0.202507	0.026781	0.059065	0.728668	0.000935	0.317477
1423881_at	85.119	44.2844	0.29893	40.8346	3.4498	blue	1423881_at	Saps3	0.052	0.008	-0.062	-0.054	0.114	-0.106	0.581105	0.948516	0.429192	0.438413	0.196781	0.147333
1423888_at	31.6905	1.7729	0.372117	29.9176	-28.1447	cyan	1423888_at	1200003M09Rik	-0.054	-0.139	-0.02	-0.16	-0.034	-0.105	0.587531	0.074923	0.832604	0.036206	0.828223	0.17258
1423896_a_at	20.0676	6.85102	0.0430663	13.2166	-6.36557	turquoise	1423896_a_at	Rnf187	-0.095	0.018	-0.039	-0.021	-0.055	0.073	0.003109	0.660164	0.234422	0.485522	0.135415	0.024397
1423899_at	84.4827	47.9424	0.512597	36.5403	11.4021	brown	1423899_at	Trip12	0.006	0.173	-0.049	0.125	0.054	0.119	0.967107	0.022314	0.562412	0.080876	0.685801	0.116494
1423904_a_at	15.7059	12.8922	0.0870256	2.81364	10.0786	blue	1423904_a_at	D7Ertd458e	-0.033	-0.207	0.167	-0.04	-0.2	-0.006	0.884513	0.15336	0.243051	0.787906	0.248459	0.972682
1423907_a_at	20.2166	13.1061	0.126504	7.11052	5.99554	yellow	1423907_a_at	Ndufs8	0	-0.058	0.034	-0.024	-0.035	-0.024	0.997722	0.299664	0.541053	0.640812	0.705489	0.677842
1423908_at	19.9053	12.6683	0.122279	7.23703	5.43127	yellow	1423908_at	Ndufs8	0.023	-0.019	0.043	0.024	-0.02	0.001	0.781915	0.813913	0.483613	0.675124	0.872763	0.990983
1423910_at	9.71445	3.85037	0.153852	5.86408	-2.01371	black	1423910_at	Centg3	-0.03	-0.183	0.031	-0.152	-0.061	-0.122	0.821678	0.032671	0.760187	0.062945	0.689366	0.153046
1423912_at	9.31277	5.88192	0.0397043	3.43084	2.45108	blue	1423912_at	Aspscr1	-0.032	0.043	-0.128	-0.085	0.096	-0.053	0.612594	0.428763	0.005794	0.062089	0.062392	0.269584
1423916_s_at	22.6171	9.92881	0.0958361	12.6883	-2.75953	yellow	1423916_s_at	Mlf2	-0.085	0.091	-0.156	-0.065	0.072	0.019	0.276998	0.217256	0.020494	0.313131	0.488922	0.814524
1423918_at	17.0672	5.90244	0.0758177	11.1647	-5.26231	green	1423918_at	4930418P06Rik	0.204	0.059	0.076	0.135	0.128	-0.069	0.007238	0.511258	0.345435	0.06384	0.148984	0.380451
1423919_at	49.4703	21.5599	0.230517	27.9105	-6.35062	brown	1423919_at	BC023882	-0.009	0.159	-0.027	0.131	0.018	0.141	0.939285	0.02634	0.744744	0.055668	0.915372	0.051992
1423921_at	78.2905	54.1185	0.340195	24.172	29.9465	turquoise	1423921_at	C77668	0.057	0.288	0.036	0.324	0.021	0.266	0.785444	0.044791	0.837757	0.024678	0.954407	0.064203
1423923_a_at	8.70962	0.863316	0.181769	7.8463	-6.98299	midnightblue	1423923_a_at	Wdr8	-0.125	-0.034	-0.058	-0.091	-0.067	0.034	0.018818	0.609024	0.295006	0.069856	0.341769	0.550114
1423925_at	11.7542	5.68764	0.054899	6.06653	-0.378887	yellow	1423925_at	Dhx16	0.173	-0.056	0.103	0.047	0.07	-0.126	0.016322	0.510632	0.158503	0.496935	0.526183	0.080414
1423928_at	4.63408	0.453544	0.0895538	4.18054	-3.72699	grey	1423928_at	Ubac2	0.1	0.101	0.003	0.104	0.098	0.004	0.064554	0.059305	0.969552	0.045315	0.102858	0.960172
1423932_at	10.6141	6.36893	0.0400358	4.24522	2.12371	turquoise	1423932_at	Cugbp1	-0.271	-0.065	-0.16	-0.225	-0.111	0.046	0.0334	0.692965	0.218584	0.063112	0.590138	0.749169
1423946_at	76.3587	40.4318	0.519352	35.9269	4.50483	green	1423946_at	Pdlim2	0.253	-0.398	0.292	-0.106	-0.04	-0.359	0.195551	0.028002	0.107018	0.5456	0.929173	0.05105
1423948_at	27.4107	20.6379	0.220659	6.77276	13.8651	brown	1423948_at	Bag2	-0.099	0.175	-0.111	0.064	0.011	0.163	0.270198	0.030189	0.177388	0.398198	0.957628	0.045456
1423949_at	71.9448	37.7085	0.254541	34.2362	3.47233	blue	1423949_at	D11Moh35	0.046	-0.012	-0.068	-0.079	0.114	-0.126	0.536141	0.89716	0.270401	0.148255	0.079646	0.03509
1423953_at	8.82306	0.732026	0.11829	8.09103	-7.359	magenta	1423953_at	Cdkal1	0.183	0.089	0.051	0.14	0.132	-0.043	0.005386	0.205749	0.475024	0.033395	0.06688	0.539132
1423961_at	34.7611	11.6836	0.112773	23.0775	-11.394	yellow	1423961_at	Wdr26	0.033	0.114	-0.062	0.052	0.095	0.019	0.807283	0.234392	0.528621	0.548798	0.471336	0.860298
1423962_at	38.6606	19.5229	0.208737	19.1377	0.385122	brown	1423962_at	Wdr26	-0.003	0.195	-0.114	0.082	0.111	0.085	0.981628	0.007803	0.122468	0.228549	0.217436	0.248154
1423963_at	63.7476	34.594	0.369876	29.1537	5.44029	brown	1423963_at	Wdr26	0.051	0.353	-0.177	0.176	0.228	0.124	0.836176	0.027959	0.288214	0.238769	0.258095	0.456612
1423966_at	25.1096	20.9569	0.141464	4.15268	16.8042	blue	1423966_at	Cd99l2	0.021	-0.133	0.075	-0.058	-0.053	-0.08	0.861297	0.089483	0.3562	0.420157	0.696584	0.305378
1423971_at	15.3025	4.81831	0.192529	10.4842	-5.66592	black	1423971_at	Thoc3	-0.128	-0.087	-0.047	-0.133	-0.081	-0.006	0.067226	0.236465	0.535207	0.045541	0.388212	0.952654
1423974_at	24.1993	8.6152	0.0581546	15.5841	-6.96889	blue	1423974_at	Numa1	0.114	-0.086	-0.027	-0.113	0.142	-0.228	0.151905	0.298642	0.763057	0.108543	0.091368	0.003552
1423982_at	112.861	61.4917	0.386543	51.3693	10.1224	turquoise	1423982_at	Srsf10	0.009	0.256	-0.011	0.245	0.021	0.236	0.968697	0.058255	0.950546	0.056989	0.952479	0.080455
1423983_at	27.3263	13.059	0.167745	14.2673	-1.20829	green	1423983_at	Sez6l2	0.172	0.013	0.089	0.102	0.083	-0.07	0.01884	0.909862	0.235962	0.132106	0.421424	0.347186
1423984_a_at	6.40526	2.62205	0.0176994	3.78321	-1.16116	blue	1423984_a_at	Meis3	-0.006	0.077	-0.185	-0.109	0.179	-0.103	0.969193	0.445317	0.028908	0.178751	0.056108	0.239601
1423985_at	65.1775	40.0254	0.427949	25.1521	14.8733	brown	1423985_at	Gng5	0.09	-0.132	0.094	-0.038	-0.004	-0.128	0.189699	0.038408	0.14373	0.536	0.98131	0.047897
1423995_at	121.917	105.997	0.715505	15.9198	90.0773	blue	1423995_at	Kif1b	0.081	-0.488	0.499	0.011	-0.418	-0.07	0.709657	0.001919	0.000987	0.951999	0.006533	0.680314
1423997_at	46.9515	4.10012	0.662548	42.8514	-38.7512	magenta	1423997_at	Csde1	0.139	0.136	-0.008	0.128	0.147	-0.011	0.120966	0.126007	0.94749	0.110492	0.138467	0.919254
1423998_at	12.4373	6.28499	0.0395081	6.1523	0.132687	turquoise	1423998_at	Gtf3c5	0.207	0.016	0.119	0.135	0.088	-0.072	0.002574	0.878252	0.080186	0.044447	0.337817	0.303774
1424000_a_at	30.7463	7.31968	0.463102	23.4266	-16.1069	pink	1424000_a_at	Rps11	0.09	-0.021	0.107	0.086	-0.017	-0.004	0.097074	0.767856	0.036966	0.082277	0.88842	0.951781
1424002_at	9.61716	3.4626	0.0370219	6.15456	-2.69196	brown	1424002_at	Pdcl3	0.084	-0.085	0.084	-0.001	-0.001	-0.085	0.08914	0.079567	0.07335	0.988763	0.996159	0.077985
1424004_x_at	6.48925	0.974536	0.0125181	5.51472	-4.54018	green	1424004_x_at	4930444A02Rik	-0.111	0.062	-0.144	-0.082	0.033	0.029	0.076171	0.370334	0.015559	0.147248	0.784345	0.665544
1424007_at	50.3109	32.5044	0.417523	17.8065	14.6979	green	1424007_at	Gdf10	0.364	-0.161	0.241	0.079	0.123	-0.284	0.026123	0.377457	0.141871	0.622402	0.66055	0.08072
1424013_at	3.89885	1.03444	0.204253	2.86441	-1.82997	grey	1424013_at	Etf1	0.065	-0.029	-0.012	-0.041	0.077	-0.106	0.11191	0.544119	0.800501	0.266121	0.07217	0.008442
1424014_at	30.5467	7.71638	0.4882	22.8303	-15.1139	pink	1424014_at	2900092E17Rik	0.158	-0.02	0.154	0.134	0.004	-0.024	0.02358	0.840276	0.021989	0.047127	0.985542	0.763651
1424018_at	27.4578	5.15457	0.326119	22.3032	-17.1486	pink	1424018_at	Hint1	0.043	-0.022	0.062	0.04	-0.019	-0.003	0.510067	0.758123	0.254581	0.421578	0.870344	0.962587
1424022_at	113.115	76.4346	0.480476	36.6804	39.7542	turquoise	1424022_at	Osgin1	-0.066	-0.129	-0.161	-0.29	0.095	-0.224	0.72407	0.388026	0.236183	0.028719	0.68411	0.091835
1424024_at	18.2331	1.92043	0.379196	16.3127	-14.3922	grey	1424024_at	Mcfd2	0.071	-0.004	-0.041	-0.046	0.113	-0.117	0.181342	0.959987	0.438708	0.326707	0.030584	0.020968
1424025_at	57.9519	43.4	0.272817	14.5519	28.8481	turquoise	1424025_at	BC013529	0.242	0.136	0.054	0.19	0.188	-0.052	0.031926	0.262114	0.675609	0.073598	0.150151	0.674493
1424028_at	5.15269	0.520703	0.102815	4.63199	-4.11129	grey	1424028_at	5830457O10Rik	0.12	0.044	0.067	0.111	0.053	-0.009	0.03006	0.492619	0.238866	0.039874	0.529239	0.893908
1424030_at	15.5008	8.48948	0.090769	7.01135	1.47813	brown	1424030_at	Tcfcp2l2	-0.149	0.049	-0.023	0.026	-0.126	0.175	0.042099	0.57957	0.790751	0.732836	0.131742	0.017757
1424031_at	13.8877	9.40982	0.0591512	4.47792	4.9319	turquoise	1424031_at	Snx11	-0.137	-0.094	-0.025	-0.118	-0.112	0.018	0.014391	0.102289	0.701994	0.03319	0.064662	0.777965
1424033_at	88.6931	66.9898	0.421105	21.7033	45.2865	turquoise	1424033_at	Sfrs7	0.122	0.08	0.081	0.162	0.04	0.04	0.071787	0.260189	0.231398	0.016285	0.740678	0.571706
1424034_at	20.8294	7.40328	0.229325	13.4261	-6.02283	red	1424034_at	Rora	-0.232	0.111	-0.192	-0.081	-0.04	0.151	0.009626	0.253692	0.028208	0.333097	0.828601	0.095204
1424035_at	13.9355	0.719569	0.146786	13.2159	-12.4963	grey60	1424035_at	Rora	-0.3	-0.009	-0.184	-0.194	-0.116	0.107	0.000497	0.946241	0.024939	0.023396	0.285542	0.207204
1424038_a_at	46.3971	1.94805	0.397387	44.4491	-42.501	grey60	1424038_a_at	C19orf63	-0.085	-0.057	-0.036	-0.092	-0.049	-0.007	0.049526	0.212796	0.432699	0.030651	0.414075	0.890328
1424042_at	9.79719	3.80444	0.0239152	5.99274	-2.1883	turquoise	1424042_at	Tmem5	0.119	0.002	0.058	0.06	0.061	-0.059	0.006674	0.984282	0.19477	0.142661	0.283938	0.180337
1424049_at	9.71186	3.96736	0.0249393	5.7445	-1.77714	turquoise	1424049_at	A930011F22Rik	0.147	-0.065	0.109	0.044	0.038	-0.103	0.019739	0.350236	0.078287	0.462977	0.747235	0.101216
1424050_s_at	29.9285	20.8698	0.13119	9.05867	11.8111	turquoise	1424050_s_at	Fgfr1	0.239	0.08	0.205	0.285	0.034	0.046	0.033019	0.547334	0.06199	0.013112	0.892926	0.713421
1424053_a_at	63.016	31.0823	0.300017	31.9337	-0.851391	yellow	1424053_a_at	Tcf25	-0.186	0.085	-0.205	-0.12	0.019	0.066	0.008017	0.266747	0.00298	0.072458	0.912159	0.357647
1424055_at	0.541494	0.0989122	0.0195306	0.442581	-0.343669	grey	1424055_at	Ncoa5	0.027	-0.023	-0.002	-0.025	0.029	-0.053	0.770985	0.792948	0.983132	0.698446	0.821884	0.427569
1424056_at	6.33025	1.1455	0.264703	5.18475	-4.03925	lightcyan	1424056_at	2810449C13Rik	0.107	0.07	0.019	0.089	0.088	-0.018	0.017405	0.130432	0.710837	0.041693	0.074297	0.730546
1424057_at	76.0375	15.0727	0.953619	60.9648	-45.8921	pink	1424057_at	Gdap2	-0.116	0.04	-0.171	-0.131	0.054	-0.014	0.073513	0.610679	0.005751	0.036733	0.600342	0.850737
1424059_at	51.0083	11.6988	0.125083	39.3094	-27.6106	brown	1424059_at	Suv420h2	0.02	-0.059	-0.138	-0.197	0.158	-0.217	0.888563	0.563103	0.100857	0.02159	0.093466	0.011721
1424061_at	83.5639	10.291	0.411207	73.2729	-62.9819	black	1424061_at	Manbal	-0.056	-0.175	-0.04	-0.215	-0.016	-0.159	0.536217	0.014001	0.622054	0.004745	0.925716	0.027094
1424062_at	87.541	41.7392	0.446272	45.8019	-4.06272	brown	1424062_at	Ube2d1	0.057	0.255	-0.049	0.206	0.106	0.149	0.723687	0.024616	0.710472	0.058051	0.552093	0.189572
1424070_at	47.2637	30.4003	0.293434	16.8634	13.5369	yellow	1424070_at	Napg	-0.205	0.126	-0.235	-0.109	0.03	0.096	0.035034	0.219455	0.012629	0.223593	0.890686	0.329077
1424071_s_at	48.9077	27.8049	0.174785	21.1027	6.7022	turquoise	1424071_s_at	Kiaa0947	0.007	0.047	0.038	0.085	-0.031	0.078	0.943795	0.482825	0.552022	0.112985	0.782922	0.175508
1424073_at	16.9543	8.72618	0.0548537	8.22807	0.498102	turquoise	1424073_at	Babam1	-0.054	-0.038	-0.045	-0.083	-0.009	-0.029	0.240431	0.429725	0.29822	0.042063	0.932681	0.50749
1424077_at	71.7765	59.089	0.398864	12.6875	46.4015	blue	1424077_at	Gdpd1	0.042	-0.074	0.131	0.057	-0.089	0.015	0.633891	0.30235	0.040446	0.352393	0.289027	0.846636
1424079_x_at	11.4585	1.19995	0.24478	10.2585	-9.0586	grey60	1424079_x_at	Urm1	-0.152	0.055	-0.131	-0.076	-0.022	0.077	0.027782	0.499479	0.052974	0.23574	0.88916	0.268853
1424081_at	6.37838	3.60207	0.0385131	2.77631	0.825761	brown	1424081_at	Pcgf6	0.025	0.102	-0.048	0.053	0.074	0.028	0.749018	0.065354	0.406546	0.293528	0.299179	0.636265
1424089_a_at	8.87645	0.534286	0.112142	8.34216	-7.80787	cyan	1424089_a_at	Tcf4	0.049	0.042	0.081	0.123	-0.032	0.074	0.569046	0.608214	0.236581	0.054223	0.807267	0.266796
1424090_at	27.6497	17.2659	0.108535	10.3838	6.88207	turquoise	1424090_at	Sdcbp2	0.049	-0.095	-0.045	-0.14	0.094	-0.189	0.681046	0.316846	0.649052	0.084537	0.452934	0.030276
1424092_at	16.3257	2.45312	0.075988	13.8725	-11.4194	red	1424092_at	Epb4.1	0.231	-0.012	0.141	0.129	0.09	-0.102	0.001111	0.912121	0.039648	0.055668	0.336047	0.147793
1424094_at	59.6491	34.4773	0.368629	25.1718	9.30544	brown	1424094_at	Nek9	0.065	-0.124	0.057	-0.067	0.008	-0.132	0.402788	0.061117	0.416352	0.27185	0.963023	0.047119
1424105_a_at	35.2853	8.39158	0.530919	26.8937	-18.5021	pink	1424105_a_at	Pttg1	0.157	-0.033	0.146	0.113	0.011	-0.044	0.030774	0.728535	0.038389	0.095003	0.952727	0.566891
1424111_at	37.4761	18.9057	0.118844	18.5704	0.335352	turquoise	1424111_at	Igf2r	0.069	0.133	0.028	0.161	0.041	0.092	0.36386	0.042427	0.713808	0.015847	0.731528	0.159699
1424112_at	12.414	8.80978	0.059468	3.60422	5.20556	blue	1424112_at	Igf2r	0.042	-0.042	0.106	0.064	-0.065	0.023	0.654249	0.618133	0.121329	0.314588	0.544772	0.777001
1424122_s_at	21.9396	1.16059	0.185534	20.7791	-19.6185	salmon	1424122_s_at	Commd1	0.121	-0.017	0.156	0.139	-0.035	0.018	0.118902	0.880375	0.031227	0.052736	0.814277	0.842704
1424129_at	48.9347	18.12	0.193738	30.8147	-12.6947	brown	1424129_at	Mfsd1	-0.147	0.175	-0.146	0.029	0	0.175	0.074619	0.029284	0.064166	0.728543	0.998587	0.030527
1424135_at	115.819	74.5908	0.468886	41.2281	33.3627	turquoise	1424135_at	4930470D19Rik	0.105	0.134	0.05	0.184	0.056	0.079	0.261924	0.123791	0.599534	0.029733	0.716713	0.36449
1424139_at	26.9417	10.5132	0.066087	16.4285	-5.91533	turquoise	1424139_at	Rap1a	0.148	-0.002	0.078	0.076	0.07	-0.072	0.053201	0.990222	0.324664	0.278152	0.556446	0.352253
1424142_at	89.5483	82.5779	0.55742	6.9704	75.6075	blue	1424142_at	Ikbkap	-0.076	-0.171	0.239	0.069	-0.315	0.144	0.784532	0.425302	0.212686	0.7218	0.147865	0.458971
1424148_a_at	0.0853012	0.046826	0.00924597	0.0384751	0.0083509	grey	1424148_a_at	Stap2	0.029	-0.091	0.101	0.01	-0.072	-0.019	0.885232	0.529724	0.437749	0.942512	0.749446	0.903798
1424152_at	7.95136	5.0241	0.031582	2.92727	2.09683	turquoise	1424152_at	Sall4	-0.111	-0.015	-0.228	-0.243	0.118	-0.132	0.272371	0.917739	0.009238	0.009951	0.320199	0.142656
1424164_at	70.4392	34.5446	0.333436	35.8946	-1.34996	yellow	1424164_at	Mrpl50	0.017	0.14	-0.125	0.015	0.141	-0.001	0.892001	0.058747	0.086485	0.849117	0.080324	0.989345
1424167_a_at	29.8687	1.27196	0.267809	28.5967	-27.3248	midnightblue	1424167_a_at	Pmm1	-0.116	-0.04	-0.073	-0.113	-0.043	0.003	0.019306	0.495424	0.14373	0.024172	0.592661	0.959056
1424168_a_at	9.84698	4.45884	0.0280288	5.38813	-0.929291	turquoise	1424168_a_at	Capzb	0.002	-0.059	-0.056	-0.115	0.058	-0.118	0.976979	0.175014	0.18921	0.008528	0.276923	0.006252
1424171_a_at	13.4413	4.39615	0.029675	9.04518	-4.64903	blue	1424171_a_at	Hagh	-0.082	-0.096	0.047	-0.05	-0.129	0.032	0.149007	0.077896	0.414677	0.322846	0.019149	0.574318
1424175_at	19.7347	3.61731	0.14454	16.1174	-12.5001	black	1424175_at	Tef	-0.08	-0.053	-0.095	-0.148	0.015	-0.068	0.195066	0.422315	0.095919	0.012868	0.912159	0.2391
1424177_at	24.0742	13.2649	0.128037	10.8093	2.4556	yellow	1424177_at	Tmem38a	0.115	-0.084	0.071	-0.013	0.044	-0.128	0.025147	0.106392	0.168868	0.806459	0.598949	0.013132
1424178_at	15.2645	8.73025	0.0933433	6.53429	2.19596	brown	1424178_at	Tmem38a	-0.163	0.15	-0.136	0.014	-0.027	0.177	0.072934	0.099889	0.128676	0.885659	0.892606	0.049346
1424185_a_at	63.9524	13.6166	0.131432	50.3358	-36.7192	yellow	1424185_a_at	Morf4l1	0.047	0.107	-0.041	0.066	0.088	0.019	0.358894	0.015632	0.381759	0.111387	0.067448	0.705618
1424187_at	61.2046	33.3948	0.209923	27.8098	5.58496	turquoise	1424187_at	2610001E17Rik	-0.124	-0.277	0.007	-0.27	-0.131	-0.146	0.436719	0.036942	0.97008	0.038231	0.519481	0.272903
1424196_at	74.9247	54.2688	0.34114	20.656	33.6128	turquoise	1424196_at	Yipf1	-0.054	-0.059	-0.078	-0.136	0.023	-0.082	0.281461	0.21867	0.081244	0.004584	0.79168	0.069855
1424199_at	9.43193	0.538252	0.205953	8.89368	-8.35543	lightgreen	1424199_at	Seh1l	0.014	0.112	-0.109	0.003	0.123	-0.011	0.87647	0.044358	0.045631	0.959713	0.035471	0.877732
1424205_at	106.878	59.9444	0.376817	46.9333	13.0111	turquoise	1424205_at	Smarca5	0.064	0.126	0.015	0.142	0.049	0.077	0.526206	0.129625	0.880738	0.064816	0.743081	0.34676
1424207_at	33.1687	29.3484	0.198108	3.82036	25.528	blue	1424207_at	Smarca5	-0.104	-0.091	0.077	-0.014	-0.182	0.09	0.354829	0.411088	0.460347	0.898846	0.094553	0.364797
1424210_at	0.578539	0.1679	0.0347076	0.410639	-0.242739	lightyellow	1424210_at	Spfh1	0.024	-0.008	-0.001	-0.009	0.025	-0.033	0.745625	0.920376	0.993738	0.877289	0.809304	0.54962
1424212_at	2.92945	0.472304	0.0932582	2.45714	-1.98484	grey	1424212_at	C12orf44	-0.011	-0.195	0.024	-0.171	-0.035	-0.16	0.924243	0.004535	0.770858	0.014472	0.793019	0.020544
1424214_at	34.7196	15.0698	0.466802	19.6498	-4.58	red	1424214_at	Parm1	-0.291	0.179	-0.172	0.007	-0.119	0.298	0.027167	0.193924	0.196946	0.96204	0.568894	0.024251
1424217_at	22.1049	13.7244	0.0926428	8.38047	5.34393	blue	1424217_at	Papola	-0.023	-0.271	0.337	0.067	-0.36	0.089	0.88991	0.006303	0.000625	0.481913	0.000218	0.381267
1424219_at	22.838	7.28467	0.22565	15.5533	-8.26867	red	1424219_at	A530065E19Rik	-0.138	0.118	-0.168	-0.05	0.029	0.088	0.031827	0.070106	0.007192	0.408497	0.821006	0.168261
1424221_at	7.13128	1.87355	0.0126469	5.25773	-3.38417	blue	1424221_at	Susd4	-0.072	0.066	-0.029	0.037	-0.043	0.109	0.248449	0.282912	0.650156	0.497485	0.661465	0.056587
1424222_s_at	17.4212	14.4839	0.578745	2.93732	11.5466	black	1424222_s_at	Rad23b	-0.113	-0.063	-0.171	-0.234	0.058	-0.122	0.365407	0.637866	0.111155	0.029148	0.776945	0.259346
1424224_at	23.2416	2.01165	0.321587	21.23	-19.2183	salmon	1424224_at	Asb8	-0.072	0.074	-0.159	-0.085	0.087	-0.013	0.340346	0.304594	0.012908	0.16346	0.310397	0.873086
1424225_at	63.9815	37.5639	0.40163	26.4176	11.1462	brown	1424225_at	Asb8	-0.08	0.261	-0.255	0.006	0.175	0.086	0.59459	0.023288	0.022785	0.96419	0.21362	0.474485
1424232_a_at	0.570621	0.0490564	0.00968637	0.521564	-0.472508	grey	1424232_a_at	BC025546	0.025	0.036	-0.036	0	0.061	-0.024	0.88178	0.802538	0.772859	0.997266	0.752482	0.844981
1424240_at	43.6911	5.06792	0.320637	38.6232	-33.5553	pink	1424240_at	Arfip2	-0.141	0	-0.147	-0.146	0.006	-0.006	0.020239	0.997874	0.012731	0.017385	0.971157	0.9449
1424244_at	37.3985	30.8939	0.208541	6.50458	24.3893	blue	1424244_at	Rwdd4a	-0.045	-0.038	0.097	0.059	-0.141	0.103	0.74289	0.769051	0.329982	0.518702	0.223551	0.277567
1424246_a_at	3.66465	0.24525	0.0484255	3.4194	-3.17415	grey	1424246_a_at	Tes	0.106	0.049	-0.095	-0.046	0.2	-0.152	0.217719	0.616992	0.243174	0.547577	0.011556	0.056767
1424253_at	4.53606	1.17352	0.0125472	3.36254	-2.18902	brown	1424253_at	1810073G14Rik	0.052	-0.034	0.059	0.024	-0.006	-0.028	0.321207	0.534025	0.216432	0.591387	0.95945	0.571495
1424257_at	13.4129	6.49786	0.0694746	6.91508	-0.417229	brown	1424257_at	Cdk7	-0.087	0.122	-0.14	-0.017	0.052	0.07	0.265132	0.089086	0.042399	0.816088	0.669091	0.328238
1424261_at	148.099	117.82	0.740627	30.279	87.5405	turquoise	1424261_at	Zfp672	0.133	0.103	0.104	0.207	0.028	0.075	0.148787	0.276115	0.243867	0.019164	0.886032	0.404438
1424264_at	6.53884	1.56052	0.0987309	4.97832	-3.4178	pink	1424264_at	Med6	0.152	0.009	0.053	0.062	0.1	-0.091	0.006541	0.919382	0.375644	0.237713	0.121219	0.107703
1424269_a_at	9.36207	4.01787	0.0387818	5.34419	-1.32632	yellow	1424269_a_at	Myl6	0.103	-0.034	0.031	-0.003	0.073	-0.107	0.02029	0.517425	0.526251	0.950129	0.165329	0.018039
1424270_at	32.0278	10.7225	0.0723794	21.3053	-10.5828	blue	1424270_at	Dclk1	0.006	0.037	0.055	0.092	-0.049	0.086	0.974285	0.79374	0.636797	0.334832	0.808944	0.412659
1424280_at	6.60273	1.54951	0.0479977	5.05322	-3.50371	red	1424280_at	Mospd1	-0.086	0.129	-0.125	0.004	0.039	0.09	0.220774	0.045668	0.047411	0.958969	0.741256	0.163904
1424285_s_at	18.6144	11.3438	0.0713081	7.2706	4.07316	turquoise	1424285_s_at	Arl6ip4	-0.158	-0.001	-0.068	-0.069	-0.09	0.089	0.020979	0.990292	0.345476	0.275752	0.310477	0.192207
1424290_at	54.1272	22.4258	0.239775	31.7014	-9.27563	brown	1424290_at	BC010311	-0.172	0.221	-0.205	0.016	0.033	0.187	0.159403	0.056665	0.070754	0.902713	0.900351	0.10404
1424291_at	4.99246	1.25405	0.050109	3.73841	-2.48436	black	1424291_at	Nup93	0.048	-0.021	-0.085	-0.107	0.134	-0.155	0.544785	0.808159	0.181741	0.072234	0.046175	0.015034
1424293_s_at	23.8134	16.4439	0.175817	7.36955	9.07431	brown	1424293_s_at	Tmem55a	-0.025	0.155	-0.098	0.056	0.073	0.082	0.764162	0.008088	0.087776	0.299788	0.349873	0.161029
1424296_at	3.56283	1.71748	0.0115934	1.84534	-0.127861	blue	1424296_at	Gclc	0.073	0.044	-0.002	0.042	0.075	-0.032	0.05373	0.282672	0.967707	0.229375	0.063609	0.416157
1424304_at	18.9707	6.69514	0.267523	12.2755	-5.58039	black	1424304_at	Tpcn2	-0.139	-0.081	-0.225	-0.307	0.086	-0.168	0.219445	0.507844	0.026077	0.005599	0.619464	0.107793
1424308_at	46.8876	29.3623	0.909528	17.5253	11.837	red	1424308_at	Slc24a3	-0.343	0.256	-0.254	0.002	-0.088	0.344	0.016891	0.078366	0.071522	0.991241	0.737339	0.017701
1424325_at	70.1572	64.4641	0.435147	5.69313	58.7709	blue	1424325_at	A930014I12Rik	-0.048	-0.119	0.189	0.069	-0.237	0.118	0.771271	0.345788	0.094943	0.527315	0.051944	0.306713
1424330_at	12.5382	3.2863	0.207917	9.25189	-5.96559	pink	1424330_at	Senp1	-0.12	-0.003	-0.141	-0.144	0.021	-0.024	0.185512	0.985286	0.093245	0.072261	0.916775	0.810197
1424334_at	13.3696	2.21732	0.190963	11.1523	-8.93497	tan	1424334_at	Tspan17	-0.279	0.117	-0.261	-0.144	-0.018	0.135	0.000499	0.152206	0.00079	0.056385	0.926386	0.087339
1424339_at	52.0053	25.3775	0.159526	26.6279	-1.2504	turquoise	1424339_at	Oasl1	0.057	-0.301	-0.007	-0.309	0.065	-0.366	0.785565	0.034493	0.968821	0.03011	0.822016	0.011483
1424340_at	7.2264	0.511485	0.0879002	6.71491	-6.20343	greenyellow	1424340_at	Lrrc48	-0.09	0.111	-0.176	-0.066	0.087	0.024	0.136845	0.055872	0.00175	0.215145	0.217416	0.711911
1424341_s_at	51.5589	30.7389	0.328658	20.8199	9.91897	brown	1424341_s_at	Pcdhac2	0.08	0.183	-0.077	0.106	0.157	0.026	0.32184	0.009471	0.292155	0.107305	0.033586	0.743572
1424342_at	20.3208	14.5575	0.0982662	5.76336	8.7941	blue	1424342_at	Fyttd1	-0.187	-0.09	-0.033	-0.122	-0.155	0.065	0.119378	0.509865	0.818311	0.253398	0.301075	0.59963
1424344_s_at	28.1347	4.24752	0.0286717	23.8872	-19.6397	blue	1424344_s_at	Eif1a	-0.093	-0.039	-0.048	-0.087	-0.045	0.006	0.203601	0.649825	0.515288	0.166907	0.715669	0.948134
1424345_s_at	10.3489	3.65438	0.0390724	6.6945	-3.04011	brown	1424345_s_at	Ube2m	-0.14	0.075	-0.142	-0.066	0.002	0.074	0.011707	0.201247	0.00902	0.199261	0.991727	0.185847
1424346_at	7.37923	3.08662	0.0297931	4.29261	-1.20599	yellow	1424346_at	Ppp6c	0.001	0.028	-0.112	-0.084	0.113	-0.085	0.995221	0.766227	0.107568	0.194326	0.171267	0.224495
1424347_at	53.1798	22.1491	0.21379	31.0307	-8.88169	yellow	1424347_at	Ppp6c	-0.089	0.108	-0.165	-0.057	0.076	0.032	0.159828	0.074924	0.004637	0.305391	0.338471	0.622536
1424349_a_at	29.2974	19.8298	0.133855	9.46766	10.3621	blue	1424349_a_at	Lpgat1	-0.233	-0.338	0.098	-0.241	-0.33	-0.008	0.074274	0.008088	0.478354	0.050376	0.009764	0.963403
1424350_s_at	85.9078	78.5088	0.529952	7.39903	71.1098	blue	1424350_s_at	Lpgat1	-0.264	-0.189	0.189	-0.001	-0.453	0.263	0.021664	0.106811	0.097287	0.996531	7.3e-05	0.023129
1424365_at	47.0453	26.4434	0.282731	20.602	5.84141	brown	1424365_at	C4orf3	0.168	-0.104	0.123	0.02	0.045	-0.149	0.012731	0.138924	0.063937	0.783885	0.714746	0.029754
1424373_at	32.1646	7.20003	0.0694971	24.9646	-17.7646	yellow	1424373_at	Armcx3	-0.121	0.064	-0.162	-0.098	0.041	0.023	0.035811	0.312539	0.003844	0.070924	0.687265	0.724289
1424375_s_at	1.6508	0.527288	0.104115	1.12352	-0.596228	grey	1424375_s_at	Gimap4	0.249	0.032	0.218	0.25	0.031	0.001	0.122102	0.89248	0.162318	0.084478	0.935708	0.995902
1424376_at	52.6204	36.933	0.47441	15.6874	21.2457	green	1424376_at	Cdc42ep1	0.284	-0.077	0.201	0.124	0.083	-0.16	0.021	0.610876	0.100019	0.277688	0.705931	0.191222
1424387_at	0.476533	0.0981876	0.0193875	0.378345	-0.280158	grey	1424387_at	Prlpc3	0.027	-0.124	0	-0.124	0.027	-0.151	0.782616	0.06199	0.997654	0.051736	0.84844	0.023938
1424392_at	5.59425	0.463716	0.177433	5.13053	-4.66682	lightgreen	1424392_at	Adhfe1	0.145	0.057	0.012	0.068	0.133	-0.077	0.031698	0.466814	0.892134	0.272255	0.06801	0.255838
1424393_s_at	30.0877	20.8557	0.131101	9.23194	11.6238	turquoise	1424393_s_at	Adhfe1	0.143	0.185	0.052	0.238	0.091	0.094	0.231832	0.098177	0.677017	0.029969	0.616753	0.402709
1424397_at	20.872	4.89364	0.0472351	15.9784	-11.0847	yellow	1424397_at	Dhx36	0.106	0.231	-0.071	0.16	0.177	0.054	0.14678	0.001089	0.326671	0.022273	0.010875	0.448522
1424398_at	48.1197	43.7819	0.295538	4.33775	39.4442	blue	1424398_at	Dhx36	-0.03	-0.073	0.123	0.05	-0.153	0.08	0.674408	0.183501	0.015434	0.30447	0.002912	0.125171
1424402_at	54.1563	48.2819	0.325914	5.87443	42.4075	blue	1424402_at	Rufy3	0.113	-0.233	0.229	-0.004	-0.116	-0.117	0.303023	0.015863	0.014906	0.969994	0.38223	0.225977
1424408_at	29.8551	11.9095	0.127335	17.9456	-6.03616	brown	1424408_at	Lims2	0.106	-0.139	0.054	-0.084	0.051	-0.19	0.236086	0.095606	0.543477	0.264848	0.729756	0.021373
1424414_at	6.54618	3.78435	0.0255453	2.76183	1.02252	blue	1424414_at	Ogfrl1	0.024	-0.248	0.173	-0.075	-0.148	-0.099	0.835589	0.001453	0.019413	0.290508	0.074983	0.191827
1424417_at	23.1306	9.92908	0.106161	13.2015	-3.27243	brown	1424417_at	2210415M20Rik	-0.315	0.295	-0.298	-0.003	-0.017	0.311	0.102025	0.12324	0.108008	0.988808	0.973808	0.094197
1424432_at	77.64	53.8595	0.338567	23.7805	30.079	turquoise	1424432_at	Ubtd1	-0.074	-0.042	-0.121	-0.163	0.047	-0.089	0.345637	0.624795	0.072739	0.019533	0.701853	0.195376
1424433_at	4.21457	0.606929	0.11984	3.60764	-3.00071	grey	1424433_at	Msrb2	-0.111	-0.036	-0.109	-0.145	-0.002	-0.034	0.044082	0.593561	0.040783	0.010753	0.990501	0.56241
1424435_a_at	45.4568	4.52403	0.286226	40.9328	-36.4087	pink	1424435_a_at	Gart	-0.08	0.044	-0.212	-0.168	0.132	-0.087	0.446896	0.696415	0.012772	0.048073	0.218985	0.324572
1424439_at	19.4063	13.1682	0.0827768	6.23808	6.93013	turquoise	1424439_at	1810065E05Rik	-0.015	-0.095	-0.088	-0.183	0.072	-0.168	0.917276	0.313145	0.330005	0.032278	0.608853	0.053389
1424442_a_at	34.3588	1.64549	0.0509708	32.7133	-31.0678	red	1424442_a_at	Pja2	-0.044	0.038	-0.009	0.029	-0.035	0.072	0.534017	0.573824	0.899035	0.598182	0.73397	0.191433
1424454_at	30.5877	17.2318	0.166327	13.3559	3.87591	yellow	1424454_at	Tmem87a	-0.369	0.231	-0.402	-0.171	0.033	0.198	0.0334	0.205749	0.016432	0.287036	0.93803	0.252759
1424457_at	11.9947	1.34756	0.0852576	10.6472	-9.2996	pink	1424457_at	Apbb3	-0.106	-0.003	-0.107	-0.11	0.001	-0.004	0.046959	0.979053	0.03793	0.035894	0.993819	0.959773
1424459_at	26.3834	12.8107	0.0805293	13.5727	-0.762065	turquoise	1424459_at	Lpcat1	-0.245	0.005	-0.136	-0.13	-0.109	0.115	0.004979	0.97245	0.123712	0.111746	0.35698	0.191958
1424460_s_at	37.4555	25.1518	0.158107	12.3038	12.848	turquoise	1424460_s_at	Aytl2	-0.191	-0.065	-0.073	-0.138	-0.118	0.053	0.000462	0.257418	0.181615	0.012458	0.034909	0.328778
[truncated: 8,286 more rows]

## Sheet: NAC
	Connectivity Measures								LIMMA Log Ratios=log2(fold change)						LIMMA FDR adjusted p-values
ProbesetID	kTotal	kWithin	kWithinScaled	kOut	kDiff	moduleColors_DS3	ProbesetID	GeneNetwork_Annotation	Coef.D.CIEvsD.Air	Coef.ND.CIEvsND.Air	Coef.D.CIEvsND.CIE	Coef.D.CIEvsND.Air	Coef.ND.CIEvsD.Air	Coef.D.AirvsND.Air	p.value.adj.D.CIEvsD.Air	p.value.adj.ND.CIEvsND.Air	p.value.adj.D.CIEvsND.CIE	p.value.adj.D.CIEvsND.Air	p.value.adj.ND.CIEvsD.Air	p.value.adj.D.AirvsND.Air
1415684_at	39.88	2.74063	0.383276	37.1393	-34.3987	lightgreen	1415684_at	Atg5	-0.053	-0.128	0.014	-0.114	-0.067	-0.062	0.599757	0.605236	0.891004	0.177507	0.999985	0.929885
1415686_at	12.8751	5.90147	0.0146278	6.9736	-1.07212	turquoise	1415686_at	Rab14	-0.012	0.004	-0.022	-0.018	0.01	-0.006	0.874213	0.995514	0.704455	0.776199	0.999985	0.994871
1415689_s_at	75.6259	45.8302	0.397134	29.7957	16.0345	blue	1415689_s_at	Zkscan3	0.024	0.015	0.016	0.031	0.008	0.007	0.780752	0.974459	0.83743	0.682325	0.999985	0.994871
1415695_at	140.413	85.4213	0.531971	54.992	30.4293	brown	1415695_at	Psma1	0.074	-0.041	0.126	0.084	-0.052	0.01	0.39067	0.936644	0.108682	0.285709	0.999985	0.994871
1415696_at	56.9127	22.5923	0.140696	34.3204	-11.7281	brown	1415696_at	Sar1a	-0.037	0.011	-0.048	-0.036	0.011	0	0.56809	0.977871	0.37942	0.536268	0.999985	0.999674
1415697_at	129.956	53.7746	0.350597	76.1818	-22.4072	yellow	1415697_at	G3bp2	-0.047	-0.075	-0.031	-0.105	-0.016	-0.059	0.684155	0.885198	0.767304	0.273121	0.999985	0.949931
1415698_at	96.5897	49.1084	0.292064	47.4813	1.62705	green	1415698_at	Golm1	-0.203	0.021	-0.151	-0.13	-0.052	0.073	0.044105	0.976345	0.129214	0.186121	0.999985	0.925849
1415699_a_at	72.103	38.4844	0.239666	33.6186	4.86579	brown	1415699_a_at	Gps1	-0.015	0.027	-0.079	-0.052	0.064	-0.037	0.83299	0.939745	0.134732	0.333402	0.999985	0.93105
1415700_a_at	68.3718	3.95089	0.100439	64.421	-60.4701	black	1415700_a_at	Ssr3	0.048	-0.046	0.082	0.035	-0.034	-0.013	0.500047	0.896513	0.189001	0.605812	0.999985	0.991344
1415703_at	13.7701	5.04233	0.128186	8.72779	-3.68546	black	1415703_at	Huwe1	-0.048	0.051	-0.075	-0.024	0.027	0.024	0.643113	0.930368	0.387709	0.819099	0.999985	0.989696
1415706_at	69.2585	14.1689	0.122779	55.0896	-40.9206	blue	1415706_at	Copa	-0.103	-0.013	-0.056	-0.069	-0.047	0.034	0.106155	0.977871	0.349133	0.264826	0.999985	0.956829
1415708_at	47.5451	5.55642	0.416059	41.9887	-36.4323	midnightblue	1415708_at	Tug1	-0.007	-0.015	-0.033	-0.048	0.026	-0.041	0.938722	0.97194	0.590005	0.447165	0.999985	0.936821
1415712_at	51.3503	21.7033	0.188067	29.647	-7.9437	blue	1415712_at	Zranb1	0.045	-0.041	0.039	-0.002	0.006	-0.047	0.658464	0.944112	0.666514	0.983122	0.999985	0.958322
1415726_at	102.481	14.2989	0.363505	88.1819	-73.883	black	1415726_at	Ankrd17	0.056	0.025	0.045	0.07	0.012	0.014	0.489918	0.961588	0.538258	0.341529	0.999985	0.991787
1415728_at	94.812	35.1257	0.22901	59.6864	-24.5607	yellow	1415728_at	Pabpn1	-0.062	-0.104	-0.022	-0.126	-0.04	-0.064	0.664599	0.87181	0.876461	0.301255	0.999985	0.961847
1415736_at	46.9804	27.6748	0.0685969	19.3056	8.3692	turquoise	1415736_at	Pfdn5	0.11	0.066	0.052	0.118	0.058	0.008	0.051872	0.770602	0.340893	0.01605	0.999985	0.993629
1415740_at	64.602	7.5141	0.377229	57.0879	-49.5738	salmon	1415740_at	Psmc5	-0.027	-0.072	-0.04	-0.112	0.013	-0.085	0.811778	0.875323	0.669409	0.201348	0.999985	0.903192
1415741_at	12.267	0.250486	0.134754	12.0165	-11.766	grey	1415741_at	Tmem165	-0.043	-0.022	-0.011	-0.032	-0.032	0.01	0.461883	0.95022	0.857241	0.556166	0.999985	0.991787
1415743_at	12.9044	0.566298	0.0143964	12.3381	-11.7718	black	1415743_at	Hdac5	-0.046	0.071	-0.095	-0.024	0.049	0.023	0.561757	0.822382	0.165808	0.764685	0.999985	0.986228
1415744_at	113.424	14.548	0.347358	98.8756	-84.3276	magenta	1415744_at	Pfdn6	-0.028	-0.053	-0.058	-0.11	0.029	-0.082	0.796292	0.924359	0.499732	0.190623	0.999985	0.903192
1415748_a_at	73.2575	16.311	0.818857	56.9466	-40.6356	salmon	1415748_a_at	Dctn5	-0.115	-0.058	-0.113	-0.171	-0.002	-0.056	0.161751	0.895795	0.146693	0.011976	0.999985	0.929953
1415754_at	24.9965	1.91726	0.28756	23.0792	-21.1619	royalblue	1415754_at	Polr2f	0.063	0.041	0.027	0.068	0.036	0.005	0.257282	0.884826	0.607803	0.181776	0.999985	0.995714
1415756_a_at	21.5179	13.8518	0.164106	7.66608	6.18577	red	1415756_a_at	Snapap	0.004	-0.041	0.009	-0.032	-0.005	-0.036	0.97221	0.936584	0.922938	0.711693	0.999985	0.973261
1415761_at	67.551	5.52076	0.82803	62.0303	-56.5095	royalblue	1415761_at	Mrpl52	0.138	0.025	0.07	0.095	0.068	-0.043	0.061762	0.961781	0.319652	0.180475	0.999985	0.953998
1415762_x_at	83.9749	5.07001	0.760426	78.9049	-73.8349	royalblue	1415762_x_at	Mrpl52	0.106	0.021	0.048	0.069	0.058	-0.037	0.116842	0.963806	0.45823	0.296592	0.999985	0.955158
1415763_a_at	72.7977	31.0103	0.19312	41.7875	-10.7772	brown	1415763_a_at	Tmem234	-0.097	0.014	-0.137	-0.123	0.039	-0.026	0.095612	0.971862	0.032931	0.012169	0.999985	0.974797
1415765_at	46.072	32.1567	0.767796	13.9153	18.2414	magenta	1415765_at	Hnrpul2	0.107	-0.295	0.022	-0.273	0.085	-0.38	0.666982	0.661077	0.928221	0.181929	0.999985	0.610402
1415766_at	2.19708	0.10756	0.0578643	2.08952	-1.98196	grey	1415766_at	Sec22l1	-0.031	-0.014	-0.039	-0.053	0.008	-0.022	0.560956	0.96407	0.388505	0.247471	0.999985	0.971007
1415782_at	141.479	103.989	0.257754	37.4906	66.4981	turquoise	1415782_at	Sumo2	-0.062	-0.028	-0.036	-0.063	-0.027	-0.001	0.082684	0.882417	0.296262	0.047522	0.999985	0.998485
1415784_at	240.853	169.172	0.419322	71.6818	97.4899	turquoise	1415784_at	Vps35	0.285	0.069	0.351	0.42	-0.066	0.135	0.129297	0.957928	0.058802	0.006451	0.999985	0.9246
1415794_a_at	58.7104	20.4348	0.177075	38.2755	-17.8407	blue	1415794_a_at	Spin1	0.015	-0.028	0.07	0.042	-0.056	0.028	0.842726	0.941534	0.202302	0.471701	0.999985	0.970119
1415797_at	32.5675	10.2471	0.244667	22.3204	-12.0733	magenta	1415797_at	Ddr1	0.047	-0.144	0.003	-0.141	0.045	-0.188	0.802728	0.8454	0.98734	0.351621	0.999985	0.858284
1415798_at	74.6111	35.6203	0.232235	38.9908	-3.37051	yellow	1415798_at	Ddr1	-0.088	-0.131	-0.133	-0.264	0.045	-0.176	0.726274	0.923235	0.517001	0.19077	0.999985	0.90807
1415803_at	39.3633	5.13109	0.617037	34.2322	-29.1011	grey60	1415803_at	Cx3cl1	-0.082	-0.109	-0.066	-0.175	-0.016	-0.093	0.556255	0.867558	0.595584	0.133788	0.999985	0.9246
1415804_at	55.6251	21.7841	0.142027	33.841	-12.0569	yellow	1415804_at	Cx3cl1	0.015	-0.096	-0.005	-0.101	0.021	-0.116	0.914867	0.860105	0.965856	0.335545	0.999985	0.87811
1415807_s_at	43.6726	28.0066	0.0694192	15.666	12.3405	turquoise	1415807_s_at	Sfrs2	0.143	0.054	0.085	0.139	0.058	-0.004	0.07309	0.906673	0.26707	0.051666	0.999985	0.9977
1415812_at	62.9712	56.3939	0.668111	6.57732	49.8166	red	1415812_at	Gsn	0.029	0.078	-0.024	0.053	0.054	0.024	0.8892	0.939575	0.892207	0.760182	0.999985	0.992727
1415813_at	210.816	74.5971	0.486354	136.219	-61.6217	yellow	1415813_at	Api5	-0.058	-0.024	-0.055	-0.079	-0.003	-0.021	0.476674	0.963621	0.437323	0.2753	0.999985	0.988413
1415814_at	59.3379	8.88111	0.0553081	50.4568	-41.5757	brown	1415814_at	Atp6v1b2	-0.018	0.086	-0.034	0.052	0.016	0.071	0.82694	0.707457	0.60441	0.439248	0.999985	0.880113
1415818_at	13.7177	2.17856	0.147294	11.5392	-9.36059	cyan	1415818_at	Anxa6	-0.1	0.022	-0.117	-0.095	0.018	0.004	0.304102	0.971862	0.183306	0.290391	0.999985	0.9977
1415819_a_at	67.876	32.5453	0.212187	35.3307	-2.78545	yellow	1415819_a_at	Ppp2r1a	-0.059	-0.037	-0.091	-0.127	0.032	-0.069	0.594596	0.957915	0.327213	0.169819	0.999985	0.927023
1415822_at	132.902	39.1687	0.464041	93.733	-54.5643	red	1415822_at	Scd2	0.056	-0.043	0.078	0.034	-0.021	-0.022	0.458115	0.922789	0.241225	0.645344	0.999985	0.985947
1415824_at	257.539	78.3939	0.511109	179.145	-100.752	yellow	1415824_at	Scd2	0.339	0.085	0.434	0.519	-0.095	0.18	0.20542	0.96296	0.086795	0.018401	0.999985	0.927808
1415828_a_at	137.158	86.0719	0.561167	51.0864	34.9854	yellow	1415828_a_at	Serp1	0.03	0.009	-0.012	-0.003	0.042	-0.033	0.86921	0.996781	0.938956	0.985221	0.999985	0.990481
1415837_at	3.86363	2.20639	0.00546893	1.65724	0.549152	turquoise	1415837_at	Klk6	-0.087	-0.006	-0.049	-0.055	-0.038	0.033	0.343614	0.996781	0.565601	0.541319	0.999985	0.981277
1415840_at	10.797	3.10566	0.0367934	7.69139	-4.58573	red	1415840_at	Elovl5	-0.041	-0.028	-0.024	-0.052	-0.017	-0.011	0.608335	0.952736	0.743343	0.468942	0.999985	0.992727
1415845_at	47.2172	35.2605	0.209706	11.9567	23.3038	green	1415845_at	Syt4	0.09	-0.037	0.05	0.013	0.041	-0.077	0.141001	0.924041	0.384795	0.855834	0.999985	0.850311
1415850_at	38.1536	7.03536	0.167981	31.1182	-24.0829	magenta	1415850_at	Rasa3	-0.042	-0.047	-0.068	-0.116	0.026	-0.074	0.755936	0.948654	0.531831	0.293512	0.999985	0.936974
1415857_at	32.0562	11.6759	0.0761236	20.3803	-8.70445	yellow	1415857_at	Emb	-0.017	-0.029	-0.015	-0.044	-0.001	-0.028	0.87707	0.960426	0.863752	0.603225	0.999985	0.982249
1415858_at	50.0585	5.80461	0.291408	44.2539	-38.4493	salmon	1415858_at	Eif3s8	-0.124	-0.058	-0.111	-0.169	-0.012	-0.045	0.058483	0.867558	0.087423	0.001894	0.999985	0.932094
1415859_at	333.206	285.245	0.707031	47.9603	237.285	turquoise	1415859_at	Eif3s8	0.389	0.207	0.287	0.493	0.103	0.104	0.014177	0.715167	0.070995	0.000189	0.999985	0.940273
1415864_at	95.7845	16.5745	0.783531	79.21	-62.6355	greenyellow	1415864_at	Bpgm	0.054	-0.155	0.085	-0.071	-0.031	-0.124	0.813927	0.87036	0.646534	0.724813	0.999985	0.932942
1415866_at	13.462	2.41883	0.290876	11.0431	-8.62429	grey60	1415866_at	AW538196	-0.076	-0.025	-0.104	-0.129	0.028	-0.053	0.370991	0.963799	0.174014	0.071946	0.999985	0.934645
1415867_at	58.1501	14.0222	0.0833949	44.1278	-30.1056	green	1415867_at	Cct4	-0.028	0.009	-0.025	-0.017	-0.003	0.012	0.665931	0.984213	0.662258	0.795128	0.999985	0.9913
1415868_at	75.2027	24.1991	0.157772	51.0036	-26.8045	yellow	1415868_at	Cct4	0.119	0.074	0.084	0.158	0.034	0.04	0.416574	0.932363	0.522207	0.225999	0.999985	0.988413
1415872_at	44.2551	19.975	0.17309	24.2801	-4.30506	blue	1415872_at	Hnrph1	0.017	-0.043	0.072	0.029	-0.055	0.012	0.788865	0.872327	0.154684	0.596558	0.999985	0.990791
1415876_a_at	62.7418	6.62763	0.994044	56.1142	-49.4865	royalblue	1415876_a_at	Rps26	0.097	0.036	0.049	0.085	0.047	-0.011	0.025347	0.875127	0.240305	0.025716	0.999985	0.989696
1415877_at	68.901	30.7549	0.18291	38.1461	-7.39121	green	1415877_at	Dpysl3	-0.102	0.068	-0.012	0.057	-0.09	0.158	0.699073	0.96407	0.964443	0.830017	0.999985	0.925849
1415882_at	103.488	57.3994	0.37423	46.0887	11.3107	yellow	1415882_at	Ghitm	-0.008	-0.016	-0.017	-0.033	0.009	-0.025	0.945065	0.977871	0.857517	0.721155	0.999985	0.988413
1415887_at	73.8085	27.6434	0.180228	46.1651	-18.5218	yellow	1415887_at	Tfg	-0.037	0.041	-0.035	0.006	-0.002	0.044	0.640568	0.925136	0.619407	0.943005	0.999985	0.945539
1415895_at	136.516	51.3467	0.444937	85.1693	-33.8226	blue	1415895_at	Snrpn	-0.119	0.026	-0.143	-0.116	0.024	0.002	0.119242	0.961233	0.05862	0.092127	0.999985	0.997976
1415896_x_at	141.793	48.6276	0.421374	93.1658	-44.5382	blue	1415896_x_at	Snrpn	-0.16	0.015	-0.17	-0.155	0.01	0.005	0.043917	0.978131	0.041705	0.027207	0.999985	0.9977
1415897_a_at	57.6079	5.15767	0.47098	52.4502	-47.2926	lightcyan	1415897_a_at	Mgst1	0.106	-0.064	0.157	0.093	-0.051	-0.013	0.461214	0.941534	0.213095	0.48724	0.999985	0.994871
1415903_at	119.977	90.6927	0.224798	29.2842	61.4084	turquoise	1415903_at	Slc38a1	0.111	0.12	0.087	0.207	0.025	0.096	0.362605	0.805528	0.428614	0.039043	0.999985	0.90807
1415910_s_at	9.91224	1.39402	0.0354386	8.51822	-7.1242	black	1415910_s_at	Ciapin1	-0.036	-0.039	-0.038	-0.077	0.001	-0.04	0.657279	0.931766	0.596956	0.270086	0.999985	0.954301
1415911_at	26.6942	5.34637	0.361471	21.3478	-16.0014	cyan	1415911_at	Impact	0.079	-0.03	0.083	0.053	-0.004	-0.026	0.362276	0.957928	0.278192	0.524321	0.999985	0.985615
1415913_at	18.5763	7.77804	0.0673994	10.7982	-3.0202	blue	1415913_at	Rps13	0.06	-0.104	0.044	-0.06	0.016	-0.12	0.619266	0.831611	0.6887	0.585141	0.999985	0.877811
1415917_at	12.7529	2.92266	0.0253259	9.83028	-6.90762	blue	1415917_at	Mthfd1	-0.09	-0.024	-0.06	-0.085	-0.03	0.005	0.223232	0.961424	0.371218	0.215782	0.999985	0.9977
1415918_a_at	96.4678	39.0414	0.232192	57.4264	-18.385	green	1415918_a_at	Tpi1	-0.138	0.021	-0.122	-0.101	-0.015	0.037	0.02656	0.961781	0.056021	0.082166	0.999985	0.952593
1415922_s_at	87.0184	15.755	0.539825	71.2634	-55.5084	purple	1415922_s_at	Mlp	-0.095	0.242	-0.12	0.122	0.025	0.217	0.792687	0.872327	0.689852	0.701462	0.999985	0.9246
1415923_at	36.72	8.14933	0.55098	28.5707	-20.4214	cyan	1415923_at	Ndn	0.089	-0.01	0.12	0.11	-0.031	0.021	0.478732	0.992787	0.26941	0.33303	0.999985	0.991787
1415932_x_at	69.9777	12.2051	0.291418	57.7726	-45.5674	magenta	1415932_x_at	Atp9a	0.019	-0.018	-0.08	-0.099	0.099	-0.118	0.884302	0.977879	0.384795	0.302066	0.999985	0.859467
1415934_at	18.472	6.83813	0.0406687	11.6338	-4.7957	green	1415934_at	Cops8	0.053	0.024	0.003	0.027	0.05	-0.026	0.32023	0.944047	0.959649	0.617794	0.999985	0.961136
1415936_at	9.17967	4.78855	0.0118693	4.39112	0.397432	turquoise	1415936_at	Bcar3	-0.093	-0.146	-0.074	-0.22	-0.019	-0.127	0.368326	0.563759	0.425742	0.006295	0.999985	0.839308
1415942_at	52.3482	25.354	0.150789	26.9942	-1.64012	green	1415942_at	Rpl10	0.017	-0.017	0.02	0.003	-0.003	-0.013	0.735772	0.950838	0.629856	0.949254	0.999985	0.985145
1415943_at	7.00827	0.225989	0.121575	6.78228	-6.55629	grey	1415943_at	Sdc1	-0.14	0.036	-0.067	-0.031	-0.073	0.108	0.13223	0.952736	0.444399	0.758492	0.999985	0.861744
1415947_at	156.621	110.951	0.275012	45.6697	65.2813	turquoise	1415947_at	Creg1	0.115	0.041	0.066	0.107	0.048	-0.007	0.119242	0.929094	0.335812	0.111815	0.999985	0.994871
1415950_a_at	156.734	60.6272	0.525355	96.107	-35.4798	blue	1415950_a_at	Pebp1	-0.085	0	-0.101	-0.101	0.017	-0.016	0.070165	0.998145	0.039867	0.011072	0.999985	0.982249
1415956_a_at	54.6949	9.92363	0.37119	44.7713	-34.8476	pink	1415956_a_at	Pctk1	-0.105	0.017	-0.138	-0.122	0.034	-0.017	0.215843	0.97707	0.083713	0.105777	0.999985	0.9913
1415957_a_at	252.426	151.677	0.988894	100.749	50.9278	yellow	1415957_a_at	Rrp1	0.1	-0.074	0.171	0.097	-0.071	-0.003	0.769495	0.969028	0.53074	0.75536	0.999985	0.999543
1415959_at	70.4797	32.5571	0.282118	37.9226	-5.3655	blue	1415959_at	Slc2a4	-0.081	-0.11	-0.028	-0.138	-0.052	-0.058	0.580493	0.870561	0.842653	0.274961	0.999985	0.974287
1415965_at	10.4126	3.29911	0.00817743	7.11349	-3.81438	turquoise	1415965_at	Scd1	0.022	0.006	-0.018	-0.012	0.04	-0.033	0.863849	0.996781	0.869959	0.923338	0.999985	0.982249
1415966_a_at	33.1381	22.1245	0.0548395	11.0136	11.1109	turquoise	1415966_a_at	Ndufv1	-0.04	-0.014	-0.063	-0.076	0.023	-0.036	0.371551	0.963621	0.124126	0.039014	0.999985	0.904221
1415973_at	127.611	61.8264	0.535746	65.7851	-3.9587	blue	1415973_at	Marcks	0.062	-0.066	0.128	0.061	-0.065	-0.001	0.501706	0.877994	0.119279	0.475766	0.999985	0.999543
1415974_at	8.06494	0.756512	0.406981	7.30843	-6.55192	grey	1415974_at	Map2k2	0.035	0.061	-0.022	0.04	0.057	0.005	0.545232	0.763329	0.681823	0.450138	0.999985	0.995971
1415977_at	76.7101	7.20282	0.866173	69.5072	-62.3044	grey60	1415977_at	Isyna1	-0.077	-0.202	-0.014	-0.217	-0.062	-0.14	0.734455	0.801203	0.948272	0.237552	0.999985	0.9246
1415982_at	15.0831	3.98705	0.101358	11.0961	-7.10905	black	1415982_at	5031400M07Rik	-0.039	0.021	-0.073	-0.052	0.033	-0.012	0.602429	0.963799	0.253328	0.445694	0.999985	0.991787
1415985_at	93.0477	16.1673	0.411004	76.8804	-60.7131	black	1415985_at	Sf3b3	0.022	0.071	-0.004	0.068	0.026	0.046	0.838417	0.871147	0.97006	0.425773	0.999985	0.956829
1415988_at	396.457	336.43	0.833902	60.0266	276.404	turquoise	1415988_at	Hdlbp	0.48	0.422	0.317	0.739	0.163	0.259	0.056797	0.46992	0.194799	0.000425	0.999985	0.893245
1415990_at	73.9021	6.18204	0.310356	67.7201	-61.538	salmon	1415990_at	Vdac2	-0.072	-0.006	-0.058	-0.064	-0.014	0.008	0.171761	0.990662	0.234259	0.194428	0.999985	0.992727
1415991_a_at	149.03	31.1834	0.185458	117.847	-86.6632	green	1415991_a_at	Klhdc3	-0.112	0.003	-0.136	-0.133	0.023	-0.02	0.14052	0.997561	0.066688	0.044444	0.999985	0.989485
1415993_at	198.911	139.658	0.830594	59.2531	80.405	green	1415993_at	Sqle	-0.33	0.024	-0.207	-0.183	-0.124	0.147	0.091783	0.990117	0.266068	0.344293	0.999985	0.9246
1415996_at	8.45775	2.41444	0.284831	6.04332	-3.62888	darkgrey	1415996_at	Txnip	-0.052	0.027	-0.048	-0.021	-0.004	0.031	0.716505	0.974148	0.702614	0.886677	0.999985	0.989696
1415998_at	49.5784	26.7427	0.174356	22.8356	3.90715	yellow	1415998_at	Vdac1	-0.037	-0.066	-0.017	-0.083	-0.02	-0.046	0.788616	0.925561	0.891536	0.465385	0.999985	0.976654
1416000_a_at	41.2509	18.7657	0.222321	22.4852	-3.71949	red	1416000_a_at	Prdx1	0.028	-0.026	0.022	-0.004	0.006	-0.032	0.685479	0.945386	0.721934	0.95475	0.999985	0.956829
1416003_at	95.4277	48.9292	0.579675	46.4986	2.43061	red	1416003_at	Cldn11	0.168	-0.11	0.292	0.182	-0.124	0.014	0.545036	0.945386	0.219509	0.471942	0.999985	0.9977
1416011_x_at	12.0736	2.66554	0.0315792	9.40803	-6.74249	red	1416011_x_at	Ehd1	-0.055	-0.029	-0.058	-0.087	0.003	-0.032	0.54633	0.960534	0.456405	0.274165	0.999985	0.977991
1416012_at	118.018	37.5739	0.325591	80.4445	-42.8706	blue	1416012_at	Ehd1	-0.106	-0.019	-0.101	-0.119	-0.006	-0.013	0.402942	0.98284	0.369683	0.303928	0.999985	0.994871
1416014_at	43.5631	21.3317	0.0528744	22.2314	-0.899684	turquoise	1416014_at	Abce1	-0.086	-0.05	-0.011	-0.061	-0.075	0.025	0.400077	0.934834	0.920734	0.535047	0.999985	0.989696
1416019_at	29.9328	8.82151	0.057514	21.1113	-12.2898	yellow	1416019_at	Dr1	0.016	0.002	0.051	0.053	-0.035	0.036	0.92518	0.997887	0.694748	0.700071	0.999985	0.988413
1416022_at	21.0963	7.79742	0.0485593	13.2989	-5.50149	brown	1416022_at	Fabp5	0.036	-0.031	0.039	0.008	-0.002	-0.029	0.675122	0.950008	0.604284	0.934775	0.999985	0.980477
1416026_a_at	36.8949	1.15546	0.173302	35.7395	-34.584	royalblue	1416026_a_at	Rpl12	0.081	0.008	0.021	0.03	0.06	-0.052	0.107977	0.982154	0.678697	0.571964	0.999985	0.890391
1416029_at	119.579	87.4206	0.51992	32.1584	55.2622	green	1416029_at	Tieg1	-0.461	0.18	-0.318	-0.139	-0.143	0.323	0.119527	0.924041	0.254718	0.660016	0.999985	0.87811
1416035_at	6.68031	1.76487	0.0115065	4.91544	-3.15057	yellow	1416035_at	Hif1a	-0.009	-0.049	-0.001	-0.05	-0.008	-0.041	0.926926	0.898619	0.991031	0.47662	0.999985	0.949931
1416038_at	36.4725	13.4794	0.342671	22.9931	-9.51378	black	1416038_at	Snd1	0.02	0.04	-0.029	0.011	0.049	-0.009	0.858985	0.944575	0.744797	0.920432	0.999985	0.994871
1416039_x_at	21.0155	10.5146	0.0654806	10.5009	0.013665	brown	1416039_x_at	Cyr61	-0.047	0.041	-0.085	-0.044	0.038	0.003	0.675578	0.947626	0.354503	0.674988	0.999985	0.997976
1416044_at	22.6921	4.42713	0.209285	18.265	-13.8379	greenyellow	1416044_at	Fliih	-0.072	-0.036	-0.025	-0.061	-0.047	0.011	0.55778	0.962938	0.838283	0.596558	0.999985	0.994871
1416048_at	29.1642	4.84005	0.123043	24.3241	-19.4841	black	1416048_at	Phc2	-0.092	0	-0.068	-0.068	-0.024	0.025	0.238895	0.99986	0.342071	0.36482	0.999985	0.984095
1416050_a_at	30.7139	5.75534	0.389121	24.9586	-19.2033	cyan	1416050_a_at	Scarb1	-0.064	-0.021	-0.097	-0.118	0.033	-0.054	0.54158	0.973822	0.27919	0.192471	0.999985	0.954048
1416060_at	194.567	95.2005	0.592872	99.3668	-4.16634	brown	1416060_at	Tbc1d15	0.146	-0.069	0.171	0.102	-0.025	-0.044	0.233019	0.925563	0.133357	0.384601	0.999985	0.981277
1416061_at	11.6453	0.470752	0.25325	11.1745	-10.7038	grey	1416061_at	Tbc1d15	-0.033	-0.054	-0.044	-0.098	0.011	-0.065	0.657298	0.872327	0.482058	0.100263	0.999985	0.893609
1416062_at	233.184	179.508	0.444942	53.6766	125.831	turquoise	1416062_at	Tbc1d15	0.394	0.14	0.398	0.538	-0.003	0.143	0.029789	0.885198	0.040807	0.000459	0.999985	0.9246
1416065_a_at	187.168	88.072	0.548478	99.0965	-11.0245	brown	1416065_a_at	Ankrd10	0.151	-0.054	0.264	0.21	-0.113	0.059	0.288519	0.950993	0.052811	0.090229	0.999985	0.976288
1416066_at	56.1286	49.8962	0.591131	6.23238	43.6638	red	1416066_at	Cd9	-0.051	0.014	-0.063	-0.048	0.012	0.003	0.749531	0.990662	0.641427	0.742196	0.999985	0.99925
1416071_at	18.2669	0.354935	0.190944	17.912	-17.5571	grey	1416071_at	Ddx18	-0.028	-0.03	-0.019	-0.05	-0.008	-0.022	0.694779	0.938043	0.760884	0.407771	0.999985	0.981277
1416074_a_at	34.5091	4.38785	0.658111	30.1213	-25.7334	royalblue	1416074_a_at	Rpl28	0.063	0.04	0.019	0.059	0.044	-0.004	0.197449	0.87181	0.691644	0.191765	0.999985	0.9977
1416080_at	26.7266	13.4878	0.0879372	13.2388	0.249068	yellow	1416080_at	Adam15	0.038	-0.042	-0.033	-0.074	0.07	-0.112	0.757683	0.95022	0.759643	0.468697	0.999985	0.877811
1416081_at	50.0268	31.4754	0.0780174	18.5514	12.9241	turquoise	1416081_at	Smad1	0.068	0.12	0.005	0.125	0.063	0.057	0.48575	0.67451	0.95808	0.13339	0.999985	0.943155
1416083_at	7.60357	0.722116	0.044241	6.88146	-6.15934	tan	1416083_at	Zfand5	-0.016	0.013	0.006	0.018	-0.022	0.035	0.737885	0.963892	0.897836	0.671529	0.999985	0.904356
1416084_at	205.862	181.711	0.450403	24.1508	157.56	turquoise	1416084_at	Zfand5	0.226	0.182	0.091	0.273	0.135	0.047	0.006822	0.167217	0.254409	8.8e-05	0.999985	0.955158
1416085_s_at	164.921	148.445	0.367948	16.4761	131.969	turquoise	1416085_s_at	Zfand5	0.213	0.129	0.144	0.273	0.069	0.06	0.001953	0.304068	0.040056	4e-06	0.999985	0.90384
1416086_at	50.3562	10.8927	0.276914	39.4635	-28.5707	black	1416086_at	Tpst2	-0.027	0.051	-0.066	-0.015	0.039	0.012	0.774046	0.907175	0.359358	0.872687	0.999985	0.992727
1416091_at	77.3232	62.4035	0.739308	14.9197	47.4838	red	1416091_at	Mtap4	0.056	-0.006	0.021	0.015	0.035	-0.041	0.68762	0.997449	0.877588	0.922602	0.999985	0.982249
1416093_a_at	37.0665	1.52308	0.819371	35.5434	-34.0203	grey	1416093_a_at	Mrpl20	0.014	0.057	-0.037	0.02	0.05	0.006	0.8644	0.8454	0.532823	0.771001	0.999985	0.994871
1416096_at	53.7832	30.5927	0.0758294	23.1905	7.40218	turquoise	1416096_at	AI413782	-0.074	0.018	-0.104	-0.087	0.03	-0.012	0.262942	0.967563	0.0945	0.149208	0.999985	0.991758
1416097_at	76.1947	36.069	0.235161	40.1257	-4.05664	yellow	1416097_at	Lrrc4	0.103	0.136	0.023	0.159	0.08	0.056	0.370114	0.72466	0.848721	0.112202	0.999985	0.961847
1416102_at	18.7434	8.02231	0.0198847	10.7211	-2.69881	turquoise	1416102_at	Ywhaz	0.028	0.008	0.02	0.028	0.009	0	0.727542	0.990159	0.788358	0.708021	0.999985	0.999674
1416105_at	101.808	19.711	0.501091	82.0974	-62.3864	black	1416105_at	Nnt	0.063	0.113	-0.015	0.098	0.078	0.035	0.645068	0.84279	0.911811	0.412616	0.999985	0.988413
1416111_at	28.4749	7.98649	0.539971	20.4884	-12.5019	cyan	1416111_at	Cd83	0.239	-0.12	0.157	0.037	0.082	-0.202	0.387056	0.944622	0.533231	0.907455	0.999985	0.921058
1416113_at	34.3909	6.99809	0.04162	27.3928	-20.3948	green	1416113_at	Fkbp8	-0.012	-0.029	-0.079	-0.108	0.067	-0.096	0.911747	0.958354	0.289198	0.144936	0.999985	0.859467
1416116_at	114.294	60.6955	0.525947	53.5987	7.09682	blue	1416116_at	Orc3l	0.06	-0.024	0.087	0.063	-0.027	0.003	0.670624	0.977871	0.45726	0.624498	0.999985	0.998485
1416122_at	50.84	28.9689	0.172288	21.8712	7.09769	green	1416122_at	Ccnd2	-0.346	0.14	-0.375	-0.235	0.029	0.111	0.060227	0.885198	0.047726	0.187424	0.999985	0.949931
1416123_at	25.8765	16.0069	0.0951988	9.86954	6.1374	green	1416123_at	Ccnd2	-0.14	0.221	-0.221	0	0.081	0.14	0.56439	0.813253	0.28201	0.999486	0.999985	0.941422
1416125_at	57.5122	14.0479	0.481332	43.4643	-29.4165	purple	1416125_at	Fkbp5	0.013	-0.001	0.004	0.002	0.009	-0.011	0.926926	0.998046	0.975097	0.985553	0.999985	0.994871
1416132_at	125.179	16.0795	0.408771	109.099	-93.0197	black	1416132_at	Efr3a	-0.28	0.153	-0.045	0.108	-0.235	0.389	0.508997	0.951818	0.918702	0.806811	0.999985	0.893245
1416133_at	207.986	149.675	0.890169	58.3104	91.3649	green	1416133_at	Efr3a	-0.502	-0.001	-0.294	-0.295	-0.208	0.206	0.138818	0.999166	0.351856	0.372001	0.999985	0.945539
1416140_a_at	86.9991	42.9436	0.279982	44.0555	-1.11185	yellow	1416140_a_at	Dhx30	-0.123	-0.071	-0.098	-0.169	-0.025	-0.046	0.352995	0.929094	0.407889	0.149581	0.999985	0.981277
1416142_at	26.9058	1.69811	0.422174	25.2077	-23.5096	darkred	1416142_at	Rps6	0.123	-0.061	0.089	0.028	0.034	-0.095	0.17434	0.904621	0.288668	0.77646	0.999985	0.878557
1416147_at	122.92	53.8912	0.351357	69.0285	-15.1373	yellow	1416147_at	Hspa4	-0.129	-0.253	-0.017	-0.27	-0.112	-0.141	0.724843	0.872327	0.961315	0.379675	0.999985	0.973261
1416148_at	117.014	73.2329	0.435541	43.7815	29.4514	green	1416148_at	Laptm4b	-0.16	0.034	-0.135	-0.1	-0.026	0.06	0.132685	0.96296	0.180875	0.334118	0.999985	0.952593
1416153_at	5.34547	1.7228	0.0102461	3.62268	-1.89988	green	1416153_at	Srp54	-0.004	0.024	-0.029	-0.005	0.025	-0.001	0.945582	0.929579	0.48545	0.926548	0.999985	0.999388
1416154_at	15.7448	10.2486	0.0254029	5.49622	4.75235	turquoise	1416154_at	Srp54	0.089	0.067	0.062	0.129	0.027	0.04	0.447699	0.922789	0.557212	0.212153	0.999985	0.981277
1416155_at	76.6196	3.86579	0.579187	72.7538	-68.888	lightyellow	1416155_at	Hmgb3	0.081	-0.15	0.032	-0.118	0.049	-0.199	0.581857	0.769047	0.824487	0.360987	0.999985	0.791085
1416161_at	129.7	62.4483	0.388904	67.2521	-4.80376	brown	1416161_at	Rad21	0.062	-0.023	0.133	0.11	-0.071	0.048	0.663787	0.977879	0.256444	0.3688	0.999985	0.978774
1416167_at	53.4451	21.0291	0.125067	32.416	-11.3869	green	1416167_at	Prdx4	0.005	0.049	-0.004	0.046	0.008	0.041	0.971773	0.935662	0.974253	0.65117	0.999985	0.976288
1416170_at	76.1888	11.1582	0.560173	65.0306	-53.8724	salmon	1416170_at	Trap1	-0.092	-0.079	-0.136	-0.215	0.044	-0.123	0.346079	0.868409	0.125763	0.004663	0.999985	0.829721
1416171_at	2.67609	0.402167	0.216354	2.27392	-1.87175	grey	1416171_at	C12orf41	0.012	0.035	-0.019	0.016	0.031	0.005	0.817037	0.867558	0.645351	0.712565	0.999985	0.994871
1416172_at	36.4335	18.3767	0.15924	18.0568	0.319893	blue	1416172_at	Pes1	-0.046	-0.012	-0.002	-0.015	-0.044	0.032	0.530418	0.978131	0.977503	0.856138	0.999985	0.970009
1416178_a_at	85.2494	77.1746	0.914305	8.07477	69.0999	red	1416178_a_at	Plekhb1	0.023	-0.008	-0.004	-0.012	0.027	-0.035	0.902469	0.997449	0.982944	0.947459	0.999985	0.989696
1416179_a_at	163.194	82.8913	0.516215	80.3031	2.58819	brown	1416179_a_at	Rdx	0.181	-0.075	0.25	0.174	-0.069	-0.006	0.362818	0.950838	0.16257	0.342655	0.999985	0.997976
1416180_a_at	272.951	222.92	0.552547	50.0305	172.89	turquoise	1416180_a_at	Rdx	0.344	0.16	0.349	0.509	-0.005	0.165	0.022703	0.805743	0.034846	6.4e-05	0.999985	0.878557
1416184_s_at	105.405	65.5362	0.42728	39.8691	25.6671	yellow	1416184_s_at	Hmga1	0.052	0.123	-0.031	0.092	0.083	0.04	0.750782	0.858772	0.835834	0.508292	0.999985	0.988413
1416201_at	72.1119	41.4187	0.270039	30.6932	10.7254	yellow	1416201_at	Crk	-0.017	-0.012	-0.003	-0.014	-0.015	0.003	0.864919	0.984213	0.97702	0.87846	0.999985	0.997976
1416209_at	35.2994	2.38998	0.358076	32.9095	-30.5195	lightyellow	1416209_at	Glud1	0.012	-0.042	-0.002	-0.044	0.014	-0.056	0.913247	0.935662	0.987239	0.608282	0.999985	0.930294
1416212_at	78.6532	36.5113	0.227378	42.142	-5.63071	brown	1416212_at	Magoh	0.072	-0.014	0.105	0.092	-0.033	0.02	0.308607	0.976943	0.106728	0.146151	0.999985	0.988413
1416213_x_at	24.9697	3.00708	0.150964	21.9626	-18.9555	salmon	1416213_x_at	Surf4	-0.15	-0.034	-0.085	-0.12	-0.065	0.031	0.0627	0.948988	0.270349	0.115102	0.999985	0.981277
1416215_at	139.027	68.5079	0.593644	70.5188	-2.01098	blue	1416215_at	Gosr1	0.045	0.053	0.043	0.096	0.002	0.051	0.743256	0.944593	0.719614	0.401617	0.999985	0.974287
1416217_a_at	12.808	1.31694	0.197522	11.491	-10.1741	royalblue	1416217_a_at	Rpl37a	0.014	0.005	-0.002	0.003	0.016	-0.01	0.756814	0.985436	0.965419	0.94246	0.999985	0.988413
1416220_at	81.8291	30.1719	0.187899	51.6572	-21.4853	brown	1416220_at	Spcs1	0.034	-0.016	0.057	0.041	-0.023	0.007	0.594511	0.964522	0.287489	0.479624	0.999985	0.994871
1416221_at	48.7372	26.538	0.15783	22.1992	4.33874	green	1416221_at	Fstl1	-0.114	0.128	-0.115	0.012	0.001	0.126	0.384058	0.805528	0.31835	0.935438	0.999985	0.888175
1416222_at	197.06	60.5923	0.360363	136.468	-75.8757	green	1416222_at	Nsdhl	-0.236	-0.039	-0.149	-0.188	-0.087	0.049	0.023436	0.958622	0.14751	0.046728	0.999985	0.973258
1416230_at	20.8127	8.92336	0.0581781	11.8893	-2.96597	yellow	1416230_at	Rfk	-0.003	-0.013	0.015	0.002	-0.018	0.005	0.974658	0.977194	0.833467	0.982776	0.999985	0.9977
1416232_at	75.7578	37.247	0.441274	38.5108	-1.26377	red	1416232_at	Olig2	0.128	0.077	0.116	0.192	0.013	0.064	0.461355	0.942416	0.450452	0.21108	0.999985	0.977598
1416241_at	26.9762	1.91058	0.229757	25.0656	-23.155	grey60	1416241_at	Sec13	0	0.01	-0.034	-0.023	0.033	-0.023	0.997326	0.978897	0.540727	0.701647	0.999985	0.976654
1416243_a_at	62.0959	4.38617	0.657859	57.7097	-53.3236	royalblue	1416243_a_at	Rpl35	0.115	0.014	0.079	0.093	0.036	-0.022	0.036962	0.969479	0.148286	0.067334	0.999985	0.979294
1416250_at	65.4655	25.6211	0.222015	39.8445	-14.2234	blue	1416250_at	Btg2	-0.065	-0.061	-0.068	-0.129	0.003	-0.064	0.806075	0.964661	0.763559	0.559291	0.999985	0.988413
1416260_a_at	21.7144	10.8171	0.128153	10.8973	-0.0801685	red	1416260_a_at	Snx1	0.045	0	0.005	0.005	0.04	-0.04	0.60452	0.999554	0.954118	0.956831	0.999985	0.961847
1416283_at	72.0232	12.1668	0.610807	59.8564	-47.6896	salmon	1416283_at	Gart	-0.126	0.002	-0.15	-0.148	0.024	-0.022	0.20386	0.997789	0.108045	0.091921	0.999985	0.990791
1416286_at	31.8719	8.65283	0.296478	23.219	-14.5662	purple	1416286_at	Rgs4	0.054	0.057	-0.118	-0.061	0.172	-0.115	0.716241	0.944622	0.316419	0.648144	0.999985	0.90384
1416287_at	34.0292	19.3104	0.0478643	14.7188	4.59167	turquoise	1416287_at	Rgs4	0.147	0.196	-0.081	0.115	0.228	-0.032	0.428452	0.769245	0.640576	0.511654	0.999985	0.991787
1416292_at	59.8212	21.2148	0.138315	38.6064	-17.3916	yellow	1416292_at	Prdx3	-0.023	0.015	-0.034	-0.018	0.01	0.005	0.715342	0.966051	0.520691	0.758736	0.999985	0.996083
1416300_a_at	6.51517	0.80989	0.435696	5.70528	-4.89539	grey	1416300_a_at	Slc25a3	0.005	0.016	-0.014	0.002	0.02	-0.004	0.91105	0.944622	0.687412	0.972864	0.999985	0.994871
1416301_a_at	169.192	96.7933	0.575663	72.3988	24.3944	green	1416301_a_at	Ebf1	0.748	-0.038	0.478	0.441	0.27	-0.308	0.025477	0.990662	0.150365	0.179204	0.999985	0.90384
1416305_at	67.4125	22.7097	0.135062	44.7028	-21.9931	green	1416305_at	Sh3bp4	-0.203	0.028	-0.214	-0.186	0.012	0.017	0.021972	0.963799	0.031727	0.014352	0.999985	0.991787
1416311_s_at	99.0436	13.7176	0.840416	85.326	-71.6085	tan	1416311_s_at	Tuba3a	-0.048	0.037	0.049	0.086	-0.097	0.134	0.801047	0.971502	0.762076	0.592458	0.999985	0.90384
1416317_a_at	260.781	209.996	0.520512	50.7852	159.211	turquoise	1416317_a_at	Stambp	0.37	0.105	0.269	0.374	0.101	0.004	0.004736	0.875127	0.044439	0.000472	0.999985	0.997976
1416319_at	8.33092	1.60473	0.0104624	6.72619	-5.12146	yellow	1416319_at	Adk	-0.022	0.03	-0.056	-0.025	0.034	-0.003	0.76526	0.939163	0.333503	0.701162	0.999985	0.9977
1416332_at	41.0362	16.309	0.0404248	24.7271	-8.41808	turquoise	1416332_at	Cirbp	0.123	-0.024	0.159	0.135	-0.036	0.012	0.09061	0.963022	0.038716	0.032944	0.999985	0.992338
1416344_at	61.4677	50.4892	0.598156	10.9786	39.5106	red	1416344_at	Lamp2	0.034	-0.072	0.051	-0.021	-0.016	-0.056	0.829538	0.929094	0.695419	0.889358	0.999985	0.974797
1416348_at	35.5793	0.492251	0.264816	35.087	-34.5948	grey	1416348_at	Men1	-0.017	-0.058	-0.009	-0.067	-0.008	-0.05	0.938476	0.958536	0.960693	0.696968	0.999985	0.98669
1416352_s_at	65.0611	8.53001	0.0507308	56.5311	-48.0011	green	1416352_s_at	Gpsn2	-0.067	-0.019	-0.096	-0.115	0.028	-0.048	0.429509	0.971046	0.201969	0.115866	0.999985	0.947914
1416354_at	13.3277	1.38834	0.0352943	11.9394	-10.551	black	1416354_at	Rbmx	0.068	-0.001	0.079	0.078	-0.011	0.01	0.315844	0.998145	0.198688	0.20625	0.999985	0.992727
1416355_at	297.049	75.722	0.493688	221.327	-145.605	yellow	1416355_at	Rbmx	0.277	0.024	0.288	0.313	-0.012	0.036	0.169195	0.989818	0.130056	0.080642	0.999985	0.991787
1416357_a_at	85.7453	63.3547	0.750577	22.3906	40.9642	red	1416357_a_at	Mcam	0.138	-0.028	0.083	0.055	0.055	-0.083	0.547005	0.986811	0.694098	0.816297	0.999985	0.977481
1416360_at	198.599	67.461	0.439829	131.138	-63.6765	yellow	1416360_at	Snag1	0.235	0.085	0.08	0.165	0.155	-0.07	0.08055	0.922789	0.543544	0.203301	0.999985	0.961806
1416364_at	14.6107	1.2364	0.665144	13.3743	-12.1379	grey	1416364_at	Hsp90ab1	-0.055	0.027	-0.052	-0.025	-0.003	0.03	0.381067	0.944622	0.347431	0.694908	0.999985	0.962576
1416365_at	257.966	157.391	0.390121	100.576	56.8154	turquoise	1416365_at	Hsp90ab1	0.185	0.164	0.148	0.312	0.037	0.127	0.429452	0.885198	0.478386	0.121339	0.999985	0.951788
1416366_at	4.54806	1.02556	0.0121501	3.52249	-2.49693	red	1416366_at	Ndufc2	-0.008	-0.011	0.017	0.006	-0.025	0.014	0.889529	0.971046	0.722231	0.920701	0.999985	0.986994
1416367_at	14.5627	3.57946	0.0233372	10.9832	-7.40375	yellow	1416367_at	C7orf55	0.055	0.002	0.01	0.012	0.045	-0.043	0.397956	0.997561	0.883509	0.868379	0.999985	0.925849
1416368_at	96.4151	19.3641	0.663483	77.0511	-57.687	purple	1416368_at	Gsta4	-0.068	0.035	-0.081	-0.045	0.013	0.023	0.732691	0.974561	0.632662	0.814911	0.999985	0.993639
1416369_at	48.1188	16.2422	0.105895	31.8765	-15.6343	yellow	1416369_at	5730414C17Rik	0.034	-0.001	0.025	0.024	0.009	-0.01	0.725141	0.998145	0.775713	0.796891	0.999985	0.994871
1416371_at	70.0504	61.5343	0.72901	8.51607	53.0182	red	1416371_at	Apod	0.065	-0.015	0.041	0.025	0.024	-0.039	0.759897	0.993185	0.832093	0.90695	0.999985	0.990791
1416375_at	6.19214	1.69774	0.010097	4.4944	-2.79666	green	1416375_at	Ap3m1	0	0.003	-0.022	-0.02	0.022	-0.019	0.997784	0.997449	0.638755	0.701162	0.999985	0.976654
1416379_at	22.5325	5.6795	0.0492148	16.853	-11.1735	blue	1416379_at	Panx1	0	-0.009	0.054	0.045	-0.054	0.045	0.998909	0.990117	0.453954	0.565584	0.999985	0.949931
1416384_a_at	87.3312	7.11258	0.357072	80.2186	-73.106	salmon	1416384_a_at	Cope	-0.075	0.017	-0.085	-0.067	0.01	0.008	0.144085	0.961424	0.086841	0.15731	0.999985	0.992727
1416396_at	69.8252	34.219	0.213103	35.6062	-1.38713	brown	1416396_at	Snx4	-0.037	0.016	-0.077	-0.061	0.04	-0.024	0.788549	0.984702	0.473267	0.605812	0.999985	0.9913
1416398_at	80.5391	39.4309	0.234509	41.1082	-1.67729	green	1416398_at	Mesdc1	0.139	0.054	0.117	0.171	0.022	0.032	0.472877	0.963892	0.49439	0.326566	0.999985	0.991787
1416402_at	65.0881	4.34353	0.61826	60.7446	-56.4011	darkgreen	1416402_at	Abcb10	-0.088	0.032	-0.056	-0.024	-0.032	0.064	0.300978	0.951818	0.473267	0.796902	0.999985	0.918276
1416403_at	309.549	107.485	0.700775	202.064	-94.5791	yellow	1416403_at	Abcb10	0.183	0.16	0.225	0.386	-0.042	0.203	0.468073	0.904198	0.301036	0.062511	0.999985	0.90384
1416412_at	204.927	101.198	0.630221	103.729	-2.53099	brown	1416412_at	Nsmaf	0.145	-0.141	0.235	0.095	-0.091	-0.05	0.286973	0.795091	0.066338	0.471336	0.999985	0.979294
1416418_at	121.256	32.439	0.774536	88.8165	-56.3775	magenta	1416418_at	Gabarapl1	0.038	-0.171	0	-0.171	0.038	-0.209	0.825085	0.72466	0.998704	0.184651	0.999985	0.771294
1416419_s_at	71.6078	29.8078	0.711712	41.8	-11.9921	magenta	1416419_s_at	Gabarapl1	0.004	-0.103	-0.09	-0.193	0.094	-0.197	0.97787	0.803865	0.326934	0.019791	0.999985	0.529569
1416420_a_at	191.603	80.779	0.200225	110.824	-30.0447	turquoise	1416420_a_at	Rpl9	0.091	-0.017	0.101	0.084	-0.01	-0.008	0.046016	0.957968	0.039867	0.043582	0.999985	0.992126
1416421_a_at	125.243	70.7958	0.17548	54.4467	16.3491	turquoise	1416421_a_at	Ssb	0.27	0.035	0.285	0.32	-0.015	0.05	0.040368	0.969479	0.041157	0.004204	0.999985	0.981277
1416422_a_at	135.037	79.0787	0.492471	55.9583	23.1204	brown	1416422_a_at	Ssb	0.187	-0.077	0.28	0.203	-0.093	0.016	0.138566	0.923383	0.035493	0.070089	0.999985	0.994871
1416424_at	45.8184	27.5529	0.326425	18.2655	9.28737	red	1416424_at	M6prbp1	0.051	-0.014	-0.015	-0.029	0.066	-0.08	0.793443	0.993622	0.933362	0.880094	0.999985	0.964168
1416427_at	74.4749	40.045	0.261083	34.4299	5.61509	yellow	1416427_at	Ccni	0.008	0.125	-0.029	0.096	0.037	0.089	0.953083	0.679373	0.774893	0.294973	0.999985	0.903192
1416429_a_at	219.222	130.794	0.814532	88.4282	42.3654	brown	1416429_a_at	Cat	0.151	-0.048	0.292	0.245	-0.141	0.094	0.369661	0.96407	0.062187	0.089103	0.999985	0.949931
1416436_a_at	131.7	69.2003	0.451169	62.4993	6.70099	yellow	1416436_a_at	Bfzb	-0.036	-0.114	-0.032	-0.145	-0.004	-0.11	0.797549	0.814659	0.791561	0.17001	0.999985	0.897895
1416440_at	119.334	17.851	0.154685	101.483	-83.632	blue	1416440_at	Cd164	0.02	-0.071	0.092	0.021	-0.071	0.001	0.858562	0.875323	0.271778	0.836752	0.999985	0.999543
1416442_at	59.1968	37.5881	0.223549	21.6087	15.9795	green	1416442_at	Ier2	-0.146	-0.031	-0.168	-0.199	0.022	-0.053	0.330164	0.974409	0.213745	0.133788	0.999985	0.981277
1416443_a_at	122.062	39.2268	0.936606	82.8352	-43.6084	magenta	1416443_a_at	Sae1	-0.107	-0.246	-0.099	-0.345	-0.008	-0.238	0.559681	0.569704	0.535085	0.012671	0.999985	0.798392
1416451_s_at	23.9099	9.78523	0.0847923	14.1247	-4.33947	blue	1416451_s_at	Tbn	0.017	0.049	-0.031	0.018	0.048	0.001	0.898619	0.939163	0.767668	0.878544	0.999985	0.999543
1416455_a_at	94.0715	76.7489	0.909261	17.3227	59.4262	red	1416455_a_at	Cryab	0.021	-0.097	0.038	-0.058	-0.018	-0.079	0.952337	0.952175	0.889731	0.840167	0.999985	0.984726
1416457_at	196.189	110.162	0.655169	86.0277	24.1339	green	1416457_at	Ddah2	-0.273	0.081	-0.281	-0.201	0.008	0.072	0.12615	0.944915	0.101386	0.240135	0.999985	0.976654
1416461_at	24.1468	9.09071	0.0566134	15.0561	-5.96538	brown	1416461_at	Gpiap1	0.014	-0.056	0.047	-0.009	-0.033	-0.022	0.847595	0.815191	0.369327	0.898113	0.999985	0.977296
1416462_at	13.5254	5.88898	0.0383947	7.63642	-1.74745	yellow	1416462_at	Gpiap1	-0.023	-0.025	-0.007	-0.031	-0.017	-0.008	0.724086	0.945386	0.915596	0.593259	0.999985	0.993128
1416463_at	22.0606	4.90376	0.231817	17.1568	-12.2531	greenyellow	1416463_at	Gpiap1	-0.077	-0.026	-0.037	-0.063	-0.041	0.015	0.297469	0.958348	0.600861	0.370741	0.999985	0.9913
1416467_at	68.9366	26.7494	0.1744	42.1872	-15.4377	yellow	1416467_at	Ddx3x	0.005	-0.011	-0.022	-0.033	0.027	-0.038	0.964675	0.98456	0.790936	0.689931	0.999985	0.96773
1416469_at	4.04296	1.13963	0.0426274	2.90333	-1.7637	pink	1416469_at	Luzp1	-0.041	0.055	-0.085	-0.03	0.044	0.011	0.636983	0.892291	0.236366	0.71687	0.999985	0.993086
1416476_a_at	36.5166	20.3706	0.12686	16.146	4.22456	brown	1416476_a_at	Ube2d2	0.059	-0.013	0.16	0.148	-0.101	0.088	0.470842	0.981251	0.040157	0.021556	0.999985	0.861744
1416482_at	328.155	251.308	0.622911	76.8472	174.461	turquoise	1416482_at	Ttc3	0.364	0.262	0.269	0.531	0.095	0.167	0.079128	0.72466	0.177464	0.001862	0.999985	0.916092
1416484_at	282.453	104.564	0.681733	177.889	-73.3248	yellow	1416484_at	Ttc3	0.211	0.045	0.274	0.319	-0.063	0.108	0.334418	0.974459	0.16607	0.090969	0.999985	0.961136
1416494_at	8.33946	0.358235	0.0536721	7.98122	-7.62299	lightyellow	1416494_at	Ndufs5	-0.007	0	-0.004	-0.004	-0.003	0.003	0.927164	0.999554	0.94878	0.952151	0.999985	0.9977
1416513_at	36.9057	5.50881	0.260419	31.3969	-25.8881	greenyellow	1416513_at	Lamb2	0.018	-0.085	0.025	-0.06	-0.006	-0.078	0.935748	0.935796	0.89416	0.738781	0.999985	0.96878
1416519_at	22.2879	2.25688	0.338498	20.031	-17.7742	royalblue	1416519_at	Rpl36	0.019	0.015	0.005	0.02	0.014	0.001	0.712979	0.963317	0.914208	0.677273	0.999985	0.999543
1416520_x_at	21.0616	2.29598	0.344362	18.7656	-16.4697	royalblue	1416520_x_at	Rpl36	0.05	0.034	0.006	0.04	0.044	-0.01	0.435278	0.929094	0.92371	0.50794	0.999985	0.992057
1416521_at	44.4368	14.8849	0.128982	29.5519	-14.6671	blue	1416521_at	Sepw1	-0.078	0.03	-0.076	-0.046	-0.002	0.032	0.413115	0.961492	0.367795	0.626	0.999985	0.981277
1416527_at	25.9518	10.1016	0.0629089	15.8501	-5.74852	brown	1416527_at	Rab32	0.033	-0.029	0.086	0.057	-0.053	0.024	0.804061	0.968904	0.396356	0.609579	0.999985	0.990791
1416537_at	30.3099	5.42233	0.137846	24.8876	-19.4652	black	1416537_at	Creld1	-0.063	-0.004	-0.054	-0.058	-0.01	0.005	0.490479	0.997449	0.510207	0.497472	0.999985	0.9977
1416541_at	27.1157	5.47186	0.204673	21.6438	-16.172	pink	1416541_at	Skd3	-0.112	0.031	-0.136	-0.105	0.024	0.007	0.142316	0.950008	0.066654	0.135094	0.999985	0.994994
1416549_at	145.578	45.8794	0.397561	99.6981	-53.8187	blue	1416549_at	Slc35b4	0.101	0.029	0.028	0.056	0.073	-0.045	0.458542	0.972195	0.841797	0.677986	0.999985	0.982249
1416550_at	50.0754	7.40712	0.188303	42.6682	-35.2611	black	1416550_at	Slc35b4	0.071	0.003	0.027	0.03	0.045	-0.041	0.436069	0.997561	0.764393	0.746561	0.999985	0.96878
1416556_at	77.7619	49.5379	0.122789	28.2239	21.314	turquoise	1416556_at	Sas	-0.077	-0.011	-0.06	-0.071	-0.017	0.005	0.128307	0.972772	0.205773	0.124125	0.999985	0.994871
1416560_at	1.14141	0.0900273	0.048432	1.05138	-0.961355	grey	1416560_at	Slc13a3	0.066	0.051	-0.034	0.016	0.1	-0.049	0.464982	0.924041	0.6872	0.868379	0.999985	0.949931
1416561_at	152.881	64.4548	0.558523	88.4265	-23.9717	blue	1416561_at	Gad1	0.127	-0.059	0.176	0.117	-0.049	-0.01	0.099247	0.883201	0.034148	0.096992	0.999985	0.994415
1416562_at	98.1672	37.7658	0.0936092	60.4014	-22.6356	turquoise	1416562_at	Gad1	0.155	-0.045	0.134	0.088	0.022	-0.067	0.322953	0.964011	0.343334	0.567312	0.999985	0.973884
1416568_a_at	140.522	115.647	0.286652	24.8747	90.7724	turquoise	1416568_a_at	Acin1	0.148	0.13	0.079	0.209	0.069	0.061	0.184573	0.763329	0.445559	0.025294	0.999985	0.955079
1416572_at	56.2644	32.28	0.201027	23.9843	8.29569	brown	1416572_at	Mmp14	-0.03	0.038	-0.107	-0.069	0.078	-0.04	0.80821	0.953544	0.247953	0.484873	0.999985	0.976749
1416576_at	71.5919	9.99487	0.0594429	61.597	-51.6022	green	1416576_at	Socs3	-0.134	-0.03	-0.122	-0.153	-0.012	-0.019	0.324579	0.971862	0.314453	0.217841	0.999985	0.992727
1416580_a_at	106.565	12.0598	0.605434	94.5049	-82.4451	salmon	1416580_a_at	Stub1	-0.084	-0.048	-0.108	-0.156	0.023	-0.072	0.30206	0.922789	0.150108	0.018142	0.999985	0.903192
1416590_a_at	67.8912	1.50233	0.00372379	66.3889	-64.8866	turquoise	1416590_a_at	Rab34	0.057	0	0.049	0.049	0.008	-0.008	0.662126	0.99994	0.67565	0.69306	0.999985	0.9977
1416593_at	107.656	6.75409	0.96138	100.902	-94.1477	darkgreen	1416593_at	Glrx1	-0.173	-0.112	-0.089	-0.2	-0.084	-0.027	0.415464	0.929094	0.658136	0.300704	0.999985	0.993434
1416601_a_at	88.2466	49.4647	0.322497	38.782	10.6827	yellow	1416601_a_at	Dscr1	-0.025	-0.043	-0.005	-0.047	-0.02	-0.023	0.930088	0.974561	0.984656	0.842183	0.999985	0.994871
1416603_at	31.1302	7.31314	0.0434937	23.817	-16.5039	green	1416603_at	Rpl22	0.072	0.05	0.017	0.068	0.054	-0.004	0.280865	0.875323	0.799765	0.275451	0.999985	0.9977
1416616_s_at	33.3599	7.50903	0.280873	25.8509	-18.3418	pink	1416616_s_at	Clpp	0.034	-0.038	0.037	-0.001	-0.003	-0.035	0.685892	0.935258	0.606441	0.994026	0.999985	0.969241
1416630_at	29.5767	0.928363	0.00230111	28.6484	-27.72	turquoise	1416630_at	Id3	0.037	-0.017	-0.001	-0.018	0.038	-0.055	0.786653	0.984213	0.995166	0.895811	0.999985	0.967802
1416634_at	82.3929	39.999	0.249098	42.3938	-2.39481	brown	1416634_at	5730536A07Rik	-0.014	-0.091	0.053	-0.038	-0.067	-0.024	0.906184	0.809557	0.536242	0.690597	0.999985	0.98957
1416644_a_at	90.1931	28.5147	0.0706787	61.6784	-33.1637	turquoise	1416644_a_at	Sema3b	-0.085	-0.046	-0.099	-0.145	0.014	-0.06	0.570237	0.961424	0.439801	0.266918	0.999985	0.974287
1416647_at	70.6837	7.4181	0.372409	63.2656	-55.8475	salmon	1416647_at	Bckdha	-0.035	-0.049	-0.055	-0.104	0.02	-0.069	0.729392	0.926229	0.504144	0.198205	0.999985	0.910398
1416652_at	1.9258	0.14594	0.0785112	1.77986	-1.63392	grey	1416652_at	Aspn	-0.075	-0.031	0.065	0.033	-0.14	0.108	0.533436	0.964142	0.544045	0.786341	0.999985	0.894848
1416654_at	5.79263	2.65419	0.0314448	3.13843	-0.484243	red	1416654_at	Slc31a2	-0.04	-0.018	-0.046	-0.064	0.006	-0.024	0.634264	0.971751	0.518624	0.383355	0.999985	0.984095
1416656_at	22.3179	8.94133	0.213489	13.3766	-4.43527	magenta	1416656_at	Clic1	-0.033	-0.062	-0.138	-0.2	0.105	-0.167	0.872694	0.951818	0.355517	0.181576	0.999985	0.878557
1416658_at	172.597	131.007	0.779143	41.5899	89.4171	green	1416658_at	Frzb	-1.036	0.383	-0.733	-0.351	-0.303	0.686	0.102439	0.924041	0.222712	0.596802	0.999985	0.878557
1416661_at	458.116	95.8192	0.624717	362.297	-266.477	yellow	1416661_at	Eif3s10	0.47	0.177	0.443	0.62	0.027	0.15	0.045323	0.889285	0.064283	0.001607	0.999985	0.945539
1416663_at	14.3911	1.08359	0.269395	13.3075	-12.2239	darkred	1416663_at	Ndufa9	-0.032	-0.014	-0.019	-0.033	-0.013	0	0.474922	0.961781	0.652193	0.432522	0.999985	0.999543
1416669_s_at	162.493	73.0486	0.454918	89.4441	-16.3955	brown	1416669_s_at	Naca	0.067	-0.052	0.099	0.046	-0.031	-0.021	0.456525	0.922776	0.212578	0.594365	0.999985	0.989696
1416672_s_at	8.68306	3.92637	0.0937487	4.75669	-0.830317	magenta	1416672_s_at	2210015I05Rik	-0.038	0.016	-0.084	-0.068	0.046	-0.03	0.6351	0.972413	0.207712	0.322427	0.999985	0.976288
1416680_at	121.339	44.4929	0.277085	76.8464	-32.3535	brown	1416680_at	Ube3a	0.148	0.032	0.155	0.187	-0.006	0.038	0.077263	0.957436	0.065389	0.0081	0.999985	0.973261
1416682_at	157.004	64.9688	0.161037	92.0354	-27.0666	turquoise	1416682_at	Ube3a	0.399	-0.214	0.53	0.316	-0.131	-0.083	0.077263	0.8454	0.033373	0.138142	0.999985	0.981277
1416683_at	11.0692	1.28777	0.0441238	9.78143	-8.49365	purple	1416683_at	Plxnb2	-0.058	0.02	-0.065	-0.045	0.007	0.013	0.522333	0.971862	0.40934	0.600899	0.999985	0.992727
1416700_at	28.9977	1.46172	0.786362	27.536	-26.0743	grey	1416700_at	Rhoe	-0.045	0.015	0.039	0.054	-0.084	0.099	0.83929	0.993622	0.838348	0.782734	0.999985	0.953316
1416701_at	36.8804	7.96656	0.202525	28.9138	-20.9472	black	1416701_at	Rhoe	0.014	-0.008	0.057	0.049	-0.043	0.035	0.958255	0.997561	0.776127	0.821097	0.999985	0.991787
1416702_at	202.226	142.938	0.850099	59.288	83.6497	green	1416702_at	Serpini1	-0.517	0.139	-0.299	-0.16	-0.218	0.357	0.165411	0.956614	0.387892	0.684936	0.999985	0.898547
1416704_at	59.7974	18.513	0.1207	41.2844	-22.7714	yellow	1416704_at	Mapk14	0.094	0.007	0.093	0.1	0.001	0.007	0.439959	0.996781	0.38259	0.366857	0.999985	0.9977
1416706_at	21.1681	4.99255	0.0325502	16.1755	-11.183	yellow	1416706_at	Rpe	-0.113	-0.058	-0.104	-0.162	-0.009	-0.049	0.17563	0.898722	0.181	0.019514	0.999985	0.949356
1416713_at	49.1339	5.60519	0.066406	43.5287	-37.9235	red	1416713_at	Tppp3	-0.102	-0.16	-0.082	-0.242	-0.019	-0.14	0.720535	0.912503	0.743785	0.305512	0.999985	0.952593
1416719_a_at	37.5736	6.66734	1	30.9063	-24.239	royalblue	1416719_a_at	Rps10	0.062	0.031	0.013	0.044	0.049	-0.018	0.197412	0.911439	0.803434	0.341445	0.999985	0.979294
1416724_x_at	55.7286	27.7676	0.165143	27.961	-0.19342	green	1416724_x_at	Tcf4	0.049	0.331	-0.057	0.274	0.106	0.225	0.79917	0.177252	0.724515	0.046526	0.999985	0.80607
1416726_s_at	88.2744	8.81065	0.210369	79.4637	-70.6531	magenta	1416726_s_at	Ube2s	-0.037	-0.049	-0.081	-0.13	0.044	-0.093	0.721336	0.931363	0.328836	0.110972	0.999985	0.882067
1416727_a_at	16.525	0.31999	0.172145	16.205	-15.8851	grey	1416727_a_at	Cyb5	0.024	-0.034	0.037	0.003	-0.013	-0.021	0.650065	0.88817	0.399076	0.962732	0.999985	0.972915
1416731_at	74.2891	35.9643	0.223972	38.3248	-2.3605	brown	1416731_at	Top2b	-0.008	-0.015	0.038	0.023	-0.046	0.031	0.936162	0.974459	0.590568	0.7773	0.999985	0.976288
1416732_at	31.8727	18.4536	0.120313	13.4191	5.03453	yellow	1416732_at	Top2b	0.033	-0.009	0.022	0.013	0.011	-0.02	0.836773	0.995526	0.87546	0.934148	0.999985	0.99256
1416738_at	12.0514	0.673521	0.167447	11.3779	-10.7043	darkred	1416738_at	Brap	-0.059	-0.008	-0.081	-0.089	0.022	-0.03	0.380551	0.98777	0.178844	0.127986	0.999985	0.96878
1416754_at	155.625	89.0029	0.580276	66.6221	22.3808	yellow	1416754_at	Prkar1b	-0.119	-0.048	-0.014	-0.062	-0.105	0.057	0.656344	0.976845	0.957947	0.817792	0.999985	0.989696
1416755_at	45.0333	10.0859	0.0628113	34.9473	-24.8614	brown	1416755_at	Dnajb1	-0.068	-0.011	-0.076	-0.088	0.009	-0.02	0.144569	0.969479	0.086208	0.024669	0.999985	0.974287
1416756_at	85.5736	48.7585	0.317893	36.8151	11.9435	yellow	1416756_at	Dnajb1	-0.074	-0.001	-0.073	-0.074	-0.001	0	0.559681	0.998593	0.505736	0.524984	0.999985	0.999891
1416758_at	37.9535	5.30902	0.325261	32.6445	-27.3354	tan	1416758_at	Arhgap27	-0.055	0.014	-0.083	-0.069	0.028	-0.014	0.570803	0.982158	0.309578	0.429967	0.999985	0.992379
1416760_at	24.7898	4.20296	0.144009	20.5868	-16.3839	purple	1416760_at	Galntl1	-0.02	-0.012	-0.009	-0.02	-0.011	-0.001	0.912327	0.992787	0.954037	0.89761	0.999985	0.999674
1416763_at	33.3546	19.2077	0.458615	14.1469	5.06078	magenta	1416763_at	Cdc123	0.016	-0.089	-0.014	-0.102	0.03	-0.118	0.844695	0.634624	0.841715	0.070755	0.999985	0.587905
1416768_at	43.3675	7.65831	0.194689	35.7092	-28.0509	black	1416768_at	C4orf34	0.032	0.015	-0.007	0.009	0.038	-0.023	0.597524	0.964142	0.912845	0.892972	0.999985	0.976288
1416771_at	64.937	38.7966	0.926335	26.1404	12.6562	magenta	1416771_at	Trappc3	0.019	-0.13	-0.028	-0.159	0.047	-0.177	0.879749	0.642552	0.774087	0.05541	0.999985	0.580914
1416774_at	1.59161	0.114944	0.0618365	1.47667	-1.36172	grey	1416774_at	Wee1	0.004	-0.054	0.029	-0.025	-0.025	-0.029	0.973152	0.924359	0.758991	0.812415	0.999985	0.984884
1416785_at	38.3535	8.77229	0.0760148	29.5813	-20.809	blue	1416785_at	Kcnip1	-0.233	0.025	-0.072	-0.047	-0.161	0.186	0.284443	0.990117	0.739719	0.848072	0.999985	0.90384
1416786_at	51.2763	21.1507	0.183278	30.1256	-8.97492	blue	1416786_at	Acvr1	-0.14	-0.047	-0.157	-0.204	0.017	-0.064	0.291275	0.957928	0.192732	0.073467	0.999985	0.963442
1416790_a_at	43.3335	10.6337	0.253898	32.6998	-22.0661	magenta	1416790_a_at	Tdg	0.057	-0.033	0.015	-0.017	0.041	-0.074	0.592218	0.961233	0.884702	0.878544	0.999985	0.9185
1416794_at	163.361	73.9152	0.481908	89.4459	-15.5307	yellow	1416794_at	Atl2	0.175	-0.061	0.159	0.097	0.017	-0.078	0.433372	0.96407	0.422314	0.661315	0.999985	0.981277
1416795_at	183.411	120.573	0.717091	62.8377	57.7357	green	1416795_at	Cryl1	-0.248	0.028	-0.186	-0.158	-0.062	0.09	0.198876	0.98422	0.294238	0.399162	0.999985	0.96878
1416800_at	70.2734	8.91624	0.0772622	61.3571	-52.4409	blue	1416800_at	Trpm7	-0.049	-0.04	-0.038	-0.078	-0.011	-0.029	0.589862	0.939163	0.640868	0.325123	0.999985	0.981977
1416801_at	249.035	173.446	0.429917	75.5887	97.8574	turquoise	1416801_at	Trpm7	0.162	0.072	0.12	0.192	0.041	0.031	0.217745	0.929094	0.313265	0.097684	0.999985	0.990297
1416807_at	37.5131	4.29937	0.644841	33.2137	-28.9143	royalblue	1416807_at	Rpl36a	0.062	0.012	0.022	0.034	0.04	-0.028	0.245905	0.972104	0.670061	0.516179	0.999985	0.956829
1416813_at	35.8296	2.68598	0.201124	33.1437	-30.4577	midnightblue	1416813_at	C87436	0.018	0.023	-0.001	0.022	0.019	0.004	0.801194	0.950838	0.991011	0.723444	0.999985	0.9977
1416819_at	114.349	17.2583	0.866417	97.0911	-79.8327	salmon	1416819_at	Cdc37	-0.11	-0.032	-0.158	-0.19	0.048	-0.08	0.239803	0.959309	0.075465	0.01239	0.999985	0.90384
1416835_s_at	286.948	226.601	0.561669	60.3476	166.253	turquoise	1416835_s_at	Amd1	0.191	0.121	0.159	0.28	0.033	0.089	0.071517	0.770602	0.125036	0.001356	0.999985	0.90807
1416837_at	60.6009	37.9391	0.905861	22.6618	15.2774	magenta	1416837_at	Bax	0.019	-0.168	-0.074	-0.243	0.093	-0.262	0.934359	0.813043	0.658111	0.112529	0.999985	0.754964
1416843_at	20.1341	2.25633	0.271334	17.8778	-15.6214	grey60	1416843_at	Pde6d	0.002	-0.023	-0.053	-0.076	0.054	-0.078	0.988451	0.962869	0.434248	0.268398	0.999985	0.87811
1416845_at	33.2619	3.35121	0.306021	29.9107	-26.5594	lightcyan	1416845_at	Tmem132a	-0.074	0.059	-0.092	-0.033	0.017	0.041	0.509346	0.929094	0.344364	0.773247	0.999985	0.977414
1416846_a_at	62.0952	42.6661	0.25375	19.4291	23.237	green	1416846_a_at	Pdzrn3	-0.409	0.165	-0.47	-0.304	0.061	0.104	0.166544	0.929094	0.096078	0.281865	0.999985	0.981977
1416851_at	201.35	177.089	0.438946	24.261	152.828	turquoise	1416851_at	St13	0.298	0.256	0.307	0.563	-0.009	0.265	0.085017	0.581702	0.072791	8.5e-05	0.999985	0.791085
1416854_at	64.1047	0.140366	0.0348969	63.9643	-63.824	darkred	1416854_at	Slc34a2	-0.135	-0.004	-0.074	-0.077	-0.062	0.058	0.15491	0.997561	0.407088	0.407191	0.999985	0.945539
1416863_at	42.9849	6.81136	0.34195	36.1736	-29.3622	salmon	1416863_at	Abhd8	-0.057	-0.046	-0.079	-0.125	0.022	-0.068	0.572972	0.936832	0.358726	0.140536	0.999985	0.9246
1416867_at	3.70207	0.64572	0.00764999	3.05635	-2.41063	red	1416867_at	Bet1	0.016	0.047	0.021	0.068	-0.005	0.052	0.878328	0.924359	0.805022	0.384601	0.999985	0.936821
1416869_x_at	22.6722	9.46214	0.240546	13.2101	-3.74795	black	1416869_x_at	Lime1	0.035	0.061	-0.039	0.021	0.075	-0.014	0.788865	0.929094	0.723313	0.867664	0.999985	0.994871
1416875_at	91.1812	49.3044	0.307048	41.8769	7.42747	brown	1416875_at	Parvg	-0.028	0.047	-0.115	-0.067	0.086	-0.039	0.832193	0.945386	0.251664	0.535472	0.999985	0.981277
1416876_at	26.2452	11.3168	0.0704765	14.9284	-3.61161	brown	1416876_at	Parvg	-0.077	-0.017	-0.09	-0.106	0.013	-0.029	0.569381	0.986811	0.436346	0.373936	0.999985	0.989696
1416879_at	208.845	175.756	0.435642	33.0889	142.667	turquoise	1416879_at	Mrpl51	0.2	0.106	0.206	0.312	-0.006	0.112	0.168712	0.88817	0.133357	0.008705	0.999985	0.920026
1416882_at	151.622	110.491	0.657127	41.1308	69.3601	green	1416882_at	Rgs10	0.191	-0.06	0.063	0.003	0.128	-0.188	0.297479	0.961424	0.728954	0.989555	0.999985	0.878557
1416884_at	80.9596	44.4068	0.276548	36.5528	7.85392	brown	1416884_at	AK135997	0.028	-0.109	0.089	-0.02	-0.061	-0.048	0.818496	0.775922	0.332563	0.860621	0.999985	0.966132
1416886_at	199.18	104.539	0.651027	94.6412	9.89765	brown	1416886_at	C1d	0.145	-0.154	0.269	0.115	-0.124	-0.031	0.42878	0.856092	0.104084	0.508674	0.999985	0.991787
1416891_at	61.5105	4.61223	0.691022	56.8983	-52.2861	lightyellow	1416891_at	Numb	-0.077	0.124	-0.12	0.004	0.042	0.082	0.389859	0.581702	0.140725	0.969638	0.999985	0.898641
1416894_at	12.5333	6.99526	0.017339	5.53808	1.45718	turquoise	1416894_at	Hspbp1	0	-0.016	-0.041	-0.057	0.042	-0.058	0.994749	0.963892	0.399715	0.254553	0.999985	0.877811
1416895_at	36.64	23.0332	0.272879	13.6068	9.42637	red	1416895_at	Efna1	-0.022	-0.149	-0.023	-0.172	0.001	-0.15	0.905141	0.793323	0.879392	0.186709	0.999985	0.87811
1416901_at	38.3321	11.7632	0.139361	26.5689	-14.8057	red	1416901_at	Npc2	-0.025	-0.068	-0.045	-0.114	0.02	-0.089	0.820057	0.881407	0.602608	0.171489	0.999985	0.893245
1416912_at	16.4707	5.81003	0.03788	10.6607	-4.85065	yellow	1416912_at	Akirin1	-0.031	-0.033	-0.011	-0.044	-0.02	-0.014	0.585716	0.910514	0.844537	0.369743	0.999985	0.988593
1416915_at	125.982	51.6598	0.447649	74.3224	-22.6626	blue	1416915_at	Msh6	0.002	0.015	0.042	0.057	-0.039	0.054	0.986882	0.984131	0.672909	0.573576	0.999985	0.955158
1416918_at	58.327	5.99057	0.224075	52.3364	-46.3458	pink	1416918_at	Dlg3	-0.077	0.028	-0.073	-0.045	-0.004	0.032	0.234931	0.945386	0.220479	0.474743	0.999985	0.963531
1416919_a_at	38.0288	12.5075	0.46784	25.5213	-13.0138	pink	1416919_a_at	Nphp1	0.05	-0.005	0.075	0.069	-0.025	0.02	0.585149	0.996781	0.328471	0.386959	0.999985	0.989696
1416922_a_at	18.1048	6.1102	0.0363394	11.9946	-5.88437	green	1416922_a_at	Bnip3l	-0.016	0.056	-0.037	0.019	0.021	0.035	0.85797	0.875127	0.589696	0.814137	0.999985	0.96456
1416925_at	133.524	68.5055	0.593623	65.0188	3.4867	blue	1416925_at	Kpnb1	0.125	0.01	0.111	0.121	0.013	-0.004	0.474211	0.997449	0.466758	0.454123	0.999985	0.99909
1416928_at	106.905	51.8191	0.44903	55.0855	-3.26644	blue	1416928_at	Rbm12	0.001	-0.021	0.059	0.038	-0.059	0.038	0.996723	0.977871	0.568938	0.741401	0.999985	0.981977
1416931_at	16.8338	1.47335	0.00876254	15.3604	-13.8871	green	1416931_at	Nif3l1	-0.068	-0.016	-0.067	-0.083	-0.001	-0.015	0.334408	0.971862	0.28605	0.192004	0.999985	0.990791
1416934_at	134.398	46.4756	0.402726	87.9225	-41.447	blue	1416934_at	Mtm1	0.027	-0.013	0.083	0.07	-0.056	0.043	0.898799	0.994027	0.596559	0.679584	0.999985	0.988672
1416940_at	37.3927	4.33254	0.217506	33.0601	-28.7276	salmon	1416940_at	Ppif	-0.088	-0.053	-0.096	-0.149	0.007	-0.06	0.164409	0.87036	0.112162	0.003706	0.999985	0.899009
1416953_at	97.3837	64.1052	0.381256	33.2785	30.8267	green	1416953_at	Ctgf	-1.32	0.095	-0.723	-0.628	-0.597	0.692	0.219763	0.992747	0.46693	0.559046	0.999985	0.934645
1416959_at	106.282	55.7682	0.363595	50.5134	5.25482	yellow	1416959_at	Nr1d2	0.05	-0.068	0.043	-0.025	0.008	-0.075	0.847609	0.962222	0.849059	0.921518	0.999985	0.981277
1416965_at	75.3392	31.9364	0.208217	43.4028	-11.4665	yellow	1416965_at	Pcsk1n	-0.083	-0.062	-0.089	-0.151	0.007	-0.069	0.503263	0.931716	0.403975	0.153567	0.999985	0.945791
1416973_at	53.1376	24.8888	0.162269	28.2488	-3.36005	yellow	1416973_at	Nhp2l1	-0.023	-0.047	0.003	-0.045	-0.026	-0.022	0.710069	0.863161	0.965607	0.397878	0.999985	0.976654
1416974_at	14.6575	0.69986	0.376504	13.9577	-13.2578	grey	1416974_at	Stam2	-0.069	-0.028	-0.023	-0.051	-0.046	0.018	0.368661	0.951818	0.767189	0.484032	0.999985	0.989696
1416975_at	23.4945	0.0335579	0.0016847	23.461	-23.4274	salmon	1416975_at	Stam2	0.135	0.156	0.025	0.18	0.11	0.045	0.280771	0.702768	0.852729	0.101709	0.999985	0.981225
1416979_at	90.5872	36.2618	0.314221	54.3254	-18.0636	blue	1416979_at	Pomp	-0.065	-0.004	-0.07	-0.074	0.004	-0.009	0.152937	0.991976	0.109198	0.066798	0.999985	0.991694
1416987_at	84.0744	36.7398	0.318363	47.3347	-10.5949	blue	1416987_at	Elp4	0.044	-0.002	0.101	0.098	-0.056	0.054	0.825617	0.997887	0.514236	0.549192	0.999985	0.982249
1416993_at	69.682	12.083	0.606603	57.599	-45.516	salmon	1416993_at	Cog4	-0.062	-0.064	-0.092	-0.156	0.03	-0.094	0.508061	0.885198	0.257226	0.036868	0.999985	0.87811
1416994_at	264.313	99.621	0.649504	164.692	-65.0707	yellow	1416994_at	Ttc1	0.152	0.038	0.157	0.195	-0.005	0.043	0.296579	0.967563	0.233276	0.132179	0.999985	0.986994
1416996_at	87.9614	17.3571	0.594717	70.6043	-53.2472	purple	1416996_at	Tbc1d8	0.051	0.053	-0.082	-0.029	0.133	-0.08	0.856872	0.971257	0.717844	0.914506	0.999985	0.981277
[truncated: 9,950 more rows]

## Sheet: HPC
	Connectivity Measures								LIMMA Log Ratios=log2(fold change)						LIMMA FDR adjusted p-values
[truncated: 10,266 more rows]

## Sheet: BNST
	Connectivity Measures								LIMMA Log Ratios=log2(fold change)						LIMMA FDR adjusted p-values
[truncated: 10,270 more rows]

[truncated: 6 more sheets: CeA, PFC ModuleMembership, NAC ModuleMembership, HPC ModuleMembership, BNST ModuleMembership, CeA ModuleMembership]
