# Supplementary material for: Brain regional gene expression network analysis identifies unique interactions between chronic ethanol exposure and consumption
Source: PLoS One. 2020 May 29;15(5):e0233319. doi: 10.1371/journal.pone.0233319 (PMC7259766; doi:10.1371/journal.pone.0233319)
Supplement: S4 Table — Spearman rank correlation (GS) and p-values (p.GS) for all baseline (b1-b6) and CIE (t1-t4) drinking measures for all genes used in WGCNA, and Spearman rank correlation and p-values in parenthesis for all WGCNA modules (modules as a whole represented by 1st principal component). (XLSX) [file pone.0233319.s008.xlsx]

## Sheet: PFCgenes
ProbesetID	GeneNetwork_Annotation	moduleColors_DS3	ProbesetID	GS.group	p.GS.group	GS.Weight	p.GS.Weight	GS.b1gkg	p.GS.b1gkg	GS.b2gkg	p.GS.b2gkg	GS.b3gkg	p.GS.b3gkg	GS.b4gkg	p.GS.b4gkg	GS.b5gkg	p.GS.b5gkg	GS.b6gkg	p.GS.b6gkg	GS.baseline.avg.gkg	p.GS.baseline.avg.gkg	GS.t1gkg.avg	p.GS.t1gkg.avg	GS.t1changebs.gkg	p.GS.t1changebs.gkg	GS.t1perchangebs.gkg	p.GS.t1perchangebs.gkg	GS.t2gkg.avg	p.GS.t2gkg.avg	GS.t2changebs.gkg	p.GS.t2changebs.gkg	GS.t2perchangebs.gkg	p.GS.t2perchangebs.gkg	GS.t2changet1	p.GS.t2changet1	GS.t2perchanget1	p.GS.t2perchanget1	GS.t3gkg.avg	p.GS.t3gkg.avg	GS.t3changebs.gkg	p.GS.t3changebs.gkg	GS.t3perchangebs.gkg	p.GS.t3perchangebs.gkg	GS.t3changet2	p.GS.t3changet2	GS.t3perchanget2	p.GS.t3perchanget2	GS.t4gkg.avg	p.GS.t4gkg.avg
1415684_at	Atg5	magenta	1415684_at	0.0480824	0.757995	0.16491	0.286573	0.335232	0.0255594	-0.214179	0.163625	0.119079	0.443608	0.24764	0.105376	-0.160305	0.30049	-0.262229	0.0855705	0.0631817	0.685404	0.123962	0.424957	-0.0248307	0.873648	-0.0827068	0.595561	0.294481	0.0520009	0.217539	0.156909	0.197067	0.201049	0.215524	0.160911	0.261099	0.086994	0.117692	0.448986	0.176758	0.252699	0.0736842	0.636452	-0.108475	0.485602	-0.140654	0.364598	0.750226	4.56808e-10
1415686_at	Rab14	brown	1415686_at	-0.180455	0.242699	-0.0331326	0.831928	-0.336746	0.0248475	-0.204375	0.1844	0.0925329	0.552379	-0.149947	0.333332	-0.191307	0.214884	-0.0507784	0.744863	-0.0864987	0.578724	-0.219958	0.152197	-0.106847	0.492223	-0.0526316	0.735877	-0.102955	0.508243	0.00602183	0.969242	-0.0503949	0.746727	0.0384327	0.805519	0.0707299	0.650081	0.0467751	0.764387	0.180519	0.242527	0.105263	0.498711	0.167985	0.277513	0.13915	0.369818	-0.0850459	0.58515
1415689_s_at	Zkscan3	magenta	1415689_s_at	-0.0123849	0.936789	0.0158133	0.919342	0.258045	0.0909305	-0.263199	0.0843632	0.0902575	0.562247	0.205988	0.18086	-0.276753	0.0688311	-0.342565	0.0222609	-0.0172997	0.911788	0.213155	0.165713	0.0978179	0.529775	0.0451128	0.772536	-0.0166544	0.915066	0.00301092	0.984618	-0.0112824	0.942406	-0.175584	0.255931	-0.118134	0.44727	0.0799703	0.607843	0.13915	0.369818	0.0721805	0.643375	0.0640302	0.681399	0.0443776	0.776148	0.634048	1.66336e-06
1415695_at	Psma1	turquoise	1415695_at	-0.511058	0.000303387	-0.120482	0.438205	0.110483	0.477497	-0.0324285	0.83545	0.155486	0.315506	-0.257485	0.0916678	0.0937633	0.547076	0.0492626	0.752238	0.110568	0.477155	-0.00226761	0.988415	-0.116629	0.453132	-0.201504	0.190821	0.105983	0.495758	-0.0436583	0.779687	-0.0804814	0.605541	0.184627	0.231733	0.194131	0.208022	0.259526	0.0890046	0.23994	0.117136	0.117293	0.450539	0.0188324	0.904007	0.0120346	0.938574	0.384985	0.00934908
1415696_at	Sar1a	pink	1415696_at	0.40025	0.00663596	-0.058735	0.70653	-0.180859	0.241622	0.147059	0.342866	0.0637112	0.682904	0.20826	0.175956	0.279778	0.065692	0.209177	0.174004	0.17375	0.261037	-0.438404	0.00260313	-0.342363	0.0223468	-0.266165	0.0807521	-0.297509	0.0494863	-0.398194	0.0069565	-0.399398	0.00676714	0.0135645	0.930783	-0.0263356	0.866057	-0.0958135	0.538295	-0.169237	0.273881	-0.124812	0.421757	0.163465	0.290893	0.161715	0.296184	-0.451806	0.00182012
1415697_at	G3bp2	yellow	1415697_at	0.189853	0.21848	0.055723	0.720964	-0.363988	0.0145806	-0.0158372	0.91922	-0.185066	0.230601	-0.190842	0.216031	-0.0559555	0.719846	0.0371365	0.81196	-0.236931	0.121988	-0.110357	0.478003	0.118134	0.44727	0.195489	0.204777	-0.0242246	0.876708	0.208506	0.175431	0.202332	0.188953	0.088169	0.571375	0.0549285	0.724787	0.19389	0.208601	0.234675	0.125724	0.290226	0.0557053	0.0956687	0.538913	0.112072	0.471131	-0.223246	0.145959
1415698_at	Golm1	grey	1415698_at	0.111464	0.473563	-0.416416	0.00452814	0.0219452	0.888233	-0.0641029	0.681056	-0.0371649	0.811818	0.240824	0.115737	0.246507	0.107048	-0.274355	0.0714023	0.0376081	0.809615	0.349211	0.0195838	0.261851	0.0860443	0.22406	0.144443	-0.143834	0.35371	-0.124953	0.421228	-0.114329	0.462172	-0.449135	0.0019572	-0.434161	0.00290575	0.307056	0.0421885	0.296352	0.0504352	0.237594	0.120906	0.288513	0.0572543	0.282061	0.0633977	0.0440416	0.7778
1415699_a_at	Gps1	turquoise	1415699_a_at	0.354499	0.0176506	-0.25753	0.0916077	0.109726	0.480543	0.499248	0.00044666	0.0712958	0.647461	0.0552835	0.723078	0.520991	0.000216381	0.57751	2.46638e-05	0.364047	0.014563	-0.0665164	0.669712	-0.20316	0.187097	-0.275188	0.0705008	-0.0878143	0.572932	-0.349266	0.0195628	-0.315908	0.0362216	-0.0437077	0.779443	-0.0933033	0.549056	-0.245192	0.109014	-0.457315	0.00156382	-0.416541	0.00451439	-0.0986819	0.526123	-0.08349	0.592066	-0.428267	0.00337684
1415700_a_at	Ssr3	brown	1415700_a_at	-0.10498	0.499876	0.343374	0.0219196	0.0491875	0.752603	-0.523381	0.000199129	-0.210854	0.170474	-0.0787601	0.613308	-0.46428	0.00128553	-0.40168	0.00642055	-0.30613	0.0428556	0.00907042	0.953684	0.0985704	0.526594	0.195489	0.204777	0.309621	0.0403831	0.473467	0.000985638	0.435502	0.00280695	0.285607	0.0599597	0.334838	0.0257474	0.0935501	0.547993	0.274539	0.0712021	0.252632	0.0982441	-0.180791	0.241802	-0.224897	0.142898	0.473827	0.00097525
1415703_at	Huwe1	blue	1415703_at	0.0610501	0.695503	-0.307229	0.0420643	0.0408635	0.793476	-0.0904981	0.5612	0.241192	0.115159	0.313526	0.0377556	-0.0151231	0.922851	-0.236461	0.12276	0.100038	0.520417	0.21769	0.156611	0.0406321	0.79462	-0.0285714	0.854801	-0.0598046	0.701428	-0.138502	0.37208	-0.176758	0.252699	-0.299925	0.0475501	-0.251317	0.100086	0.411922	0.00504598	0.401655	0.00642429	0.249624	0.102496	0.357816	0.0165211	0.330199	0.0280487	0.375113	0.0115653
1415706_at	Copa	blue	1415706_at	0.14993	0.333389	0.0828314	0.595005	-0.323124	0.0318817	-0.484919	0.000699466	-0.0819144	0.599107	0.308225	0.041358	-0.151231	0.329145	-0.608583	6.04291e-06	-0.315156	0.0367003	-0.190479	0.216927	-0.0316027	0.839586	0.115789	0.45642	-0.214994	0.161978	0.0715093	0.646474	0.107559	0.489321	-0.073851	0.635686	-0.0316027	0.839586	0.124482	0.422999	0.336217	0.0250944	0.35188	0.0185872	0.262901	0.0847329	0.220384	0.151378	-0.0144274	0.926391
1415708_at	Tug1	yellow	1415708_at	-0.183442	0.234814	-0.0218374	0.888779	-0.133941	0.388232	-0.555809	5.99137e-05	-0.151693	0.327646	-0.0961782	0.53674	-0.514186	0.000273105	-0.424417	0.00371923	-0.388868	0.00858222	0.257751	0.091317	0.345373	0.0210951	0.365414	0.0141607	0.0863003	0.5796	0.32819	0.0290967	0.289583	0.0562829	-0.153731	0.321089	-0.1076	0.489156	0.156923	0.31098	0.365551	0.0141207	0.338346	0.0241126	0.0662901	0.670773	0.0330952	0.832115	0.358408	0.0163262
1415712_at	Zranb1	grey	1415712_at	-0.292137	0.054016	-0.168675	0.275507	-0.062052	0.69075	0.227	0.139067	-0.00303387	0.984501	-0.382441	0.00988238	0.106618	0.493159	0.36227	0.0151004	0.097029	0.533121	-0.0876807	0.573519	-0.0428894	0.783474	-0.0796992	0.609065	0.107497	0.489575	-0.0594656	0.703043	-0.0518992	0.739424	0.247928	0.104954	0.200903	0.192184	-0.32818	0.029102	-0.354269	0.0177313	-0.273684	0.0721348	-0.388701	0.00861401	-0.356525	0.0169532	-0.269565	0.0767621
1415726_at	Ankrd17	brown	1415726_at	-0.0928865	0.550852	-0.246988	0.106335	-0.0953482	0.540282	0.303169	0.0450473	0.169896	0.271977	-0.224921	0.142854	-0.223822	0.144885	0.200082	0.194057	0.10079	0.517264	0.0105822	0.945976	0.0609481	0.695988	0.00902256	0.953929	0.138535	0.371967	-0.00828002	0.957717	-0.0932682	0.549207	-0.0195931	0.900149	0.0105342	0.94622	0.279896	0.0655715	0.255735	0.0939986	0.124812	0.421757	0.0866292	0.578149	0.088003	0.572104	0.0129088	0.934121
1415728_at	Pabpn1	turquoise	1415728_at	0.509164	0.000323153	0.0760543	0.625601	0.0272423	0.861489	0.0030166	0.984589	-0.13349	0.389852	0.0742162	0.634009	0.0408324	0.793629	0.224334	0.143935	-0.0767206	0.622565	0.201061	0.191825	0.176825	0.252517	0.169925	0.271896	-0.0976556	0.530463	-0.0993602	0.523264	-0.0842422	0.588718	-0.320272	0.0335433	-0.358917	0.0161601	0.00603549	0.969172	-0.0112824	0.942406	0.0766917	0.622696	0.201884	0.189962	0.210606	0.170993	-0.201225	0.191453
1415736_at	Pfdn5	brown	1415736_at	0.0874955	0.574334	0.00376506	0.980766	0.174805	0.258092	0.283561	0.0619252	0.317797	0.0350416	0.235523	0.124309	0.627609	2.33467e-06	0.356207	0.0170612	0.538548	0.000115552	-0.18292	0.236179	-0.480813	0.000792219	-0.532331	0.000144951	-0.0408791	0.793399	-0.364321	0.0144816	-0.392629	0.00789136	0.109269	0.482386	0.096313	0.536165	-0.0452662	0.771783	-0.339977	0.023382	-0.384962	0.00935362	0.0195857	0.900186	-0.00451298	0.976946	-0.00835272	0.957346
1415740_at	Psmc5	turquoise	1415740_at	0.539616	0.000111083	0.0745483	0.632487	-0.111996	0.471434	0.223229	0.145991	-0.0273048	0.861174	0.166608	0.281547	0.505112	0.000369347	0.301639	0.0462143	0.225649	0.141519	-0.483756	0.000724712	-0.435666	0.00279508	-0.359398	0.016004	-0.0810011	0.603204	-0.113662	0.464809	-0.108311	0.486264	0.29465	0.0518574	0.27088	0.0752601	0.0580916	0.709605	-0.127115	0.41315	-0.117293	0.450539	0.0436912	0.779525	0.0157954	0.919433	-0.283233	0.0622445
1415741_at	Tmem165	grey	1415741_at	0.230504	0.132851	-0.0233434	0.881161	0.43058	0.00318459	0.334843	0.0257451	-0.089499	0.565554	0.0855759	0.582802	0.245751	0.108175	0.540373	0.000108009	0.269274	0.0770974	-0.100531	0.51835	-0.262604	0.0851026	-0.312782	0.0382451	0.0855432	0.582946	-0.167859	0.277882	-0.12185	0.43297	0.204974	0.183079	0.177577	0.25046	-0.235384	0.12454	-0.420459	0.00410218	-0.378947	0.0106567	-0.299059	0.0482372	-0.299361	0.047997	0.0653031	0.675406
1415743_at	Hdac5	brown	1415743_at	-0.0232398	0.881684	-0.155874	0.31428	0.184642	0.231694	-0.00377076	0.980737	0.193409	0.209762	0.304438	0.0440972	0.125522	0.419094	-0.207661	0.17724	0.064686	0.678309	0.319732	0.0338656	0.100828	0.517105	0.0646617	0.678424	-0.19304	0.210655	-0.215281	0.161401	-0.206093	0.180632	-0.467974	0.00115643	-0.456735	0.00158924	0.406641	0.00571914	0.336969	0.0247439	0.263158	0.0844139	0.470057	0.0010888	0.474615	0.000952902	0.116179	0.454894
1415744_at	Pfdn6	magenta	1415744_at	0.203549	0.186231	-0.167169	0.2799	-0.0151346	0.922793	0.468328	0.00114469	0.25712	0.09215	0.150704	0.330859	0.469573	0.00110421	0.454732	0.00167975	0.37909	0.0106242	-0.102042	0.512036	-0.231001	0.131987	-0.330827	0.0277278	-0.100684	0.517709	-0.335717	0.0253294	-0.308387	0.0412439	0.041447	0.790592	-0.0210685	0.892672	-0.303284	0.0449607	-0.515983	0.000256956	-0.437594	0.00265867	-0.129567	0.404098	-0.100038	0.520417	-0.253619	0.0968778
1415748_a_at	Dctn5	lightgreen	1415748_a_at	0.248644	0.10391	-0.17997	0.243995	0.0332962	0.83111	0.0776776	0.618214	0.127422	0.412011	0.330187	0.0280553	0.334977	0.025681	-0.0795781	0.609611	0.212862	0.166314	-0.0166291	0.915195	-0.17231	0.26509	-0.189474	0.219423	-0.0136264	0.930468	-0.0624765	0.688739	-0.092516	0.552452	-0.0519971	0.73895	-0.027088	0.862266	0.390798	0.00822147	0.242948	0.112429	0.102256	0.511147	0.240302	0.116562	0.207597	0.177378	0.181482	0.239968
1415754_at	Polr2f	pink	1415754_at	-0.299204	0.0481217	-0.268826	0.0776167	0.31253	0.038412	0.263953	0.0834337	0.146384	0.34512	0.269602	0.0767199	0.472597	0.00101108	0.163704	0.290178	0.341482	0.0227246	0.36584	0.0140369	-0.0338601	0.828292	-0.184962	0.230867	0.0310378	0.842417	-0.172375	0.264906	-0.142911	0.35685	-0.205728	0.181428	-0.204665	0.183759	0.0384763	0.805303	-0.13915	0.369818	-0.22406	0.144443	0.0263654	0.865907	0.00902595	0.953911	0.258934	0.0897705
1415756_a_at	Snapap	green	1415756_a_at	0.00976219	0.950156	-0.11747	0.449851	0.127888	0.410287	-0.258674	0.0901093	0.0333725	0.830728	0.270359	0.0758526	0.0937633	0.547076	-0.294818	0.0517159	0.0872509	0.57541	-0.0302347	0.846445	-0.109105	0.483052	-0.100752	0.517423	-0.212723	0.1666	-0.161084	0.298106	-0.176006	0.254767	-0.110023	0.479347	-0.0917984	0.555556	0.102603	0.509702	0.0842422	0.588718	0.0150376	0.923286	0.183051	0.235835	0.136141	0.380391	0.334868	0.025733
1415761_at	Mrpl52	brown	1415761_at	-0.0587188	0.706607	0.299699	0.0477287	0.111996	0.471434	-0.243591	0.111443	-0.034131	0.826938	0.213561	0.164883	0.27146	0.0746057	-0.093978	0.546154	0	1	-0.170826	0.26931	-0.24605	0.107728	-0.2	0.194246	-0.0174115	0.911221	-0.0323674	0.835756	0.0255735	0.869899	0.137905	0.374171	0.126411	0.415772	-0.267825	0.0787848	-0.282061	0.0633977	-0.196992	0.201223	-0.100942	0.516628	-0.12185	0.43297	-0.125291	0.41996
1415762_x_at	Mrpl52	brown	1415762_x_at	-0.123484	0.426763	0.10994	0.479681	0.0370798	0.812241	0.000754151	0.996147	0.104668	0.501158	0.283991	0.0615082	0.510405	0.000310073	0.0719992	0.644211	0.176006	0.254767	-0.0219202	0.88836	-0.250564	0.101152	-0.255639	0.094128	-0.115824	0.456284	-0.23711	0.121696	-0.213614	0.164775	-0.0979656	0.52915	-0.117382	0.450195	0.104867	0.500342	-0.0541557	0.728512	-0.0315789	0.839705	0.206403	0.179956	0.182023	0.238537	-0.0265768	0.864841
1415763_a_at	Tmem234	magenta	1415763_a_at	0.345611	0.0209987	-0.158886	0.304864	0.0718895	0.644718	0.336351	0.0250313	0.0879821	0.572196	0.1295	0.404345	0.539895	0.00010994	0.447911	0.00202294	0.296352	0.0504352	0.0332582	0.8313	-0.117382	0.450195	-0.198496	0.197713	-0.101441	0.514544	-0.340986	0.0229394	-0.305378	0.043404	-0.127355	0.41226	-0.192626	0.21166	-0.211997	0.168097	-0.397142	0.00712555	-0.323308	0.0317769	0.00602638	0.969219	0.0210606	0.892712	-0.409283	0.00537329
1415765_at	Hnrpul2	black	1415765_at	0.443597	0.00227043	-0.245482	0.108577	0.0961049	0.537052	0.174209	0.259753	0.0530927	0.733647	0.061342	0.694117	0.333465	0.026412	0.243282	0.111917	0.317413	0.0352794	0.269089	0.0773113	0.112114	0.470963	-0.0691729	0.657309	0.237704	0.120727	0.0127964	0.934693	-0.00902595	0.953911	0.112284	0.470288	0.0617005	0.692416	-0.369674	0.012966	-0.467845	0.00116074	-0.442105	0.00236195	-0.445952	0.00213224	-0.432493	0.00303285	0.286271	0.0593334
1415766_at	Sec22l1	green	1415766_at	0.158891	0.304849	-0.00978917	0.950019	-0.198264	0.198253	0.47059	0.00107207	-0.091016	0.558949	-0.367295	0.0136222	0.0831771	0.593461	0.315281	0.0366205	0.0218127	0.888904	0.0468638	0.763952	0.148232	0.338976	0.12782	0.410539	-0.0492063	0.752512	0.0353783	0.820715	0.0639338	0.681853	-0.0715902	0.6461	-0.0865313	0.57858	-0.285931	0.059653	-0.313652	0.0376731	-0.242105	0.113734	-0.172505	0.264539	-0.13915	0.369818	-0.416877	0.00447774
1415782_at	Sumo2	royalblue	1415782_at	0.0289952	0.852671	0.0346386	0.824404	0.0378366	0.80848	-0.435145	0.00283295	-0.218438	0.155144	0.162821	0.292833	-0.44462	0.00220948	-0.564626	4.21395e-05	-0.308387	0.0412439	0.057446	0.712695	0.151994	0.326673	0.213534	0.164938	-0.0552624	0.723179	0.143019	0.356483	0.142911	0.35685	-0.113037	0.467289	-0.0647103	0.678195	0.1275	0.411723	0.303874	0.0445176	0.254135	0.0961693	0.0866292	0.578149	0.0473862	0.761397	0.395615	0.00737713
1415784_at	Vps35	blue	1415784_at	-0.247989	0.104865	-0.0632531	0.685067	0.0272423	0.861489	0.0271494	0.861957	-0.0068262	0.965136	-0.0499824	0.748733	-0.441595	0.00239399	-0.288755	0.0570333	-0.200075	0.194073	0.133789	0.38878	0.148984	0.336493	0.206015	0.180801	-0.0507203	0.745145	0.0986075	0.526437	0.0947725	0.542745	-0.216278	0.159406	-0.154251	0.319426	0.327426	0.0295037	0.444528	0.00221488	0.315789	0.0362969	0.268174	0.0783761	0.254983	0.0950143	0.056191	0.718714
1415794_a_at	Spin1	brown	1415794_a_at	-0.37752	0.0109876	0.165663	0.284337	-0.0408635	0.793476	-0.140272	0.36592	-0.0265463	0.864995	-0.209774	0.17274	-0.4053	0.00590201	-0.195535	0.204667	-0.183528	0.23459	0.0702958	0.652093	0.156509	0.31228	0.165414	0.285076	0.194554	0.207007	0.302597	0.0454806	0.260248	0.088077	0.13037	0.40116	0.176825	0.252517	0.259526	0.0890046	0.379842	0.0104537	0.309774	0.0402772	-0.0195857	0.900186	-0.00676946	0.965425	0.429026	0.00331265
1415797_at	Ddr1	brown	1415797_at	0.23269	0.12908	-0.116717	0.452788	0.15967	0.302441	-0.269232	0.0771461	-0.00379233	0.980627	0.310496	0.0397816	0.310024	0.0401054	-0.125051	0.420859	0.119594	0.441622	0.140592	0.364815	0.0233258	0.88125	-0.0390977	0.80222	-0.0189255	0.903535	-0.145277	0.348834	-0.140654	0.364598	-0.0715902	0.6461	-0.103085	0.507702	0.0188609	0.903863	-0.0443776	0.776148	0.00150376	0.992317	-0.00451978	0.976912	-0.00752163	0.961586	0.301457	0.0463544
1415798_at	Ddr1	brown	1415798_at	0.511786	0.000296078	-0.0903615	0.561794	0.149076	0.33619	-0.394421	0.0075792	-0.389852	0.0083967	0.264301	0.0830077	0.0294901	0.850184	-0.305428	0.043367	-0.118842	0.444527	0.124718	0.42211	0.198646	0.197366	0.213534	0.164938	-0.0317948	0.838623	0.0549492	0.724687	0.0947725	0.542745	-0.0489828	0.753601	-0.069225	0.657067	-0.238402	0.119597	-0.176758	0.252699	-0.075188	0.629559	-0.247835	0.105091	-0.249718	0.102361	0.233117	0.128352
1415803_at	Cx3cl1	lightcyan	1415803_at	0.129823	0.403162	-0.0820784	0.598372	0.233073	0.128426	-0.104073	0.503615	0.320831	0.0332121	0.276418	0.0691863	0.0249531	0.87303	-0.0522942	0.73751	0.103046	0.507863	0.328047	0.0291725	0.0948082	0.542593	-0.00451128	0.976955	0.308107	0.0414409	0.19044	0.217022	0.170741	0.269555	-0.046722	0.764646	-0.0195636	0.900299	0.259526	0.0890046	0.18428	0.232634	0.117293	0.450539	0.0866292	0.578149	0.0774727	0.619144	0.233876	0.127066
1415804_at	Cx3cl1	green	1415804_at	0.394203	0.0076166	-0.0730423	0.639403	-0.125617	0.418736	0.168176	0.276958	-0.224506	0.143618	-0.302166	0.0458094	0.0703225	0.651969	0.37667	0.0111888	-0.0594208	0.703257	0.00226761	0.988415	0.147479	0.341469	0.150376	0.33193	0.0741879	0.634139	0.126458	0.415595	0.143663	0.35429	0.0730974	0.63915	0.0398796	0.798345	-0.162958	0.29242	-0.195562	0.204602	-0.0887218	0.568953	-0.224483	0.143661	-0.187288	0.224917	-0.354611	0.0176113
1415807_s_at	Sfrs2	yellow	1415807_s_at	0.140022	0.366788	-0.180723	0.241983	-0.108213	0.486665	0.211162	0.16983	0.0106185	0.94579	0.0795174	0.609885	0.342539	0.022272	0.347112	0.0203986	0.200827	0.192356	-0.325779	0.0303961	-0.284424	0.0610896	-0.222556	0.147251	-0.0257387	0.869067	-0.146029	0.346307	-0.175254	0.256846	0.19367	0.209131	0.157261	0.30992	0.218787	0.154465	0.0466341	0.765077	0.0300752	0.847246	0.100942	0.516628	0.0940203	0.545972	-0.350055	0.019264
1415812_at	Gsn	green	1415812_at	-0.117656	0.449126	-0.000753013	0.996153	0.090051	0.563146	-0.255657	0.0941035	0.0417157	0.789265	0.305195	0.043538	0.0960318	0.537364	-0.417596	0.00440008	0.0511471	0.743073	-0.086169	0.580179	-0.127916	0.410183	-0.0887218	0.568953	-0.255873	0.0938138	-0.255175	0.0947542	-0.261753	0.0861682	-0.110023	0.479347	-0.103838	0.504587	0.202189	0.189274	0.199323	0.195801	0.162406	0.294088	0.241055	0.115374	0.221136	0.14994	0.354611	0.0176113
1415813_at	Api5	yellow	1415813_at	0.388739	0.00860678	-0.339609	0.0235454	0.23383	0.127144	0.202867	0.187754	0.194167	0.207934	-0.0870905	0.576116	0.110399	0.477834	0.13642	0.379406	0.300865	0.0468138	0.133033	0.391497	-0.00601957	0.969254	-0.109774	0.480348	0.286911	0.058734	0.104629	0.501319	0.0345995	0.824599	0.307461	0.0418989	0.280662	0.0647956	0.224822	0.143035	0.0534035	0.732144	-0.0496241	0.750477	-0.239548	0.117759	-0.224897	0.142898	0.454084	0.00170997
1415814_at	Atp6v1b2	yellow	1415814_at	0.193568	0.209378	0.0768073	0.62217	-0.34734	0.020309	0.0920065	0.554655	-0.136524	0.379037	0.0772455	0.620177	0.00604925	0.969102	-0.0651783	0.675993	-0.17375	0.261037	-0.370376	0.0127776	-0.171558	0.267225	-0.0255639	0.869948	-0.259658	0.088835	-0.0903275	0.561942	-0.0458819	0.768762	0.0165788	0.915451	0.0105342	0.94622	0.0807247	0.604446	0.15645	0.312465	0.192481	0.212013	0.19887	0.196846	0.200075	0.194073	-0.383466	0.00966444
1415818_at	Anxa6	grey	1415818_at	0.493792	0.000531234	-0.30497	0.0437036	0.0938347	0.546769	0.276019	0.0696099	-0.0159278	0.91876	-0.10678	0.492495	-0.0756156	0.627604	0.239492	0.117848	0.106055	0.495463	0.0105822	0.945976	0.000752446	0.996156	-0.123308	0.42743	-0.175629	0.255809	-0.200226	0.193728	-0.158706	0.30542	-0.0105501	0.946139	-0.0376223	0.809544	-0.463979	0.00129659	-0.43475	0.002862	-0.428571	0.00335097	-0.265914	0.0810536	-0.25047	0.101286	0.145793	0.347099
1415819_a_at	Ppp2r1a	yellow	1415819_a_at	0.139585	0.368305	-0.162651	0.293348	-0.19221	0.212675	0.229262	0.13503	-0.0629527	0.686486	0.00454385	0.976789	0.12401	0.424779	0.253134	0.0975469	0.0436254	0.779849	-0.278915	0.0665752	-0.13243	0.393671	-0.0766917	0.622696	0.0408791	0.793399	-0.0218291	0.88882	-0.00300865	0.98463	0.248682	0.103856	0.213695	0.164611	-0.0460206	0.768082	-0.0887552	0.568807	-0.0315789	0.839705	-0.12806	0.409647	-0.112824	0.468135	-0.419155	0.00423561
1415822_at	Scd2	turquoise	1415822_at	-0.395733	0.00735747	-0.0444278	0.775902	0.193723	0.209003	-0.367272	0.0136287	-0.0955668	0.539348	0.0757309	0.627078	-0.432521	0.0030307	-0.476711	0.000895597	-0.174502	0.258936	0.269089	0.0773113	0.303236	0.0449969	0.276692	0.0688959	0.179414	0.245488	0.21227	0.167533	0.182023	0.238537	0.00226074	0.98845	0.0263356	0.866057	0.172012	0.265936	0.301617	0.0462311	0.26015	0.0882023	-0.0896423	0.564929	-0.0910117	0.558967	0.630251	2.03372e-06
1415824_at	Scd2	blue	1415824_at	-0.155612	0.315106	-0.249247	0.103038	0.121077	0.435925	0.171946	0.26612	-0.106944	0.491829	-0.287777	0.0579299	-0.282802	0.0626665	0.204629	0.183838	0.0263257	0.866107	0.291009	0.0550077	0.330324	0.0279849	0.206015	0.180801	0.116581	0.453319	0.0730147	0.63953	0.0458819	0.768762	0.0211003	0.892511	-0.0240783	0.877447	-0.261035	0.0870746	-0.273787	0.072022	-0.233083	0.12841	-0.357816	0.0165211	-0.324934	0.0308627	0.25286	0.0979272
1415828_a_at	Serp1	yellow	1415828_a_at	0.264162	0.0831774	-0.110693	0.476653	-0.0612953	0.694339	0.282053	0.063406	-0.146384	0.34512	0.0545262	0.726725	0.155768	0.314613	0.204629	0.183838	0.11809	0.447442	-0.198038	0.198779	-0.124154	0.424236	-0.0842105	0.588859	-0.0514773	0.74147	-0.0624765	0.688739	-0.0624295	0.688962	0.159006	0.304493	0.124154	0.424236	-0.0211242	0.89239	-0.0977811	0.529931	-0.0962406	0.536474	-0.083616	0.591505	-0.0872509	0.57541	-0.102511	0.510087
1415837_at	Klk6	grey	1415837_at	0.407899	0.00555216	-0.103163	0.50738	-0.0809703	0.603342	0.405733	0.00584234	0.0735712	0.636971	0.0174181	0.911187	0.37959	0.0105105	0.389554	0.00845252	0.195562	0.204602	-0.203329	0.186722	-0.20316	0.187097	-0.2	0.194246	-0.327033	0.0297147	-0.422281	0.00392182	-0.383603	0.00963563	-0.125848	0.417873	-0.177577	0.25046	-0.0143343	0.926864	-0.134637	0.385742	-0.103759	0.50491	0.251601	0.0996854	0.28507	0.0604713	-0.530018	0.0001575
1415840_at	Elovl5	green	1415840_at	0.12261	0.430078	-0.0271085	0.862163	0.11578	0.456457	-0.447212	0.00206138	0.0864652	0.578872	0.38547	0.00925014	-0.0930072	0.550332	-0.428964	0.00331788	-0.05566	0.721266	0.0483756	0.756563	0.0285929	0.854693	0.0406015	0.794772	-0.0469352	0.763603	-0.0368837	0.813217	-0.0511471	0.743073	-0.0926905	0.551698	-0.0722348	0.643124	0.270088	0.0761619	0.327943	0.0292277	0.294737	0.0517843	0.257628	0.0914797	0.226401	0.14015	0.356889	0.0168304
1415845_at	Syt4	green	1415845_at	0.0684082	0.660871	0.0805724	0.605131	-0.112753	0.468419	0.1908	0.216133	-0.262429	0.0853198	-0.411219	0.00513156	-0.113423	0.465755	0.397891	0.00700486	-0.0661903	0.671241	-0.191991	0.21321	-0.0263356	0.866057	0.00902256	0.953929	0.25663	0.0928014	0.261197	0.0868694	0.266266	0.0806323	0.39563	0.00737463	0.37848	0.0107641	-0.417958	0.00436138	-0.418955	0.00425644	-0.32782	0.0292933	-0.527308	0.000173446	-0.527266	0.000173704	-0.330312	0.0279908
1415850_at	Rasa3	black	1415850_at	0.423635	0.00379227	-0.0353916	0.820648	0.00529712	0.972942	0.00678736	0.965334	-0.0409572	0.793012	0.156006	0.313864	0.387152	0.00891424	0	1	0.126363	0.41595	0.164023	0.289219	0.0985704	0.526594	0.0240602	0.877539	0.0643467	0.679907	-0.00677456	0.965399	0.0195562	0.900336	0.00226074	0.98845	-0.0564334	0.71755	-0.347041	0.0204268	-0.397894	0.00700432	-0.287218	0.0584477	-0.274953	0.0707538	-0.264009	0.0833648	0.000759338	0.996121
1415857_at	Emb	yellow	1415857_at	0.263288	0.0842532	-0.11747	0.449851	-0.243668	0.111326	0.389142	0.0085302	0.0986006	0.526466	-0.152976	0.323507	-0.0801525	0.607021	0.0591152	0.704715	0.0616773	0.692526	-0.105066	0.499523	-0.0082769	0.957733	-0.0150376	0.923286	-0.00227106	0.988398	0.0188182	0.904079	-0.00300865	0.98463	0.0859083	0.581332	0.0940557	0.54582	0.0588461	0.705999	0.0722076	0.643249	0.0075188	0.961601	-0.0308852	0.843182	-0.00977811	0.950075	-0.049357	0.751778
1415858_at	Eif3s8	blue	1415858_at	0.00269553	0.986229	-0.0391567	0.801928	-0.0121077	0.938201	-0.337106	0.0246806	0.0546096	0.726324	0.286263	0.0593409	0.2518	0.0994062	-0.286481	0.0591356	-0.0684468	0.660691	0.0982629	0.527892	0.0458992	0.768678	0.0902256	0.562386	-0.0651037	0.676344	0.0459165	0.768593	0.0759684	0.625993	-0.153731	0.321089	-0.136945	0.377549	0.313846	0.0375466	0.371568	0.0124627	0.356391	0.0169987	0.332204	0.0270343	0.318917	0.0343572	-0.0334109	0.830536
1415859_at	Eif3s8	blue	1415859_at	-0.162825	0.292823	0.0986447	0.52628	0.376096	0.0113265	0.217196	0.157585	0.353445	0.0180224	0.3264	0.0300571	0.0604925	0.698153	-0.0106104	0.945832	0.2956	0.0510599	0.00831455	0.95754	-0.273138	0.0727358	-0.308271	0.0413255	-0.205909	0.181031	-0.281521	0.0639348	-0.282061	0.0633977	-0.186888	0.225934	-0.14146	0.361821	0.176538	0.253303	0.0503949	0.746727	-0.0917293	0.555855	0.331451	0.0274119	0.321173	0.0330108	0.305254	0.0434948
1415864_at	Bpgm	turquoise	1415864_at	-0.239392	0.118008	0.0150603	0.923171	0.00983751	0.949772	-0.427604	0.00343378	0.0091016	0.953525	0.0939063	0.546462	-0.124766	0.421931	-0.472921	0.00100153	-0.124107	0.424413	0.0340141	0.827522	0.0714823	0.646599	0.105263	0.498711	0.0658607	0.672787	0.202484	0.188611	0.170741	0.269555	0.0949513	0.54198	0.118134	0.44727	0.282914	0.0625571	0.370816	0.0126605	0.296241	0.0505273	0.123541	0.426551	0.0947725	0.542745	0.337906	0.024313
1415866_at	AW538196	brown	1415866_at	0.168726	0.27536	-0.10994	0.479681	0.43285	0.00300524	-0.0784317	0.614794	0.2867	0.0589304	0.381683	0.0100461	0.0521748	0.738089	-0.134904	0.38479	0.172245	0.265274	0.167803	0.278045	-0.0790068	0.612192	-0.178947	0.246744	0.00529914	0.972932	-0.207753	0.177042	-0.190297	0.217377	-0.116805	0.452444	-0.106095	0.495299	0.16673	0.281187	0.106807	0.492387	0.0421053	0.787341	0.157439	0.309364	0.14968	0.334206	0.410802	0.00518277
1415867_at	Cct4	turquoise	1415867_at	0.353624	0.0179587	0.0271085	0.862163	-0.15967	0.302441	0.276774	0.0688095	-0.116804	0.452449	-0.0795174	0.609885	0.072591	0.641482	0.191745	0.21381	-0.00526514	0.973106	-0.164779	0.286962	-0.00526712	0.973095	0.0406015	0.794772	-0.234676	0.125721	-0.167859	0.277882	-0.137646	0.375083	-0.0957048	0.538759	-0.123401	0.427079	-0.128254	0.408931	-0.138398	0.372445	-0.0601504	0.699781	0.0308852	0.843182	0.0782249	0.615731	-0.357648	0.0165767
1415868_at	Cct4	brown	1415868_at	-0.119623	0.441509	0.0120482	0.938504	-0.285288	0.0602633	-0.29789	0.049177	-0.0986006	0.526466	-0.152219	0.325946	-0.473354	0.000988916	-0.529005	0.0001633	-0.362542	0.015017	0.122451	0.430684	0.288187	0.057553	0.390977	0.00818863	0.0734309	0.637616	0.354535	0.0176377	0.327943	0.0292277	-0.018086	0.907796	0.0195636	0.900299	0.205961	0.180918	0.430989	0.00315161	0.393985	0.00765418	0.0444445	0.775819	0.0421211	0.787263	0.0926393	0.551919
1415872_at	Hnrph1	turquoise	1415872_at	-0.443378	0.00228364	-0.057982	0.710129	0.0749164	0.630801	-0.234541	0.125948	0.203269	0.186855	0.0386227	0.804576	-0.235921	0.12365	-0.334986	0.0256768	-0.032343	0.835878	0.169315	0.273655	0.0662152	0.671124	0.043609	0.779929	0.171086	0.268567	0.111404	0.473802	0.0639338	0.681853	0.0278825	0.858266	0.0707299	0.650081	0.347795	0.0201304	0.409929	0.00529163	0.299248	0.0480865	0.122034	0.43227	0.0955246	0.539528	0.443454	0.00227908
1415876_a_at	Rps26	brown	1415876_a_at	-0.215497	0.160967	0.101657	0.513642	0.230803	0.132331	-0.0588238	0.706106	0.352687	0.0182942	0.340032	0.0233581	0.294145	0.0522861	0.0477469	0.759634	0.320421	0.0334547	-0.352991	0.018185	-0.537246	0.000121221	-0.511278	0.00030116	-0.221807	0.148666	-0.431314	0.00312564	-0.440767	0.00244677	0.0768653	0.621906	0.0857788	0.581904	0.1275	0.411723	-0.0353516	0.820847	-0.0902256	0.562386	0.274953	0.0707538	0.261	0.0871186	0.042523	0.785281
1415877_at	Dpysl3	grey	1415877_at	-0.412198	0.00501287	0.0941266	0.545515	0.0877809	0.573079	0.273003	0.0728849	0.216921	0.158127	0.124199	0.424066	0.221554	0.149146	0.0310734	0.842239	0.188041	0.223016	-0.179897	0.244191	-0.306245	0.0427721	-0.242105	0.113734	-0.152161	0.326134	-0.237862	0.12047	-0.228657	0.136101	-0.0806332	0.604858	-0.0451467	0.77237	0.271597	0.0744513	0.133885	0.388434	0.0646617	0.678424	0.244068	0.110715	0.270779	0.0753757	-0.153386	0.322191
1415882_at	Ghitm	yellow	1415882_at	0.273778	0.0720316	-0.0662651	0.67089	-0.270153	0.0760878	0.226245	0.140432	0.0637112	0.682904	-0.0159035	0.918883	0.150475	0.331607	0.128841	0.406768	0.0503949	0.746727	-0.245657	0.108315	-0.114372	0.462002	-0.0616541	0.692636	-0.0666177	0.669238	-0.0647347	0.67808	-0.0684468	0.660691	0.136398	0.379481	0.105342	0.498386	0.129763	0.40338	0.106055	0.495463	0.120301	0.438902	0.0956687	0.538913	0.116585	0.453303	-0.302217	0.0457707
1415887_at	Tfg	greenyellow	1415887_at	0.0894625	0.565714	-0.345633	0.0209897	-0.219452	0.153173	0.215687	0.160585	-0.169138	0.274165	0.0280204	0.857572	0.0635171	0.68382	0.0310734	0.842239	0.0060173	0.969265	-0.241878	0.114087	-0.0925508	0.552301	-0.0225564	0.88514	-0.277069	0.0684975	-0.185924	0.228395	-0.186536	0.22683	-0.0640544	0.681285	-0.062453	0.688851	0.260281	0.0880355	0.187288	0.224917	0.15188	0.327043	0.161206	0.297735	0.15645	0.312465	-0.102511	0.510087
1415895_at	Snrpn	salmon	1415895_at	0.450518	0.00188514	-0.0737953	0.635942	-0.0143779	0.926643	0.247362	0.105785	-0.131215	0.398079	0.224921	0.142854	0.168623	0.275659	0.144756	0.350588	0.069199	0.657188	-0.349967	0.0192971	-0.312265	0.0385884	-0.198496	0.197713	-0.210452	0.171316	-0.185924	0.228395	-0.144415	0.35174	0.0708367	0.649586	0.069225	0.657067	0.116183	0.454876	0.0263257	0.866107	0.0150376	0.923286	0.116008	0.455564	0.103798	0.504749	-0.227042	0.13899
1415896_x_at	Snrpn	salmon	1415896_x_at	0.415622	0.0046162	-0.0737953	0.635942	-0.0877809	0.573079	0.180242	0.243267	-0.141075	0.363147	0.210532	0.171148	0.185258	0.230105	0.0492626	0.752238	0.032343	0.835878	-0.392296	0.00795056	-0.310008	0.0401166	-0.186466	0.227009	-0.305836	0.0430694	-0.231841	0.130536	-0.19481	0.206394	0.0384327	0.805519	0.0300978	0.847133	0.168994	0.274583	0.105303	0.498548	0.0902256	0.562386	0.208663	0.175096	0.191801	0.213673	-0.198947	0.19667
1415897_a_at	Mgst1	turquoise	1415897_a_at	-0.388521	0.00864856	0.0323796	0.835695	0.204318	0.184527	-0.467574	0.00116984	-0.0720543	0.643957	-0.0348362	0.823418	-0.171647	0.26697	-0.300123	0.0473943	-0.092516	0.552452	0.143615	0.354453	0.123401	0.427079	0.117293	0.450539	0.201367	0.19113	0.188182	0.222659	0.145167	0.349202	0.129616	0.403919	0.142965	0.356667	0.159941	0.301609	0.19481	0.206394	0.181955	0.238717	-0.122034	0.43227	-0.135389	0.383061	0.509516	0.000319391
1415903_at	Slc38a1	grey	1415903_at	-0.0692096	0.657139	-0.0353916	0.820648	-0.209615	0.173078	0.28884	0.0569558	-0.0318556	0.838319	0.0272631	0.861384	0.124766	0.421931	0.0674519	0.665335	0.00150433	0.992315	-0.30915	0.0407098	-0.191121	0.215342	-0.112782	0.468303	-0.417118	0.00445156	-0.316899	0.0355988	-0.266266	0.0806323	-0.103994	0.503939	-0.124154	0.424236	-0.00980768	0.949924	-0.00676946	0.965425	0.0210526	0.892752	0.21017	0.171907	0.236179	0.123224	-0.316644	0.0357582
1415910_s_at	Ciapin1	grey	1415910_s_at	0.575095	2.73229e-05	-0.430723	0.00317301	-0.102159	0.511551	0.190046	0.217999	-0.0493003	0.752054	0.0181754	0.907342	0.536871	0.000122902	0.233429	0.127822	0.236931	0.121988	0.111869	0.471944	0.115124	0.459035	-0.00902256	0.953929	-0.196068	0.203402	-0.307113	0.0421471	-0.279052	0.0664344	-0.170309	0.270791	-0.245297	0.108855	-0.308565	0.0411189	-0.421211	0.00402688	-0.326316	0.0301029	-0.1371	0.377003	-0.0947725	0.542745	-0.246026	0.107764
1415911_at	Impact	yellow	1415911_at	0.0859656	0.581078	0.14985	0.333651	-0.226263	0.140401	0.127452	0.411902	-0.0659866	0.672197	-0.155248	0.316258	0.0408324	0.793629	-0.0197051	0.899581	-0.08349	0.592066	-0.187455	0.224494	-0.0549285	0.724787	0.0571429	0.714147	-0.351257	0.0188158	-0.183666	0.23423	-0.172245	0.265274	-0.18312	0.235655	-0.186607	0.226651	0.0852513	0.584239	0.12185	0.43297	0.153383	0.322201	0.250095	0.101822	0.282813	0.0626558	-0.271084	0.0750299
1415913_at	Rps13	grey	1415913_at	0.50064	0.000427106	0.496236	0.000491739	0.158157	0.307126	-0.211916	0.168263	-0.14335	0.355354	0.533145	0.000140752	0.0378078	0.808623	-0.314523	0.0371072	-0.152689	0.324431	-0.0551784	0.723584	-0.161776	0.295999	-0.043609	0.779929	-0.111282	0.474291	0.00376365	0.980773	0.104551	0.501644	-0.0120573	0.938458	-0.0158014	0.919402	-0.107884	0.487998	-0.0518992	0.739424	0.0466165	0.765163	0.0512242	0.742698	0.0579165	0.710442	0.098714	0.525987
1415917_at	Mthfd1	blue	1415917_at	0.120425	0.438426	-0.103163	0.50738	0.123347	0.427283	-0.424587	0.00370345	-0.136524	0.379037	0.212804	0.166434	0.139133	0.369879	-0.29785	0.0492096	-0.107559	0.489321	-0.0604695	0.698263	-0.10459	0.501481	-0.0736842	0.636452	-0.0590475	0.705038	0.01656	0.915546	0.0398646	0.798419	0.0700831	0.65308	0.082769	0.595283	0.353076	0.0181542	0.390372	0.00829992	0.32782	0.0292933	0.179285	0.245835	0.13915	0.369818	0.385744	0.00919471
1415918_a_at	Tpi1	grey	1415918_a_at	0.10906	0.483234	-0.208585	0.175263	0.330692	0.0277967	0.300152	0.0473715	0.00834313	0.957395	0.273388	0.0724597	0.156524	0.312231	0.165219	0.285653	0.259496	0.0890435	-0.255484	0.0943376	-0.402558	0.00629124	-0.430075	0.00322573	-0.333089	0.0265963	-0.465187	0.00125271	-0.418955	0.00425644	-0.023361	0.881072	-0.0218209	0.888862	-0.0694082	0.656215	-0.178263	0.248597	-0.270677	0.0754913	0.0903956	0.561646	0.0526514	0.735781	0.220208	0.151715
1415922_s_at	Mlp	turquoise	1415922_s_at	-0.462757	0.00134233	0.0775603	0.618746	-0.0597818	0.701536	-0.169684	0.272589	0.277599	0.0679418	-0.161307	0.297427	-0.0642732	0.680253	-0.183409	0.234901	0.106055	0.495463	-0.0498873	0.749196	-0.0451467	0.77237	-0.0586466	0.706952	0.0688888	0.658632	-0.0692511	0.656946	-0.14968	0.334206	0.0550114	0.724388	0.0744921	0.632744	-0.0233875	0.880938	0.0345995	0.824599	-0.0105263	0.94626	0.00150659	0.992303	-0.0157954	0.919433	0.116179	0.454894
1415923_at	Ndn	turquoise	1415923_at	-0.509455	0.000320039	0.194277	0.20767	-0.242911	0.112487	-0.458524	0.00151201	-0.0447495	0.77432	-0.0446812	0.774656	-0.353125	0.0181369	-0.539615	0.000111085	-0.339225	0.0237165	0.0491315	0.752877	0.203913	0.185423	0.242105	0.113734	-0.0189255	0.903535	0.210011	0.172241	0.19481	0.206394	-0.0301433	0.846905	-0.00526712	0.973095	0.152396	0.325375	0.404663	0.00599043	0.378947	0.0106567	0.161959	0.295443	0.161715	0.296184	0.267287	0.0794183
1415932_x_at	Atp9a	turquoise	1415932_x_at	0.50829	0.000332658	-0.0195783	0.900224	-0.114266	0.462418	0.250378	0.101417	0.17824	0.248659	0.166608	0.281547	0.567873	3.69077e-05	0.490353	0.000591605	0.303121	0.045083	-0.287986	0.0577376	-0.399549	0.00674382	-0.403008	0.006226	-0.181685	0.239431	-0.371095	0.0125868	-0.358782	0.016204	0.0158252	0.919281	-0.0338601	0.828292	-0.170503	0.270237	-0.35126	0.0188148	-0.293233	0.0530661	0.111488	0.473466	0.0977811	0.529931	-0.473068	0.000997241
1415934_at	Cops8	yellow	1415934_at	0.311443	0.0391393	-0.266567	0.0802731	-0.213398	0.165215	0.187784	0.223664	-0.136524	0.379037	0.0340789	0.827199	0.244238	0.110456	0.320586	0.033357	0.115833	0.456249	-0.366596	0.0138201	-0.208427	0.175598	-0.169925	0.271896	-0.0227106	0.884361	-0.105382	0.498222	-0.10079	0.517264	0.258478	0.0903641	0.218209	0.155592	-0.142589	0.357951	-0.221888	0.148512	-0.17594	0.254949	-0.165725	0.284152	-0.176006	0.254767	-0.404727	0.00598149
1415936_at	Bcar3	grey	1415936_at	-0.00910652	0.9535	0.294428	0.0520455	0.217939	0.156122	-0.00527906	0.973034	0.066745	0.668642	0.206745	0.179215	0.226091	0.140714	0.0712414	0.647713	0.159458	0.303094	-0.161	0.298362	-0.255832	0.0938691	-0.204511	0.184099	0.186227	0.22762	0.0963493	0.536011	0.117337	0.450367	0.321026	0.0330976	0.300978	0.0467257	-0.282914	0.0625571	-0.411433	0.00510536	-0.317293	0.0353534	-0.317138	0.0354498	-0.321926	0.0325717	-0.0933986	0.548645
1415942_at	Rpl10	turquoise	1415942_at	-0.403674	0.00613027	-0.182229	0.237994	0.318584	0.0345596	-0.138764	0.371166	0.285942	0.0596432	0.226435	0.140088	-0.0287339	0.853984	-0.213724	0.16455	0.190297	0.217377	0.181408	0.240163	-0.0225734	0.885055	-0.129323	0.404993	0.00302808	0.984531	-0.167106	0.280084	-0.191801	0.213673	-0.0987192	0.525966	-0.069225	0.657067	0.148624	0.33768	0.125611	0.41876	0.0165414	0.915641	0.100942	0.516628	0.0940203	0.545972	0.525462	0.000185121
1415943_at	Sdc1	green	1415943_at	-0.052235	0.737797	0.0963857	0.535856	-0.250478	0.101275	-0.349926	0.0193125	-0.108461	0.485659	0.00378654	0.980657	-0.0362955	0.816145	-0.453216	0.00175124	-0.283565	0.0619209	0.143615	0.354453	0.248307	0.104401	0.348872	0.0197135	-0.0196825	0.899696	0.217539	0.156909	0.191801	0.213673	-0.217031	0.15791	-0.198646	0.197366	0.453416	0.00174165	0.50094	0.000422991	0.514286	0.000272186	0.329191	0.0285708	0.307634	0.0417756	-0.0531537	0.733351
1415947_at	Creg1	yellow	1415947_at	-0.374169	0.0117989	-0.174699	0.258387	0.143779	0.353896	0.245853	0.108022	0.0386818	0.804283	0.227193	0.138719	0.396226	0.00727564	0.0962516	0.536427	0.297104	0.0498166	-0.157221	0.310047	-0.309255	0.0406368	-0.333835	0.0262316	-0.151404	0.328584	-0.294317	0.0521396	-0.251974	0.0991615	0.0625473	0.688404	0.0549285	0.724787	-0.208979	0.174424	-0.373073	0.0120749	-0.372932	0.0121107	-0.153673	0.321275	-0.169237	0.273881	0.0311329	0.84194
1415950_a_at	Pebp1	brown	1415950_a_at	0.301171	0.0465761	-0.0655121	0.674424	0.0211885	0.892064	0.0460032	0.768168	0.0864652	0.578872	0.3938	0.00768609	0.606437	6.69688e-06	0.145514	0.348035	0.216623	0.15872	-0.106577	0.493325	-0.242288	0.113451	-0.269173	0.0772144	-0.122637	0.429975	-0.197968	0.198942	-0.144415	0.35174	-0.0286361	0.854476	-0.0571859	0.713941	-0.0633727	0.684502	-0.209853	0.172574	-0.171429	0.267592	0.126554	0.415239	0.102294	0.510987	-0.245266	0.108902
1415956_a_at	Pctk1	turquoise	1415956_a_at	0.35428	0.0177272	0.0399097	0.798196	-0.0681058	0.662281	0.355959	0.0171455	0.19796	0.19896	0.199929	0.194407	0.331952	0.0271599	0.284208	0.0612986	0.180519	0.242527	-0.348455	0.019874	-0.400301	0.00662813	-0.356391	0.0169987	-0.210452	0.171316	-0.347008	0.0204398	-0.297856	0.049204	0.018086	0.907796	0.0142965	0.927057	0.148624	0.33768	0.0436254	0.779849	0.037594	0.809685	0.281733	0.0637232	0.296352	0.0504352	-0.370557	0.0127292
1415957_a_at	Rrp1	blue	1415957_a_at	0.043347	0.781219	0.0105422	0.946179	0.0416202	0.789736	0.477378	0.000878017	0.0151693	0.922616	-0.149947	0.333332	-0.170135	0.271291	0.237219	0.121518	0.0534035	0.732144	-0.0597136	0.701861	-0.0707299	0.650081	-0.0736842	0.636452	0.00151404	0.992265	0.0376365	0.809474	0.0458819	0.768762	0.097212	0.532344	0.0902935	0.56209	-0.0875146	0.574249	-0.125611	0.41876	-0.18797	0.223194	-0.055744	0.720863	-0.0639338	0.681853	-0.119975	0.440152
1415959_at	Slc2a4	turquoise	1415959_at	0.580122	2.20545e-05	0.124247	0.423883	-0.0151346	0.922793	0.0558072	0.720559	-0.0439911	0.778049	0.151462	0.328397	0.0763717	0.624154	0.13263	0.39295	0.0488906	0.754051	-0.625103	2.65755e-06	-0.501881	0.000410318	-0.4	0.00667422	-0.498119	0.000463104	-0.426797	0.00350414	-0.384355	0.00947872	0.121327	0.43497	0.0850264	0.585236	-0.19389	0.208601	-0.287326	0.0583474	-0.219549	0.152986	0.0926555	0.551849	0.110568	0.477155	-0.19515	0.205583
1415965_at	Scd1	turquoise	1415965_at	-0.43296	0.00299678	0.0459338	0.768508	0.311773	0.0389171	-0.0512823	0.742416	0.110736	0.476479	0.0848186	0.586158	-0.323635	0.0315916	-0.194019	0.208291	0.0293343	0.850967	0.201817	0.190113	0.159518	0.302909	0.0887218	0.568953	0.423174	0.00383597	0.352277	0.0184424	0.312147	0.0386668	0.243407	0.111725	0.291949	0.0541805	0.282914	0.0625571	0.308387	0.0412439	0.206015	0.180801	-0.175518	0.256114	-0.161715	0.296184	0.700869	2.63114e-08
1415966_a_at	Ndufv1	blue	1415966_a_at	0.191893	0.21345	0.170181	0.27116	-0.00529712	0.972942	0.326547	0.0299769	-0.109219	0.482589	-0.0166608	0.915034	0.308512	0.0411561	0.296334	0.0504503	0.105303	0.498548	-0.291765	0.0543415	-0.251317	0.100086	-0.227068	0.138944	-0.140806	0.364076	-0.155062	0.316848	-0.0872509	0.57541	0.185381	0.229789	0.129421	0.404636	-0.395325	0.00742586	-0.483641	0.000727258	-0.374436	0.0117323	-0.211676	0.168761	-0.192554	0.211837	-0.33335	0.0264683
1415973_at	Marcks	brown	1415973_at	-0.204205	0.184776	0.298193	0.0489317	-0.253505	0.0970348	-0.429866	0.00324288	-0.201752	0.190259	-0.358964	0.0161446	-0.231384	0.131324	-0.212208	0.16766	-0.305378	0.043404	-0.0445962	0.775074	0.188111	0.222837	0.276692	0.0688959	0.257387	0.0917973	0.503576	0.00038835	0.458819	0.00149959	0.308968	0.0408364	0.322799	0.0320677	0.0920413	0.554504	0.234675	0.125724	0.281203	0.0642523	-0.174012	0.260304	-0.164724	0.287128	0.098714	0.525987
1415974_at	Map2k2	turquoise	1415974_at	0.301317	0.0464633	0.0421687	0.787028	-0.042377	0.786001	0.236803	0.122197	0.0470249	0.763164	0.187813	0.223591	0.451425	0.00183916	0.354691	0.0175834	0.165476	0.284892	-0.277404	0.0681461	-0.303236	0.0449969	-0.242105	0.113734	-0.109011	0.483431	-0.19872	0.197193	-0.168484	0.27606	0.0542579	0.728019	0.0173063	0.911755	0.125236	0.420164	-0.0579165	0.710442	-0.0225564	0.88514	0.237289	0.121404	0.23317	0.128261	-0.58545	1.74953e-05
1415977_at	Isyna1	grey	1415977_at	0.425894	0.00358447	0.193524	0.209483	0.340529	0.0231391	-0.371042	0.0126007	-0.327658	0.0293797	0.00833039	0.95746	-0.0536871	0.730774	0.0507784	0.744863	-0.190297	0.217377	-0.00302347	0.984554	-0.0158014	0.919402	0.0135338	0.930939	0.0999266	0.520883	0.0963493	0.536011	0.13915	0.369818	0.119819	0.440753	0.100075	0.520259	-0.0799703	0.607843	-0.0707033	0.650204	0.0225564	0.88514	-0.153673	0.321275	-0.179015	0.246563	0.165536	0.284714
1415982_at	5031400M07Rik	lightgreen	1415982_at	0.247333	0.105827	-0.213103	0.16582	0.0401068	0.79722	0.126697	0.414705	0.191892	0.213451	0.220377	0.151392	0.00529309	0.972963	-0.0106104	0.945832	0.208349	0.175766	-0.105066	0.499523	-0.250564	0.101152	-0.254135	0.0961693	-0.242246	0.113515	-0.325932	0.0303125	-0.39639	0.00724858	-0.18312	0.235655	-0.154251	0.319426	0.431538	0.00310784	0.301617	0.0462311	0.129323	0.404993	0.417327	0.00442901	0.361038	0.0154827	0.354611	0.0176113
1415985_at	Sf3b3	magenta	1415985_at	-0.345246	0.0211464	-0.185994	0.228215	-0.0370798	0.812241	-0.382355	0.00990088	-0.0819144	0.599107	0.130257	0.401572	-0.253312	0.0973008	-0.378943	0.0106576	-0.198571	0.19754	0.203329	0.186722	0.181339	0.240346	0.172932	0.263333	-0.108254	0.486498	0.063982	0.681626	0.0481384	0.757721	-0.288622	0.0571548	-0.231753	0.130686	0.252736	0.0980986	0.391877	0.00802559	0.285714	0.0598584	0.268927	0.0774991	0.223392	0.145685	0.372835	0.0121355
1415988_at	Hdlbp	blue	1415988_at	-0.126399	0.415818	-0.0519579	0.73914	0.271667	0.0743734	0.475115	0.000938927	0.309454	0.0404986	-0.0348362	0.823418	-0.0930072	0.550332	0.293302	0.0530066	0.260248	0.088077	0.0362817	0.816213	-0.146727	0.343975	-0.213534	0.164938	-0.0734309	0.637616	-0.191946	0.213319	-0.203084	0.187268	-0.119066	0.44366	-0.0985704	0.526594	-0.0988312	0.525493	-0.185784	0.228753	-0.293233	0.0530661	0.108475	0.485602	0.0759684	0.625993	-0.0288549	0.853376
1415990_at	Vdac2	lightgreen	1415990_at	0.235604	0.124175	-0.179217	0.246017	-0.11578	0.456457	-0.313727	0.0376241	-0.0712958	0.647461	0.122684	0.429798	-0.151987	0.326695	-0.382733	0.00981987	-0.127868	0.410361	-0.0582019	0.709077	0.062453	0.688851	0.0586466	0.706952	0.0681318	0.66216	0.246895	0.106473	0.234675	0.125724	0.190656	0.216489	0.217457	0.15707	0.133535	0.38969	0.200827	0.192356	0.148872	0.336862	-0.0896423	0.564929	-0.106807	0.492387	0.384225	0.00950564
1415991_a_at	Klhdc3	grey60	1415991_a_at	0.381235	0.010144	-0.165663	0.284337	-0.152103	0.326321	0.364255	0.0145011	-0.00606773	0.969008	0.0590701	0.70493	0.318342	0.0347075	0.355449	0.0173206	0.14968	0.334206	-0.0990188	0.524702	-0.0323552	0.835817	-0.0541353	0.72861	-0.214994	0.161978	-0.224313	0.143974	-0.191801	0.213673	-0.120573	0.437856	-0.170805	0.269371	-0.174275	0.259569	-0.270026	0.0762328	-0.195489	0.204777	0.0587572	0.706424	0.0827379	0.595422	-0.454844	0.00167458
1415993_at	Sqle	tan	1415993_at	-0.0396316	0.799574	-0.0745483	0.632487	-0.0438904	0.778544	-0.426095	0.00356641	-0.0788805	0.612763	0.14919	0.335816	-0.334221	0.0260444	-0.422143	0.00393524	-0.261753	0.0861682	0.0808779	0.603757	0.121896	0.432795	0.162406	0.294088	-0.0719169	0.644591	0.112157	0.470794	0.0917638	0.555705	-0.184627	0.231733	-0.127916	0.410183	0.392307	0.00794855	0.541557	0.000103357	0.431579	0.00310457	0.34275	0.0221824	0.298609	0.0485975	0.320441	0.0334431
1415996_at	Txnip	green	1415996_at	-0.0647656	0.677935	0.0677712	0.663843	0.0794568	0.610159	-0.327302	0.0295701	-0.0955668	0.539348	0.123441	0.426927	0.00604925	0.969102	-0.380459	0.0103155	-0.0669425	0.667717	-0.0181408	0.907517	0.00752446	0.961572	0.0496241	0.750477	-0.195311	0.205199	-0.154309	0.319241	-0.155698	0.314836	-0.0889226	0.568074	-0.100075	0.520259	0.089778	0.564337	0.100038	0.520417	0.145865	0.346859	0.0843693	0.588153	0.0782249	0.615731	0.330312	0.0279908
1415998_at	Vdac1	grey	1415998_at	0.497872	0.000466777	-0.129518	0.404278	-0.165724	0.284156	-0.378584	0.0107402	-0.153969	0.320328	-0.0976928	0.530305	-0.0544432	0.727126	-0.0644204	0.67956	-0.279052	0.0664344	0.20862	0.175188	0.305493	0.0433198	0.293233	0.0530661	0.0280097	0.857626	0.164095	0.289005	0.178263	0.248597	-0.139413	0.368904	-0.165538	0.284707	0.0437573	0.779199	0.224897	0.142898	0.263158	0.0844139	0.151413	0.328556	0.136141	0.380391	-0.196669	0.201985
1416000_a_at	Prdx1	green	1416000_a_at	-0.154665	0.318109	-0.0790664	0.611923	0.27091	0.0752268	0.0165913	0.915387	0.197201	0.200733	0.320341	0.0335021	0.196601	0.202145	-0.0697256	0.65474	0.287326	0.0583474	0.0612253	0.694671	-0.198646	0.197366	-0.242105	0.113734	-0.206666	0.179386	-0.362063	0.0151642	-0.388116	0.00872641	-0.254711	0.0953845	-0.220467	0.151219	0.210488	0.17124	0.0842422	0.588718	-0.0345865	0.824664	0.309605	0.0403942	0.272283	0.073684	0.36676	0.0137733
1416003_at	Cldn11	green	1416003_at	-0.236988	0.121895	-0.0353916	0.820648	0.114266	0.462418	-0.267724	0.0789038	0.0690204	0.658019	0.0878478	0.572785	-0.0196601	0.89981	-0.251618	0.0996611	0.069199	0.657188	0.108845	0.484102	0.0534236	0.732047	0.0345865	0.824664	0.0863003	0.5796	-0.0052691	0.973085	-0.0676946	0.664201	0.0203467	0.896329	0.0248307	0.873648	0.230858	0.132236	0.200827	0.192356	0.160902	0.298661	0.0429379	0.783235	0.0255735	0.869899	0.432823	0.00300736
1416011_x_at	Ehd1	red	1416011_x_at	0.26591	0.0810577	-0.504519	0.000376586	0	1	0.0814483	0.601196	0.0561265	0.719024	0.0749735	0.63054	-0.0983003	0.527735	-0.156125	0.313489	0.0376081	0.809615	0.579751	2.24088e-05	0.467269	0.00118015	0.276692	0.0688959	0.12945	0.404527	-0.0120437	0.938527	-0.0135389	0.930913	-0.336097	0.0251504	-0.34161	0.0226692	-0.138816	0.370982	-0.0496427	0.750386	-0.0932331	0.549358	-0.121281	0.435145	-0.112072	0.471131	0.193631	0.209225
1416012_at	Ehd1	turquoise	1416012_at	0.494011	0.00052759	-0.234187	0.126542	0.148319	0.338686	0.0972855	0.532032	0.151693	0.327646	0.502096	0.00040748	0	1	0.0856412	0.582513	0.166228	0.282667	-0.154197	0.319599	-0.197141	0.200875	-0.195489	0.204777	-0.1779	0.249582	-0.350019	0.0192775	-0.339225	0.0237165	-0.116052	0.455392	-0.120391	0.438554	0.157677	0.30862	0.0218127	0.888904	0.0255639	0.869948	0.200377	0.193383	0.215871	0.160218	-0.0136681	0.930255
1416014_at	Abce1	yellow	1416014_at	0.280262	0.0651997	-0.0421687	0.787028	-0.250478	0.101275	-0.193817	0.208778	-0.225265	0.142222	-0.0643712	0.679792	-0.00302462	0.984548	-0.0682098	0.661796	-0.112072	0.471131	-0.086169	0.580179	0.100075	0.520259	0.0766917	0.622696	0.193797	0.208826	0.290553	0.0554126	0.304626	0.0439579	0.380559	0.0102934	0.349135	0.019613	-0.372692	0.0121722	-0.264761	0.0824462	-0.168421	0.276244	-0.494916	0.000512727	-0.482888	0.000744058	0.131366	0.397531
1416019_at	Dr1	yellow	1416019_at	0.0532549	0.732862	0.058735	0.70653	-0.246694	0.10677	-0.0859732	0.581044	-0.150935	0.330108	-0.308225	0.041358	-0.152743	0.324256	0.0924622	0.552684	-0.110568	0.477155	-0.204084	0.185042	-0.00376223	0.980781	0.0616541	0.692636	0.102955	0.508243	0.189688	0.21889	0.140654	0.364598	0.234364	0.126245	0.24906	0.103309	0.0550739	0.724087	0.119594	0.441622	0.114286	0.462341	-0.114501	0.461491	-0.112072	0.471131	-0.0349296	0.822952
1416022_at	Fabp5	pink	1416022_at	-0.211344	0.169451	-0.0948796	0.542287	0.165724	0.284156	-0.0316744	0.839227	0.19796	0.19896	0.0901197	0.562847	0.0544432	0.727126	-0.0424417	0.785682	0.168484	0.27606	0.0513991	0.74185	-0.131678	0.396396	-0.210526	0.171159	0.0900854	0.562997	-0.0421528	0.787107	-0.064686	0.678309	0.0896762	0.564781	0.109857	0.480015	0.0663904	0.670303	0	1	-0.0947368	0.542898	-0.000753297	0.996151	-0.0413689	0.790977	0.331072	0.0276036
1416026_a_at	Rpl12	pink	1416026_a_at	-0.198668	0.197315	0.100904	0.516787	0.27772	0.0678146	-0.110106	0.479012	0.264705	0.0825148	0.350634	0.0190471	0.211724	0.168663	-0.175072	0.257351	0.167732	0.278251	0.0710516	0.648591	-0.186607	0.226651	-0.204511	0.184099	-0.127936	0.410107	-0.210764	0.170661	-0.202332	0.188953	-0.181613	0.23962	-0.160271	0.300594	0.190118	0.217821	0.127115	0.41315	0.0451128	0.772536	0.33823	0.0241651	0.309139	0.0407177	0.188316	0.222323
1416029_at	Tieg1	blue	1416029_at	-0.122974	0.428695	-0.190512	0.216845	-0.000756732	0.996134	0.0535447	0.731462	-0.00834313	0.957395	-0.175696	0.255624	-0.294145	0.0522861	-0.0613888	0.693895	-0.0819857	0.598787	0.533643	0.000138238	0.485327	0.000690795	0.326316	0.0301029	0.285396	0.0601599	0.324426	0.031146	0.325686	0.0304471	-0.046722	0.764646	-0.0443943	0.776066	-0.198417	0.197897	-0.103798	0.504749	-0.0902256	0.562386	-0.34727	0.0203364	-0.318165	0.0348158	0.391059	0.00817367
1416035_at	Hif1a	yellow	1416035_at	0.158089	0.307337	0.213103	0.16582	-0.335989	0.0252014	0.0912523	0.557923	0.0386818	0.804283	-0.302166	0.0458094	0.19282	0.21119	-0.0424417	0.785682	0.00752163	0.961586	-0.097507	0.531092	0.0504139	0.746635	0.0902256	0.562386	0.309621	0.0403831	0.28679	0.0588467	0.258744	0.0900181	0.348155	0.0199905	0.331076	0.0276013	-0.101095	0.51599	-0.100038	0.520417	-0.0105263	0.94626	-0.360076	0.0157869	-0.317413	0.0352794	-0.227042	0.13899
1416038_at	Snd1	blue	1416038_at	0.0378831	0.808248	-0.259036	0.0896381	0.0340529	0.827328	-0.0633487	0.684615	0.131973	0.395326	0.156006	0.313864	0.0468817	0.763865	-0.156125	0.313489	0.00827379	0.957748	0.137568	0.375356	-0.0105342	0.94622	-0.0120301	0.938597	-0.0651037	0.676344	-0.0436583	0.779687	-0.0744641	0.632873	-0.247928	0.104954	-0.199398	0.195628	0.637499	1.38168e-06	0.598721	9.62057e-06	0.425564	0.00361419	0.476837	0.000892247	0.437759	0.00264729	0.211096	0.169968
1416039_x_at	Cyr61	darkred	1416039_x_at	0.413145	0.00490031	-0.184488	0.232094	-0.0688626	0.658754	0.217196	0.157585	0.149418	0.335067	0.224921	0.142854	0.170891	0.269125	-0.0106104	0.945832	0.160963	0.298476	0.23961	0.11766	0.136945	0.377549	0.0255639	0.869948	-0.320976	0.0331266	-0.379375	0.0105592	-0.358029	0.0164506	-0.418238	0.0043317	-0.45222	0.00179968	-0.0769525	0.621509	-0.171493	0.267408	-0.111278	0.474306	0.153673	0.321275	0.206845	0.179	0.115419	0.457873
1416044_at	Fliih	green	1416044_at	-0.200198	0.193793	0.0376506	0.809403	0.304206	0.0442696	-0.174209	0.259753	0.213888	0.164218	0.313526	0.0377556	-0.00983003	0.94981	-0.396375	0.00725102	0.0699511	0.653693	0.131521	0.396966	-0.042137	0.787185	-0.0676692	0.664319	-0.115067	0.45926	-0.13248	0.393491	-0.130124	0.402058	-0.16202	0.295257	-0.133935	0.388254	0.288195	0.0575456	0.285822	0.0597566	0.195489	0.204777	0.27872	0.0667768	0.265513	0.0815354	0.501923	0.000409768
1416048_at	Phc2	green	1416048_at	-0.250757	0.100878	-0.152862	0.323876	0.286045	0.0595463	-0.299398	0.0479673	0.125147	0.4205	0.173424	0.261951	-0.0529309	0.734429	-0.256924	0.0924106	-0.00300865	0.98463	0.36962	0.0129806	0.197893	0.199115	0.105263	0.498711	0.0863003	0.5796	-0.0316146	0.839526	-0.0345995	0.824599	-0.215524	0.160911	-0.200151	0.193901	0.177293	0.251237	0.212862	0.166314	0.174436	0.259119	0.108475	0.485602	0.103798	0.504749	0.387263	0.00889247
1416050_a_at	Scarb1	blue	1416050_a_at	0.302191	0.0457906	-0.189759	0.218712	-0.208101	0.176296	-0.244345	0.110294	0.0576435	0.711749	0.112082	0.471094	0.0786402	0.61385	-0.147788	0.340445	-0.088003	0.572104	0.234319	0.12632	0.197141	0.200875	0.169925	0.271896	0.24906	0.103309	0.246142	0.10759	0.248966	0.103445	0.0339112	0.828036	0.0233258	0.88125	-0.0437573	0.779199	0.0752163	0.629429	0.100752	0.517423	-0.0715632	0.646225	-0.109816	0.480181	-0.0979547	0.529196
1416060_at	Tbc1d15	turquoise	1416060_at	-0.470844	0.0010642	0.205573	0.181767	0.303449	0.0448359	-0.160634	0.299481	0.00151693	0.99225	-0.0424093	0.785841	-0.130815	0.399535	-0.0970095	0.533203	0.0165476	0.915609	0.336361	0.0250266	0.121144	0.435669	0.0586466	0.706952	0.495848	0.000497823	0.398194	0.0069565	0.371568	0.0124627	0.203467	0.186414	0.248307	0.104401	-0.0218787	0.88857	0.0353516	0.820847	-0.0360902	0.817167	-0.301319	0.0464615	-0.345243	0.021148	0.559632	5.1507e-05
1416061_at	Tbc1d15	yellow	1416061_at	0.227663	0.137874	-0.0263555	0.865957	0.128644	0.407492	0.118402	0.446231	0.132732	0.392583	-0.0643712	0.679792	-0.170891	0.269125	0.0545679	0.726525	0.0699511	0.653693	0.154197	0.319599	0.111362	0.47397	0.0691729	0.657309	0.164273	0.288472	0.0737675	0.636069	0.0263257	0.866107	0.0550114	0.724388	0.0383747	0.805807	0.132781	0.392406	0.13915	0.369818	0.0781955	0.615865	-0.0301319	0.846962	0.00902595	0.953911	0.182241	0.237962
1416062_at	Tbc1d15	blue	1416062_at	0.0220742	0.88758	-0.0640061	0.681513	0.418473	0.00430692	0.0271494	0.861957	0.122113	0.431969	0.364265	0.014498	-0.247263	0.10593	-0.193261	0.21012	0.100038	0.520417	0.256239	0.0933223	0.0158014	0.919402	-0.043609	0.779929	-0.0234676	0.880533	-0.149793	0.333836	-0.127115	0.41315	-0.211003	0.170163	-0.170805	0.269371	-0.0181065	0.907692	0.0135389	0.930913	-0.0827068	0.595561	0.0572506	0.713631	0.0511471	0.743073	0.421433	0.0040049
1416065_a_at	Ankrd10	turquoise	1416065_a_at	-0.510111	0.00031313	0.343374	0.0219196	0.0877809	0.573079	-0.398946	0.00683771	-0.113012	0.467391	-0.120412	0.438474	-0.276753	0.0688311	-0.139451	0.36877	-0.196314	0.20282	0.137568	0.375356	0.0970655	0.532966	0.123308	0.42743	0.389865	0.00839419	0.433572	0.00295011	0.409929	0.00529163	0.245668	0.1083	0.274643	0.07109	-0.0716715	0.645725	0.0503949	0.746727	0.0466165	0.765163	-0.237289	0.121404	-0.257992	0.0910009	0.224005	0.144546
1416066_at	Cd9	green	1416066_at	-0.0590103	0.705216	-0.0436747	0.779606	0.23837	0.119648	-0.1908	0.216133	0.0887406	0.568871	0.300651	0.0469803	0.0506624	0.745426	-0.321344	0.0329108	0.123355	0.427255	0.0430845	0.782512	-0.0835215	0.591926	-0.0932331	0.549358	-0.0726739	0.6411	-0.155815	0.314466	-0.180519	0.242527	-0.0519971	0.73895	-0.0436418	0.779768	0.187855	0.223485	0.14968	0.334206	0.0796992	0.609065	0.126554	0.415239	0.0992855	0.523579	0.466993	0.00118954
1416071_at	Ddx18	brown	1416071_at	-0.0552219	0.723374	-0.0120482	0.938504	-0.209615	0.173078	-0.364255	0.0145011	-0.106944	0.491829	-0.112839	0.468077	-0.430253	0.00321122	-0.287239	0.0584281	-0.306882	0.0423128	0.199549	0.19528	0.361926	0.0152062	0.320301	0.0335263	0.0817581	0.599807	0.273993	0.0717965	0.261753	0.0861682	-0.0730974	0.63915	-0.0511663	0.742979	-0.116938	0.451926	0.136894	0.377731	0.147368	0.341838	-0.0625237	0.688516	-0.0669425	0.667717	0.233876	0.127066
1416074_a_at	Rpl28	yellow	1416074_a_at	-0.306999	0.0422291	0.143825	0.353738	0.518361	0.000236912	0.0595779	0.702508	0.297319	0.0496411	0.259	0.089686	0.226091	0.140714	0.0727571	0.640716	0.325686	0.0304471	0.092216	0.553748	-0.259594	0.0889175	-0.342857	0.0221371	0.0673748	0.665695	-0.22055	0.15106	-0.224897	0.142898	0.00979656	0.949981	0.0105342	0.94622	0.00226331	0.988437	-0.148176	0.33916	-0.216541	0.158881	0.0271187	0.862112	0.0135389	0.930913	0.34474	0.0213534
1416080_at	Adam15	grey	1416080_at	0.426185	0.00355839	0.104669	0.501157	0.355664	0.0172467	0.0723985	0.642369	-0.150935	0.330108	0.240067	0.116934	-0.181477	0.23998	-0.287997	0.0577274	-0.0481384	0.757721	0.325779	0.0303961	0.176072	0.254584	0.156391	0.31265	-0.115824	0.456284	-0.0677456	0.663962	-0.0225649	0.885098	-0.349662	0.0194125	-0.321294	0.0329399	-0.0226331	0.884752	-0.00376081	0.980788	-0.0255639	0.869948	0.055744	0.720863	0.036856	0.813355	0.423711	0.00378516
1416081_at	Smad1	turquoise	1416081_at	-0.430119	0.00322212	-0.0896085	0.565076	-0.528955	0.000163589	-0.190046	0.217999	-0.118321	0.446545	-0.337002	0.0247284	-0.375809	0.0113956	-0.375912	0.0113708	-0.332456	0.026909	-0.00907042	0.953684	0.198646	0.197366	0.242105	0.113734	-0.263443	0.0840615	0.0203237	0.896445	-0.0165476	0.915609	-0.171063	0.268634	-0.176825	0.252517	-0.0467751	0.764387	0.154193	0.319611	0.148872	0.336862	0.0986819	0.526123	0.0804814	0.605541	0.0296142	0.849561
1416083_at	Zfand5	brown	1416083_at	-0.185263	0.230092	-0.196536	0.202296	-0.15513	0.316633	0.120664	0.437507	-0.294285	0.0521668	-0.402131	0.0063539	-0.125522	0.419094	0.10383	0.504616	-0.107559	0.489321	0.315953	0.0361933	0.41836	0.0043188	0.35188	0.0185872	0.271013	0.0751099	0.288295	0.0574534	0.277548	0.0679949	0.0226074	0.884882	0.0158014	0.919402	-0.250473	0.101282	-0.135389	0.383061	-0.108271	0.48643	-0.42486	0.00367837	-0.403159	0.00620411	-0.00531537	0.972849
1416084_at	Zfand5	brown	1416084_at	0.0523079	0.737444	-0.103916	0.504264	-0.204318	0.184527	0.161388	0.297178	0.289734	0.0561463	0.061342	0.694117	0.0476378	0.760167	0.292544	0.0536615	0.202332	0.188953	-0.337873	0.0243278	-0.295711	0.0509671	-0.362406	0.0150587	-0.0643467	0.679907	-0.196462	0.202471	-0.241444	0.114764	0.168049	0.277328	0.168548	0.275876	0.0211242	0.89239	-0.0353516	0.820847	-0.105263	0.498711	0.120528	0.438031	0.115081	0.459205	-0.0220208	0.88785
1416085_s_at	Zfand5	blue	1416085_s_at	-0.117219	0.450828	-0.0451808	0.772202	0.360204	0.015746	0.307694	0.0417335	0.045508	0.770597	-0.111324	0.474121	-0.151987	0.326695	0.5093	0.000321694	0.210606	0.170993	-0.0279671	0.857841	-0.127163	0.412972	-0.198496	0.197713	0.435286	0.00282264	0.224313	0.143974	0.20158	0.190649	0.427281	0.00346182	0.429646	0.00326101	-0.236893	0.12205	-0.346747	0.0205433	-0.396992	0.00714983	-0.423353	0.00381897	-0.46258	0.00134907	0.0501163	0.748081
1416086_at	Tpst2	pink	1416086_at	-0.226497	0.139975	0.211597	0.168926	0.281504	0.0639513	-0.0663653	0.670421	0.370132	0.0128428	0.296108	0.0506375	0.256337	0.0931921	0.00985253	0.949696	0.236931	0.121988	0.03477	0.823749	-0.268623	0.077852	-0.315789	0.0362969	0.00302808	0.984531	-0.105382	0.498222	-0.115081	0.459205	-0.0693295	0.656581	-0.0308503	0.843357	0.199926	0.194416	0.0819857	0.598787	-0.0195489	0.900373	0.281733	0.0637232	0.265513	0.0815354	0.210337	0.171557
1416091_at	Mtap4	green	1416091_at	0.0496123	0.750534	0.0248494	0.873553	0.174805	0.258092	-0.343893	0.021703	-0.0872236	0.575529	0.235523	0.124309	-0.0279778	0.857787	-0.360754	0.0155719	-0.0759684	0.625993	0.0529108	0.734526	0.0594432	0.70315	0.0917293	0.555855	-0.116581	0.453319	-0.0986075	0.526437	-0.0744641	0.632873	-0.088169	0.571375	-0.100828	0.517105	-0.012071	0.938388	0.00451298	0.976946	0.0842105	0.588859	-0.00903956	0.953842	-0.00150433	0.992315	0.239192	0.118329
1416093_a_at	Mrpl20	yellow	1416093_a_at	0.06207	0.690664	-0.262048	0.0857964	0.472957	0.00100048	0.466065	0.00122162	0.449012	0.00196369	0.33473	0.0257991	0.334977	0.025681	0.260713	0.0874837	0.499436	0.000443976	0.28723	0.0584366	-0.0925508	0.552301	-0.27218	0.0737982	0.0598046	0.701428	-0.28679	0.0588467	-0.290335	0.0556077	-0.192163	0.212788	-0.193379	0.209836	0.10713	0.491069	-0.142911	0.35685	-0.255639	0.094128	0.106215	0.494808	0.124859	0.421581	0.162498	0.293808
1416096_at	AI413782	grey	1416096_at	-0.191965	0.213271	0.0790664	0.611923	0.0575116	0.712381	-0.23982	0.117326	0.160795	0.298989	0.363508	0.0147242	0.160305	0.30049	-0.234945	0.125272	-0.0188041	0.904151	0.011338	0.942123	-0.0955606	0.539374	-0.0466165	0.765163	-0.137021	0.377283	-0.106135	0.495136	-0.0955246	0.539528	-0.263753	0.0836787	-0.217457	0.15707	0.480576	0.000797882	0.442272	0.00235159	0.389474	0.00846759	0.492656	0.000550534	0.491914	0.000563477	0.0189835	0.903241
1416097_at	Lrrc4	brown	1416097_at	-0.114451	0.46169	-0.0707832	0.649834	0.195993	0.203579	0.308448	0.0412009	0.417157	0.00444738	-0.0302923	0.846156	0.189039	0.220509	0.507784	0.000338266	0.460323	0.0014377	-0.411192	0.00513475	-0.592175	1.29716e-05	-0.628571	2.22061e-06	0.174872	0.257907	-0.167106	0.280084	-0.243701	0.111275	0.418238	0.0043317	0.458992	0.00149237	0.179556	0.245106	-0.0503949	0.746727	-0.204511	0.184099	-0.0293786	0.850744	-0.0759684	0.625993	0.154905	0.317346
1416102_at	Ywhaz	brown	1416102_at	-0.180091	0.243672	-0.0444278	0.775902	-0.247451	0.105653	-0.0535447	0.731462	0.0356479	0.81937	-0.206745	0.179215	-0.0967879	0.534145	0.217514	0.156958	-0.0549079	0.724886	-0.173094	0.262878	-0.0662152	0.671124	-0.0315789	0.839705	0.196825	0.201616	0.207001	0.178663	0.155698	0.314836	0.262246	0.0855486	0.272385	0.0735698	0.164467	0.287892	0.20158	0.190649	0.154887	0.317403	0.00527308	0.973065	-0.00376081	0.980788	-0.18376	0.233985
1416105_at	Nnt	lightcyan	1416105_at	-0.108695	0.484708	-0.100151	0.519942	0.102915	0.508406	0.11086	0.475981	0.295802	0.0508915	0.215833	0.160293	0.105106	0.499359	0.0227366	0.884229	0.224144	0.144287	-0.0423286	0.786239	-0.280662	0.0647956	-0.308271	0.0413255	-0.244517	0.110032	-0.338728	0.0239398	-0.376081	0.0113299	-0.246421	0.107175	-0.202408	0.188782	0.359866	0.0158538	0.243701	0.111275	0.0721805	0.643375	0.48889	0.000619085	0.432493	0.00303285	0.217171	0.157634
1416111_at	Cd83	red	1416111_at	-0.0166103	0.915291	0.286145	0.0594517	-0.0628087	0.687167	0.322023	0.0325154	-0.0773636	0.61964	-0.193114	0.210477	0.107374	0.490074	0.280418	0.065042	0.0714554	0.646723	-0.447474	0.00204688	-0.334838	0.0257474	-0.222556	0.147251	-0.178657	0.24753	-0.178397	0.248233	-0.14968	0.334206	0.178599	0.247686	0.162528	0.293718	-0.317618	0.0351524	-0.378338	0.010797	-0.302256	0.045741	-0.13484	0.385017	-0.121098	0.435844	-0.467752	0.00116384
1416113_at	Fkbp8	black	1416113_at	0.614289	4.57831e-06	-0.130271	0.40152	0.0317827	0.838684	0.0867274	0.577715	-0.0189617	0.903352	0.224921	0.142854	0.529309	0.00016154	0.360754	0.0155719	0.22941	0.13477	-0.00604695	0.969114	-0.112114	0.470963	-0.136842	0.377913	0.0416361	0.789658	-0.153557	0.321645	-0.166228	0.282667	0.00452149	0.976903	-0.0466516	0.764991	0.213506	0.164996	0.0127868	0.934742	0.043609	0.779929	0.140113	0.366471	0.126363	0.41595	-0.148071	0.339508
1416116_at	Orc3l	brown	1416116_at	-0.188469	0.221939	-0.168675	0.275507	-0.126374	0.415909	0.00452491	0.976886	-0.0462665	0.766878	-0.197658	0.199665	0.0151231	0.922851	-0.0947359	0.542902	-0.00977811	0.950075	0.441427	0.00240461	0.369451	0.0130264	0.257143	0.0921199	0.412576	0.00496765	0.33647	0.0249759	0.280557	0.0649021	0.0271289	0.86206	0.0331076	0.832053	0.147115	0.342681	0.182775	0.236558	0.112782	0.468303	-0.204897	0.183249	-0.204588	0.183929	0.296901	0.0499828
1416122_at	Ccnd2	grey	1416122_at	0.165447	0.284976	-0.142319	0.358871	0.0870241	0.576408	0.285823	0.0597552	-0.0735712	0.636971	0.13783	0.374435	0.324391	0.0311658	0.39107	0.00817179	0.148176	0.33916	0.0808779	0.603757	0.00376223	0.980781	-0.0481203	0.75781	-0.0522344	0.7378	-0.19872	0.197193	-0.148176	0.33916	-0.0957048	0.538759	-0.161776	0.295999	-0.192381	0.212256	-0.345243	0.021148	-0.23609	0.12337	-0.0806028	0.604994	-0.0488906	0.754051	-0.338665	0.0239683
1416123_at	Ccnd2	grey	1416123_at	-0.00444398	0.977299	-0.153615	0.32146	-0.127888	0.410287	0.220212	0.151708	0.0128939	0.934197	-0.0969355	0.533518	0.342539	0.022272	0.504753	0.000373717	0.139902	0.367203	-0.0362817	0.816213	-0.0534236	0.732047	-0.0842105	0.588859	0.0431501	0.782189	-0.0993602	0.523264	-0.0857465	0.582047	0.0301433	0.846905	-0.020316	0.896484	-0.202943	0.187582	-0.347499	0.0202464	-0.23609	0.12337	-0.144633	0.351004	-0.115081	0.459205	-0.533815	0.00013738
1416125_at	Fkbp5	grey	1416125_at	-0.0553676	0.722673	-0.105422	0.498059	-0.0121077	0.938201	-0.215687	0.160585	0.285942	0.0596432	-0.0121169	0.938154	-0.164842	0.286775	-0.220545	0.151069	-0.11132	0.474138	0.325023	0.0308131	0.255832	0.0938691	0.190977	0.215696	0.267985	0.0785971	0.21227	0.167533	0.176006	0.254767	-0.103994	0.503939	-0.089541	0.565371	0.344778	0.0213379	0.399398	0.00676714	0.342857	0.0221371	0.174765	0.258203	0.190297	0.217377	0.00759338	0.96122
1416132_at	Efr3a	purple	1416132_at	-0.046334	0.766547	-0.199548	0.195282	-0.123347	0.427283	0.269232	0.0771461	-0.0219955	0.887978	-0.246125	0.107616	-0.260874	0.0872794	0.0113683	0.941969	-0.0218127	0.888904	-0.0188967	0.903681	0.0677201	0.664082	0.0706767	0.650327	0.0234676	0.880533	0.0835529	0.591786	0.0503949	0.746727	0.0663152	0.670656	0.0865313	0.57858	0.119201	0.443138	0.178263	0.248597	0.0691729	0.657309	-0.0316385	0.839406	-0.0353516	0.820847	0.0888426	0.568424
1416133_at	Efr3a	yellow	1416133_at	0.318073	0.0348724	0.00150603	0.992306	0.0650789	0.67646	0.403471	0.00615929	0.0629527	0.686486	-0.226435	0.140088	-0.294145	0.0522861	0.153093	0.323132	0.0676946	0.664201	-0.155709	0.3148	-0.0797592	0.608794	-0.0842105	0.588859	0.0476922	0.759901	0.0233346	0.881205	0.00300865	0.98463	0.169556	0.272959	0.193379	0.209836	-0.0309319	0.842948	-0.0398646	0.798419	-0.111278	0.474306	-0.155932	0.314095	-0.138398	0.372445	0.101751	0.513248
1416140_a_at	Dhx30	grey	1416140_a_at	0.12975	0.403429	-0.0429217	0.783315	-0.0332962	0.83111	-0.248116	0.10468	0.181273	0.24052	0.27869	0.0668081	0.0877141	0.573373	-0.420627	0.00408522	-0.0849944	0.585378	0.11338	0.465926	0.0586908	0.706741	0.0827068	0.595561	-0.160488	0.299928	-0.0534438	0.731949	-0.0473862	0.761397	-0.283347	0.0621338	-0.259594	0.0889175	0.488875	0.000619369	0.511471	0.000299228	0.446617	0.00209459	0.507722	0.00033896	0.50094	0.000422991	0.0569504	0.71507
1416142_at	Rps6	brown	1416142_at	0.149638	0.334343	0.0060241	0.96923	0.170265	0.270919	-0.354451	0.0176672	-0.16307	0.292082	0.241581	0.11455	-0.0741033	0.634528	-0.222061	0.148185	-0.0458819	0.768762	0.145127	0.349339	0.133935	0.388254	0.133835	0.388615	0.0075702	0.961339	0.036131	0.816964	0.036856	0.813355	-0.0369255	0.813009	-0.0601957	0.699566	-0.211242	0.169663	-0.192554	0.211837	-0.108271	0.48643	-0.183804	0.233869	-0.188793	0.221125	0.278677	0.0668208
1416147_at	Hspa4	black	1416147_at	0.401925	0.0063842	-0.298193	0.0489317	-0.225506	0.14178	-0.226245	0.140432	-0.185824	0.22865	0.01969	0.899658	0.165598	0.284529	-0.026526	0.865097	-0.178263	0.248597	0.28723	0.0584366	0.334086	0.0261097	0.275188	0.0705008	-0.199853	0.194582	-0.0767784	0.622302	-0.0428733	0.783553	-0.345894	0.0208844	-0.404816	0.00596915	-0.017352	0.911522	0.0594208	0.703257	0.154887	0.317403	0.156686	0.311724	0.171493	0.267408	-0.116179	0.454894
1416148_at	Laptm4b	turquoise	1416148_at	0.323245	0.0318129	-0.0783133	0.615331	-0.0537279	0.730577	0.471345	0.00104878	-0.0310971	0.84212	0.00378654	0.980657	0.300194	0.0473388	0.331197	0.0275403	0.235427	0.124469	-0.290253	0.0556803	-0.301731	0.0461436	-0.297744	0.0492948	-0.197582	0.199842	-0.300339	0.0472249	-0.268522	0.0779697	0.100226	0.519625	0.0662152	0.671124	-0.297248	0.0496989	-0.443776	0.00225965	-0.392481	0.00791755	-0.177778	0.249913	-0.186536	0.22683	-0.17237	0.264921
1416153_at	Srp54	brown	1416153_at	0.141042	0.363261	-0.0504519	0.74645	-0.177075	0.251831	0.147814	0.34036	-0.152452	0.325195	-0.205988	0.18086	-0.0408324	0.793629	0.304671	0.0439249	0.0789771	0.612327	-0.295545	0.0511061	-0.13243	0.393671	-0.124812	0.421757	0.158974	0.30459	0.116673	0.45296	0.0624295	0.688962	0.351923	0.0185715	0.352897	0.0182186	-0.14787	0.340175	-0.163971	0.289375	-0.203008	0.187439	-0.235782	0.12388	-0.282813	0.0626558	-0.0751745	0.62962
1416154_at	Srp54	grey	1416154_at	0.0962377	0.536486	0.0670181	0.667363	0.331448	0.0274131	0.385371	0.00927019	0.0561265	0.719024	-0.196143	0.203225	-0.223066	0.146295	0.323618	0.0316013	0.12185	0.43297	0.226005	0.14087	0.0474041	0.761309	-0.0225564	0.88514	0.345201	0.0211649	0.197968	0.198942	0.16698	0.280454	0.0685759	0.660089	0.125658	0.418583	0.193136	0.210423	0.108311	0.486264	-0.00902256	0.953929	-0.106968	0.491729	-0.129372	0.404815	0.352333	0.0184222
1416155_at	Hmgb3	red	1416155_at	0.166176	0.282821	0.00978917	0.950019	0.137725	0.374804	-0.343893	0.021703	-0.0394403	0.800522	0.252941	0.0978144	0.00907387	0.953667	-0.0788202	0.613036	0.0195562	0.900336	0.267577	0.0790759	0.147479	0.341469	0.0691729	0.657309	0.227863	0.137516	0.0903275	0.561942	0.0571644	0.714044	-0.0535043	0.731657	-0.0474041	0.761309	0.0528106	0.735011	0.0669425	0.667717	0.0601504	0.699781	-0.0504709	0.746357	-0.0579165	0.710442	0.3903	0.00831333
1416161_at	Rad21	turquoise	1416161_at	-0.288422	0.0573376	0.357681	0.0165658	0.0287558	0.853874	-0.286577	0.0590453	0.00606773	0.969008	-0.172666	0.264083	-0.247263	0.10593	-0.112925	0.467734	-0.0526514	0.735781	-0.249437	0.102765	-0.158014	0.307572	-0.0917293	0.555855	0.148376	0.338499	0.258186	0.0907462	0.195562	0.204602	0.382066	0.00996315	0.425884	0.00358533	0.122973	0.4287	0.178263	0.248597	0.111278	0.474306	-0.0519775	0.739045	-0.0782249	0.615731	0.378151	0.0108404
1416167_at	Prdx4	yellow	1416167_at	-0.247843	0.105078	0.316265	0.0359961	0.108969	0.483599	0.0196079	0.900074	0.354204	0.017754	0.115868	0.456111	0.12779	0.410647	-0.0325891	0.834646	0.183528	0.23459	-0.0816338	0.600364	-0.254327	0.0959077	-0.22406	0.144443	-0.0651037	0.676344	-0.133233	0.390776	-0.179015	0.246563	-0.0866619	0.578004	-0.0466516	0.764991	0.318372	0.0346888	0.163219	0.291633	0.0992481	0.523736	0.329944	0.0281801	0.330199	0.0280487	0.0858052	0.581787
1416170_at	Trap1	black	1416170_at	0.437332	0.00267689	0.129518	0.404278	-0.0673491	0.665815	-0.122927	0.428877	0.0576435	0.711749	0.169637	0.272724	0.471841	0.00103369	0.0773045	0.619909	0.0774727	0.619144	-0.0393052	0.801191	-0.0617005	0.692416	-0.0646617	0.678424	0.074945	0.63067	0.112157	0.470794	0.137646	0.375083	0.127355	0.41226	0.0805117	0.605404	-0.132026	0.395133	-0.227153	0.138791	-0.117293	0.450539	-0.0617704	0.692085	-0.0579165	0.710442	-0.272602	0.0733283
1416171_at	C12orf41	grey	1416171_at	0.0845814	0.587211	-0.0835844	0.591645	-0.0552414	0.72328	0.401963	0.0063787	0.1881	0.222867	0.111324	0.474121	0.66088	3.6477e-07	0.467616	0.00116842	0.321173	0.0330108	-0.127742	0.410827	-0.248307	0.104401	-0.270677	0.0754913	-0.135507	0.382644	-0.308619	0.0410808	-0.288078	0.0576526	-0.103994	0.503939	-0.142965	0.356667	0.041494	0.790359	-0.15645	0.312465	-0.15188	0.327043	0.254614	0.0955153	0.254983	0.0950143	-0.612786	4.92868e-06
1416172_at	Pes1	turquoise	1416172_at	-0.443378	0.00228364	-0.0888555	0.568367	-0.0219452	0.888233	-0.580696	2.15154e-05	-0.131973	0.395326	0.166608	0.281547	-0.151231	0.329145	-0.399406	0.00676589	-0.218127	0.155753	0.0695399	0.655603	0.0647103	0.678195	0.081203	0.602297	-0.0870573	0.576262	0.0203237	0.896445	0.0120346	0.938574	-0.125095	0.420696	-0.103085	0.507702	0.129009	0.40615	0.279052	0.0664344	0.233083	0.12841	0.170998	0.268819	0.12185	0.43297	0.323478	0.0316804
1416178_a_at	Plekhb1	green	1416178_a_at	-0.0689181	0.658495	-0.0677712	0.663843	0.081727	0.599946	-0.383863	0.00958112	-0.0834313	0.592328	0.182511	0.237252	-0.0650294	0.676693	-0.43048	0.00319274	-0.0827379	0.595422	0.0997746	0.521521	0.124154	0.424236	0.142857	0.357034	-0.0787301	0.613444	-0.0617238	0.692306	-0.0722076	0.643249	-0.097212	0.532344	-0.100828	0.517105	0.132026	0.395133	0.178263	0.248597	0.206015	0.180801	0.0391714	0.801854	0.0383603	0.805879	0.379669	0.0104926
1416179_a_at	Rdx	turquoise	1416179_a_at	-0.490514	0.000588651	0.0963857	0.535856	-0.042377	0.786001	-0.298644	0.0485691	0.102393	0.510576	-0.141617	0.361282	-0.10813	0.486999	-0.253134	0.0975469	-0.0383603	0.805879	0.172338	0.265011	0.150489	0.331561	0.121805	0.433145	0.305836	0.0430694	0.254422	0.0957769	0.170741	0.269555	0.14318	0.355931	0.154251	0.319426	0.240665	0.115988	0.282813	0.0626558	0.227068	0.138944	-0.0293786	0.850744	-0.0488906	0.754051	0.357648	0.0165767
1416180_a_at	Rdx	pink	1416180_a_at	-0.359744	0.015893	0.0775603	0.618746	0.0582683	0.70876	-0.049774	0.749747	0.248019	0.104822	0.139345	0.36914	-0.223066	0.146295	-0.221303	0.149622	0.0902595	0.562238	-0.0982629	0.527892	-0.165538	0.284707	-0.195489	0.204777	-0.170329	0.270733	-0.222055	0.148196	-0.230162	0.133449	-0.0226074	0.884882	0.0150489	0.923229	-0.0912868	0.557773	-0.0240692	0.877493	-0.0932331	0.549358	0.0911489	0.558371	0.0842422	0.588718	0.347777	0.0201376
1416184_s_at	Hmga1	green	1416184_s_at	-0.00568247	0.970975	0.25	0.101956	0.0158914	0.918945	0.136501	0.379117	-0.104668	0.501158	0.0143889	0.926587	0.0279778	0.857787	0.239492	0.117848	0.00752163	0.961586	-0.515502	0.000261193	-0.401806	0.00640186	-0.287218	0.0584477	-0.0961415	0.536896	-0.125706	0.418406	-0.0737119	0.636324	0.326301	0.030111	0.316027	0.0361464	-0.21426	0.163461	-0.259496	0.0890435	-0.171429	0.267592	-0.182298	0.237813	-0.152689	0.324431	-0.273362	0.0724889
1416201_at	Crk	brown	1416201_at	0.167487	0.278968	-0.0775603	0.618746	-0.0590251	0.705145	-0.111614	0.47296	-0.00606773	0.969008	-0.0666431	0.669119	-0.277509	0.0680355	0.0250103	0.872741	-0.127868	0.410361	0.0234319	0.880713	0.158766	0.305235	0.124812	0.421757	0.0469352	0.763603	0.199473	0.195455	0.183528	0.23459	0.0926905	0.551698	0.0782543	0.615598	-0.000754437	0.996146	0.0910117	0.558967	0.081203	0.602297	-0.00301319	0.984607	0.00526514	0.973106	0.0971953	0.532414
1416209_at	Glud1	pink	1416209_at	0.0909924	0.559051	-0.185994	0.228215	-0.370042	0.0128669	0.174209	0.259753	-0.0212371	0.891818	-0.0901197	0.562847	0.0778841	0.617277	0.100041	0.520402	-0.0195562	0.900336	-0.202573	0.188412	-0.0376223	0.809544	0.0556391	0.721367	-0.0605616	0.697825	-0.0903275	0.561942	-0.105303	0.498548	0.0135645	0.930783	-0.0142965	0.927057	0.0158432	0.91919	0.0172997	0.911788	0.0661654	0.671358	0.0346517	0.824339	0.036856	0.813355	-0.579375	2.27734e-05
1416212_at	Magoh	pink	1416212_at	-0.343425	0.0218982	0.150603	0.331191	0.302693	0.045408	-0.202867	0.187754	0.160036	0.301315	0.193114	0.210477	-0.0839333	0.590092	-0.187198	0.225147	0.0707033	0.650204	0.105066	0.499523	-0.115877	0.456078	-0.16391	0.28956	0.0401221	0.797144	-0.0594656	0.703043	-0.0631817	0.685404	-0.0346647	0.824274	0.0127916	0.934718	0.0852513	0.584239	0.110568	0.477155	0.0135338	0.930939	0.0994352	0.522949	0.0744641	0.632873	0.483699	0.000725974
1416213_x_at	Surf4	blue	1416213_x_at	0.118166	0.447144	0.249247	0.103038	-0.260316	0.0879908	-0.245853	0.108022	-0.00606773	0.969008	-0.00833039	0.95746	-0.179209	0.246039	-0.388038	0.00874144	-0.337721	0.0243974	-0.316709	0.0357176	-0.0586908	0.706741	0.114286	0.462341	-0.0620756	0.690638	0.111404	0.473802	0.125611	0.41876	0.173324	0.262232	0.173063	0.262967	0.564319	4.26676e-05	0.689733	5.75328e-08	0.717293	7.65336e-09	0.372882	0.0121235	0.37909	0.0106242	-0.102511	0.510087
1416215_at	Gosr1	turquoise	1416215_at	-0.407171	0.00564835	-0.213103	0.16582	-0.0582683	0.70876	-0.193817	0.208778	0.0379233	0.808049	-0.0961782	0.53674	-0.207943	0.176635	-0.325133	0.0307521	-0.0797292	0.60893	0.17385	0.260757	0.154251	0.319426	0.108271	0.48643	0.075702	0.627209	0.14076	0.364232	0.0962768	0.53632	-0.0195931	0.900149	0.0225734	0.885055	0.268579	0.0779028	0.309891	0.0401969	0.216541	0.158881	-0.0173258	0.911656	-0.0210606	0.892712	0.519387	0.000228701
1416217_a_at	Rpl37a	yellow	1416217_a_at	-0.240339	0.116502	0.0361446	0.816896	0.292098	0.0540499	-0.0874815	0.574395	0.29656	0.0502632	0.417277	0.00443436	0.129303	0.405069	-0.228124	0.13705	0.160211	0.30078	0.0120939	0.938272	-0.231753	0.130686	-0.240602	0.116088	-0.234676	0.125721	-0.330448	0.0279212	-0.315156	0.0367003	-0.207235	0.178157	-0.189616	0.219068	0.254245	0.0960191	0.172997	0.26315	0.105263	0.498711	0.362336	0.0150802	0.354269	0.0177313	0.308291	0.0413109
1416220_at	Spcs1	pink	1416220_at	-0.230577	0.132724	0.0444278	0.775902	0.0885376	0.56976	-0.280544	0.0649146	0.0561265	0.719024	-0.131772	0.396056	-0.269191	0.077193	-0.33347	0.0264093	-0.13915	0.369818	0.174606	0.258647	0.154251	0.319426	0.106767	0.492551	-0.0181685	0.907377	0.120437	0.43838	0.100038	0.520417	-0.0527507	0.735301	-0.0278405	0.858478	0.141834	0.360535	0.191049	0.215519	0.153383	0.322201	0.0293786	0.850744	0.036856	0.813355	0.517869	0.000240943
1416221_at	Fstl1	grey	1416221_at	-0.415257	0.00465707	0.0805724	0.605131	0.0143779	0.926643	-0.142535	0.358135	0.108461	0.485659	0.111324	0.474121	-0.11418	0.462761	-0.370607	0.0127161	-0.0917638	0.555705	0.0226761	0.884535	-0.0579383	0.710338	-0.00300752	0.984636	-0.370183	0.0128292	-0.235604	0.124175	-0.234675	0.125724	-0.400152	0.00665096	-0.339353	0.0236594	0.397588	0.0070534	0.499436	0.000443976	0.360902	0.0155253	0.595858	1.09744e-05	0.569387	3.46764e-05	0.186797	0.226165
1416222_at	Nsdhl	yellow	1416222_at	0.108258	0.48648	0.00753013	0.961543	-0.223993	0.144568	-0.454753	0.00167877	0.034131	0.826938	0.28702	0.058632	-0.146694	0.344084	-0.458522	0.00151211	-0.230162	0.133449	-0.0355258	0.819979	0.0278405	0.858478	0.081203	0.602297	0.103712	0.505107	0.186677	0.226472	0.194058	0.208198	0.164281	0.288449	0.173815	0.260854	0.301775	0.0461098	0.449793	0.0019226	0.458647	0.00150684	0.118268	0.446751	0.0992855	0.523579	0.296901	0.0499828
1416230_at	Rfk	yellow	1416230_at	0.0874226	0.574654	-0.286145	0.0594517	0.0802135	0.606747	0.237558	0.120965	-0.116045	0.455416	-0.123441	0.426927	-0.173916	0.260572	0.150819	0.330484	0.126363	0.41595	0.0483756	0.756563	0.0684726	0.660571	0.00150376	0.992317	0.103712	0.505107	0.0383892	0.805735	-0.0060173	0.969265	0.16202	0.295257	0.152746	0.324246	-0.0678993	0.663245	-0.0864987	0.578724	-0.16391	0.28956	-0.254614	0.0955153	-0.276044	0.0695841	0.378151	0.0108404
1416232_at	Olig2	green	1416232_at	-0.352532	0.0183503	-0.166416	0.282113	0.0567549	0.716008	-0.364255	0.0145011	-0.134249	0.387132	0.13783	0.374435	-0.151231	0.329145	-0.504753	0.000373717	-0.136141	0.380391	0.0393052	0.801191	0.089541	0.565371	0.138346	0.372627	-0.00075702	0.996132	0.036131	0.816964	0.0353516	0.820847	-0.0158252	0.919281	0.0173063	0.911755	0.175784	0.25538	0.283565	0.0619209	0.243609	0.111415	-0.0105462	0.946159	-0.02783	0.858531	0.315125	0.0367199
1416241_at	Sec13	brown	1416241_at	0.133028	0.391515	-0.293675	0.0526868	0.259559	0.0889624	-0.024887	0.873364	0.0310971	0.84212	0.420306	0.0041176	0.266923	0.0798494	-0.0901885	0.562547	0.152689	0.324431	0.264554	0.0826985	0.0406321	0.79462	-0.0496241	0.750477	-0.21348	0.165049	-0.273993	0.0717965	-0.235427	0.124469	-0.348155	0.0199905	-0.360421	0.0156771	0.0746892	0.631841	0.00150433	0.992315	-0.0406015	0.794772	0.244068	0.110715	0.21211	0.167863	0.230839	0.132268
1416243_a_at	Rpl35	yellow	1416243_a_at	-0.298402	0.0487631	0.0263555	0.865957	0.189183	0.220149	0.0414783	0.790437	0.329933	0.0281859	0.349877	0.0193313	0.269191	0.077193	-0.0219787	0.888063	0.283565	0.0619209	0.0219202	0.88836	-0.267871	0.0787312	-0.326316	0.0301029	-0.0423931	0.785921	-0.197215	0.200701	-0.202332	0.188953	-0.0489828	0.753601	-0.0248307	0.873648	0.130518	0.40062	0.00225649	0.988472	-0.0887218	0.568953	0.21243	0.167203	0.172245	0.265274	0.255897	0.0937811
1416250_at	Btg2	darkred	1416250_at	0.611303	5.29842e-06	-0.224398	0.143818	0.0726462	0.641227	0.291102	0.0549253	-0.0462665	0.766878	-0.0159035	0.918883	0.0975441	0.530935	0.24025	0.116644	0.163971	0.289375	0.145127	0.349339	0.161776	0.295999	0.0466165	0.765163	-0.100684	0.517709	-0.183666	0.23423	-0.174502	0.258936	-0.0761117	0.625339	-0.154251	0.319426	-0.325917	0.0303208	-0.439263	0.00254531	-0.344361	0.0215092	-0.220716	0.150742	-0.17751	0.250643	0.000759338	0.996121
1416260_a_at	Snx1	green	1416260_a_at	0.180965	0.24134	-0.141566	0.361455	0.300422	0.0471595	-0.0806942	0.604583	0.131973	0.395326	0.185541	0.229379	0.0567117	0.716215	-0.212966	0.1661	0.167732	0.278251	0.278915	0.0665752	0.0654628	0.674656	-0.0180451	0.908003	0.0325519	0.834833	-0.0986075	0.526437	-0.142159	0.359422	-0.142427	0.358504	-0.139202	0.369636	0.232366	0.129632	0.187288	0.224917	0.0706767	0.650327	0.122787	0.429405	0.10079	0.517264	0.535334	0.000130003
1416283_at	Gart	brown	1416283_at	0.517906	0.000240636	-0.14985	0.333651	-0.0764299	0.623889	-0.07994	0.607979	-0.0409572	0.793012	0.296108	0.0506375	0.462767	0.00134193	0.0545679	0.726525	0.105303	0.498548	-0.145883	0.346799	-0.127163	0.412972	-0.0962406	0.536474	-0.147619	0.341006	-0.100113	0.520101	-0.0797292	0.60893	-0.0429541	0.783155	-0.0714823	0.646599	0.0301775	0.846733	-0.0789771	0.612327	-0.0421053	0.787341	0.161206	0.297735	0.131628	0.396576	-0.328794	0.0287786
1416286_at	Rgs4	red	1416286_at	0.114378	0.461977	-0.0368976	0.813148	-0.0378366	0.80848	0.119156	0.443312	-0.210854	0.170474	-0.177967	0.249398	0.0559555	0.719846	0.312249	0.0385988	-0.0511471	0.743073	-0.0589577	0.705466	0.0654628	0.674656	0.075188	0.629559	0.207423	0.177751	0.199473	0.195455	0.251222	0.100219	0.247175	0.10606	0.205418	0.182106	-0.532632	0.000143384	-0.522001	0.000208936	-0.37594	0.011364	-0.489643	0.000604797	-0.475367	0.000931978	-0.540649	0.000106909
1416287_at	Rgs4	red	1416287_at	-0.0085237	0.956473	0.10241	0.510506	-0.0522145	0.737897	0.132731	0.392587	-0.170655	0.269801	-0.177967	0.249398	0.145938	0.346613	0.309218	0.0406627	-0.0345995	0.824599	-0.161756	0.29606	-0.027088	0.862266	0.0135338	0.930939	0.127936	0.410107	0.191946	0.213319	0.234675	0.125724	0.266768	0.0800336	0.221971	0.148354	-0.386272	0.00908873	-0.42422	0.00373753	-0.293233	0.0530661	-0.33823	0.0241651	-0.324934	0.0308627	-0.53913	0.000113096
1416292_at	Prdx3	grey	1416292_at	-0.0749649	0.630579	-0.35994	0.0158302	0.161941	0.295499	-0.0309202	0.843007	0.213129	0.165766	0.112082	0.471094	0.0627609	0.687393	-0.0287997	0.853653	0.180519	0.242527	0.183676	0.234203	-0.0158014	0.919402	-0.105263	0.498711	0.13475	0.385341	-0.0865638	0.578437	-0.144415	0.35174	-0.0964584	0.535546	-0.055681	0.721166	0.42173	0.00397561	0.326439	0.0300361	0.180451	0.242709	0.131827	0.395856	0.113577	0.465148	0.397893	0.00700442
1416300_a_at	Slc25a3	green	1416300_a_at	0.184972	0.230844	-0.0677712	0.663843	-0.0976184	0.53062	0.411012	0.00515685	0.0530927	0.733647	-0.127228	0.412733	0.408324	0.00549672	0.485048	0.00069673	0.197819	0.199289	-0.23054	0.132789	-0.24304	0.112289	-0.255639	0.094128	-0.0953845	0.540127	-0.199473	0.195455	-0.158706	0.30542	0.0934441	0.54845	0.0564334	0.71755	-0.245946	0.107883	-0.342234	0.0224017	-0.312782	0.0382451	-0.0489643	0.753692	-0.0353516	0.820847	-0.593803	1.20512e-05
1416301_a_at	Ebf1	lightyellow	1416301_a_at	0.070958	0.649024	-0.114458	0.461661	0.244424	0.110173	-0.0218704	0.888612	0.0235125	0.880306	-0.116626	0.453146	0.0793964	0.610432	0.297092	0.0498268	0.154193	0.319611	0.170826	0.26931	0.0797592	0.608794	-0.0676692	0.664319	0.22862	0.136167	0.109898	0.479848	0.0849944	0.585378	0.177845	0.249731	0.13243	0.393671	-0.276878	0.0686989	-0.374577	0.0116974	-0.359398	0.016004	-0.301319	0.0464615	-0.312147	0.0386668	0.144274	0.352217
1416305_at	Sh3bp4	green	1416305_at	0.14687	0.343497	-0.100151	0.519942	-0.0401068	0.79722	0.0693819	0.656337	0.200994	0.191978	0.311254	0.039267	0.347076	0.0204131	0.0833676	0.592612	0.236179	0.123224	0.0944836	0.543984	-0.0398796	0.798345	-0.0842105	0.588859	-0.0234676	0.880533	-0.273993	0.0717965	-0.282813	0.0626558	-0.163527	0.290707	-0.20316	0.187097	-0.0769525	0.621509	-0.188793	0.221125	-0.126316	0.416127	0.0602638	0.699242	0.0789771	0.612327	-0.217171	0.157634
1416311_s_at	Tuba3a	yellow	1416311_s_at	-0.0699381	0.653753	-0.137048	0.377185	-0.557711	5.5588e-05	0.0158372	0.91922	0.0447495	0.77432	-0.345333	0.0211113	0.325147	0.0307446	0.165219	0.285653	0	1	-0.33485	0.0257419	-0.10459	0.501481	-0.043609	0.779929	0.00075702	0.996132	0.0587129	0.706635	0.0210606	0.892712	0.253957	0.0964136	0.233258	0.128112	0.215769	0.160422	0.157202	0.310106	0.189474	0.219423	0.0640302	0.681399	0.0857465	0.582047	-0.532296	0.000145132
1416317_a_at	Stambp	blue	1416317_a_at	-0.271447	0.07462	0.221386	0.149464	0.208101	0.176296	0.0595779	0.702508	0.0887406	0.568871	-0.351391	0.0187664	-0.145938	0.346613	0.234187	0.126542	0.129372	0.404815	-0.142859	0.357027	-0.200903	0.192184	-0.230075	0.133601	0.205909	0.181031	0.121942	0.43262	0.0827379	0.595422	0.412963	0.00492177	0.413093	0.00490643	-0.330443	0.0279236	-0.394885	0.0075001	-0.393985	0.00765418	-0.48211	0.000761803	-0.454306	0.00169957	0.256656	0.0927659
1416319_at	Adk	grey	1416319_at	0.404839	0.00596585	-0.0978917	0.529463	0.178589	0.247714	0.122173	0.431743	0.312488	0.0384399	0.336245	0.0250811	0.068054	0.662523	-0.222819	0.146758	0.274539	0.0712021	-0.017385	0.911355	-0.143717	0.354106	-0.201504	0.190821	-0.27177	0.0742572	-0.332706	0.0267849	-0.367807	0.0134785	-0.221553	0.149147	-0.194883	0.206219	0.233875	0.127067	0.146672	0.344159	0.00451128	0.976955	0.329944	0.0281801	0.334712	0.0258078	0.40169	0.00641906
1416332_at	Cirbp	pink	1416332_at	-0.413217	0.00489175	0.456326	0.00160735	0.145292	0.348781	-0.288086	0.0576457	-0.119838	0.440683	0.116626	0.453146	-0.0347832	0.823683	-0.0197051	0.899581	-0.0255735	0.869899	-0.357526	0.0166175	-0.287434	0.058247	-0.21203	0.168028	0.218779	0.15448	0.194957	0.206044	0.200075	0.194073	0.462699	0.00134453	0.482318	0.000757034	-0.178047	0.249182	-0.209853	0.172574	-0.153383	0.322201	-0.295292	0.051317	-0.297104	0.0498166	0.0789712	0.612353
1416344_at	Lamp2	green	1416344_at	-0.0348233	0.823482	-0.216115	0.159731	0.230803	0.132331	-0.0739068	0.635429	-0.0576435	0.711749	-0.0878478	0.572785	-0.00604925	0.969102	-0.150062	0.332957	0.0985333	0.52675	0.306883	0.0423126	0.257336	0.0918638	0.171429	0.267592	0.166544	0.281734	0.0850584	0.585094	0.036856	0.813355	0.0165788	0.915451	0.00150489	0.992312	0.10713	0.491069	0.0353516	0.820847	0.0150376	0.923286	-0.222976	0.146464	-0.200827	0.192356	0.500404	0.000430367
1416348_at	Men1	grey	1416348_at	-0.0750377	0.630246	-0.0963857	0.535856	0.0537279	0.730577	-0.18175	0.239257	0.231332	0.131413	-0.0583128	0.708547	-0.223822	0.144885	-0.226608	0.139774	-0.0330952	0.832115	-0.0891925	0.566894	-0.128668	0.407404	-0.108271	0.48643	0.257387	0.0917973	0.172375	0.264906	0.11132	0.474138	0.339865	0.0234316	0.362679	0.0149753	0.510754	0.000306488	0.497932	0.000465886	0.380451	0.0103173	0.0451978	0.772119	0.0240692	0.877493	0.402449	0.00630717
1416352_s_at	Gpsn2	blue	1416352_s_at	0.518343	0.000237057	-0.0662651	0.67089	0.214912	0.162143	0.0708902	0.649338	0.0758466	0.626549	0.496794	0.000483083	0.285827	0.0597518	-0.112925	0.467734	0.188793	0.221125	-0.248681	0.103858	-0.389767	0.00841258	-0.354887	0.017515	-0.361098	0.0154638	-0.41099	0.00515959	-0.366303	0.0139038	-0.0926905	0.551698	-0.0782543	0.615598	0.271597	0.0744513	0.170741	0.269555	0.0947368	0.542898	0.326931	0.0297695	0.311395	0.0391715	0.306013	0.0429403
1416354_at	Rbmx	yellow	1416354_at	0.194661	0.206751	-0.388555	0.00864204	0.246694	0.10677	0.0565613	0.716936	-0.0811559	0.602508	0.121927	0.432679	-0.103593	0.505597	-0.0234945	0.880397	0.0376081	0.809615	0.302347	0.0456709	0.191874	0.213496	0.126316	0.416127	0.135507	0.382644	-0.00602183	0.969242	-0.0391125	0.802147	-0.121327	0.43497	-0.119639	0.441449	0.493402	0.0005378	0.44528	0.00217088	0.315789	0.0362969	0.195104	0.205693	0.150433	0.331745	0.384225	0.00950564
1416355_at	Rbmx	grey	1416355_at	0.126981	0.413648	-0.0278615	0.858372	0.230046	0.133651	0.126697	0.414705	-0.147142	0.34259	-0.328672	0.0288424	-0.170135	0.271291	0.227366	0.138407	0.0142911	0.927084	0.370376	0.0127776	0.346125	0.0207915	0.221053	0.150099	0.273284	0.0725744	0.250659	0.101018	0.242948	0.112429	0.10098	0.516469	0.0526712	0.735685	-0.442854	0.00231559	-0.430237	0.0032125	-0.369925	0.0128984	-0.503202	0.000393098	-0.474615	0.000952902	0.167054	0.280235
1416357_a_at	Mcam	green	1416357_a_at	-0.10855	0.485298	-0.0647591	0.677965	0.318584	0.0345596	-0.247362	0.105785	0.0295802	0.849732	0.355935	0.0171539	-0.0173916	0.911322	-0.271323	0.0747594	0.126363	0.41595	0.0869249	0.576845	-0.0308503	0.843357	-0.0706767	0.650327	-0.0620756	0.690638	-0.170117	0.271344	-0.186536	0.22683	-0.0670687	0.667126	-0.0617005	0.692416	0.0256508	0.869509	0.00451298	0.976946	-0.0285714	0.854801	0.0165725	0.915483	-0.00827379	0.957748	0.557354	5.63771e-05
1416360_at	Snag1	royalblue	1416360_at	0.0743092	0.633583	-0.0873495	0.574976	-0.136212	0.380142	0.224737	0.143192	-0.022754	0.884141	-0.335488	0.025438	-0.0310024	0.842595	0.35848	0.0163023	0.0503949	0.746727	-0.0710516	0.648591	0.0993228	0.523421	0.0887218	0.568953	0.180171	0.243458	0.160331	0.300409	0.121098	0.435844	0.219292	0.153483	0.181339	0.240346	-0.168239	0.276773	-0.211358	0.169423	-0.153383	0.322201	-0.264407	0.0828775	-0.237683	0.120761	-0.331831	0.0272208
1416364_at	Hsp90ab1	grey	1416364_at	-0.31647	0.0358675	-0.256024	0.0936103	-0.0696193	0.655234	-0.111614	0.47296	0.0819144	0.599107	-0.0371081	0.812101	-0.00302462	0.984548	-0.291029	0.0549907	-0.0157954	0.919433	0.161756	0.29606	0.0865313	0.57858	0.0661654	0.671358	-0.0401221	0.797144	-0.0143019	0.92703	-0.0639338	0.681853	-0.168049	0.277328	-0.137698	0.374901	0.458697	0.0015047	0.492666	0.000550358	0.330827	0.0277278	0.327684	0.0293654	0.279052	0.0664344	0.258934	0.0897705
1416365_at	Hsp90ab1	blue	1416365_at	-0.129823	0.403162	-0.189006	0.220591	0.0892943	0.566449	0.259428	0.0891313	0.0265463	0.864995	0.00378654	0.980657	-0.058224	0.708972	0.159914	0.301691	0.0383603	0.805879	0.0597136	0.701861	-0.0233258	0.88125	-0.0481203	0.75781	-0.167301	0.279511	-0.113662	0.464809	-0.101542	0.514121	-0.237378	0.121258	-0.215952	0.160056	0.116183	0.454876	0.0669425	0.667717	-0.0406015	0.794772	0.277967	0.0675578	0.239188	0.118335	-0.155664	0.314941
1416366_at	Ndufc2	grey60	1416366_at	-0.208867	0.174662	0.0549699	0.724587	0.0454039	0.771107	-0.205129	0.182739	0.122872	0.429085	0.268845	0.0775948	-0.164842	0.286775	-0.262229	0.0855705	-0.0631817	0.685404	0.126986	0.413631	0.0285929	0.854693	0.0075188	0.961601	0.0984126	0.52726	0.125706	0.418406	0.127868	0.410361	-0.0859083	0.581332	-0.0218209	0.888862	0.176538	0.253303	0.237683	0.120761	0.160902	0.298661	0.131827	0.395856	0.118842	0.444527	0.27564	0.0700155
1416367_at	C7orf55	yellow	1416367_at	0.0509237	0.744157	-0.0451808	0.772202	0.242154	0.113658	0.168176	0.276958	0.248777	0.103718	0.312768	0.0382541	0.221554	0.149146	-0.00227366	0.988384	0.262505	0.0852258	-0.0695399	0.655603	-0.317532	0.0352054	-0.357895	0.0164951	-0.159731	0.302254	-0.323674	0.0315696	-0.300113	0.0474025	-0.126602	0.415061	-0.0940557	0.54582	0.000754437	0.996146	-0.0985333	0.52675	-0.196992	0.201223	0.167985	0.277513	0.136894	0.377731	0.101751	0.513248
1416368_at	Gsta4	brown	1416368_at	0.331842	0.0272154	-0.108434	0.485768	0.248965	0.103446	0.07994	0.607979	0.0720543	0.643957	0.277932	0.0675936	0.0249531	0.87303	0.0591152	0.704715	0.092516	0.552452	-0.0340141	0.827522	-0.210685	0.170827	-0.201504	0.190821	-0.336117	0.0251412	-0.407979	0.0055417	-0.393381	0.00775904	-0.351169	0.0188484	-0.331076	0.0276013	0.240665	0.115988	0.17375	0.261037	0.0736842	0.636452	0.494916	0.000512727	0.428733	0.00333734	0.0463196	0.766617
1416369_at	5730414C17Rik	blue	1416369_at	0.250466	0.101292	-0.176205	0.254219	-0.210371	0.171484	0.0618404	0.691753	-0.252569	0.0983307	-0.260514	0.0877373	0.072591	0.641482	0.093978	0.546154	0.00902595	0.953911	0.180653	0.242171	0.271633	0.0744112	0.213534	0.164938	0.074945	0.63067	0.169364	0.273512	0.142911	0.35685	0.0135645	0.930783	-0.00902935	0.953894	-0.293476	0.0528574	-0.26777	0.0788495	-0.233083	0.12841	-0.355556	0.0172837	-0.333208	0.0265377	0.0569504	0.71507
1416371_at	Apod	green	1416371_at	-0.0346776	0.824209	-0.0715362	0.64635	0.225506	0.14178	-0.201358	0.19115	0.0485419	0.755752	0.262786	0.0848753	0.0370516	0.812381	-0.319828	0.0338082	0.0910117	0.558967	0.112624	0.46893	0.000752446	0.996156	-0.0285714	0.854801	-0.0476922	0.759901	-0.136244	0.380027	-0.151185	0.329296	-0.0542579	0.728019	-0.055681	0.721166	0.15466	0.318127	0.127115	0.41315	0.0962406	0.536474	0.0580039	0.710024	0.0391125	0.802147	0.526981	0.000175465
1416375_at	Ap3m1	grey	1416375_at	-0.0319821	0.837685	0.261295	0.0867448	0.289828	0.0560617	-0.0286577	0.854367	-0.364822	0.0143335	0.0408947	0.793322	-0.0695663	0.65548	0.0409259	0.793167	-0.112824	0.468135	-0.249437	0.102765	-0.151242	0.329111	-0.00601504	0.969277	-0.0529914	0.734136	0.0293564	0.850856	0.060173	0.699674	0.152223	0.325932	0.142212	0.359239	0.0799703	0.607843	0.0473862	0.761397	0.0842105	0.588859	-0.040678	0.794393	-0.0428733	0.783553	-0.000759338	0.996121
1416379_at	Panx1	grey	1416379_at	-0.0831243	0.593697	-0.0881025	0.571667	-0.00454039	0.976806	-0.0671195	0.666889	0.167621	0.278576	0.276418	0.0691863	-0.131571	0.396784	0.0909464	0.559251	-0.0172997	0.911788	-0.255484	0.0943376	-0.245297	0.108855	-0.225564	0.141674	-0.105226	0.498865	-0.171622	0.267041	-0.130124	0.402058	0.00226074	0.98845	0.0285929	0.854693	-0.106376	0.49415	-0.0218127	0.888904	-0.043609	0.779929	0.13032	0.40134	0.133133	0.391137	-0.285511	0.0600509
1416384_a_at	Cope	grey	1416384_a_at	0.12516	0.420451	-0.196536	0.202296	0.334475	0.0259216	0.545251	8.99776e-05	0.29201	0.0541275	0.0545262	0.726725	0.274485	0.0712615	0.397133	0.00712703	0.412937	0.00492478	-0.0430845	0.782512	-0.309255	0.0406368	-0.360902	0.0155253	0.0227106	0.884361	-0.280015	0.0654503	-0.310643	0.0396815	0.0135645	0.930783	0.0112867	0.942385	0.29423	0.0522133	-0.0060173	0.969265	-0.12782	0.410539	0.116761	0.452616	0.112824	0.468135	0.00227802	0.988362
1416396_at	Snx4	turquoise	1416396_at	0.36142	0.0153634	0.0813254	0.601747	-0.171778	0.266598	0.119156	0.443312	0.00758466	0.961265	-0.0961782	0.53674	0.355393	0.0173398	0.435785	0.00278649	0.122602	0.430107	-0.409681	0.00532288	-0.328819	0.0287653	-0.252632	0.0982441	-0.126422	0.41573	-0.104629	0.501319	-0.097029	0.533121	0.168802	0.275138	0.154251	0.319426	-0.0837425	0.590942	-0.225649	0.141519	-0.157895	0.307942	0.0150659	0.923142	0.032343	0.835878	-0.540649	0.000106909
1416398_at	Mesdc1	blue	1416398_at	-0.0032055	0.983624	-0.0361446	0.816896	0.131671	0.396421	0.284315	0.061195	0.0470249	0.763164	-0.436967	0.00270238	-0.0347832	0.823683	0.39107	0.00817179	0.14592	0.346675	0.176117	0.25446	0.16629	0.282482	0.0661654	0.671358	0.345201	0.0211649	0.206248	0.180294	0.179015	0.246563	0.259232	0.0893847	0.211437	0.169258	-0.457189	0.00156932	-0.538548	0.000115552	-0.455639	0.0016382	-0.569493	3.45255e-05	-0.540053	0.000109301	-0.125291	0.41996
1416402_at	Abcb10	red	1416402_at	-0.123994	0.424837	0.0353916	0.820648	-0.0847539	0.586445	-0.412521	0.00497421	0.0735712	0.636971	0.289292	0.0565456	-0.0839333	0.590092	-0.582057	2.02863e-05	-0.200827	0.192356	0.121695	0.433564	0.136193	0.380209	0.180451	0.242709	-0.262686	0.085	-0.0730147	0.63953	-0.0744641	0.632873	-0.362473	0.0150383	-0.335591	0.0253892	0.474541	0.000954981	0.577661	2.45055e-05	0.529323	0.000161458	0.549907	7.53535e-05	0.542309	0.000100495	0.245266	0.108902
1416403_at	Abcb10	blue	1416403_at	-0.272613	0.0733169	-0.169428	0.273328	-0.0385933	0.804722	0.0460032	0.768168	-0.118321	0.446545	-0.448327	0.0020004	-0.441595	0.00239399	-0.00303155	0.984513	-0.25047	0.101286	0.325779	0.0303961	0.490595	0.00058717	0.439098	0.00255634	-0.0545054	0.726826	0.118178	0.447097	0.101542	0.514121	-0.282593	0.0628722	-0.290444	0.0555102	0.126745	0.414526	0.245205	0.108994	0.22406	0.144443	0.14614	0.345938	0.186536	0.22683	-0.102511	0.510087
1416412_at	Nsmaf	turquoise	1416412_at	-0.386481	0.009047	0.310241	0.0399562	0.22929	0.134982	-0.183259	0.235292	0.0811559	0.602508	0.0128742	0.934297	-0.19282	0.21119	-0.187198	0.225147	-0.0203084	0.896523	0.198793	0.197024	0.0647103	0.678195	0.0601504	0.699781	0.44967	0.00192904	0.449379	0.00194428	0.403911	0.00609647	0.226074	0.140743	0.292701	0.0535253	0.27386	0.0719417	0.313652	0.0376731	0.206015	0.180801	-0.0934088	0.548602	-0.115081	0.459205	0.545964	8.75834e-05
1416418_at	Gabarapl1	black	1416418_at	0.442723	0.00232368	-0.0963857	0.535856	-0.0302693	0.846272	-0.0603321	0.698916	-0.0348895	0.823152	-0.0333216	0.830983	0.0741033	0.634528	0.118988	0.44396	0.0947725	0.542745	0.144371	0.35189	0.149737	0.334021	0.0451128	0.772536	0.325519	0.0305394	0.214528	0.162919	0.186536	0.22683	0.267521	0.0791419	0.236268	0.123077	-0.239156	0.118385	-0.258744	0.0900181	-0.190977	0.215696	-0.47759	0.000872478	-0.446032	0.00212764	0.312088	0.0387064
1416419_s_at	Gabarapl1	black	1416419_s_at	0.655232	5.09517e-07	-0.0903615	0.561794	-0.127888	0.410287	0.0422325	0.786714	0.0106185	0.94579	0.0302923	0.846156	0.272972	0.0729187	0.167493	0.278951	0.140654	0.364598	-0.0332582	0.8313	-0.0218209	0.888862	-0.0736842	0.636452	0.00908424	0.953614	-0.11592	0.455907	-0.125611	0.41876	0.0896762	0.564781	0.0278405	0.858478	-0.274615	0.07112	-0.339225	0.0237165	-0.231579	0.130986	-0.236535	0.122637	-0.219631	0.152827	-0.0273362	0.861016
1416420_a_at	Rpl9	pink	1416420_a_at	-0.366884	0.0137384	0.134036	0.387892	0.27091	0.0752268	-0.226245	0.140432	0.379233	0.0105915	0.196143	0.203225	-0.0113423	0.942101	-0.0500205	0.748547	0.14968	0.334206	0.14815	0.339245	-0.118134	0.44727	-0.168421	0.276244	0.260415	0.087864	0.0647347	0.67808	0.0203084	0.896523	0.097212	0.532344	0.121144	0.435669	0.204452	0.184229	0.13915	0.369818	0.0736842	0.636452	0.0730698	0.639277	0.0639338	0.681853	0.318922	0.034354
1416421_a_at	Ssb	brown	1416421_a_at	-0.00779518	0.96019	-0.155874	0.31428	-0.149076	0.33619	0.105581	0.497405	0.0257879	0.868818	-0.163579	0.290553	-0.0378078	0.808623	0.259197	0.0894297	0.0391125	0.802147	0.00302347	0.984554	0.0338601	0.828292	-0.0466165	0.765163	0.31492	0.0368515	0.31163	0.0390135	0.296352	0.0504352	0.342126	0.0224479	0.343868	0.0217135	-0.153151	0.322947	-0.135389	0.383061	-0.165414	0.285076	-0.308098	0.041447	-0.322678	0.0321374	0.0258175	0.868669
1416422_a_at	Ssb	turquoise	1416422_a_at	-0.367831	0.013472	0.171687	0.266857	-0.108213	0.486665	0.0618404	0.691753	-0.100876	0.516903	-0.525572	0.000184406	-0.176184	0.254276	0.119746	0.441035	-0.134637	0.385742	0.0816338	0.600364	0.129421	0.404636	0.108271	0.48643	0.420903	0.00405756	0.493038	0.000543986	0.470102	0.0010874	0.383573	0.00964192	0.392024	0.00799911	-0.12071	0.437331	-0.036856	0.813355	-0.0601504	0.699781	-0.373635	0.0119325	-0.392629	0.00789136	0.0463196	0.766617
1416424_at	M6prbp1	green	1416424_at	-0.0543477	0.727586	-0.0941266	0.545515	0.295125	0.0514572	-0.0580696	0.70971	0.0310971	0.84212	0.137073	0.377099	0.148207	0.339059	-0.122778	0.429442	0.196314	0.20282	0.161	0.298362	-0.00978179	0.950056	-0.0646617	0.678424	0.105983	0.495758	-0.0609711	0.695878	-0.0985333	0.52675	0.0391862	0.801781	0.0300978	0.847133	0.144852	0.350266	0.0293343	0.850967	-0.0255639	0.869948	-0.0775896	0.618613	-0.0910117	0.558967	0.47003	0.00108965
1416427_at	Ccni	brown	1416427_at	-0.072925	0.639943	-0.191265	0.214988	-0.179345	0.245672	0.024887	0.873364	-0.175206	0.256979	-0.389257	0.00850853	-0.266923	0.0798494	-0.0341049	0.827069	-0.036856	0.813355	0.108845	0.484102	0.244545	0.109991	0.203008	0.187439	0.169572	0.272911	0.258939	0.0897648	0.197819	0.199289	0.15147	0.32837	0.167043	0.280269	-0.226331	0.140277	-0.127868	0.410361	-0.168421	0.276244	-0.384935	0.00935928	-0.401655	0.00642429	0.2521	0.0989852
1416429_a_at	Cat	turquoise	1416429_a_at	-0.398064	0.00697712	0.289157	0.0566678	0.0491875	0.752603	-0.44872	0.00197926	-0.127422	0.412011	-0.183269	0.235266	-0.556531	5.82384e-05	-0.477469	0.000875643	-0.345995	0.0208438	0.169315	0.273655	0.24605	0.107728	0.290226	0.0557053	0.261929	0.0859466	0.433572	0.00295011	0.397142	0.00712555	0.137905	0.374171	0.181339	0.240346	0.178047	0.249182	0.357277	0.0167003	0.329323	0.0285017	-0.0926555	0.551849	-0.115081	0.459205	0.524703	0.000190126
1416436_a_at	Bfzb	lightcyan	1416436_a_at	0.455909	0.00162602	-0.0865965	0.578293	-0.073403	0.637744	0.227	0.139067	0.000758466	0.996125	-0.00302923	0.984525	0.186014	0.228164	0.231155	0.131719	0.129372	0.404815	-0.0551784	0.723584	0.0376223	0.809544	-0.0345865	0.824664	-0.0484493	0.756204	-0.0218291	0.88882	-0.00300865	0.98463	0.0821404	0.598094	0.0316027	0.839586	-0.364393	0.0144602	-0.406168	0.00578312	-0.324812	0.0309306	-0.237289	0.121404	-0.20158	0.190649	-0.113901	0.463864
1416440_at	Cd164	turquoise	1416440_at	-0.427788	0.00341789	-0.00753013	0.961543	0.0325395	0.834895	-0.282053	0.063406	0.0386818	0.804283	0.041652	0.789579	-0.362955	0.0148913	-0.492626	0.000551049	-0.163971	0.289375	0.188967	0.220689	0.216704	0.158558	0.228571	0.136253	0.0885713	0.569612	0.196462	0.202471	0.154945	0.317218	-0.0761117	0.625339	-0.0218209	0.888862	0.402869	0.00624603	0.528018	0.000169133	0.416541	0.00451439	0.181545	0.239802	0.17375	0.261037	0.464715	0.00126968
1416442_at	Ier2	darkred	1416442_at	0.386918	0.00896033	-0.14985	0.333651	0.270153	0.0760878	0.477378	0.000878017	0.392127	0.00798067	0.131014	0.398808	0.128546	0.407853	0.36227	0.0151004	0.415946	0.00458008	0.260019	0.088371	0.0331076	0.832053	-0.157895	0.307942	0.10674	0.492662	-0.226571	0.139841	-0.264009	0.0833648	-0.0987192	0.525966	-0.133935	0.388254	-0.0203698	0.896212	-0.252727	0.098112	-0.276692	0.0688959	-0.0384181	0.805591	0.0105303	0.94624	0.173129	0.262779
1416443_a_at	Sae1	black	1416443_a_at	0.542894	9.83192e-05	-0.0135542	0.930835	-0.136968	0.377467	-0.0030166	0.984589	-0.148659	0.337563	-0.0378654	0.808336	0.101325	0.515027	0.046989	0.76334	-0.0060173	0.969265	-0.0219202	0.88836	0.0902935	0.56209	0.0736842	0.636452	0.155189	0.316445	0.0978548	0.529619	0.11132	0.474138	0.237378	0.121258	0.180587	0.242346	-0.363638	0.0146851	-0.346747	0.0205433	-0.2	0.194246	-0.448965	0.0019662	-0.421963	0.00395278	-0.0205021	0.895541
1416451_s_at	Tbn	grey	1416451_s_at	-0.00590103	0.969859	-0.295934	0.0507816	-0.0885376	0.56976	-0.2089	0.174592	0.0515757	0.740993	0.338517	0.0240352	-0.132327	0.394044	-0.350902	0.0189475	-0.0857465	0.582047	0.294033	0.0523813	0.24605	0.107728	0.193985	0.208373	0.205909	0.181031	0.164848	0.286758	0.180519	0.242527	-0.0241146	0.877264	-0.0195636	0.900299	0.0196154	0.900036	0.12185	0.43297	0.136842	0.377913	-0.124294	0.423707	-0.132381	0.393851	0.243748	0.111204
1416455_a_at	Cryab	green	1416455_a_at	0.031545	0.839875	-0.108434	0.485768	0.190696	0.21639	-0.113123	0.466949	0.0644696	0.679328	0.310496	0.0397816	0.154256	0.319412	-0.281934	0.0635237	0.169989	0.271712	0.00226761	0.988415	-0.103085	0.507702	-0.109774	0.480348	-0.110525	0.477327	-0.209259	0.173831	-0.231666	0.130836	-0.05049	0.746265	-0.0443943	0.776066	0.24821	0.104543	0.169237	0.273881	0.106767	0.492551	0.131827	0.395856	0.115081	0.459205	0.45864	0.0015071
1416457_at	Ddah2	brown	1416457_at	0.153062	0.323231	-0.0143072	0.927002	-0.0855107	0.583091	-0.278282	0.0672301	0.0159278	0.91876	0.471803	0.00103484	0.264655	0.082576	-0.367575	0.0135434	-0.036856	0.813355	-0.0423286	0.786239	-0.0910459	0.558819	-0.0240602	0.877539	-0.31492	0.0368515	-0.252917	0.0978477	-0.22941	0.13477	-0.262246	0.0855486	-0.271633	0.0744112	0.356094	0.0170996	0.327191	0.0296297	0.344361	0.0215092	0.450472	0.00188751	0.43475	0.002862	0.09188	0.555202
1416461_at	Gpiap1	midnightblue	1416461_at	-0.111318	0.474146	0.0941266	0.545515	0.0128644	0.934347	-0.472853	0.00100355	-0.0523342	0.737317	0.158277	0.306751	-0.398494	0.00690885	-0.45549	0.00164497	-0.291087	0.054939	0.291009	0.0550077	0.340105	0.0233254	0.350376	0.0191435	0.277826	0.0677041	0.390666	0.00824568	0.376833	0.0111499	-0.0211003	0.892511	0.0127916	0.934718	0.20068	0.192691	0.390372	0.00829992	0.372932	0.0121107	0.0120528	0.938481	0.0248214	0.873695	0.287789	0.0579188
1416462_at	Gpiap1	yellow	1416462_at	-0.0214185	0.890899	-0.284639	0.0608836	-0.281504	0.0639513	-0.197588	0.199829	-0.115287	0.458394	-0.238552	0.119355	-0.393957	0.00765897	-0.274355	0.0714023	-0.249718	0.102361	0.141347	0.362208	0.346877	0.0204915	0.360902	0.0155253	0.0810011	0.603204	0.302597	0.0454806	0.270779	0.0753757	0.046722	0.764646	0.0617005	0.692416	0.1275	0.411723	0.273035	0.0728493	0.266165	0.0807521	-0.125047	0.420874	-0.0992855	0.523579	0.176167	0.254325
1416463_at	Gpiap1	brown	1416463_at	0.0670968	0.666995	-0.125	0.421051	-0.316314	0.0359656	0.0784317	0.614794	0.00303387	0.984501	-0.386985	0.00894715	-0.210967	0.170236	0.0947359	0.542902	-0.0639338	0.681853	-0.0249437	0.873078	0.179082	0.246381	0.198496	0.197713	0.208937	0.174512	0.255928	0.0937397	0.176758	0.252699	0.18086	0.24162	0.17833	0.248415	0.135044	0.38429	0.181271	0.240527	0.147368	0.341838	-0.0798495	0.608387	-0.0676946	0.664201	-0.194391	0.207399
1416467_at	Ddx3x	yellow	1416467_at	0.179945	0.244062	-0.0888555	0.568367	-0.246694	0.10677	0.118402	0.446231	-0.167621	0.278576	-0.0590701	0.70493	0.0181477	0.907482	0.0545679	0.726525	-0.036856	0.813355	-0.312174	0.0386493	-0.117382	0.450195	0.00601504	0.969277	-0.0900854	0.562997	-0.0406474	0.794545	-0.0473862	0.761397	0.145441	0.348281	0.127163	0.412972	0.012071	0.938388	0.0248214	0.873695	0.0466165	0.765163	-0.027872	0.858319	-0.0293343	0.850967	-0.35613	0.0170874
1416469_at	Luzp1	red	1416469_at	0.102139	0.511634	-0.0933736	0.548753	-0.190696	0.21639	0.361993	0.0151858	-0.117562	0.449492	-0.161307	0.297427	-0.0884702	0.570055	0.128083	0.409565	-0.0225649	0.885098	-0.0498873	0.749196	0.0985704	0.526594	0.0586466	0.706952	-0.00832722	0.957476	0.01656	0.915546	0.0661903	0.671241	0.113791	0.464299	0.0790068	0.612192	-0.523579	0.000197756	-0.467845	0.00116074	-0.362406	0.0150587	-0.421093	0.00403861	-0.393381	0.00775904	-0.179963	0.244013
1416476_a_at	Ube2d2	turquoise	1416476_a_at	-0.242015	0.113874	0.176205	0.254219	-0.181616	0.239614	-0.134239	0.387166	-0.0166863	0.914905	-0.411976	0.00503954	-0.188283	0.222406	-0.112925	0.467734	-0.162467	0.293903	0.348455	0.019874	0.395034	0.00747492	0.33985	0.0234385	0.508717	0.000327976	0.624765	2.70412e-06	0.577661	2.45055e-05	0.245668	0.1083	0.252069	0.0990286	-0.077707	0.618081	0.0263257	0.866107	0.0466165	0.765163	-0.373635	0.0119325	-0.361038	0.0154827	0.165536	0.284714
1416482_at	Ttc3	blue	1416482_at	-0.113795	0.464282	0.105422	0.498059	0.538036	0.000117753	0.298644	0.0485691	0.291251	0.0547939	0.29838	0.0487815	-0.11796	0.447944	0.36227	0.0151004	0.350508	0.0190942	-0.168559	0.275845	-0.45523	0.00165684	-0.496241	0.00049166	-0.158217	0.306939	-0.390666	0.00824568	-0.394133	0.00762863	-0.0293897	0.850689	-0.00601957	0.969254	-0.205207	0.182568	-0.342234	0.0224017	-0.434586	0.00287409	0.0745764	0.632358	0.0308387	0.843416	0.261212	0.0868498
1416484_at	Ttc3	blue	1416484_at	-0.235458	0.124417	-0.0210844	0.892591	0.401068	0.00651203	0.204375	0.1844	-0.173689	0.261207	-0.137073	0.377099	-0.368248	0.013356	0.18644	0.227075	0.02783	0.858531	0.127742	0.410827	0	1	-0.037594	0.809685	0.130207	0.401753	0.0760256	0.625732	0.0789771	0.612327	0.0896762	0.564781	0.130926	0.399132	-0.0528106	0.735011	-0.0571644	0.714044	-0.145865	0.346859	-0.241808	0.114196	-0.264009	0.0833648	0.523184	0.000200501
1416494_at	Ndufs5	pink	1416494_at	-0.246459	0.107119	-0.0421687	0.787028	0.38669	0.00900546	0.26169	0.0862463	0.290493	0.0554668	0.296865	0.0500127	0.277509	0.0680355	0.175072	0.257351	0.432493	0.00303285	-0.0907042	0.560303	-0.361174	0.0154401	-0.473684	0.000979358	-0.0628326	0.687054	-0.221302	0.149623	-0.212862	0.166314	0.127355	0.41226	0.137698	0.374901	-0.158432	0.306272	-0.367807	0.0134785	-0.452632	0.00177952	-0.106215	0.494808	-0.115081	0.459205	0.402449	0.00630717
1416513_at	Lamb2	yellow	1416513_at	-0.140095	0.366535	-0.139307	0.36927	0.289828	0.0560617	0.015083	0.923055	0.183549	0.234535	0.221134	0.149944	0.348588	0.0198229	0.159914	0.301691	0.39639	0.00724858	0.0279671	0.857841	-0.237773	0.120616	-0.335338	0.0255089	0.215751	0.160458	-0.0519383	0.739235	-0.092516	0.552452	0.217785	0.156424	0.222724	0.146936	-0.0520561	0.738664	-0.224144	0.144287	-0.320301	0.0335263	-0.155932	0.314095	-0.207597	0.177378	0.286271	0.0593334
1416519_at	Rpl36	yellow	1416519_at	-0.162825	0.292823	0.179217	0.246017	0.252748	0.0980818	-0.0128206	0.93457	0.257879	0.0911494	0.228707	0.136012	0.197357	0.200369	-0.0651783	0.675993	0.179015	0.246563	0.0680282	0.662643	-0.168548	0.275876	-0.198496	0.197713	0.0128693	0.934322	-0.136244	0.380027	-0.147424	0.341654	-0.0376791	0.809262	-0.0474041	0.761309	0.146361	0.345198	0.023317	0.881294	-0.0135338	0.930939	0.179285	0.245835	0.161715	0.296184	0.167054	0.280235
1416520_x_at	Rpl36	brown	1416520_x_at	0.0623615	0.689284	0.0798194	0.608523	0.285288	0.0602633	0.0444949	0.775572	0.224506	0.143618	0.264301	0.0830077	0.236677	0.122405	-0.0697256	0.65474	0.165476	0.284892	0.157221	0.310047	-0.0632054	0.685292	-0.0917293	0.555855	-0.077973	0.616873	-0.238615	0.119254	-0.221136	0.14994	-0.207235	0.178157	-0.228743	0.135948	0.110148	0.478844	-0.00451298	0.976946	0.00451128	0.976955	0.199624	0.195109	0.215871	0.160218	0.0121494	0.937989
1416521_at	Sepw1	turquoise	1416521_at	0.366738	0.0137798	-0.283133	0.0623426	0.0476741	0.759989	0.230016	0.133704	-0.19265	0.211601	0.115111	0.459087	-0.00453693	0.976824	0.327407	0.0295136	0.0255735	0.869899	0	1	0.0466516	0.764991	0	1	-0.304322	0.0441833	-0.268724	0.0777343	-0.219631	0.152827	-0.272043	0.0739518	-0.300226	0.0473137	-0.202189	0.189274	-0.259496	0.0890435	-0.227068	0.138944	0.100942	0.516628	0.109064	0.483218	-0.283993	0.0615064
1416527_at	Rab32	grey	1416527_at	-0.205807	0.181254	0.386296	0.00908392	-0.342799	0.0221615	-0.446458	0.00210354	-0.310213	0.0399757	-0.235523	0.124309	-0.47789	0.000864709	-0.435027	0.00284161	-0.470854	0.00106388	-0.365084	0.0142567	0.027088	0.862266	0.190977	0.215696	0.117338	0.450365	0.368837	0.0131936	0.365551	0.0141207	0.455163	0.00165989	0.450715	0.00187507	-0.0543194	0.727722	0.148176	0.33916	0.279699	0.065772	-0.315631	0.0363972	-0.296352	0.0504352	0.156424	0.312547
1416537_at	Creld1	grey	1416537_at	0.31749	0.0352316	0.057982	0.710129	0.090051	0.563146	-0.116139	0.455048	0.212371	0.167325	0.279447	0.0660298	0.114936	0.459777	-0.0356207	0.819506	0.0218127	0.888904	-0.0219202	0.88836	-0.190369	0.2172	-0.186466	0.227009	0.0249817	0.872886	-0.0572074	0.713838	-0.0443776	0.776148	-0.088169	0.571375	-0.0541761	0.728414	0.269334	0.0770285	0.208349	0.175766	0.157895	0.307942	0.26968	0.0766296	0.25047	0.101286	-0.0311329	0.84194
1416541_at	Skd3	blue	1416541_at	0.308747	0.0409908	-0.0978917	0.529463	-0.0416202	0.789736	-0.164405	0.288078	-0.0773636	0.61964	0.338517	0.0240352	0.49377	0.000531606	-0.0818518	0.599387	0.0571644	0.714044	-0.0642488	0.680368	-0.0737397	0.636197	-0.0345865	0.824664	-0.0075702	0.961339	0.0316146	0.839526	0.0511471	0.743073	0.0482292	0.757278	0.0180587	0.907934	0.259526	0.0890046	0.127868	0.410361	0.160902	0.298661	0.124294	0.423707	0.126363	0.41595	-0.1382	0.373139
1416549_at	Slc35b4	brown	1416549_at	-0.0804288	0.605777	-0.182982	0.236016	-0.228533	0.136322	-0.0852191	0.584382	-0.0591604	0.704499	-0.138587	0.371782	-0.183746	0.234021	0.0818518	0.599387	-0.169237	0.273881	-0.040061	0.797447	0.0466516	0.764991	0.0315789	0.839705	0.234676	0.125721	0.232593	0.129244	0.20534	0.182275	0.239639	0.117614	0.227991	0.137287	0.215014	0.161936	0.270026	0.0762328	0.227068	0.138944	-0.020339	0.896368	-0.0496427	0.750386	-0.00151868	0.992241
1416550_at	Slc35b4	yellow	1416550_at	0.186939	0.225805	-0.0421687	0.787028	-0.279234	0.0662479	0.0279036	0.85816	-0.0788805	0.612763	0.0454385	0.770937	-0.151231	0.329145	0.184924	0.230966	-0.110568	0.477155	-0.0544225	0.727225	0.00150489	0.992312	0.0571429	0.714147	-0.00984126	0.949753	0.0745202	0.632616	0.0383603	0.805879	-0.0957048	0.538759	-0.0790068	0.612192	0.212751	0.166542	0.196314	0.20282	0.186466	0.227009	0.175518	0.256114	0.154945	0.317218	-0.106307	0.494429
1416556_at	Sas	blue	1416556_at	0.172223	0.265338	0.0662651	0.67089	0.129401	0.404708	-0.32881	0.02877	0.181273	0.24052	0.251426	0.0999314	0.0816648	0.600225	-0.325133	0.0307521	-0.0594208	0.703257	0.141347	0.362208	0.082769	0.595283	0.103759	0.50491	0.077973	0.616873	0.0519383	0.739235	0.0398646	0.798419	-0.103994	0.503939	-0.0925508	0.552301	0.574126	2.8461e-05	0.558105	5.47291e-05	0.535338	0.00012998	0.390208	0.0083304	0.390372	0.00829992	0.16022	0.300749
1416560_at	Slc13a3	grey	1416560_at	0.107603	0.489144	-0.00451808	0.97692	-0.139239	0.36951	-0.287332	0.0583422	-0.159278	0.303651	0.114354	0.462073	-0.252556	0.0983492	-0.386522	0.00903873	-0.144415	0.35174	-0.063493	0.683934	-0.00752446	0.961572	0.0631579	0.685517	0.0492063	0.752512	0.162589	0.293533	0.139902	0.367203	0.0640544	0.681285	0.118886	0.444354	-0.0203698	0.896212	0.0910117	0.558967	0.0330827	0.832177	-0.0851226	0.58481	-0.141407	0.362004	0.21793	0.156139
1416561_at	Gad1	brown	1416561_at	-0.375116	0.0115646	0.143825	0.353738	-0.00227019	0.988402	-0.183259	0.235292	-0.175206	0.256979	-0.280961	0.0644945	-0.4484	0.00199642	-0.10762	0.489074	-0.249718	0.102361	0.319732	0.0338656	0.356659	0.0169079	0.309774	0.0402772	0.41409	0.00479016	0.527663	0.000171277	0.503949	0.000383656	0.169556	0.272959	0.200151	0.193901	-0.0543194	0.727722	0.0872509	0.57541	0.0902256	0.562386	-0.34953	0.0194625	-0.352012	0.0185389	0.454084	0.00170997
1416562_at	Gad1	yellow	1416562_at	0.136962	0.37749	-0.207832	0.176874	-0.189183	0.220149	0.239066	0.11853	-0.0637112	0.682904	-0.101479	0.514382	0.0990564	0.524544	0.215998	0.159964	0.0676946	0.664201	-0.129254	0.40525	-0.0233258	0.88125	-0.00601504	0.969277	0.074945	0.63067	0.0481747	0.757544	0.0285822	0.854747	0.152977	0.323505	0.145222	0.349018	0.117692	0.448986	0.0744641	0.632873	0.0541353	0.72861	-0.0843693	0.588153	-0.064686	0.678309	-0.151868	0.327082
1416568_a_at	Acin1	blue	1416568_a_at	-0.0874226	0.574654	-0.0158133	0.919342	0.754461	3.05913e-10	0.242083	0.113769	0.140316	0.365768	0.30671	0.0424367	-0.166354	0.282294	0.0174314	0.911119	0.248966	0.103445	0.346944	0.0204653	0.00902935	0.953894	-0.129323	0.404993	0.155946	0.314052	-0.0873166	0.57512	-0.0549079	0.724886	-0.082894	0.594725	-0.0534236	0.732047	-0.13429	0.386984	-0.179767	0.24454	-0.287218	0.0584477	-0.160452	0.300038	-0.167732	0.278251	0.612786	4.92868e-06
1416572_at	Mmp14	turquoise	1416572_at	0.468731	0.00113145	0.23494	0.12528	-0.228533	0.136322	0.0279036	0.85816	0.10391	0.504288	0.158277	0.306751	0.0491501	0.752786	0.0394101	0.800671	-0.0376081	0.809615	-0.545737	8.83403e-05	-0.484575	0.000706853	-0.359398	0.016004	-0.588961	1.49796e-05	-0.448627	0.00198427	-0.392629	0.00789136	-0.104748	0.500831	-0.122649	0.429932	-0.327426	0.0295037	-0.294096	0.0523279	-0.231579	0.130986	0.2855	0.060062	0.269274	0.0770974	-0.48218	0.000760196
1416576_at	Socs3	brown	1416576_at	0.25287	0.0979131	-0.453314	0.00174656	-0.0355664	0.819777	0.243591	0.111443	0.128181	0.409203	-0.0658858	0.672669	0.252556	0.0983492	0.215998	0.159964	0.139902	0.367203	0.0362817	0.816213	-0.0707299	0.650081	-0.136842	0.377913	0.0348229	0.823484	-0.236357	0.12293	-0.215118	0.161727	-0.0474756	0.760959	-0.0797592	0.608794	-0.116938	0.451926	-0.148176	0.33916	-0.171429	0.267592	-0.0798495	0.608387	-0.0789771	0.612327	-0.438138	0.00262122
1416580_a_at	Stub1	turquoise	1416580_a_at	0.568465	3.60195e-05	-0.0436747	0.779606	-0.179345	0.245672	0.146305	0.345383	0.0925329	0.552379	0.112082	0.471094	0.538383	0.000116258	0.396375	0.00725102	0.197819	0.199289	-0.340897	0.0229784	-0.34763	0.0201951	-0.303759	0.0446031	-0.165787	0.283969	-0.197215	0.200701	-0.188793	0.221125	0.0919369	0.554956	0.0511663	0.742979	0.0279142	0.858107	-0.142911	0.35685	-0.102256	0.511147	0.187571	0.224202	0.16698	0.280454	-0.505719	0.000362067
1416590_a_at	Rab34	brown	1416590_a_at	0.0880783	0.571774	0.0406627	0.794469	0.239884	0.117225	-0.0656112	0.673959	0.216163	0.159635	0.231736	0.130715	0.313049	0.0380691	0.093978	0.546154	0.182023	0.238537	0.275136	0.0705567	0.0173063	0.911755	-0.0541353	0.72861	-0.0529914	0.734136	-0.158073	0.307387	-0.160963	0.298476	-0.333083	0.0265991	-0.332581	0.026847	0.125236	0.420164	0.00827379	0.957748	-0.0165414	0.915641	0.310358	0.039876	0.311395	0.0391715	-0.056191	0.718714
1416593_at	Glrx1	grey	1416593_at	0.344154	0.0215949	-0.273344	0.0725089	0.0741597	0.634269	0.434391	0.0028886	0.0439911	0.778049	0.0651285	0.676227	-0.0544432	0.727126	-0.0174314	0.911119	0.163219	0.291633	0.220714	0.150746	0.160271	0.300594	0.0992481	0.523736	0.00832722	0.957476	0.0240873	0.877402	-0.0112824	0.942406	-0.176338	0.253853	-0.145222	0.349018	0.337233	0.0246216	0.23317	0.128261	0.0796992	0.609065	0.126554	0.415239	0.137646	0.375083	0.253619	0.0968778
1416601_a_at	Dscr1	yellow	1416601_a_at	-0.111537	0.473271	-0.055723	0.720964	-0.100645	0.517869	0.205129	0.182739	-0.101635	0.513735	-0.112839	0.468077	-0.124766	0.421931	-0.100041	0.520402	-0.0887552	0.568807	-0.149662	0.334266	0.0662152	0.671124	0.129323	0.404993	-0.00908424	0.953614	0.0775311	0.618879	0.0917638	0.555705	0.15147	0.32837	0.13243	0.393671	0.0739348	0.635301	0.137646	0.375083	0.141353	0.362187	-0.0625237	0.688516	-0.0308387	0.843416	-0.146552	0.344557
1416603_at	Rpl22	yellow	1416603_at	-0.137982	0.373902	-0.310241	0.0399562	0.304963	0.0437091	0.11086	0.475981	0.277599	0.0679418	0.305195	0.043538	0.260118	0.0882443	0.0773045	0.619909	0.315156	0.0367003	0.26531	0.081781	-0.0594432	0.70315	-0.17594	0.254949	-0.268742	0.0777137	-0.401957	0.00637948	-0.414442	0.00474973	-0.448381	0.00199747	-0.434161	0.00290575	0.235384	0.12454	0.0872509	0.57541	-0.0481203	0.75781	0.430886	0.00315991	0.412937	0.00492478	0.224005	0.144546
1416616_s_at	Clpp	pink	1416616_s_at	-0.280699	0.0647581	-0.134036	0.387892	0.429067	0.00330926	0.152339	0.325561	0.261671	0.0862709	0.115868	0.456111	0.275997	0.0696339	0.152335	0.325571	0.313652	0.0376731	0.371131	0.0125773	0.0165538	0.915578	-0.160902	0.298661	0.284639	0.060883	0.00828002	0.957717	0.00376081	0.980788	0.0331576	0.831803	0.0316027	0.839586	0.0995856	0.522316	-0.0534035	0.732144	-0.138346	0.372627	-0.0813561	0.60161	-0.0940203	0.545972	0.408524	0.00547079
1416630_at	Id3	green	1416630_at	0.0154447	0.921216	0.0489458	0.753782	0.250478	0.101275	-0.126697	0.414705	0.108461	0.485659	0.223406	0.14566	0.0975441	0.530935	-0.237976	0.120285	0.105303	0.498548	0.0952394	0.540747	-0.0428894	0.783474	-0.0691729	0.657309	-0.131721	0.396239	-0.228077	0.137134	-0.231666	0.130836	-0.13037	0.40116	-0.142212	0.359239	0.155414	0.315733	0.0895073	0.565518	0.0827068	0.595561	0.165725	0.284152	0.157202	0.310106	0.388781	0.00859874
1416634_at	5730536A07Rik	grey60	1416634_at	-0.300369	0.047201	0.106175	0.494972	0.0976184	0.53062	-0.377076	0.0110924	-0.0788805	0.612763	-0.0348362	0.823418	-0.491501	0.000570799	-0.44109	0.00242606	-0.217375	0.157231	0.133033	0.391497	0.189616	0.219068	0.196992	0.201223	0.250574	0.101139	0.340234	0.023269	0.298609	0.0485975	0.174077	0.26012	0.208427	0.175598	0.128254	0.408931	0.239188	0.118335	0.206015	0.180801	-0.171752	0.266673	-0.19481	0.206394	0.604433	7.36531e-06
1416644_a_at	Sema3b	turquoise	1416644_a_at	0.484321	0.000712344	0.270332	0.075884	-0.488092	0.000634545	-0.0927606	0.551396	0.0022754	0.988375	-0.273388	0.0724597	-0.0211724	0.892146	0.0750308	0.630278	-0.106055	0.495463	-0.420263	0.00412199	-0.157261	0.30992	-0.00601504	0.969277	-0.0741879	0.634139	0.0218291	0.88882	-0.0413689	0.790977	0.108516	0.485436	0.106847	0.492223	-0.0550739	0.724087	-0.0203084	0.896523	0.043609	0.779929	0.0911489	0.558371	0.0789771	0.612327	-0.599118	9.44559e-06
1416647_at	Bckdha	brown	1416647_at	0.297455	0.0495298	-0.146085	0.346122	0.262586	0.0851246	-0.0512823	0.742416	-0.0310971	0.84212	0.255213	0.094703	0.324391	0.0311658	-0.0689677	0.658264	0.124107	0.424413	0.194258	0.207716	0.0925508	0.552301	0.0225564	0.88514	-0.0915994	0.556417	-0.131728	0.396216	-0.0789771	0.612327	-0.100226	0.519625	-0.145222	0.349018	-0.0558283	0.720457	-0.168484	0.27606	-0.0857143	0.58219	-0.0610171	0.69566	-0.0285822	0.854747	0.168573	0.275803
1416652_at	Aspn	grey	1416652_at	0.129458	0.404498	0.128012	0.409826	-0.223993	0.144568	-0.437408	0.00267159	-0.358755	0.0162128	-0.347605	0.020205	-0.306999	0.0422289	-0.393343	0.00776564	-0.423467	0.00380812	-0.10431	0.502636	0.162528	0.293718	0.359398	0.016004	0.0832722	0.593037	0.346255	0.0207393	0.342234	0.0224017	0.113037	0.467289	0.140707	0.364415	-0.0181065	0.907692	0.170741	0.269555	0.245113	0.109133	-0.186064	0.228036	-0.196314	0.20282	-0.26425	0.0830699
1416654_at	Slc31a2	brown	1416654_at	0.372347	0.0122606	0.0888555	0.568367	0.127131	0.413093	-0.233787	0.127217	-0.195684	0.204312	0.522543	0.000205034	0.0869579	0.576699	-0.28345	0.0620334	-0.0473862	0.761397	-0.133789	0.38878	-0.20617	0.180463	-0.12782	0.410539	-0.388351	0.00868108	-0.366579	0.013825	-0.315156	0.0367003	-0.220799	0.150582	-0.220467	0.151219	0.11392	0.463788	0.133885	0.388434	0.154887	0.317403	0.292279	0.0538921	0.249718	0.102361	0.369798	0.0129325
1416656_at	Clic1	brown	1416656_at	0.18978	0.218661	0.0286145	0.854584	0.0718895	0.644718	-0.334089	0.0261082	-0.180515	0.242538	0.36578	0.0140544	0.148963	0.336564	-0.153851	0.320704	0.0105303	0.94624	0.0650047	0.676809	0.0285929	0.854693	0.00902256	0.953929	-0.0325519	0.834833	-0.0572074	0.713838	-0.060173	0.699674	-0.0346647	0.824274	-0.0639579	0.68174	-0.0256508	0.869509	-0.0458819	0.768762	0.00451128	0.976955	0.00753297	0.961529	-0.0225649	0.885098	0.342462	0.0223047
1416658_at	Frzb	brown	1416658_at	0.144466	0.351569	-0.0805724	0.605131	-0.0491875	0.752603	0.262445	0.0853008	-0.0879821	0.572196	-0.327915	0.0292428	-0.254825	0.0952296	0.410017	0.00528055	-0.0421211	0.787263	0.169315	0.273655	0.200903	0.192184	0.135338	0.383242	0.24376	0.111184	0.249153	0.103174	0.228657	0.136101	0.108516	0.485436	0.0842739	0.588577	-0.246701	0.106761	-0.270026	0.0762328	-0.231579	0.130986	-0.315631	0.0363972	-0.310643	0.0396815	-0.116938	0.451924
1416661_at	Eif3s10	blue	1416661_at	-0.113722	0.464571	-0.0534639	0.731852	0.11351	0.465413	0.340122	0.023318	0.173689	0.261207	-0.0727016	0.640972	-0.328172	0.0291064	0.142483	0.358313	0.133885	0.388434	0.0891925	0.566894	-0.00150489	0.992312	-0.0571429	0.714147	-0.265714	0.0812938	-0.308619	0.0410808	-0.326439	0.0300361	-0.256971	0.0923474	-0.248307	0.104401	-0.176538	0.253303	-0.172997	0.26315	-0.22406	0.144443	0.0926555	0.551849	0.103046	0.507863	0.188316	0.222323
1416663_at	Ndufa9	turquoise	1416663_at	-0.166831	0.28089	-0.143072	0.356299	-0.109726	0.480543	-0.0324285	0.83545	-0.272289	0.0736766	-0.163579	0.290553	-0.28129	0.0641652	-0.241766	0.114262	-0.158706	0.30542	0.20484	0.183374	0.379233	0.0105916	0.300752	0.046902	0.0976556	0.530463	0.254422	0.0957769	0.283565	0.0619209	0.0354183	0.820515	0.0519188	0.739329	-0.429274	0.0032919	-0.254983	0.0950143	-0.21203	0.168028	-0.480603	0.000797226	-0.450545	0.00188373	0.282474	0.0629895
1416669_s_at	Naca	turquoise	1416669_s_at	-0.424947	0.00367038	0.0722892	0.642873	0.210371	0.171484	-0.356714	0.0168896	0.135007	0.384422	0.0976928	0.530305	-0.15728	0.30986	-0.344081	0.0216251	-0.0594208	0.703257	0.124718	0.42211	0.00526712	0.973095	-0.0270677	0.862368	0.0423931	0.785921	0.0700038	0.653448	0.0549079	0.724886	0.00527507	0.973055	0.0383747	0.805807	0.242929	0.11246	0.289583	0.0562829	0.209023	0.174332	0.13258	0.39313	0.115833	0.456249	0.529259	0.000161829
1416672_s_at	2210015I05Rik	black	1416672_s_at	0.48658	0.00066479	-0.27485	0.0708658	-0.00681058	0.965216	0.263953	0.0834337	-0.0659866	0.672197	0.15752	0.309111	0.514942	0.000266204	0.293302	0.0530066	0.244453	0.11013	0.00907042	0.953684	-0.0300978	0.847133	-0.135338	0.383242	-0.0681318	0.66216	-0.207001	0.178663	-0.176758	0.252699	-0.00226074	0.98845	-0.0684726	0.660571	-0.182574	0.237088	-0.354269	0.0177313	-0.278195	0.0673197	-0.157439	0.309364	-0.143663	0.35429	-0.0546724	0.726021
1416680_at	Ube3a	turquoise	1416680_at	-0.592725	1.26534e-05	-0.0316265	0.839466	-0.164211	0.288659	0.141026	0.363314	0.0303387	0.845924	-0.478619	0.000846109	-0.0703225	0.651969	0.285723	0.0598498	0.0661903	0.671241	0.0468638	0.763952	0.0805117	0.605404	0.0526316	0.735877	0.152918	0.323695	0.143771	0.353922	0.064686	0.678309	0.088169	0.571375	0.103085	0.507702	0.0113165	0.942232	0.0240692	0.877493	-0.0511278	0.743166	-0.0610171	0.69566	-0.0729598	0.639783	-0.0759338	0.626151
1416682_at	Ube3a	grey	1416682_at	-0.122902	0.428972	0.178464	0.248051	-0.0688626	0.658754	0.0972855	0.532032	-0.175964	0.254882	-0.387742	0.00879885	-0.213236	0.165547	0.272081	0.0739088	-0.0744641	0.632873	-0.105066	0.499523	0.0413845	0.7909	0.037594	0.809685	0.237704	0.120727	0.280768	0.064689	0.257992	0.0910009	0.382066	0.00996315	0.355907	0.0171635	-0.279896	0.0655715	-0.259496	0.0890435	-0.196992	0.201223	-0.399247	0.00679061	-0.40692	0.0056818	0.0334109	0.830536
1416683_at	Plxnb2	green	1416683_at	-0.119696	0.441228	0.286898	0.0587458	0.105942	0.495924	-0.4178	0.00437823	0.0530927	0.733647	0.260514	0.0877373	0.130059	0.402297	-0.29785	0.0492096	0.00150433	0.992315	-0.185944	0.228345	-0.258841	0.0898914	-0.171429	0.267592	0.0590475	0.705038	-0.0255928	0.869802	-0.0436254	0.779849	0.164281	0.288449	0.17532	0.256663	0.164467	0.287892	0.180519	0.242527	0.166917	0.280638	0.122787	0.429405	0.0714554	0.646723	0.179204	0.246053
1416700_at	Rhoe	brown	1416700_at	-0.185482	0.22953	0.170181	0.27116	0.0885376	0.56976	-0.180242	0.243267	-0.33145	0.0274123	-0.300651	0.0469803	-0.161817	0.295873	0.188714	0.221323	-0.0541557	0.728512	0.0219202	0.88836	0.120391	0.438554	0.118797	0.4447	0.376239	0.011292	0.40271	0.00626914	0.347499	0.0202464	0.358705	0.016229	0.363431	0.0147473	-0.204452	0.184229	-0.20534	0.182275	-0.16391	0.28956	-0.49341	0.000537665	-0.513727	0.000277371	0.306013	0.0429403
1416701_at	Rhoe	yellow	1416701_at	-0.0122392	0.937532	-0.00527109	0.973075	-0.269396	0.0769564	0.0776776	0.618214	-0.285942	0.0596432	-0.313526	0.0377556	-0.0249531	0.87303	0.153093	0.323132	-0.0910117	0.558967	-0.303103	0.0450968	-0.0474041	0.761309	0.0586466	0.706952	0.0507203	0.745145	0.152051	0.326488	0.136141	0.380391	0.311983	0.0387769	0.290444	0.0555102	-0.140325	0.365737	-0.127868	0.410361	-0.0616541	0.692636	-0.284746	0.0607806	-0.284317	0.0611927	-0.282474	0.0629895
1416702_at	Serpini1	yellow	1416702_at	-0.0309622	0.842796	-0.109187	0.482719	-0.313287	0.0379123	0.166667	0.281372	-0.0841898	0.588951	-0.0605847	0.697715	0.130815	0.399535	0.0394101	0.800671	-0.0353516	0.820847	-0.161756	0.29606	0.00150489	0.992312	0.0781955	0.615865	-0.0242246	0.876708	0.0210764	0.892632	0.0248214	0.873695	0.0723438	0.642621	0.0594432	0.70315	0.149378	0.335196	0.179767	0.24454	0.18797	0.223194	0.0693033	0.656703	0.08349	0.592066	-0.359167	0.0160788
1416704_at	Mapk14	yellow	1416704_at	-0.0999532	0.520771	-0.368976	0.0131556	-0.0839972	0.589808	0.201358	0.19115	-0.159278	0.303651	-0.340789	0.0230255	-0.0362955	0.816145	0.187198	0.225147	0.0308387	0.843416	-0.0582019	0.709077	0.127163	0.412972	0.0962406	0.536474	0.0545054	0.726826	0.019571	0.900261	0.0142911	0.927084	0.204974	0.183079	0.164033	0.28919	-0.20747	0.17765	-0.179015	0.246563	-0.153383	0.322201	-0.331451	0.0274119	-0.309891	0.0401969	-0.156424	0.312547
1416706_at	Rpe	yellow	1416706_at	0.179945	0.244062	-0.233434	0.127814	-0.0363231	0.816007	0.015083	0.923055	-0.105427	0.498039	-0.113596	0.46507	-0.388664	0.00862111	-0.131114	0.398444	-0.187288	0.224917	0.179897	0.244191	0.300978	0.0467257	0.293233	0.0530661	0.0696458	0.65511	0.238615	0.119254	0.218879	0.154285	0.0173324	0.911622	0.0105342	0.94622	0.29423	0.0522133	0.346747	0.0205433	0.311278	0.0392505	-0.00677967	0.965373	0.0240692	0.877493	0.293105	0.0531767
1416713_at	Tppp3	green	1416713_at	-0.025644	0.869544	-0.0820784	0.598372	0.0461606	0.767396	-0.276019	0.0696099	-0.109219	0.482589	0.114354	0.462073	0.0801525	0.607021	-0.361512	0.0153347	-0.0428733	0.783553	0.118671	0.445186	0.140707	0.364415	0.159398	0.303279	-0.076459	0.623756	-0.0549492	0.724687	-0.0654381	0.674772	-0.107762	0.488495	-0.124906	0.421404	0.139571	0.368354	0.140654	0.364598	0.174436	0.259119	0.0331451	0.831865	0.036856	0.813355	0.248304	0.104406
1416719_a_at	Rps10	brown	1416719_a_at	-0.233928	0.126978	0.0534639	0.731852	0.19221	0.212675	0.0603321	0.698916	0.314005	0.0374428	0.419549	0.0041949	0.329684	0.0283145	-0.0500205	0.748547	0.262505	0.0852258	-0.124718	0.42211	-0.38751	0.00884414	-0.383459	0.00966597	-0.237704	0.120727	-0.368085	0.0134013	-0.352764	0.0182663	-0.13263	0.392949	-0.117382	0.450195	0.193136	0.210423	0.05566	0.721266	-0.0240602	0.877539	0.377402	0.0110154	0.341482	0.0227246	0.0812492	0.602089
1416724_x_at	Tcf4	blue	1416724_x_at	-0.227809	0.137613	-0.193524	0.209483	0.186156	0.227801	0.560334	5.00851e-05	0.280633	0.0648254	-0.147675	0.340819	0.0567117	0.716215	0.489595	0.000605702	0.373825	0.0118849	-0.154197	0.319599	-0.346125	0.0207915	-0.403008	0.006226	0.039365	0.800895	-0.222808	0.146779	-0.262505	0.0852258	0.113037	0.467289	0.146727	0.343975	0.041494	0.790359	-0.148928	0.336677	-0.287218	0.0584477	-0.0715632	0.646225	-0.0759684	0.625993	0.0341702	0.826742
1416726_s_at	Ube2s	turquoise	1416726_s_at	0.516085	0.000256072	-0.0489458	0.753782	0.0779433	0.617008	0.290348	0.0555957	0.19265	0.211601	0.243096	0.112202	0.516454	0.000252869	0.457764	0.00154441	0.355773	0.0172093	-0.302347	0.0456709	-0.48006	0.000810349	-0.497744	0.000468679	-0.208937	0.174512	-0.475725	0.00092216	-0.447537	0.00204344	0.0497364	0.74993	0.00300978	0.984624	-0.165976	0.283411	-0.385107	0.009324	-0.336842	0.0248026	0.055744	0.720863	0.0458819	0.768762	-0.261972	0.0858927
1416727_a_at	Cyb5	turquoise	1416727_a_at	-0.381454	0.0100961	0.160392	0.300224	0.369285	0.0130714	-0.290348	0.0555957	0.0182032	0.907201	-0.0302923	0.846156	-0.262386	0.0853739	-0.267534	0.079127	-0.092516	0.552452	0.292521	0.0536817	0.200903	0.192184	0.103759	0.50491	0.227863	0.137516	0.208506	0.175431	0.220384	0.151378	0.0768653	0.621906	0.0948082	0.542593	-0.0739348	0.635301	0.0285822	0.854747	0.0135338	0.930939	-0.20791	0.176705	-0.191049	0.215519	0.592284	1.29079e-05
1416731_at	Top2b	turquoise	1416731_at	-0.553895	6.45743e-05	0.361446	0.0153551	-0.0643222	0.680023	-0.315235	0.0366497	0.00379233	0.980627	-0.146918	0.343338	-0.269948	0.0763229	-0.238734	0.119062	-0.148928	0.336677	0.00377934	0.980693	0.0669677	0.667599	0.111278	0.474306	0.352771	0.0182638	0.445616	0.0021515	0.380594	0.0102855	0.300679	0.0469588	0.345373	0.0210951	0.203698	0.1859	0.315908	0.0362216	0.255639	0.094128	-0.0738231	0.635814	-0.0932682	0.549207	0.348536	0.0198428
1416732_at	Top2b	yellow	1416732_at	-0.0744549	0.632915	-0.114458	0.461661	-0.440418	0.00246937	-0.113877	0.463958	-0.316281	0.0359866	-0.36578	0.0140544	-0.263142	0.0844333	-0.159156	0.304027	-0.309891	0.0401969	-0.0899483	0.563594	0.176072	0.254584	0.306767	0.0423957	-0.00227106	0.988398	0.209259	0.173831	0.183528	0.23459	0.0723438	0.642621	0.0797592	0.608794	0.119201	0.443138	0.260248	0.088077	0.287218	0.0584477	-0.0753297	0.62891	-0.0804814	0.605541	-0.164776	0.28697
1416738_at	Brap	grey	1416738_at	0.438206	0.00261661	-0.370482	0.0127492	0.258045	0.0909305	0.165913	0.283596	0.215404	0.161152	0.071187	0.647965	0.129303	0.405069	0.166735	0.281173	0.230914	0.132138	-0.0234319	0.880713	-0.177577	0.25046	-0.233083	0.12841	-0.297509	0.0494863	-0.372601	0.0121954	-0.391877	0.00802559	-0.247928	0.104954	-0.223476	0.145529	0.443609	0.00226971	0.286574	0.0590487	0.124812	0.421757	0.454238	0.00170276	0.446032	0.00212764	0.1382	0.373139
1416754_at	Prkar1b	purple	1416754_at	0.212437	0.167188	-0.0489458	0.753782	-0.00529712	0.972942	0.591255	1.35199e-05	-0.0394403	0.800522	-0.0651285	0.676227	0.168623	0.275659	0.348628	0.0198075	0.20534	0.182275	-0.226761	0.139499	-0.241535	0.114622	-0.218045	0.155914	-0.12188	0.432856	-0.179902	0.244176	-0.163219	0.291633	0.100226	0.519625	0.0857788	0.581904	-0.0460206	0.768082	-0.17751	0.250643	-0.216541	0.158881	-0.0489643	0.753692	-0.0436254	0.779849	-0.178445	0.248104
1416755_at	Dnajb1	turquoise	1416755_at	0.375189	0.0115468	-0.0158133	0.919342	-0.0802135	0.606747	0.513577	0.000278779	0.0659866	0.672197	-0.029535	0.849958	0.234408	0.12617	0.360754	0.0155719	0.153441	0.322016	-0.0770986	0.620845	-0.122649	0.429932	-0.120301	0.438902	0.0242246	0.876708	-0.160331	0.300409	-0.144415	0.35174	0.0361719	0.81676	-0.0150489	0.923229	-0.0543194	0.727722	-0.182775	0.236558	-0.135338	0.383242	-0.0414313	0.790669	-0.0255735	0.869899	-0.408524	0.00547079
1416756_at	Dnajb1	brown	1416756_at	0.143373	0.355276	-0.237199	0.12155	0.0287558	0.853874	0.521873	0.000209868	0.116045	0.455416	-0.135558	0.38246	-0.0105862	0.945955	0.395617	0.00737686	0.206845	0.179	0.0423286	0.786239	-0.055681	0.721166	-0.148872	0.336862	0.145348	0.348595	-0.0052691	0.973085	-0.0293343	0.850967	0.141673	0.361087	0.126411	0.415772	0.00226331	0.988437	-0.103798	0.504749	-0.184962	0.230867	-0.171752	0.266673	-0.160211	0.30078	0.0994733	0.522788
1416758_at	Arhgap27	grey	1416758_at	0.259281	0.0893215	-0.0150603	0.923171	-0.070376	0.651721	-0.0588238	0.706106	0.0750882	0.630015	0.0106023	0.945873	0.0234408	0.880668	0.0682098	0.661796	-0.0729598	0.639783	0.20862	0.175188	0.17833	0.248415	0.105263	0.498711	0.0529914	0.734136	-0.0504329	0.746542	-0.023317	0.881294	-0.274304	0.0714582	-0.252822	0.0979799	-0.0226331	0.884752	0.0752163	0.629429	0.0932331	0.549358	0.147646	0.340915	0.165476	0.284892	-0.242229	0.113542
1416760_at	Galntl1	grey	1416760_at	0.311953	0.0387968	-0.0549699	0.724587	0.0279991	0.85768	-0.298644	0.0485691	-0.0106185	0.94579	0.378654	0.010724	0.0279778	0.857787	-0.369091	0.0131243	-0.16698	0.280454	0.0907042	0.560303	0.082769	0.595283	0.12782	0.410539	-0.218022	0.15596	-0.0602183	0.699458	-0.0255735	0.869899	-0.351923	0.0185715	-0.311513	0.0390925	0.516035	0.000256509	0.580669	2.15404e-05	0.524812	0.000189399	0.545387	8.95174e-05	0.53554	0.00012903	0.120735	0.437236
1416763_at	Cdc123	grey	1416763_at	0.366592	0.0138213	-0.0760543	0.625601	-0.11351	0.465413	0.172701	0.263986	-0.0508173	0.744674	-0.138587	0.371782	0.0310024	0.842595	0.266018	0.0809283	0.0443776	0.776148	0.00529108	0.972973	0.0790068	0.612192	0.00300752	0.984636	0.3505	0.019097	0.221302	0.149623	0.232418	0.129544	0.381312	0.0101271	0.327314	0.0295635	-0.453416	0.00174165	-0.431741	0.00309173	-0.338346	0.0241126	-0.5597	5.13692e-05	-0.533283	0.000140051	-0.157183	0.310165
1416768_at	C4orf34	grey	1416768_at	-0.0377374	0.808972	-0.0338856	0.828164	0.171021	0.268753	-0.0972855	0.532032	0.348895	0.019705	0.478619	0.000846109	0.185258	0.230105	-0.0166735	0.91497	0.267018	0.0797371	-0.03477	0.823749	-0.290444	0.0555102	-0.359398	0.016004	0.0166544	0.915066	-0.158826	0.30505	-0.170741	0.269555	-0.00301433	0.984601	0.0361174	0.817031	0.070917	0.649214	-0.023317	0.881294	-0.106767	0.492551	0.157439	0.309364	0.104551	0.501644	0.318922	0.034354
1416771_at	Trappc3	black	1416771_at	0.486871	0.000658864	0.0933736	0.548753	-0.0809703	0.603342	-0.171192	0.268265	-0.0318556	0.838319	0.199172	0.196149	0.356906	0.0168249	0.0750308	0.630278	0.121098	0.435844	-0.0944836	0.543984	-0.0910459	0.558819	-0.124812	0.421757	0.0719169	0.644591	-0.0173128	0.911722	-0.00225649	0.988472	0.200453	0.19321	0.14447	0.351557	-0.451908	0.0018151	-0.49041	0.000590553	-0.344361	0.0215092	-0.335217	0.0255665	-0.326439	0.0300361	-0.0508757	0.74439
1416774_at	Wee1	brown	1416774_at	0.0582089	0.709044	-0.163404	0.291078	-0.146049	0.34624	0.0731527	0.638895	-0.113012	0.467391	-0.146161	0.345868	-0.169379	0.273469	0.153093	0.323132	0.0172997	0.911788	-0.242634	0.112915	-0.0609481	0.695988	-0.0586466	0.706952	-0.112039	0.471264	-0.0828002	0.595144	-0.0940203	0.545972	0.174077	0.26012	0.16629	0.282482	-0.226331	0.140277	-0.179767	0.24454	-0.160902	0.298661	-0.191337	0.214811	-0.18428	0.232634	0.0455603	0.77034
1416785_at	Kcnip1	brown	1416785_at	-0.0456783	0.769761	-0.349398	0.0195126	-0.230803	0.132331	0.0437408	0.779281	-0.0750882	0.630015	0.0272631	0.861384	-0.125522	0.419094	-0.146272	0.345494	-0.131628	0.396576	-0.0430845	0.782512	0.082769	0.595283	0.120301	0.438902	0.077216	0.620311	0.174633	0.25857	0.152689	0.324431	0.0934441	0.54845	0.0978179	0.529775	0.465487	0.00124199	0.476871	0.000891345	0.378947	0.0106567	0.156686	0.311724	0.13915	0.369818	-0.0318922	0.838135
1416786_at	Acvr1	yellow	1416786_at	0.342478	0.0222978	-0.395332	0.00742468	-0.104429	0.502145	0.109352	0.482053	-0.0136524	0.930335	0.121927	0.432679	-0.211724	0.168663	0.00303155	0.984513	-0.05566	0.721266	0.149662	0.334266	0.109857	0.480015	0.0977444	0.530087	0.121123	0.435748	0.0767784	0.622302	0.0586687	0.706846	-0.107009	0.491565	-0.0790068	0.612192	0.219541	0.153001	0.276796	0.0687859	0.169925	0.271896	0.0677967	0.663724	0.0406168	0.794696	0.0174648	0.91095
1416790_a_at	Tdg	black	1416790_a_at	0.470625	0.00107099	0.126506	0.415417	-0.130158	0.401934	0.000754151	0.996147	-0.105427	0.498039	0.0090877	0.953596	0.275241	0.070444	0.208419	0.175617	0.0345995	0.824599	-0.165535	0.284716	-0.125658	0.418583	-0.0947368	0.542898	-0.15746	0.309298	-0.184419	0.232274	-0.16698	0.280454	0.0195931	0.900149	-0.0451467	0.77237	-0.275369	0.0703057	-0.30613	0.0428556	-0.183459	0.23477	-0.0391714	0.801854	-0.0406168	0.794696	-0.276399	0.0692059
1416794_at	Atl2	yellow	1416794_at	0.136379	0.379548	-0.00225904	0.988459	-0.328421	0.0289743	0.0429866	0.782995	-0.125905	0.417659	-0.248397	0.10427	-0.0423447	0.78616	0.0575994	0.71196	-0.14968	0.334206	-0.0786103	0.613986	0.143717	0.354106	0.204511	0.184099	0.243003	0.112345	0.29507	0.0515038	0.273035	0.0728493	0.284854	0.0606776	0.248307	0.104401	0.103358	0.506572	0.155698	0.314836	0.215038	0.16189	-0.138607	0.371715	-0.127115	0.41315	-0.290067	0.055847
1416795_at	Cryl1	turquoise	1416795_at	0.373732	0.0119083	0.174699	0.258387	-0.205831	0.181203	-0.27074	0.075419	-0.0591604	0.704499	0.114354	0.462073	0.226091	0.140714	-0.0212208	0.8919	-0.115081	0.459205	-0.253972	0.0963933	-0.177577	0.25046	-0.0225564	0.88514	-0.0984126	0.52726	0.0511856	0.742886	0.0428733	0.783553	-0.023361	0.881072	-0.0210685	0.892672	0.231612	0.130929	0.165476	0.284892	0.215038	0.16189	0.282486	0.0629772	0.257992	0.0910009	-0.473068	0.000997241
1416800_at	Trpm7	yellow	1416800_at	-0.114305	0.462265	-0.0143072	0.927002	-0.0529712	0.734234	-0.0859732	0.581044	-0.28215	0.06331	-0.249154	0.103172	-0.239701	0.117515	-0.0250103	0.872741	-0.186536	0.22683	-0.0234319	0.880713	0.14146	0.361821	0.227068	0.138944	0.140806	0.364076	0.259692	0.0887915	0.227153	0.138791	0.188395	0.222123	0.185854	0.228574	0.251982	0.0991511	0.286574	0.0590487	0.284211	0.0612958	-0.110735	0.476485	-0.0902595	0.562238	0.107826	0.488235
1416801_at	Trpm7	blue	1416801_at	-0.387209	0.00890294	0.0384037	0.805663	0.0582683	0.70876	0.207392	0.177819	-0.0690204	0.658019	-0.323371	0.0317414	-0.359174	0.0160766	0.225092	0.142538	-0.00150433	0.992315	-0.137568	0.375356	-0.0767495	0.622433	-0.0556391	0.721367	-0.132478	0.393498	-0.139255	0.369453	-0.148928	0.336677	-0.00602865	0.969207	0.0105342	0.94622	-0.353076	0.0181542	-0.291087	0.054939	-0.309774	0.0402772	-0.170245	0.270975	-0.154193	0.319611	-0.119216	0.44308
1416807_at	Rpl36a	yellow	1416807_at	-0.116636	0.453103	-0.103163	0.50738	0.217182	0.157612	0.104073	0.503615	0.288976	0.0568323	0.417277	0.00443436	0.263898	0.0835006	-0.00682098	0.965162	0.251974	0.0991615	-0.119427	0.442265	-0.379233	0.0105916	-0.401504	0.00644677	-0.209694	0.172909	-0.368837	0.0131936	-0.34073	0.0230514	-0.0987192	0.525966	-0.0887886	0.56866	0.0852513	0.584239	-0.0376081	0.809615	-0.118797	0.4447	0.247835	0.105091	0.215871	0.160218	0.0766932	0.62269
1416813_at	C87436	brown	1416813_at	-0.218119	0.155768	-0.0210844	0.892591	0.0590251	0.705145	-0.121418	0.434619	0.0242709	0.876474	0.0575554	0.712171	-0.120985	0.436277	-0.0879149	0.572491	0.0263257	0.866107	0.143615	0.354453	0.0353649	0.820781	0.0135338	0.930939	0.239218	0.118286	0.156568	0.312095	0.121098	0.435844	0.0452149	0.772035	0.096313	0.536165	0.0497928	0.749656	0.136141	0.380391	0.0360902	0.817167	-0.108475	0.485602	-0.121098	0.435844	0.303735	0.0446211
1416819_at	Cdc37	blue	1416819_at	0.507925	0.000336691	0.0195783	0.900224	0.0234587	0.880578	0.00980397	0.949943	0.219197	0.153668	0.491493	0.000570942	0.494526	0.000519085	0.0447153	0.774488	0.228657	0.136101	-0.235075	0.125055	-0.367193	0.0136507	-0.297744	0.0492948	-0.0628326	0.687054	-0.167859	0.277882	-0.159458	0.303094	0.0316504	0.839347	0.0353649	0.820781	0.304792	0.0438348	0.165476	0.284892	0.129323	0.404993	0.323164	0.0318589	0.297856	0.049204	-0.20654	0.17966
1416835_s_at	Amd1	blue	1416835_s_at	-0.258188	0.0907436	0.0143072	0.927002	0.0204318	0.895898	0.283561	0.0619252	0.18279	0.236519	-0.177967	0.249398	0.253312	0.0973008	0.391827	0.00803444	0.322678	0.0321374	-0.198793	0.197024	-0.240783	0.115803	-0.329323	0.0285017	0.105983	0.495758	-0.0873166	0.57512	-0.0940203	0.545972	0.38508	0.00932954	0.331829	0.027222	-0.611848	5.15959e-06	-0.749906	4.7069e-10	-0.663158	3.18018e-07	-0.552167	6.90612e-05	-0.513727	0.000277371	-0.110104	0.47902
1416837_at	Bax	black	1416837_at	0.462684	0.0013451	0.0466868	0.764819	0.0242154	0.876755	0.0105581	0.946098	0.0401987	0.796765	0.245368	0.108749	0.390176	0.00833624	0.193261	0.21012	0.210606	0.170993	-0.03477	0.823749	-0.115124	0.459035	-0.195489	0.204777	0.0257387	0.869067	-0.128717	0.407225	-0.102294	0.510987	0.131123	0.398412	0.0662152	0.671124	-0.449644	0.00193038	-0.545318	8.97519e-05	-0.410526	0.00521693	-0.305839	0.0430675	-0.286574	0.0590487	0.0205021	0.895541
1416843_at	Pde6d	grey	1416843_at	0.0115106	0.941243	-0.262048	0.0857964	0.216425	0.159112	0.12896	0.40633	0.228298	0.136739	0.227193	0.138719	0.241214	0.115125	0.0629046	0.686714	0.299361	0.047997	0.284207	0.0612996	-0.013544	0.930887	-0.0902256	0.562386	-0.0620756	0.690638	-0.202484	0.188611	-0.252727	0.098112	-0.318011	0.0349099	-0.300226	0.0473137	0.327426	0.0295037	0.130124	0.402058	0.00902256	0.953929	0.275707	0.0699439	0.259496	0.0890435	0.236914	0.122016
1416845_at	Tmem132a	brown	1416845_at	0.0323464	0.835861	-0.158133	0.307201	0.0628087	0.687167	0.109352	0.482053	0.278357	0.0671519	0.159792	0.302066	0.124766	0.421931	-0.106862	0.492162	0.124107	0.424413	-0.0128498	0.934422	-0.177577	0.25046	-0.184962	0.230867	-0.355799	0.0172003	-0.364321	0.0144816	-0.360286	0.0157201	-0.379805	0.010462	-0.334086	0.0261097	0.346286	0.0207268	0.3129	0.0381673	0.160902	0.298661	0.5484	7.98317e-05	0.529522	0.000160315	-0.0106307	0.945728
1416846_a_at	Pdzrn3	red	1416846_a_at	0.0346776	0.824209	0.158886	0.304864	-0.200534	0.193025	0.170438	0.270421	-0.255603	0.0941763	-0.311254	0.039267	-0.0105862	0.945955	0.156125	0.313489	-0.0932682	0.549207	-0.395319	0.0074268	-0.167043	0.280269	-0.0496241	0.750477	-0.103712	0.505107	0.0203237	0.896445	0.0586687	0.706846	0.267521	0.0791419	0.237773	0.120616	-0.492647	0.000550692	-0.470102	0.0010874	-0.345865	0.0208961	-0.33823	0.0241651	-0.349756	0.019377	-0.505719	0.000362067
1416851_at	St13	blue	1416851_at	-0.132227	0.394408	-0.130271	0.40152	0.355664	0.0172467	0.396684	0.00720029	0.305662	0.0431962	0.128742	0.40713	0.0446132	0.77499	0.281176	0.0642793	0.279804	0.0656647	0.163268	0.291488	-0.143717	0.354106	-0.193985	0.208373	-0.0984126	0.52726	-0.282273	0.0631874	-0.309891	0.0401969	-0.340619	0.0230998	-0.30775	0.0416934	0.311582	0.0390455	0.132381	0.393851	-0.0300752	0.847246	0.402261	0.00633483	0.377586	0.0109722	-0.0349296	0.822952
1416854_at	Slc34a2	turquoise	1416854_at	0.496488	0.000487819	-0.171687	0.266857	-0.0151346	0.922793	0.10181	0.513001	-0.0917744	0.555659	0.0249912	0.872838	0.375053	0.01158	0.272839	0.0730658	0.100038	0.520417	-0.0997746	0.521521	-0.125658	0.418583	-0.153383	0.322201	-0.589718	1.44825e-05	-0.58186	2.04606e-05	-0.515231	0.000263606	-0.446874	0.00208018	-0.476298	0.000906632	-0.269334	0.0770285	-0.282813	0.0626558	-0.240602	0.116088	0.329944	0.0281801	0.319669	0.0339035	-0.42447	0.00371427
1416863_at	Abhd8	midnightblue	1416863_at	0.257678	0.0914131	-0.0112952	0.942341	0.11351	0.465413	0.426095	0.00356641	0.0599189	0.700884	-0.180239	0.243274	0.430253	0.00321122	0.546436	8.603e-05	0.240692	0.115946	0.0468638	0.763952	-0.0677201	0.664082	-0.115789	0.45642	0.0249817	0.872886	-0.152051	0.326488	-0.133885	0.388434	-0.0633008	0.684841	-0.100075	0.520259	-0.122973	0.4287	-0.299361	0.047997	-0.251128	0.100353	-0.0384181	0.805591	-0.0172997	0.911788	-0.461678	0.00138391
1416867_at	Bet1	red	1416867_at	0.10243	0.510422	-0.22741	0.138329	0.0771866	0.620444	0.00603321	0.969184	-0.00530927	0.97288	0.0583128	0.708547	0.0778841	0.617277	-0.168251	0.276739	0.154193	0.319611	0.0869249	0.576845	0.0180587	0.907934	-0.0240602	0.877539	-0.0961415	0.536896	-0.0323674	0.835756	-0.0804814	0.605541	-0.0941977	0.54521	-0.0714823	0.646599	0.116938	0.451926	0.0376081	0.809615	-0.0842105	0.588859	0.0459511	0.768423	0.0150433	0.923258	0.356889	0.0168304
1416869_x_at	Lime1	grey	1416869_x_at	-0.167196	0.279821	0.0218374	0.888779	0.0522145	0.737897	-0.18175	0.239257	0.215404	0.161152	0.472561	0.00101218	0.207943	0.176635	-0.206903	0.178873	0.0684468	0.660691	-0.256995	0.0923155	-0.366441	0.0138644	-0.302256	0.045741	-0.348986	0.0196699	-0.359805	0.0158736	-0.321173	0.0330108	-0.187642	0.224023	-0.158014	0.307572	0.179556	0.245106	0.151185	0.329296	0.109774	0.480348	0.434652	0.00286921	0.412185	0.00501437	-0.0812492	0.602089
1416875_at	Parvg	grey	1416875_at	0.112484	0.46949	-0.131024	0.398773	0.0143779	0.926643	-0.48869	0.000622923	-0.39061	0.00825602	0.0227193	0.884317	-0.505868	0.000360302	-0.284965	0.0605708	-0.40692	0.0056818	0.242634	0.112915	0.374718	0.0116625	0.395489	0.00739833	0.0938705	0.546616	0.22883	0.135795	0.22941	0.13477	-0.218539	0.154949	-0.17833	0.248415	0.0467751	0.764387	0.268522	0.0779697	0.266165	0.0807521	0.0135593	0.930809	-0.0330952	0.832115	0.174648	0.258529
1416876_at	Parvg	turquoise	1416876_at	0.515283	0.000263141	0.240211	0.116705	-0.0643222	0.680023	-0.0588238	0.706106	0.213129	0.165766	0.0446812	0.774656	-0.120985	0.436277	-0.134146	0.387499	0.0737119	0.636324	-0.160244	0.300677	-0.0797592	0.608794	-0.106767	0.492551	-0.076459	0.623756	-0.0293564	0.850856	-0.0707033	0.650204	0.0753581	0.62878	0.0609481	0.695988	-0.344778	0.0213379	-0.315908	0.0362216	-0.294737	0.0517843	-0.122034	0.43227	-0.0955246	0.539528	0.0865646	0.578433
1416879_at	Mrpl51	blue	1416879_at	-0.18315	0.235576	-0.0677712	0.663843	0.179345	0.245672	0.259428	0.0891313	-0.156244	0.313112	-0.405917	0.00581719	-0.421935	0.00395554	-0.00985253	0.949696	-0.152689	0.324431	0.281939	0.0635187	0.31076	0.0396019	0.288722	0.0570634	-0.0476922	0.759901	0.17087	0.269187	0.178263	0.248597	-0.214017	0.163954	-0.191874	0.213496	-0.0943046	0.544751	-0.0767206	0.622565	-0.112782	0.468303	-0.129567	0.404098	-0.108311	0.486264	0.0668218	0.668282
1416882_at	Rgs10	pink	1416882_at	-0.203185	0.187043	-0.134789	0.385199	0.326151	0.0301925	-0.064857	0.677504	0.166863	0.280798	0.324885	0.0308898	0.0672979	0.666055	-0.253892	0.0965026	0.155698	0.314836	0.235075	0.125055	0.0158014	0.919402	-0.0496241	0.750477	-0.1779	0.249582	-0.234099	0.126691	-0.233923	0.126988	-0.350415	0.0191287	-0.318285	0.0347425	0.159941	0.301609	0.126363	0.41595	0.0165414	0.915641	0.260641	0.0875758	0.255735	0.0939986	0.360686	0.0155935
1416884_at	AK135997	turquoise	1416884_at	-0.370235	0.0128152	0.262802	0.0848561	0.227019	0.139031	-0.210408	0.171407	-0.181273	0.24052	-0.237795	0.12058	-0.303975	0.0444421	0.118988	0.44396	-0.0819857	0.598787	-0.0604695	0.698263	-0.0165538	0.915578	-0.00300752	0.984636	0.444371	0.00222418	0.409485	0.00534771	0.370816	0.0126605	0.507914	0.000336818	0.521445	0.000213007	-0.0822336	0.597677	-0.0172997	0.911788	-0.037594	0.809685	-0.385688	0.00920599	-0.418202	0.00433544	0.352333	0.0184222
1416886_at	C1d	turquoise	1416886_at	-0.271666	0.0743743	0.173193	0.262599	-0.144536	0.351333	-0.511315	0.000300794	-0.254086	0.0962364	0.0461958	0.767224	-0.138377	0.37252	-0.317555	0.0351915	-0.267018	0.0797371	0.139836	0.367434	0.177577	0.25046	0.204511	0.184099	0.203638	0.186032	0.36959	0.0129887	0.354269	0.0177313	0.0761117	0.625339	0.0993228	0.523421	0.0128254	0.934546	0.180519	0.242527	0.174436	0.259119	-0.0708099	0.64971	-0.117337	0.450367	0.283233	0.0622445
1416891_at	Numb	grey	1416891_at	-0.341895	0.0225467	0.0896085	0.565076	0.0847539	0.586445	-0.151584	0.327999	-0.0644696	0.679328	0.31504	0.0367744	0.0650294	0.676693	0.0128841	0.934247	-0.0669425	0.667717	-0.260019	0.088371	-0.274643	0.07109	-0.156391	0.31265	-0.113553	0.465241	-0.145277	0.348834	-0.088003	0.572104	-0.0271289	0.86206	-0.0105342	0.94622	-0.0686537	0.659726	-0.000752163	0.996157	0.0225564	0.88514	0.126554	0.415239	0.101542	0.514121	-0.341702	0.0226296
1416894_at	Hspbp1	turquoise	1416894_at	0.416132	0.00455951	-0.0293675	0.8508	-0.11124	0.47446	0.183259	0.235292	0.0857067	0.582223	-0.0249912	0.872838	0.382615	0.00984508	0.317555	0.0351915	0.0985333	0.52675	-0.270601	0.0755774	-0.211437	0.169258	-0.18797	0.223194	0.0257387	0.869067	-0.0338728	0.828228	0.0112824	0.942406	0.226074	0.140743	0.189616	0.219068	-0.0890235	0.567632	-0.148928	0.336677	-0.0917293	0.555855	-0.0271187	0.862112	-0.00977811	0.950075	-0.589247	1.47905e-05
1416895_at	Efna1	green	1416895_at	-0.118676	0.445167	-0.34488	0.0212959	0.181616	0.239614	-0.0844649	0.587728	0.161553	0.296675	0.191599	0.214168	0.189795	0.218623	-0.0629046	0.686714	0.273035	0.0728493	0.226761	0.139499	0.0142965	0.927057	-0.124812	0.421757	0.102955	0.508243	-0.117426	0.450023	-0.166228	0.282667	-0.0437077	0.779443	-0.0436418	0.779768	-0.0188609	0.903863	-0.08349	0.592066	-0.177444	0.250825	-0.106215	0.494808	-0.129372	0.404815	0.451806	0.00182012
1416901_at	Npc2	brown	1416901_at	0.230067	0.133615	-0.177711	0.250096	-0.0317827	0.838684	-0.355205	0.0174048	-0.174447	0.259088	0.134044	0.387866	0.0831771	0.593461	-0.335744	0.0253168	-0.0932682	0.549207	0.179897	0.244191	0.216704	0.158558	0.207519	0.177545	-0.0953845	0.540127	-0.0188182	0.904079	-0.0135389	0.930913	-0.147702	0.34073	-0.173815	0.260854	-0.0211242	0.89239	0.00902595	0.953911	0.081203	0.602297	-0.035405	0.820581	-0.0428733	0.783553	0.211855	0.16839
1416912_at	Akirin1	yellow	1416912_at	0.106801	0.492411	-0.263555	0.0839238	-0.377609	0.0109667	-0.202867	0.187754	-0.456597	0.00159532	-0.321856	0.032612	-0.558043	5.48627e-05	-0.411533	0.00509323	-0.53554	0.00012903	0.138324	0.372704	0.565839	4.01105e-05	0.625564	2.59528e-06	-0.0915994	0.556417	0.19872	0.197193	0.219631	0.152827	-0.167295	0.27953	-0.186607	0.226651	0.00377218	0.98073	0.259496	0.0890435	0.366917	0.0137288	-0.0971753	0.532499	-0.0676946	0.664201	-0.10327	0.506936
1416915_at	Msh6	brown	1416915_at	-0.0974762	0.531223	0.139307	0.36927	-0.34507	0.0212185	-0.223229	0.145991	-0.0773636	0.61964	-0.368052	0.0134104	-0.613242	4.81983e-06	-0.408501	0.00547378	-0.403159	0.00620411	0.0770986	0.620845	0.322047	0.0325014	0.390977	0.00818863	0.0598046	0.701428	0.326684	0.0299027	0.279804	0.0656647	-0.0226074	0.884882	0.00902935	0.953894	0.146361	0.345198	0.399398	0.00676714	0.372932	0.0121107	0.0572506	0.713631	0.0609252	0.696097	0.0979547	0.529196
1416918_at	Dlg3	grey	1416918_at	-0.111755	0.472397	-0.0466868	0.764819	0.00454039	0.976806	-0.237558	0.120965	0.128181	0.409203	0.296108	0.0506375	-0.0370516	0.812381	-0.210693	0.170811	-0.0676946	0.664201	0.136812	0.378018	0.0173063	0.911755	0.0270677	0.862368	-0.0658607	0.672787	0.0225819	0.885012	0.0180519	0.907969	-0.299172	0.0481472	-0.233258	0.128112	0.331952	0.0271601	0.385107	0.009324	0.290226	0.0557053	0.388701	0.00861401	0.349756	0.019377	0.16098	0.298424
1416919_a_at	Nphp1	grey	1416919_a_at	0.10706	0.491355	-0.0263555	0.865957	0.11578	0.456457	0.030166	0.84679	0.00986006	0.949657	0.212804	0.166434	0.106618	0.493159	-0.219029	0.153993	0.0203084	0.896523	0.264554	0.0826985	0.146727	0.343975	0.181955	0.238717	0.102955	0.508243	0.176139	0.254402	0.181271	0.240527	-0.189149	0.220234	-0.148232	0.338976	0.281405	0.0640504	0.294096	0.0523279	0.2	0.194246	0.194351	0.207495	0.17375	0.261037	-0.0220208	0.88785
1416922_a_at	Bnip3l	green	1416922_a_at	-0.00116563	0.994045	-0.163404	0.291078	0.496416	0.000488931	0.237558	0.120965	0.0417157	0.789265	0.0583128	0.708547	0.130815	0.399535	0.0879149	0.572491	0.287326	0.0583474	0.250948	0.100607	0.0511663	0.742979	-0.0360902	0.817167	-0.0575335	0.712276	-0.18743	0.22456	-0.198571	0.19754	-0.174831	0.25802	-0.162528	0.293718	0.182574	0.237088	-0.0188041	0.904151	-0.075188	0.629559	-0.00451978	0.976912	0.0172997	0.911788	0.500404	0.000430367
1416925_at	Kpnb1	turquoise	1416925_at	-0.328709	0.028823	0.0263555	0.865957	-0.011351	0.942057	-0.464557	0.00127541	-0.144867	0.350214	-0.0605847	0.697715	-0.437058	0.00269599	-0.395617	0.00737686	-0.274539	0.0712021	0.199549	0.19528	0.278405	0.0671025	0.267669	0.0789679	0.339902	0.0234154	0.483252	0.000735891	0.46258	0.00134907	0.247928	0.104954	0.270128	0.0761165	-0.0565827	0.716834	0.130124	0.402058	0.141353	0.362187	-0.335217	0.0255665	-0.36179	0.0152483	0.547483	8.26745e-05
1416928_at	Rbm12	turquoise	1416928_at	-0.200125	0.193959	-0.0504519	0.74645	-0.102159	0.511551	-0.326547	0.0299769	-0.149418	0.335067	-0.0681578	0.662039	-0.392445	0.00792401	-0.285723	0.0598498	-0.243701	0.111275	0.185188	0.230286	0.333333	0.0264762	0.288722	0.0570634	0.369426	0.0130332	0.530674	0.000153846	0.520496	0.000220117	0.306708	0.0424384	0.302483	0.0455673	-0.24142	0.114803	-0.0594208	0.703257	-0.0210526	0.892752	-0.452731	0.00177466	-0.459571	0.00146836	0.335628	0.0253718
1416931_at	Nif3l1	brown	1416931_at	-0.0689181	0.658495	-0.326808	0.0298361	-0.130158	0.401934	0.380846	0.0102297	-0.000758466	0.996125	-0.461958	0.001373	0.14745	0.341566	0.319828	0.0338082	0.141407	0.362004	0.1867	0.226414	0.188111	0.222837	0.0902256	0.562386	0.473137	0.000995208	0.325179	0.0307269	0.26777	0.0788495	0.307461	0.0418989	0.285177	0.0603689	0.017352	0.911522	-0.0654381	0.674772	-0.108271	0.48643	-0.455745	0.00163343	-0.439263	0.00254531	-0.0258175	0.868669
1416934_at	Mtm1	turquoise	1416934_at	-0.274507	0.0712372	0.0783133	0.615331	0.0612953	0.694339	-0.251887	0.0992847	-0.0978422	0.529672	-0.0984501	0.527101	-0.44462	0.00220948	-0.446395	0.00210705	-0.197067	0.201049	0.145127	0.349339	0.217457	0.15707	0.239098	0.118479	0.271013	0.0751099	0.371095	0.0125868	0.324934	0.0308627	0.180106	0.243631	0.221219	0.149782	0.251982	0.0991511	0.358782	0.016204	0.291729	0.054373	-0.173258	0.262416	-0.164724	0.287128	0.591525	1.33568e-05
1416940_at	Ppif	pink	1416940_at	0.407899	0.00555216	-0.058735	0.70653	-0.151346	0.328771	-0.00452491	0.976886	-0.254086	0.0962364	-0.228707	0.136012	-0.0151231	0.922851	0.202356	0.188899	-0.124107	0.424413	-0.235075	0.125055	-0.0112867	0.942385	0.0225564	0.88514	0.133235	0.390768	0.173128	0.262783	0.206845	0.179	0.360966	0.0155055	0.329571	0.0283729	-0.285177	0.0603688	-0.218127	0.155753	-0.118797	0.4447	-0.386441	0.00905484	-0.36856	0.0132699	-0.26425	0.0830699
1416953_at	Ctgf	red	1416953_at	-0.221616	0.149027	-0.0828314	0.595005	0.0454039	0.771107	-0.19985	0.194589	0.241951	0.113974	0.243096	0.112202	-0.0506624	0.745426	-0.378943	0.0106576	-0.00376081	0.980788	0.235075	0.125055	0.14146	0.361821	0.102256	0.511147	-0.0302808	0.846214	0.00752729	0.961558	-0.0338473	0.828355	-0.251696	0.0995518	-0.214447	0.163082	0.580916	2.13124e-05	0.581422	2.08521e-05	0.458647	0.00150684	0.447458	0.00204774	0.450545	0.00188373	0.394856	0.00750507
1416959_at	Nr1d2	yellow	1416959_at	0.21353	0.164947	-0.0715362	0.64635	-0.274694	0.0710349	0.0482657	0.7571	-0.16838	0.276365	-0.226435	0.140088	-0.130815	0.399535	0.0227366	0.884229	-0.133133	0.391137	-0.134545	0.386073	0.126411	0.415772	0.183459	0.23477	0.115067	0.45926	0.18216	0.238175	0.176758	0.252699	0.25245	0.0984973	0.214447	0.163082	-0.153151	0.322947	-0.0857465	0.582047	0.0105263	0.94626	-0.308098	0.041447	-0.26777	0.0788495	-0.250582	0.101127
1416965_at	Pcsk1n	brown	1416965_at	0.449061	0.00196111	-0.0737953	0.635942	0.274694	0.0710349	0.243591	0.111443	-0.0189617	0.903352	0.259	0.089686	0.380346	0.0103407	0.181893	0.238881	0.243701	0.111275	-0.201061	0.191825	-0.332581	0.026847	-0.288722	0.0570634	-0.282368	0.0630936	-0.441852	0.0023778	-0.406168	0.00578312	-0.100226	0.519625	-0.121896	0.432795	0.152396	0.325375	-0.036856	0.813355	-0.0646617	0.678424	0.255368	0.0944939	0.239188	0.118335	-0.169332	0.273603
1416973_at	Nhp2l1	royalblue	1416973_at	0.293958	0.0524446	-0.160392	0.300224	0.0794568	0.610159	0.141026	0.363314	0.315522	0.0364668	0.34609	0.0208056	0.142913	0.356842	-0.0773045	0.619909	0.245205	0.108994	-0.0854131	0.583522	-0.261851	0.0860443	-0.290226	0.0557053	-0.130207	0.401753	-0.233346	0.127963	-0.25724	0.0919919	-0.0926905	0.551698	-0.0639579	0.68174	0.271597	0.0744513	0.147424	0.341654	0.00300752	0.984636	0.306592	0.0425217	0.277548	0.0679949	0.128328	0.408658
1416974_at	Stam2	brown	1416974_at	0.169527	0.273042	-0.285392	0.0601643	-0.108969	0.483599	0.166667	0.281372	0.0068262	0.965136	0.0371081	0.812101	-0.235164	0.124906	-0.106104	0.495261	0.00300865	0.98463	0.0529108	0.734526	0.0752446	0.6293	0.0781955	0.615865	-0.233919	0.126993	-0.242379	0.113309	-0.294848	0.0516908	-0.291636	0.0544549	-0.276148	0.0694734	0.405132	0.00592512	0.409929	0.00529163	0.287218	0.0584477	0.360829	0.0155483	0.349756	0.019377	0.228561	0.136272
1416975_at	Stam2	blue	1416975_at	-0.0752563	0.629246	0.0722892	0.642873	0.50474	0.000373872	0.26697	0.0797942	0.334484	0.0259176	0.312011	0.0387579	0.0355393	0.819912	0.16143	0.297051	0.391125	0.00816177	0.123962	0.424957	-0.24605	0.107728	-0.309774	0.0402772	-0.192283	0.212496	-0.374859	0.0116277	-0.406168	0.00578312	-0.327054	0.029703	-0.264108	0.083243	0.201435	0.190977	0.0586687	0.706846	-0.118797	0.4447	0.375142	0.0115582	0.345243	0.021148	0.466993	0.00118954
1416979_at	Pomp	grey	1416979_at	0.123994	0.424837	-0.325302	0.0306591	0.124104	0.424423	0.48869	0.000622923	0.201752	0.190259	0.111324	0.474121	0.223822	0.144885	0.366817	0.0137572	0.419707	0.00417869	-0.168559	0.275845	-0.261099	0.086994	-0.395489	0.00739833	-0.290696	0.0552861	-0.455401	0.00164901	-0.469349	0.00111138	-0.0874154	0.574686	-0.100828	0.517105	-0.190872	0.215955	-0.382099	0.00995607	-0.473684	0.000979358	0.0376649	0.809333	0.0361038	0.817099	0.0622658	0.689737
1416987_at	Elp4	turquoise	1416987_at	-0.480169	0.000807718	0.256024	0.0936103	0.0136212	0.930494	-0.337106	0.0246806	-0.298836	0.0484154	-0.192356	0.212317	-0.566361	3.92659e-05	-0.561594	4.76223e-05	-0.435502	0.00280695	0.237343	0.121315	0.362679	0.0149753	0.47218	0.00102349	0.327033	0.0297147	0.607452	6.37978e-06	0.582926	1.95354e-05	0.144688	0.35082	0.182844	0.236377	0.285177	0.0603688	0.450545	0.00188373	0.439098	0.00255634	-0.178531	0.247869	-0.186536	0.22683	0.460159	0.00144435
1416993_at	Cog4	turquoise	1416993_at	0.513462	0.000279861	0.0158133	0.919342	-0.164211	0.288659	-0.179488	0.245288	-0.239675	0.117556	0.436967	0.00270238	0.217773	0.156448	-0.181135	0.240888	-0.106807	0.492387	-0.0944836	0.543984	0.020316	0.896484	0.0766917	0.622696	0.0181685	0.907377	0.17087	0.269187	0.227153	0.138791	0.0437077	0.779443	0.048909	0.753961	0.00980768	0.949924	0.0345995	0.824599	0.0917293	0.555855	0.0369116	0.813078	0.00376081	0.980788	-0.14883	0.337
1416994_at	Ttc1	blue	1416994_at	0.00356976	0.981764	0.00376506	0.980766	0.371555	0.0124662	0.466065	0.00122162	0.267739	0.0788862	0.156006	0.313864	-0.0869579	0.576699	0.22585	0.141151	0.333208	0.0265377	0.157221	0.310047	-0.0398796	0.798345	-0.198496	0.197713	0.490549	0.000588006	0.161837	0.295814	0.158706	0.30542	0.363226	0.0148091	0.365689	0.0140808	-0.286686	0.0589438	-0.393381	0.00775904	-0.43609	0.00276455	-0.539361	0.000112137	-0.511471	0.000299228	0.373595	0.0119428
1416996_at	Tbc1d8	lightyellow	1416996_at	0.0534735	0.731806	-0.256024	0.0936103	0.202047	0.189593	-0.241328	0.114946	0.263946	0.0834418	0.199172	0.196149	0.145182	0.349153	0.113683	0.464726	0.153441	0.322016	0.303103	0.0450968	0.0639579	0.68174	-0.0556391	0.721367	0.144591	0.351147	-0.0383892	0.805735	-0.0812336	0.60216	-0.165788	0.283967	-0.16629	0.282482	0.196908	0.201422	0.118842	0.444527	0.0511278	0.743166	0.186818	0.226113	0.172997	0.26315	0.107067	0.491327
1417009_at	C1r	red	1417009_at	0.258917	0.0897936	-0.246988	0.106335	-0.135455	0.382827	-0.024887	0.873364	0.229815	0.134056	-0.0461958	0.767224	-0.0748594	0.631062	-0.210693	0.170811	0.12185	0.43297	-0.0355258	0.819979	-0.0082769	0.957733	-0.0796992	0.609065	0.0128693	0.934322	0.00602183	0.969242	-0.0436254	0.779849	0.163527	0.290707	0.179082	0.246381	0.0528106	0.735011	0.10079	0.517264	0.0075188	0.961601	-0.0632769	0.684954	-0.0737119	0.636324	0.422192	0.00393046
1417015_at	Rassf3	turquoise	1417015_at	0.444981	0.00218828	-0.0399097	0.798196	0.1574	0.309486	0.525643	0.000183944	0.218438	0.155144	0.029535	0.849958	0.487721	0.000641856	0.58812	1.55502e-05	0.42798	0.00340133	-0.046108	0.767654	-0.278405	0.0671025	-0.365414	0.0141607	-0.0741879	0.634139	-0.368837	0.0131936	-0.349756	0.019377	-0.0844011	0.588012	-0.0933033	0.549056	-0.22784	0.137558	-0.370064	0.012861	-0.401504	0.00644677	0.0301319	0.846962	0.0203084	0.896523	-0.255138	0.0948049
1417017_at	Cyp17a1	turquoise	1417017_at	0.331113	0.0275825	-0.0060241	0.96923	0.0219452	0.888233	0.413275	0.00488501	0.127422	0.412011	0.276418	0.0691863	0.617023	3.99915e-06	0.409259	0.00537642	0.359534	0.0159605	-0.175361	0.256548	-0.326561	0.0299694	-0.329323	0.0285017	-0.177143	0.251647	-0.376365	0.0112618	-0.350508	0.0190942	-0.116805	0.452444	-0.14447	0.351557	-0.0860058	0.580901	-0.244453	0.11013	-0.258647	0.0901448	0.195104	0.205693	0.189545	0.219246	-0.473068	0.000997241
1417021_a_at	Spo11	brown	1417021_a_at	-0.132008	0.395199	-0.104669	0.501157	-0.00605385	0.969079	0.0723985	0.642369	-0.066745	0.668642	0.100722	0.517548	0.0914949	0.556871	-0.17583	0.255253	0.0639338	0.681853	-0.0521549	0.738185	-0.0218209	0.888862	-0.0345865	0.824664	-0.428473	0.00335929	-0.340234	0.023269	-0.300113	0.0474025	-0.204221	0.184741	-0.218962	0.154125	-0.211997	0.168097	-0.193306	0.210012	-0.13985	0.367385	0.00753297	0.961529	0.0120346	0.938574	0.299179	0.0481412
1417025_at	H2-Eb1	grey	1417025_at	0.229557	0.13451	0.247741	0.105228	-0.0408635	0.793476	-0.0723985	0.642369	-0.0091016	0.953525	0.183269	0.235266	-0.0612486	0.69456	-0.219029	0.153993	-0.0586687	0.706846	-0.0332582	0.8313	-0.0880361	0.571958	-0.0195489	0.900373	-0.0355799	0.819709	0.146782	0.34379	0.15645	0.312465	-0.0678223	0.663604	-0.0105342	0.94622	-0.0784614	0.61466	-0.032343	0.835878	-0.0661654	0.671358	0.0625237	0.688516	-0.00300865	0.98463	0.0911206	0.558494
1417026_at	Pfdn1	blue	1417026_at	-0.387938	0.00876085	-0.0481928	0.757455	0.0938347	0.546769	0.245099	0.109153	0.287459	0.0582243	-0.190084	0.217904	0.20265	0.188239	0.310734	0.0396199	0.282061	0.0633977	0.174606	0.258647	-0.0775019	0.619012	-0.189474	0.219423	0.545811	8.80923e-05	0.370343	0.0127864	0.324182	0.0312829	0.350415	0.0191287	0.397291	0.00710131	0.0279142	0.858107	-0.103798	0.504749	-0.216541	0.158881	-0.327684	0.0293654	-0.354269	0.0177313	0.170851	0.269239
1417029_a_at	Trim2	purple	1417029_a_at	-0.128657	0.407446	-0.0632531	0.685067	0.329935	0.0281848	0.508298	0.000332565	-0.0189617	0.903352	-0.130257	0.401572	-0.306999	0.0422289	0.262987	0.084626	0.163219	0.291633	0.0498873	0.749196	0.00376223	0.980781	-0.0646617	0.678424	-0.115067	0.45926	-0.176139	0.254402	-0.191801	0.213673	-0.0663152	0.670656	-0.0699774	0.65357	-0.101095	0.51599	-0.188041	0.223016	-0.258647	0.0901448	-0.0881357	0.571521	-0.0774727	0.619144	0.331072	0.0276036
1417032_at	Ube2g2	black	1417032_at	0.459406	0.00147518	0.060241	0.69935	-0.0552414	0.72328	-0.0196079	0.900074	0.185066	0.230601	0.274903	0.0708082	0.432521	0.0030307	0.31907	0.0342643	0.226401	0.14015	-0.063493	0.683934	-0.160271	0.300594	-0.213534	0.164938	0.0893283	0.5663	-0.106135	0.495136	-0.109064	0.483218	0.103241	0.507057	0.0436418	0.779768	-0.224822	0.143035	-0.348251	0.019953	-0.242105	0.113734	-0.0670434	0.667245	-0.0594208	0.703257	-0.2521	0.0989852
1417038_at	2015-09-09	red	1417038_at	0.0395587	0.799935	0.265814	0.081174	0.00378366	0.980671	0.309202	0.0406737	0.136524	0.379037	0.100722	0.517548	0.43857	0.00259183	0.374396	0.0117423	0.270026	0.0762328	-0.487535	0.000645533	-0.575621	2.67225e-05	-0.481203	0.000782959	-0.242246	0.113515	-0.376365	0.0112618	-0.35126	0.0188148	0.0889226	0.568074	0.0842739	0.588577	-0.139571	0.368354	-0.291839	0.0542767	-0.278195	0.0673197	0.121281	0.435145	0.11809	0.447442	-0.47003	0.00108965
1417040_a_at	Bok	red	1417040_a_at	-0.140605	0.36477	0.125753	0.418229	-0.0794568	0.610159	0.254903	0.0951228	-0.226023	0.140837	-0.224163	0.144252	0.123253	0.427638	0.380459	0.0103155	0.0458819	0.768762	-0.315953	0.0361933	-0.168548	0.275876	-0.100752	0.517423	0.0105983	0.945893	0.00828002	0.957717	0.0353516	0.820847	0.29239	0.053796	0.252822	0.0979799	-0.427011	0.00348537	-0.505453	0.000365242	-0.380451	0.0103173	-0.375142	0.0115582	-0.36179	0.0152483	-0.451806	0.00182012
1417051_at	Pcdh8	red	1417051_at	-0.271593	0.0744562	0.396838	0.00717506	-0.167994	0.277486	0.00678736	0.965334	-0.317039	0.0355115	-0.42485	0.00367924	-0.224578	0.143485	0.219029	0.153993	-0.234675	0.125724	-0.307638	0.0417728	-0.0910459	0.558819	0.0511278	0.743166	0.121123	0.435748	0.239368	0.118047	0.249718	0.102361	0.315751	0.0363215	0.311513	0.0390925	-0.344023	0.0216489	-0.291087	0.054939	-0.159398	0.303279	-0.35405	0.0178083	-0.363294	0.0147885	-0.388022	0.00874456
1417052_at	Psmb3	grey	1417052_at	0.0434927	0.780502	-0.115964	0.455735	0.254262	0.0959963	-0.0708902	0.649338	0.2374	0.121222	0.345333	0.0211113	0.117204	0.450887	-0.195535	0.204667	0.127115	0.41315	0.218446	0.155129	-0.0323552	0.835817	-0.0842105	0.588859	-0.192283	0.212496	-0.238615	0.119254	-0.236931	0.121988	-0.370762	0.0126749	-0.345373	0.0210951	0.305547	0.0432804	0.246709	0.106748	0.135338	0.383242	0.424106	0.0037481	0.408424	0.00548373	0.242988	0.112368
1417069_a_at	Gmfb	blue	1417069_a_at	-0.382037	0.00996942	0.294428	0.0520455	0.0612953	0.694339	-0.0331827	0.831677	-0.0523342	0.737317	-0.408947	0.00541635	-0.282046	0.0634124	0.0553257	0.722875	-0.116585	0.453303	0.138324	0.372704	0.183597	0.23441	0.141353	0.362187	0.345958	0.0208586	0.433572	0.00295011	0.424972	0.00366807	0.296911	0.0499748	0.30474	0.0438731	-0.302529	0.0455323	-0.200075	0.194073	-0.177444	0.250825	-0.402261	0.00633483	-0.38962	0.00844006	0.12605	0.417118
1417073_a_at	Qk	turquoise	1417073_a_at	-0.354717	0.0175742	0.00753013	0.961543	0.184642	0.231694	-0.251132	0.100346	-0.182032	0.238514	-0.184026	0.233293	-0.349344	0.0195332	-0.342565	0.0222609	-0.129372	0.404815	0.258507	0.0903267	0.301731	0.0461436	0.278195	0.0673197	0.339902	0.0234154	0.373354	0.0120036	0.318917	0.0343572	0.187642	0.224023	0.209932	0.172407	0.159941	0.301609	0.22264	0.147094	0.177444	0.250825	-0.296046	0.0506888	-0.300113	0.0474025	0.651512	6.32136e-07
1417074_at	Ceacam10	brown	1417074_at	0.340365	0.023211	-0.286898	0.0587458	-0.237614	0.120874	-0.227	0.139067	-0.13349	0.389852	0.330944	0.0276684	0.248775	0.103721	-0.174314	0.259459	-0.119594	0.441622	0.153441	0.322015	0.147479	0.341469	0.133835	0.388615	-0.177143	0.251647	-0.114415	0.461831	-0.0759684	0.625993	-0.247175	0.10606	-0.292701	0.0535253	0.165222	0.285646	0.20158	0.190649	0.254135	0.0961693	0.268174	0.0783761	0.243701	0.111275	-0.0455603	0.77034
1417076_at	Fabp9	magenta	1417076_at	0.391303	0.00812932	0.166102	0.283039	-0.397055	0.00713966	-0.013957	0.928784	0.0827039	0.595574	0.00340917	0.982584	0.191001	0.215638	0.129268	0.405195	-0.0240783	0.877447	-0.538003	0.000117897	-0.365073	0.0142599	-0.224897	0.142898	-0.535414	0.000129621	-0.467621	0.00116827	-0.469526	0.00110571	-0.180174	0.24345	-0.200226	0.193728	0.0679248	0.663126	0.0617005	0.692416	0.100038	0.520417	0.524115	0.000194082	0.536494	0.00012461	-0.711008	1.24254e-08
1417084_at	Eif4ebp2	turquoise	1417084_at	-0.323755	0.0315235	-0.137048	0.377185	-0.093078	0.550027	0.0203621	0.896251	-0.179757	0.244567	-0.512698	0.000287156	-0.391689	0.00805944	0.0477469	0.759634	-0.209101	0.174165	0.166291	0.282481	0.363431	0.0147473	0.353383	0.0180445	0.209694	0.172909	0.330448	0.0279212	0.275291	0.0703894	0.148456	0.338236	0.118134	0.44727	0.175784	0.25538	0.207597	0.177378	0.207519	0.177545	-0.168739	0.275323	-0.127868	0.410361	0.0417636	0.789028
1417086_at	Pafah1b1	yellow	1417086_at	0.100317	0.519243	-0.207079	0.178494	-0.280747	0.0647098	0.253395	0.0971868	0.00530927	0.97288	-0.0946636	0.543212	-0.0665417	0.669594	-0.0250103	0.872741	-0.023317	0.881294	0.00755868	0.961397	0.133935	0.388254	0.159398	0.303279	-0.0931134	0.549874	-0.0218291	0.88882	-0.0428733	0.783553	-0.100226	0.519625	-0.0993228	0.523421	0.263298	0.08424	0.301617	0.0462311	0.252632	0.0982441	0.191337	0.214811	0.204588	0.183929	-0.110104	0.47902
1417101_at	Hspa2	grey	1417101_at	0.024624	0.874691	-0.0677712	0.663843	-0.0635654	0.683592	0.110106	0.479012	-0.181273	0.24052	-0.0113596	0.942013	0.31078	0.0395883	0.436543	0.0027323	0.130876	0.399311	-0.316709	0.0357176	-0.263356	0.0841688	-0.218045	0.155914	-0.0469352	0.763603	-0.0865638	0.578437	-0.0812336	0.60216	0.208742	0.174928	0.167795	0.278067	-0.276124	0.0694986	-0.405416	0.00588599	-0.32782	0.0292933	-0.20339	0.186585	-0.230914	0.132138	-0.340943	0.0229583
1417107_at	Tpd52l2	grey	1417107_at	0.344154	0.0215949	0.0542169	0.728217	-0.298152	0.0489647	-0.180242	0.243267	-0.492245	0.00055768	-0.187813	0.223591	-0.0559555	0.719846	-0.446395	0.00210705	-0.37909	0.0106242	0.231296	0.131476	0.523702	0.000196907	0.606015	6.83284e-06	0.0492063	0.752512	0.414754	0.00471408	0.463332	0.00132062	-0.0889226	0.568074	-0.106095	0.495299	-0.197662	0.199654	-0.00827379	0.957748	0.114286	0.462341	-0.231262	0.131534	-0.20534	0.182275	-0.291586	0.0544989
1417112_at	Arl2bp	black	1417112_at	0.451902	0.00181538	-0.159639	0.302538	-0.0650789	0.67646	0.0739068	0.635429	0.0364064	0.815592	0.101479	0.514382	0.321366	0.0328978	0.228124	0.13705	0.251222	0.100219	0.00680282	0.965255	-0.0466516	0.764991	-0.154887	0.317403	0.0401221	0.797144	-0.167106	0.280084	-0.188041	0.223016	0.0904298	0.561497	0.0338601	0.828292	-0.347795	0.0201304	-0.444528	0.00221488	-0.366917	0.0137288	-0.296046	0.0506888	-0.28883	0.0569645	0.113141	0.466875
1417126_a_at	Rpl22l1	pink	1417126_a_at	-0.391216	0.00814508	0.253765	0.0966766	0.329935	0.0281848	-0.150076	0.33291	0.187341	0.224784	-0.0143889	0.926587	-0.142913	0.356842	-0.131114	0.398444	0.0172997	0.911788	0.272869	0.0730334	0.0526712	0.735685	0.0075188	0.961601	0.383052	0.00975193	0.301844	0.0460562	0.288078	0.0576526	0.117559	0.449506	0.171558	0.267225	0.0935501	0.547993	0.139902	0.367203	0.0526316	0.735877	-0.088889	0.568221	-0.102294	0.510987	0.349296	0.0195516
1417127_at	Msx1	turquoise	1417127_at	0.197866	0.199178	0.232681	0.129095	0.00227019	0.988402	-0.121418	0.434619	0.120596	0.437767	0.460444	0.00143286	0.270704	0.0754605	-0.228882	0.135703	0.0797292	0.60893	-0.433113	0.0029851	-0.461249	0.00140074	-0.329323	0.0285017	-0.389108	0.00853661	-0.317652	0.0351315	-0.266266	0.0806323	-0.0293897	0.850689	-0.00752446	0.961572	0.070917	0.649214	0.0142911	0.927084	0.0255639	0.869948	0.314878	0.0368785	0.309139	0.0407177	-0.133644	0.389301
1417131_at	Cdc25a	grey	1417131_at	-0.0429099	0.783373	0.208585	0.175263	0.0787001	0.613579	0.302415	0.0456196	0.119838	0.440683	0.00530116	0.972922	0.169379	0.273469	0.345596	0.0210044	0.248966	0.103445	-0.362817	0.0149332	-0.362679	0.0149753	-0.329323	0.0285017	-0.0439072	0.778462	-0.0647347	0.67808	-0.0714554	0.646723	0.290129	0.0557919	0.27389	0.0719092	-0.211242	0.169663	-0.402407	0.00631338	-0.374436	0.0117323	-0.199624	0.195109	-0.151937	0.326858	-0.163258	0.291517
1417135_at	Srpk2	blue	1417135_at	-0.41125	0.00512764	0.00903615	0.953859	0.0991318	0.524226	0.227	0.139067	-0.206303	0.180175	-0.341546	0.0226968	-0.439327	0.00254107	0.0189472	0.903425	-0.123355	0.427255	0.0393052	0.801191	0.11061	0.476987	0.100752	0.517423	0.109768	0.480374	0.183666	0.23423	0.207597	0.177378	0.148456	0.338236	0.176825	0.252517	-0.309319	0.0405924	-0.191049	0.215519	-0.222556	0.147251	-0.391714	0.0080548	-0.385107	0.009324	0.154905	0.317346
1417136_s_at	Srpk2	blue	1417136_s_at	-0.239319	0.118124	0.0677712	0.663843	-0.062052	0.69075	0.294119	0.0523079	0.276082	0.0695434	-0.105266	0.4987	0.0310024	0.842595	0.0848833	0.585871	0.164724	0.287128	0.0105822	0.945976	-0.147479	0.341469	-0.171429	0.267592	0.224835	0.143012	0.118178	0.447097	0.0819857	0.598787	0.155991	0.313909	0.211437	0.169258	0.245946	0.107883	0.190297	0.217377	0.0526316	0.735877	0.0489643	0.753692	0.0240692	0.877493	0.118457	0.446017
1417140_a_at	Ptpn2	brown	1417140_a_at	-0.283978	0.0615207	0.108434	0.485768	0.144536	0.351333	0.515839	0.000258218	0.353445	0.0180224	-0.173424	0.261951	0.0793964	0.610432	0.493384	0.000538091	0.332456	0.026909	-0.196526	0.202321	-0.373213	0.0120393	-0.413534	0.0048547	0.292967	0.0532958	-0.0383892	0.805735	-0.0797292	0.60893	0.400152	0.00665096	0.3845	0.00944879	-0.104112	0.503452	-0.248966	0.103445	-0.32782	0.0292933	-0.229002	0.135489	-0.221888	0.148512	-0.151868	0.327082
1417145_at	Nfx1l	turquoise	1417145_at	-0.501879	0.000410354	0.0218374	0.888779	0.161184	0.297801	-0.30166	0.0461977	-0.304145	0.044315	-0.0855759	0.582802	-0.667686	2.41116e-07	-0.334228	0.0260409	-0.321173	0.0330108	0.21769	0.156611	0.305493	0.0433198	0.33985	0.0234385	0.183199	0.235449	0.350019	0.0192775	0.333208	0.0265377	-0.00376791	0.980752	0.0511663	0.742979	0.0226331	0.884752	0.234675	0.125724	0.180451	0.242709	-0.177778	0.249913	-0.20534	0.182275	0.507238	0.000344421
1417152_at	Btbd14a	lightcyan	1417152_at	-0.298038	0.0490568	-0.213856	0.164282	0.152103	0.326321	-0.000754151	0.996147	0.295802	0.0508915	0.217348	0.157285	0.102837	0.508731	-0.125051	0.420859	0.232418	0.129544	-0.0279671	0.857841	-0.208427	0.175598	-0.287218	0.0584477	-0.0893283	0.5663	-0.258939	0.0897648	-0.270026	0.0762328	-0.0391862	0.801781	-0.0120391	0.938551	0.0188609	0.903863	-0.0428733	0.783553	-0.136842	0.377913	0.0527308	0.735397	0.0315908	0.839645	0.309051	0.040779
1417155_at	Mycn	grey	1417155_at	0.20435	0.184454	-0.0858435	0.581618	0.0136212	0.930494	0.202113	0.189446	-0.139558	0.368399	-0.347605	0.020205	0.0930072	0.550332	0.299365	0.0479933	0.0669425	0.667717	0.0801221	0.607159	0.089541	0.565371	0.0932331	0.549358	0.131721	0.396239	0.161837	0.295814	0.146672	0.344159	0.165034	0.286203	0.125658	0.418583	-0.178801	0.247138	-0.307634	0.0417756	-0.233083	0.12841	-0.320905	0.033169	-0.325686	0.0304471	-0.157942	0.307794
1417176_at	Csnk1e	blue	1417176_at	0.287183	0.05848	-0.137801	0.374536	0.0378366	0.80848	0.235295	0.124688	0.362547	0.0150155	0.318827	0.0344118	0.443107	0.00230012	0.112167	0.470752	0.338473	0.024055	-0.118671	0.445186	-0.325809	0.0303798	-0.36391	0.0146039	-0.209694	0.172909	-0.331954	0.0271594	-0.365551	0.0141207	-0.201206	0.191495	-0.1693	0.273696	0.512262	0.000291387	0.315156	0.0367003	0.148872	0.336862	0.530321	0.000155803	0.510718	0.000306849	0.0865646	0.578433
1417181_a_at	Kifap3	blue	1417181_a_at	-0.33308	0.0266006	0.115964	0.455735	0.0976184	0.53062	-0.0565613	0.716936	0.211612	0.168894	-0.0719443	0.644465	-0.139889	0.367249	0.0553257	0.722875	0	1	-0.298568	0.04863	-0.340105	0.0233254	-0.308271	0.0413255	-0.206666	0.179386	-0.196462	0.202471	-0.203084	0.187268	0.00301433	0.984601	0.0466516	0.764991	0.163713	0.29015	0.172997	0.26315	0.0661654	0.671358	0.328437	0.0289659	0.2956	0.0510599	-0.0106307	0.945728
1417183_at	Dnaja2	yellow	1417183_at	0.404402	0.00602706	-0.0888555	0.568367	-0.390473	0.00828124	0.18175	0.239257	0.0849482	0.585583	0.0734589	0.637487	0.40908	0.00539922	0.110651	0.476819	0.0729598	0.639783	-0.241878	0.114087	-0.17833	0.248415	-0.108271	0.48643	-0.162002	0.295311	-0.106135	0.495136	-0.101542	0.514121	0.00678223	0.96536	-0.0165538	0.915578	0.198417	0.197897	0.144415	0.35174	0.145865	0.346859	0.265161	0.0819616	0.258744	0.0900181	-0.449528	0.00193645
1417184_s_at	Hbb-b2	grey	1417184_s_at	-0.231014	0.131964	0.152862	0.323876	0.287558	0.0581325	-0.254903	0.0951228	-0.0523342	0.737317	0.272631	0.0732966	-0.161817	0.295873	-0.247829	0.105099	-0.0624295	0.688962	-0.00529108	0.972973	-0.0331076	0.832053	-0.0120301	0.938597	-0.0893283	0.5663	-0.0790366	0.612058	-0.0518992	0.739424	-0.0512435	0.742604	-0.0511663	0.742979	-0.114674	0.460807	-0.0767206	0.622565	-0.0390977	0.80222	0.0346517	0.824339	-0.0060173	0.969265	0.244507	0.110048
1417187_at	Hip2	brown	1417187_at	-0.329729	0.0282912	-0.100151	0.519942	-0.54636	8.62792e-05	-0.0769234	0.621642	-0.209337	0.173665	-0.430909	0.00315809	-0.42874	0.00333669	-0.204629	0.183838	-0.349756	0.019377	-0.00680282	0.965255	0.291949	0.0541805	0.338346	0.0241126	0.151404	0.328584	0.395183	0.00744978	0.360286	0.0157201	0.154484	0.318684	0.158766	0.305235	-0.143343	0.355378	0.0481384	0.757721	0.0857143	0.58219	-0.310358	0.039876	-0.30613	0.0428556	-0.0926393	0.551919
1417191_at	Dnajb9	turquoise	1417191_at	-0.457803	0.00154272	0.156627	0.311909	0.00378366	0.980671	0.0482657	0.7571	0.0955668	0.539348	-0.303681	0.0446621	-0.198869	0.196849	-0.117472	0.449841	-0.0661903	0.671241	0.316709	0.0357176	0.303236	0.0449969	0.213534	0.164938	0.366398	0.0138768	0.378623	0.0107312	0.359534	0.0159605	0.116805	0.452444	0.146727	0.343975	0.017352	0.911522	0.123355	0.427255	0.0827068	0.595561	-0.220716	0.150742	-0.183528	0.23459	0.290827	0.0551697
1417194_at	Sod2	purple	1417194_at	0.0273924	0.860733	0.268826	0.0776167	0.374582	0.0116961	0.216441	0.15908	0.105427	0.498039	0.061342	0.694117	0.0846895	0.586731	0.427448	0.00344726	0.228657	0.136101	-0.123207	0.427815	-0.288187	0.057553	-0.303759	0.0446031	-0.0257387	0.869067	-0.18743	0.22456	-0.186536	0.22683	0.0768653	0.621906	0.0677201	0.664082	-0.0407396	0.794089	-0.126363	0.41595	-0.190977	0.215696	0.166479	0.281928	0.141407	0.362004	-0.0478383	0.759187
1417198_at	D8Ertd594e	blue	1417198_at	-0.308602	0.0410928	-0.310994	0.0394427	0.27545	0.0702188	0.649324	7.16464e-07	0.0257879	0.868818	0.0113596	0.942013	0.0650294	0.676693	0.33347	0.0264093	0.237683	0.120761	0.229028	0.135444	0.0285929	0.854693	-0.0706767	0.650327	-0.077216	0.620311	-0.204742	0.183589	-0.182023	0.238537	-0.269029	0.0773814	-0.258841	0.0898914	0.0520561	0.738664	-0.0564122	0.717652	-0.201504	0.190821	0.122034	0.43227	0.110568	0.477155	-0.0569504	0.71507
1417205_at	Slco2a1	salmon	1417205_at	0.320185	0.033595	-0.0881025	0.571667	-0.00378366	0.980671	0.257166	0.0920898	-0.115287	0.458394	0.170394	0.270547	0.110399	0.477834	0.0795781	0.609611	0.0910117	0.558967	-0.26153	0.0864479	-0.187359	0.224739	-0.0962406	0.536474	0.0272527	0.861437	-0.0910802	0.55867	-0.0849944	0.585378	0.18086	0.24162	0.161023	0.298291	0.0958135	0.538295	0.023317	0.881294	0.0255639	0.869948	-0.0451978	0.772119	-0.0669425	0.667717	-0.196669	0.201985
1417209_at	Sertad2	grey	1417209_at	0.0535463	0.731454	-0.310994	0.0394427	-0.0726462	0.641227	0.164405	0.288078	0.323865	0.0314613	-0.106023	0.495593	-0.0431009	0.782432	0.183409	0.234901	0.11809	0.447442	-0.210131	0.171988	-0.207675	0.17721	-0.26015	0.0882023	-0.311892	0.0388375	-0.395183	0.00744978	-0.403911	0.00609647	-0.136398	0.379481	-0.13544	0.38288	0.0158432	0.91919	-0.0112824	0.942406	-0.0842105	0.588859	0.277213	0.068346	0.282061	0.0633977	-0.270324	0.0758921
1417213_a_at	Rbm6	purple	1417213_a_at	0.047791	0.759418	-0.0203313	0.896407	-0.0953482	0.540282	0.116139	0.455048	-0.114528	0.461383	-0.152219	0.325946	-0.240458	0.116316	0.00833676	0.957427	-0.0977811	0.529931	-0.129254	0.40525	0.0308503	0.843357	0.0496241	0.750477	-0.0719169	0.644591	0.10764	0.488991	0.0932682	0.549207	0.131123	0.398412	0.114372	0.462002	-0.00226331	0.988437	0.0481384	0.757721	0.0150376	0.923286	-0.00451978	0.976912	-0.02783	0.858531	0.0994733	0.522788
1417214_at	Rab27b	brown	1417214_at	-0.162679	0.293263	-0.154368	0.319056	0.0408635	0.793476	0.518102	0.000239026	0.0834313	0.592328	-0.133286	0.390585	-0.00453693	0.976824	0.341807	0.0225846	0.196314	0.20282	-0.057446	0.712695	-0.14447	0.351557	-0.222556	0.147251	-0.0272527	0.861437	-0.121189	0.435495	-0.0985333	0.52675	0.0904298	0.561497	0.0880361	0.571958	-0.331198	0.0275397	-0.354269	0.0177313	-0.419549	0.0041949	-0.20339	0.186585	-0.209853	0.172574	-0.0592284	0.704175
1417215_at	Rab27b	brown	1417215_at	-0.287038	0.0586156	0.216115	0.159731	-0.130158	0.401934	-0.0128206	0.93457	-0.146384	0.34512	-0.405917	0.00581719	-0.421935	0.00395554	0.00454732	0.976771	-0.218879	0.154285	-0.304615	0.043966	-0.0534236	0.732047	0.0285714	0.854801	0.0136264	0.930468	0.219797	0.152507	0.215871	0.160218	0.303693	0.0446526	0.327314	0.0295635	-0.158432	0.306272	-0.0293343	0.850967	-0.0255639	0.869948	-0.187571	0.224202	-0.188041	0.223016	-0.0478383	0.759187
1417219_s_at	Tmsb10	turquoise	1417219_s_at	-0.445855	0.00213776	-0.0225904	0.884969	0.0862674	0.579745	-0.278282	0.0672301	0.034131	0.826938	0.106023	0.495593	-0.313049	0.0380691	-0.440332	0.00247492	-0.180519	0.242527	0.184432	0.232239	0.127916	0.410183	0.121805	0.433145	0.00529914	0.972932	0.0993602	0.523264	0.115833	0.456249	-0.0889226	0.568074	-0.0481565	0.757633	0.153151	0.322947	0.313652	0.0376731	0.233083	0.12841	0.136347	0.379663	0.112072	0.471131	0.349296	0.0195516
1417223_at	Cd2bp2	grey	1417223_at	0.339127	0.0237606	0.000753013	0.996153	0.0650789	0.67646	-0.25792	0.0910954	0.0106185	0.94579	0.530116	0.000156951	0.284315	0.0611954	-0.363786	0.014641	-0.00827379	0.957748	-0.138324	0.372704	-0.220467	0.151219	-0.162406	0.294088	-0.304322	0.0441833	-0.257433	0.0917358	-0.190297	0.217377	-0.139413	0.368904	-0.13544	0.38288	0.165222	0.285646	0.181271	0.240527	0.181955	0.238717	0.321658	0.0327275	0.290335	0.0556077	0.130606	0.400296
1417226_at	Fbxw4	brown	1417226_at	0.213967	0.164056	0.0542169	0.728217	0.0401068	0.79722	-0.223229	0.145991	0.169896	0.271977	0.392286	0.00795234	0.272216	0.0737584	-0.0257682	0.868918	0.032343	0.835878	-0.169315	0.273655	-0.212942	0.166149	-0.150376	0.33193	-0.0878143	0.572932	-0.172375	0.264906	-0.13915	0.369818	-0.121327	0.43497	-0.103085	0.507702	0.188609	0.221586	0.191049	0.215519	0.192481	0.212013	0.379662	0.0104943	0.36856	0.0132699	-0.416117	0.00456107
1417230_at	Ralgps2	greenyellow	1417230_at	-0.338981	0.0238259	-0.192771	0.211307	0.0892943	0.566449	0.0135747	0.93073	0.0986006	0.526466	0.206745	0.179215	-0.0294901	0.850184	-0.278902	0.0665887	-0.0714554	0.646723	0.299324	0.0480262	0.152746	0.324246	0.15188	0.327043	-0.171086	0.268567	-0.0692511	0.656946	-0.0594208	0.703257	-0.448381	0.00199747	-0.413845	0.00481848	0.537913	0.000118286	0.530275	0.000156063	0.410526	0.00521693	0.503202	0.000393098	0.495675	0.000500558	0.132884	0.392033
1417236_at	Ehd3	blue	1417236_at	-0.0498309	0.74947	-0.0203313	0.896407	0.332962	0.0266588	0.47964	0.000820632	0.0515757	0.740993	0.00984501	0.949734	-0.110399	0.477834	0.35848	0.0163023	0.270026	0.0762328	-0.10431	0.502636	-0.235515	0.124322	-0.309774	0.0402772	-0.261172	0.0869012	-0.360557	0.0156341	-0.348251	0.019953	-0.0580258	0.70992	-0.0571859	0.713941	-0.284423	0.0610914	-0.376081	0.0113299	-0.446617	0.00209459	-0.0421846	0.78695	-0.0541557	0.728512	0.280955	0.0645008
1417238_at	Ewsr1	blue	1417238_at	0.481917	0.000766262	0.283133	0.0623426	0.0961049	0.537052	-0.29789	0.049177	-0.00986006	0.949657	0.596759	1.05306e-05	0.226847	0.139343	-0.228882	0.135703	-0.0210606	0.892712	-0.110357	0.478003	-0.136945	0.377549	-0.0451128	0.772536	-0.0181685	0.907377	0.0429056	0.783394	0.0827379	0.595422	0.0241146	0.877264	0.0188111	0.904115	0.149378	0.335196	0.151185	0.329296	0.192481	0.212013	0.238795	0.118964	0.22264	0.147094	-0.0455603	0.77034
1417242_at	Ddx48	brown	1417242_at	0.157725	0.308472	0.00225904	0.988459	0.364745	0.0143564	-0.127452	0.411902	0.169138	0.274165	0.371838	0.0123923	0.263898	0.0835006	-0.162188	0.294749	0.160963	0.298476	0.105822	0.496419	-0.142965	0.356667	-0.159398	0.303279	-0.115824	0.456284	-0.207001	0.178663	-0.182023	0.238537	-0.152977	0.323505	-0.154251	0.319426	0.174275	0.259569	0.0992855	0.523579	0.0390977	0.80222	0.258381	0.0904914	0.248214	0.104537	0.158702	0.305434
1417248_at	Ralbp1	blue	1417248_at	-0.0671697	0.666654	-0.058735	0.70653	0.232317	0.129718	0.17798	0.249365	0.376199	0.0113015	0.201444	0.190956	0.0310024	0.842595	0.0447153	0.774488	0.21211	0.167863	-0.128498	0.408033	-0.332581	0.026847	-0.341353	0.0227801	-0.361855	0.0152281	-0.480241	0.000805959	-0.488906	0.00061878	-0.247928	0.104954	-0.232506	0.129394	0.298002	0.0490857	0.171493	0.267408	0.0541353	0.72861	0.506969	0.000347491	0.488153	0.000633339	0.0759338	0.626151
1417249_at	Polm	grey	1417249_at	0.22861	0.136185	-0.143072	0.356299	0.206588	0.179556	-0.171192	0.268265	-0.079639	0.609337	0.493008	0.000544494	-0.0461255	0.767568	-0.420627	0.00408522	-0.0466341	0.765077	0.20484	0.183374	0.150489	0.331561	0.138346	0.372627	-0.246031	0.107756	-0.205495	0.181937	-0.159458	0.303094	-0.430295	0.00320776	-0.389767	0.00841258	0.203698	0.1859	0.297856	0.049204	0.245113	0.109133	0.321658	0.0327275	0.312147	0.0386668	0.357648	0.0165767
1417250_at	Rnf12	brown	1417250_at	-0.262996	0.0846141	-0.0225904	0.884969	-0.0484308	0.756294	0.134993	0.384472	0.034131	0.826938	-0.0121169	0.938154	-0.183746	0.234021	0.00378943	0.980642	0.0699511	0.653693	-0.455789	0.00163144	-0.397291	0.00710131	-0.285714	0.0598584	-0.107497	0.489575	-0.180655	0.242165	-0.22941	0.13477	0.194424	0.207319	0.235515	0.124322	0.215014	0.161936	0.168484	0.27606	0.0661654	0.671358	0.0911489	0.558371	0.0338473	0.828355	0.115419	0.457873
1417251_at	Palmd	red	1417251_at	0.106146	0.495091	0.403615	0.00613868	0.00378366	0.980671	-0.00754151	0.961485	-0.116804	0.452449	-0.140859	0.36389	-0.172404	0.264826	0.133388	0.390219	-0.224144	0.144287	-0.202573	0.188412	-0.126411	0.415772	-0.0240602	0.877539	0.115824	0.456284	0.221302	0.149623	0.26777	0.0788495	0.256971	0.0923474	0.232506	0.129394	-0.237648	0.120819	-0.183528	0.23459	-0.0857143	0.58219	-0.149906	0.333466	-0.165476	0.284892	-0.372076	0.0123307
1417259_a_at	Capzb	salmon	1417259_a_at	0.500713	0.000426104	-0.261295	0.0867448	0.070376	0.651721	0.312219	0.0386193	-0.107702	0.488739	0.239309	0.11814	0.142157	0.359427	0.142483	0.358313	0.235427	0.124469	-0.219202	0.153658	-0.232506	0.129394	-0.227068	0.138944	-0.3505	0.019097	-0.392172	0.00797268	-0.393381	0.00775904	-0.082894	0.594725	-0.0970655	0.532966	-0.00377218	0.98073	-0.112824	0.468135	-0.178947	0.246744	0.121281	0.435145	0.08349	0.592066	0.167054	0.280235
1417265_s_at	D5Ertd33e	grey	1417265_s_at	0.045314	0.771548	-0.494729	0.000515759	-0.387447	0.00885645	-0.0618404	0.691753	-0.244226	0.110474	-0.0696724	0.654987	-0.144426	0.351705	-0.241766	0.114262	-0.245205	0.108994	0.0718075	0.645096	0.388262	0.00869824	0.37594	0.011364	0.104469	0.501981	0.27851	0.0669939	0.308387	0.0412439	0.0783725	0.615063	0.0549285	0.724787	-0.143343	0.355378	-0.0172997	0.911788	0.0646617	0.678424	-0.315631	0.0363972	-0.288078	0.0576526	-0.245266	0.108902
1417270_at	Wdr12	blue	1417270_at	0.0462611	0.766904	0.134036	0.387892	0.0438904	0.778544	0.299398	0.0479673	-0.16307	0.292082	-0.199929	0.194407	-0.208699	0.17502	0.187956	0.223229	-0.123355	0.427255	0.101286	0.515188	0.126411	0.415772	0.105263	0.498711	-0.0787301	0.613444	0.0105382	0.9462	0.060173	0.699674	-0.0821404	0.598094	-0.108352	0.486099	-0.248964	0.103447	-0.221136	0.14994	-0.144361	0.351924	-0.144633	0.351004	-0.12185	0.43297	0.0144274	0.926391
1417276_at	Tulp2	blue	1417276_at	0.244346	0.110292	0.0956326	0.539067	0.221722	0.148826	-0.343893	0.021703	0.0348895	0.823152	0.564195	4.28821e-05	0.0317585	0.838805	-0.311491	0.0391066	-0.023317	0.881294	-0.257751	0.091317	-0.364184	0.0145223	-0.311278	0.0392505	-0.408791	0.00543638	-0.443357	0.0022849	-0.379842	0.0104537	-0.104748	0.500831	-0.0985704	0.526594	0.141834	0.360535	0.179767	0.24454	0.180451	0.242709	0.341997	0.0225031	0.318165	0.0348158	0.43586	0.00278106
1417279_at	Itpr1	yellow	1417279_at	0.332789	0.0267442	0.0677712	0.663843	-0.348853	0.0197208	-0.30166	0.0461977	-0.409572	0.00533664	-0.153734	0.321079	-0.101325	0.515027	-0.0970095	0.533203	-0.429485	0.0032744	-0.0105822	0.945976	0.268623	0.077852	0.384962	0.00935362	0.0507203	0.745145	0.339481	0.0236024	0.370816	0.0126605	0.0399398	0.798047	0.00677201	0.965412	0.0339496	0.827844	0.200075	0.194073	0.314286	0.0372607	0.0218456	0.888737	0.0127868	0.934742	-0.422192	0.00393046
1417285_a_at	Ndufa5	grey	1417285_a_at	-0.190508	0.216854	-0.059488	0.702937	0.179345	0.245672	0.538464	0.000115912	0.419432	0.00420695	0.0272631	0.861384	0.51343	0.000280166	0.554773	6.23972e-05	0.493419	0.000537512	0.161756	0.29606	-0.142965	0.356667	-0.342857	0.0221371	0.379267	0.0105838	-0.00376365	0.980773	-0.0180519	0.907969	0.264507	0.0827557	0.215199	0.161564	-0.156168	0.313351	-0.388868	0.00858222	-0.422556	0.00389518	-0.27646	0.0691413	-0.239188	0.118335	-0.0303735	0.845749
1417286_at	Ndufa5	black	1417286_at	-0.258042	0.0909345	0.0256024	0.869754	0.154373	0.319038	0.251132	0.100346	0.510448	0.000309631	0.350634	0.0190471	0.531578	0.000148936	0.222819	0.146758	0.476871	0.000891345	-0.322	0.0325285	-0.560572	4.96118e-05	-0.595489	1.11611e-05	-0.128693	0.407311	-0.414001	0.00480043	-0.427228	0.00346639	0.116052	0.455392	0.118886	0.444354	0.26179	0.0861217	0.0105303	0.94624	-0.0857143	0.58219	0.339737	0.0234885	0.324182	0.0312829	-0.0379669	0.807832
1417293_at	Hs6st1	brown	1417293_at	-0.248644	0.10391	-0.220633	0.150901	0.148319	0.338686	0.064857	0.677504	-0.280633	0.0648254	0.0363508	0.815869	0.0809087	0.603619	0.299365	0.0479933	0.0188041	0.904151	-0.232807	0.128879	-0.17532	0.256663	-0.148872	0.336862	-0.170329	0.270733	-0.164848	0.286758	-0.0940203	0.545972	0.0610401	0.695551	0.0443943	0.776066	-0.423239	0.0038298	-0.47311	0.000996002	-0.395489	0.00739833	-0.256874	0.0924761	-0.266266	0.0806323	-0.315885	0.0362365
1417295_at	Mta1	turquoise	1417295_at	-0.547484	8.26713e-05	0.266567	0.0802731	-0.171021	0.268753	-0.309202	0.0406737	0.138799	0.371042	0.00605847	0.969055	-0.375053	0.01158	-0.556289	5.87952e-05	-0.30613	0.0428556	-0.0332582	0.8313	0.136945	0.377549	0.192481	0.212013	0.0537484	0.730478	0.173128	0.262783	0.178263	0.248597	0.0278825	0.858266	0.0466516	0.764991	0.124482	0.422999	0.364047	0.014563	0.357895	0.0164951	0.14162	0.361271	0.17751	0.250643	-0.0402449	0.796536
1417305_at	Apeg1	black	1417305_at	0.458386	0.00151785	0.0248494	0.873553	-0.407122	0.0056549	-0.165913	0.283596	-0.0697789	0.654492	0.165093	0.286027	0.370516	0.0127401	-0.0606309	0.697495	-0.0391125	0.802147	-0.215423	0.161116	-0.111362	0.47397	-0.0857143	0.58219	-0.158974	0.30459	-0.11592	0.455907	-0.0932682	0.549207	0.0293897	0.850689	-0.0278405	0.858478	-0.258017	0.0909673	-0.246709	0.106748	-0.118797	0.4447	-0.0323918	0.835634	-0.0413689	0.790977	-0.302976	0.045193
1417306_at	Tyk2	brown	1417306_at	0.244128	0.110624	-0.211597	0.168926	-0.0174048	0.911254	-0.0286577	0.854367	-0.0121355	0.93806	0.0386227	0.804576	0.257093	0.092186	-0.198566	0.19755	0.0142911	0.927084	0.310662	0.0396687	0.243792	0.111135	0.204511	0.184099	-0.0802441	0.606609	-0.112909	0.467797	-0.119594	0.441622	-0.314997	0.0368022	-0.349887	0.0193272	0.219541	0.153001	0.225649	0.141519	0.201504	0.190821	0.261394	0.0866201	0.242196	0.113592	-0.053913	0.729683
1417307_at	Dmd	brown	1417307_at	-0.0919394	0.554945	0.0180723	0.907865	0.0529712	0.734234	0.15083	0.330449	0.0606773	0.697274	-0.0325643	0.834771	-0.195844	0.203932	-0.0689677	0.658264	0.0887552	0.568807	-0.0272113	0.861645	-0.0383747	0.805807	-0.0195489	0.900373	0.155946	0.314052	0.123448	0.426903	0.0586687	0.706846	0.145441	0.348281	0.190369	0.2172	0.315355	0.0365735	0.300113	0.0474025	0.159398	0.303279	0.00828627	0.957685	0.0060173	0.969265	0.372835	0.0121355
1417308_at	Pkm2	pink	1417308_at	0.642629	1.04338e-06	0.139307	0.36927	-0.126374	0.415909	-0.03997	0.797897	-0.105427	0.498039	0.235523	0.124309	0.291876	0.0542442	0.0181893	0.907271	-0.0436254	0.779849	-0.248681	0.103858	-0.20617	0.180463	-0.0887218	0.568953	0.0280097	0.857626	0.112157	0.470794	0.142911	0.35685	0.178599	0.247686	0.155004	0.317033	0.0678993	0.663245	0.0270779	0.862317	0.0721805	0.643375	0.06855	0.66021	0.0293343	0.850967	-0.347777	0.0201376
1417309_at	Tob2	grey	1417309_at	0.151751	0.327459	-0.366717	0.0137856	0.387447	0.00885645	0.303923	0.0444808	0.270773	0.0753825	0.212046	0.167995	0.130815	0.399535	0.22964	0.134365	0.425724	0.00359974	0.303859	0.0445285	-0.0240783	0.877447	-0.184962	0.230867	-0.121123	0.435748	-0.365826	0.014041	-0.413689	0.00483657	-0.358705	0.016229	-0.34462	0.0214025	0.0663904	0.670303	-0.155698	0.314836	-0.279699	0.065772	0.117514	0.449678	0.11809	0.447442	0.381188	0.0101544
1417310_at	Tob2	brown	1417310_at	0.288057	0.0576717	-0.0865965	0.578293	0.146806	0.343711	0.137256	0.376455	0.0561265	0.719024	0.192356	0.212317	-0.138377	0.37252	-0.134904	0.38479	0.0767206	0.622565	0.130765	0.399716	-0.0511663	0.742979	-0.0631579	0.685517	-0.0999266	0.520883	-0.257433	0.0917358	-0.248214	0.104537	-0.235117	0.124984	-0.207675	0.17721	-0.0324408	0.835389	-0.0428733	0.783553	-0.0917293	0.555855	0.0233522	0.881116	0.0165476	0.915609	0.196669	0.201985
1417321_at	Zcchc7	turquoise	1417321_at	-0.534225	0.000135352	0.310994	0.0394427	-0.0643222	0.680023	-0.313727	0.0376241	-0.0151693	0.922616	-0.16888	0.274913	-0.385639	0.00921581	-0.457764	0.00154441	-0.249718	0.102361	-0.0158732	0.919037	0.062453	0.688851	0.162406	0.294088	0.254359	0.095864	0.462176	0.00136459	0.428733	0.00333734	0.247928	0.104954	0.31678	0.0356734	0.199171	0.196151	0.350508	0.0190942	0.288722	0.0570634	-0.0956687	0.538913	-0.115081	0.459205	0.330312	0.0279908
1417328_at	Ercc1	pink	1417328_at	-0.171421	0.267613	-0.0873495	0.574976	0.108213	0.486665	-0.0294119	0.850577	0.276082	0.0695434	0.246125	0.107616	0.116448	0.45384	-0.143241	0.355727	0.198571	0.19754	0.046108	0.767654	-0.170805	0.269371	-0.249624	0.102496	-0.153675	0.321267	-0.27851	0.0669939	-0.293343	0.0529712	-0.123587	0.426374	-0.105342	0.498386	0.149378	0.335196	0.0872509	0.57541	-0.00902256	0.953929	0.229002	0.135489	0.203084	0.187268	0.416117	0.00456107
1417329_at	Slc23a2	yellow	1417329_at	0.407171	0.00564835	0.0640061	0.681513	-0.0469174	0.76369	-0.0731527	0.638895	-0.315522	0.0364668	-0.0848186	0.586158	-0.0264655	0.865402	0.0674519	0.665335	-0.088003	0.572104	-0.260775	0.0874054	-0.082769	0.595283	-0.0150376	0.923286	0.0825152	0.596418	0.100113	0.520101	0.119594	0.441622	0.369255	0.0130796	0.333333	0.0264762	-0.258772	0.0899819	-0.206093	0.180632	-0.111278	0.474306	-0.374389	0.0117441	-0.37909	0.0106242	0.0144274	0.926391
1417342_at	Ppp1r2	salmon	1417342_at	0.364625	0.0143916	-0.150603	0.331191	-0.123347	0.427283	0.00527906	0.973034	-0.265463	0.0815958	0.180997	0.241255	0.128546	0.407853	0.0833676	0.592612	-0.092516	0.552452	-0.138324	0.372704	-0.00752446	0.961572	0.0691729	0.657309	0.140049	0.366695	0.0925857	0.552151	0.116585	0.453303	0.198945	0.196673	0.150489	0.331561	0.129009	0.40615	0.092516	0.552452	0.16391	0.28956	-0.0896423	0.564929	-0.0872509	0.57541	-0.306773	0.0423916
1417344_at	C15orf24	grey	1417344_at	-0.0705209	0.651049	-0.144578	0.351189	0.0461606	0.767396	-0.265461	0.0815982	-0.129698	0.403619	0.1295	0.404345	-0.195844	0.203932	-0.525973	0.000181818	-0.197819	0.199289	0.433113	0.0029851	0.397291	0.00710131	0.366917	0.0137288	0.0280097	0.857626	0.153557	0.321645	0.152689	0.324431	-0.32404	0.0313628	-0.293454	0.0528764	0.213506	0.164996	0.345243	0.021148	0.284211	0.0612958	0.131827	0.395856	0.108311	0.486264	0.369798	0.0129325
1417345_at	2900064A13Rik	blue	1417345_at	-0.188687	0.22139	-0.0225904	0.884969	0.0681058	0.662281	0.403471	0.00615929	0.0121355	0.93806	-0.328672	0.0288424	-0.357662	0.0165723	0.175072	0.257351	-0.0526514	0.735781	0.221469	0.149305	0.24003	0.116992	0.169925	0.271896	-0.0264957	0.86525	0.0692511	0.656946	0.0797292	0.60893	-0.156745	0.311538	-0.154251	0.319426	-0.19389	0.208601	-0.14968	0.334206	-0.171429	0.267592	-0.106968	0.491729	-0.0654381	0.674772	-0.0174648	0.91095
1417355_at	Peg3	blue	1417355_at	-0.212801	0.166439	-0.137048	0.377185	0.0332962	0.83111	0.282807	0.0626621	0.209337	0.173665	-0.0227193	0.884317	-0.195088	0.20573	0.100799	0.517226	0.0962768	0.53632	-0.258507	0.0903267	-0.293454	0.0528764	-0.269173	0.0772144	-0.233919	0.126993	-0.328943	0.0287004	-0.336969	0.0247439	-0.0565186	0.717141	-0.0225734	0.885055	0.159186	0.303935	0.12862	0.407582	0.0105263	0.94626	0.233522	0.127664	0.233923	0.126988	-0.0637844	0.682558
1417361_at	Asb3	yellow	1417361_at	0.353187	0.0181145	0.0963857	0.535856	-0.145292	0.348781	-0.105581	0.497405	-0.346619	0.0205941	-0.409704	0.00531995	-0.391689	0.00805944	-0.146272	0.345494	-0.326439	0.0300361	-0.147394	0.341752	0.164786	0.286943	0.246617	0.106885	-0.00908424	0.953614	0.19872	0.197193	0.197067	0.201049	0.19367	0.209131	0.170805	0.269371	-0.103358	0.506572	0.0496427	0.750386	0.115789	0.45642	-0.250095	0.101822	-0.221136	0.14994	0.0432823	0.781538
1417366_s_at	Calm1	turquoise	1417366_s_at	-0.399521	0.00674806	0.292922	0.0533343	0.107456	0.489741	-0.420062	0.00414237	-0.111495	0.473439	0.0401374	0.797069	-0.514942	0.000266204	-0.393343	0.00776564	-0.287326	0.0583474	0.116404	0.454013	0.130173	0.401879	0.157895	0.307942	0.21348	0.165049	0.34475	0.0213492	0.34449	0.0214558	0.12208	0.432094	0.177577	0.25046	0.0196154	0.900036	0.202332	0.188953	0.181955	0.238717	-0.138607	0.371715	-0.148176	0.33916	0.531537	0.000149154
1417376_a_at	Igsf4a	brown	1417376_a_at	-0.367175	0.013656	0.248494	0.104128	-0.345826	0.0209116	-0.334843	0.0257451	-0.241951	0.113974	-0.197658	0.199665	-0.226091	0.140714	-0.141725	0.36091	-0.400903	0.00653688	-0.179141	0.246223	0.0654628	0.674656	0.243609	0.111415	0.0348229	0.823484	0.21227	0.167533	0.19481	0.206394	-0.00150716	0.9923	0.0308503	0.843357	0.393061	0.00781502	0.547574	8.23875e-05	0.566917	3.83825e-05	0.280226	0.065236	0.274539	0.0712021	-0.347018	0.020436
1417379_at	Iqgap1	blue	1417379_at	0.181985	0.238639	0.180723	0.241983	-0.0174048	0.911254	0.302415	0.0456196	-0.222231	0.147865	-0.204473	0.184183	-0.113423	0.465755	0.116715	0.452797	-0.108311	0.486264	-0.0566901	0.716318	0.0647103	0.678195	0.108271	0.48643	-0.183956	0.233475	-0.0398946	0.798271	0.0210606	0.892712	-0.0082894	0.957669	-0.0549285	0.724787	-0.364393	0.0144602	-0.352012	0.0185389	-0.222556	0.147251	-0.191337	0.214811	-0.161715	0.296184	-0.201984	0.189736
1417380_at	Iqgap1	blue	1417380_at	-0.308893	0.0408889	0.0753013	0.62904	-0.0998886	0.521043	-0.0505281	0.746079	-0.184307	0.232562	-0.349877	0.0193313	-0.545945	8.76492e-05	-0.191745	0.21381	-0.325686	0.0304471	0.0929718	0.550484	0.253574	0.0969396	0.297744	0.0492948	-0.261929	0.0859466	0.0715093	0.646474	0.0819857	0.598787	-0.299172	0.0481472	-0.264861	0.082325	-0.161449	0.296992	0.0255735	0.869899	0.00601504	0.969277	0.125047	0.420874	0.112072	0.471131	-0.104029	0.503794
1417384_at	Entpd5	green	1417384_at	0.0474996	0.760842	-0.0768073	0.62217	0.0348096	0.823551	-0.346155	0.0207793	-0.127422	0.412011	0.159792	0.302066	-0.102837	0.508731	-0.49869	0.000454729	-0.144415	0.35174	0.0907042	0.560303	0.130926	0.399132	0.17594	0.254949	-0.205909	0.181031	-0.127964	0.410004	-0.132381	0.393851	-0.254711	0.0953845	-0.231753	0.130686	0.295739	0.0509437	0.367055	0.0136897	0.353383	0.0180445	0.232015	0.130235	0.218879	0.154285	0.382707	0.00982548
1417385_at	Npepps	cyan	1417385_at	-0.369652	0.0129719	-0.0828314	0.595005	0.248208	0.104545	-0.0542989	0.727822	0.210095	0.172064	0.174938	0.257722	-0.134596	0.38589	-0.093978	0.546154	0.0827379	0.595422	-0.0589577	0.705466	-0.225734	0.141364	-0.228571	0.136253	-0.235433	0.124459	-0.273993	0.0717965	-0.2783	0.0672111	-0.178599	0.247686	-0.130926	0.399132	0.229349	0.134877	0.204588	0.183929	0.0691729	0.657309	0.34953	0.0194625	0.318917	0.0343572	0.231598	0.130953
1417393_a_at	Fam132a	turquoise	1417393_a_at	0.506905	0.000348219	-0.279368	0.0661107	0.19448	0.207184	0.284315	0.061195	-0.089499	0.565554	0.134801	0.385157	0.293388	0.0529325	0.432753	0.00301272	0.17375	0.261037	0.0264554	0.865453	-0.0955606	0.539374	-0.159398	0.303279	-0.0741879	0.634139	-0.252917	0.0978477	-0.199323	0.195801	-0.107009	0.491565	-0.151994	0.326673	-0.263298	0.08424	-0.403911	0.00609647	-0.357895	0.0164951	-0.0949154	0.542133	-0.104551	0.501644	-0.342462	0.0223047
1417400_at	Rai14	tan	1417400_at	-0.143373	0.355276	-0.057229	0.713735	0.0416202	0.789736	-0.122927	0.428877	0.235883	0.123713	0.224163	0.144252	-0.00529309	0.972963	-0.324376	0.0311743	0.064686	0.678309	0.144371	0.35189	-0.00526712	0.973095	-0.0451128	0.772536	-0.196825	0.201616	-0.17915	0.246199	-0.207597	0.177378	-0.320272	0.0335433	-0.267871	0.0787312	0.392307	0.00794855	0.429485	0.0032744	0.273684	0.0721348	0.458005	0.00153408	0.44528	0.00217088	0.403209	0.00619696
1417406_at	Sertad1	darkred	1417406_at	0.401343	0.00647082	-0.296687	0.0501589	-0.0227019	0.884404	0.123681	0.426021	0.148659	0.337563	0.165093	0.286027	0.272972	0.0729187	0.0977674	0.529989	0.0887552	0.568807	0.288742	0.0570453	0.179082	0.246381	0.0390977	0.80222	-0.168815	0.2751	-0.182913	0.236197	-0.141407	0.362004	-0.299172	0.0481472	-0.357412	0.0166555	-0.0384763	0.805303	-0.112072	0.471131	-0.0706767	0.650327	0.180038	0.243813	0.20534	0.182275	-0.123013	0.42855
1417409_at	Jun	green	1417409_at	0.29935	0.0480058	-0.170934	0.269003	0.0257289	0.869116	-0.0769234	0.621642	-0.213888	0.164218	-0.0727016	0.640972	-0.0695663	0.65548	-0.108378	0.485995	-0.0383603	0.805879	0.421019	0.00404601	0.480813	0.000792219	0.368421	0.0133081	0.375482	0.0114752	0.372601	0.0121954	0.352764	0.0182663	0.110023	0.479347	0.069225	0.657067	-0.245946	0.107883	-0.187288	0.224917	-0.138346	0.372627	-0.446705	0.00208962	-0.438511	0.00259587	0.225524	0.141748
1417413_at	Cuzd1	grey	1417413_at	0.494666	0.000516791	-0.0881025	0.571667	-0.233073	0.128426	0.298644	0.0485691	0.27684	0.068739	0.195386	0.205022	0.229871	0.133958	0.0773045	0.619909	0.169989	0.271712	-0.116404	0.454013	-0.173063	0.262967	-0.166917	0.280638	-0.0984126	0.52726	-0.0647347	0.67808	-0.0767206	0.622565	-0.0271289	0.86206	-0.0406321	0.79462	0.0588461	0.705999	-0.0240692	0.877493	-0.087218	0.575554	0.245575	0.108438	0.209101	0.174165	-0.34398	0.0216667
1417419_at	Ccnd1	lightcyan	1417419_at	0.0928865	0.550852	0.0286145	0.854584	-0.0348096	0.823551	0.267724	0.0789038	-0.183549	0.234535	-0.181754	0.239248	0.133083	0.391315	0.319828	0.0338082	-0.00376081	0.980788	-0.103554	0.50576	0.00752446	0.961572	0.0466165	0.765163	-0.0560195	0.719539	-0.00752729	0.961558	0.02783	0.858531	0.0874154	0.574686	0.0263356	0.866057	-0.219541	0.153001	-0.28507	0.0604713	-0.177444	0.250825	-0.13484	0.385017	-0.115833	0.456249	-0.454084	0.00170997
1417427_at	Rnaseh2c	grey	1417427_at	0.338763	0.0239242	-0.0971387	0.532655	0.630357	2.02238e-06	0.373305	0.012016	0.316281	0.0359866	0.46423	0.00128734	0.276753	0.0688311	0.274355	0.0714023	0.52877	0.000164671	0.20862	0.175188	-0.201655	0.190478	-0.406015	0.00580388	0.133235	0.390768	-0.267972	0.0786128	-0.259496	0.0890435	0.0173324	0.911622	0.00902935	0.953894	-0.144852	0.350266	-0.384355	0.00947872	-0.464662	0.00127161	-0.174765	0.258203	-0.163971	0.289375	0.564188	4.28932e-05
1417428_at	Gng3	green	1417428_at	0.136889	0.377747	0.140813	0.364049	0.0121077	0.938201	0.329564	0.0283766	-0.0318556	0.838319	0.121927	0.432679	0.279778	0.065692	0.29785	0.0492096	0.113577	0.465148	-0.356014	0.0171269	-0.395786	0.00734856	-0.284211	0.0612958	-0.077216	0.620311	-0.0760256	0.625732	-0.0413689	0.790977	0.153731	0.321089	0.158014	0.307572	0.139571	0.368354	-0.00451298	0.976946	-0.0315789	0.839705	0.151413	0.328556	0.120346	0.438728	-0.380429	0.0103224
1417429_at	Fmo1	grey	1417429_at	-0.0869126	0.576899	0.0722892	0.642873	0.0325395	0.834895	-0.531677	0.000148407	-0.526376	0.000179257	-0.100722	0.517548	-0.274485	0.0712615	-0.419869	0.00416205	-0.403159	0.00620411	-0.0370376	0.812452	0.197141	0.200875	0.326316	0.0301029	-0.0893283	0.5663	0.146029	0.346307	0.169989	0.271712	0.00753581	0.961514	-0.00451467	0.976938	-0.0339496	0.827844	0.124107	0.424413	0.213534	0.164938	-0.0708099	0.64971	-0.113577	0.465148	0.0789712	0.612353
1417434_at	Gpd2	brown	1417434_at	-0.409429	0.00535475	-0.137801	0.374536	-0.298909	0.0483569	-0.00603321	0.969184	-0.0675035	0.665093	-0.390771	0.00822642	-0.189039	0.220509	0.000757887	0.996128	-0.100038	0.520417	-0.127742	0.410827	0.0632054	0.685292	0.0992481	0.523736	-0.0984126	0.52726	0.0308619	0.843299	-0.0353516	0.820847	-0.00226074	0.98845	0.0158014	0.919402	0.20068	0.192691	0.273035	0.0728493	0.18797	0.223194	0.127307	0.412438	0.130876	0.399311	-0.0615064	0.693337
1417437_at	G22p1	grey	1417437_at	-0.294323	0.0521348	-0.250753	0.100883	0.0454039	0.771107	-0.0180996	0.907726	0.35117	0.018848	0.23628	0.123057	-0.0869579	0.576699	-0.203114	0.187201	0.183528	0.23459	-0.0438404	0.778791	-0.140707	0.364415	-0.207519	0.177545	-0.0454212	0.771022	-0.270982	0.0751446	-0.294848	0.0516908	0.00150716	0.9923	0.0255832	0.869851	0.0550739	0.724087	0.0564122	0.717652	-0.00150376	0.992317	-0.00527308	0.973065	0.00676946	0.965425	0.391059	0.00817367
1417440_at	Arid1a	brown	1417440_at	-0.356976	0.0168014	0.14006	0.366654	-0.00605385	0.969079	-0.245853	0.108022	-0.214646	0.16268	-0.411219	0.00513156	-0.393957	0.00765897	0.111409	0.47378	-0.224897	0.142898	0.108845	0.484102	0.186607	0.226651	0.204511	0.184099	0.366398	0.0138768	0.468198	0.001149	0.402407	0.00631338	0.203467	0.186414	0.242288	0.113451	0.101849	0.512841	0.198571	0.19754	0.154887	0.317403	-0.162712	0.293162	-0.210606	0.170993	0.223246	0.145959
1417446_at	Slc12a4	red	1417446_at	0.221325	0.14958	-0.277109	0.0684559	0.130158	0.401934	-0.110106	0.479012	0.198718	0.197198	0.259757	0.0887075	0.048394	0.756474	-0.207661	0.17724	0.139902	0.367203	0.247925	0.104959	0.0263356	0.866057	-0.0932331	0.549358	-0.140049	0.366695	-0.252164	0.0988958	-0.272283	0.073684	-0.298418	0.0487504	-0.27389	0.0719092	0.150133	0.332724	0.175254	0.256846	0.0586466	0.706952	0.21469	0.162591	0.185784	0.228753	0.577857	2.43019e-05
1417452_a_at	Fau	yellow	1417452_a_at	-0.188979	0.22066	0.0399097	0.798196	0.282261	0.0631998	0.119156	0.443312	0.173689	0.261207	0.148432	0.338312	0.132327	0.394044	-0.106104	0.495261	0.160963	0.298476	0.159488	0.303002	-0.0775019	0.619012	-0.102256	0.511147	-0.10674	0.492662	-0.207753	0.177042	-0.20158	0.190649	-0.272796	0.0731132	-0.247555	0.105501	0.0784614	0.61466	0.00827379	0.957748	-0.0766917	0.622696	0.200377	0.193383	0.187288	0.224917	0.0592284	0.704175
1417455_at	Tgfb3	green	1417455_at	-0.0853099	0.58398	-0.0911146	0.558521	0.234587	0.125871	-0.199096	0.196325	0.0606773	0.697274	0.302923	0.0452329	0.0196601	0.89981	-0.330439	0.027926	0.0270779	0.862317	0.244146	0.110597	0.111362	0.47397	0.0796992	0.609065	0.0348229	0.823484	0.0489274	0.753872	0.0345995	0.824599	-0.140166	0.366288	-0.130926	0.399132	0.278387	0.0671209	0.272283	0.073684	0.180451	0.242709	0.204897	0.183249	0.174502	0.258936	0.339424	0.0236276
1417461_at	Cap1	yellow	1417461_at	0.450591	0.00188141	-0.250753	0.100883	0.000756732	0.996134	0.0656112	0.673959	-0.294285	0.0521668	-0.160549	0.299741	-0.0136108	0.930547	0.0500205	0.748547	-0.19481	0.206394	0.354502	0.0176493	0.419865	0.00416252	0.389474	0.00846759	-0.0946275	0.543367	0.153557	0.321645	0.202332	0.188953	-0.272043	0.0739518	-0.305493	0.0433198	0.0143343	0.926864	0.0684468	0.660691	0.111278	0.474306	0.0549907	0.724488	0.0594208	0.703257	-0.112382	0.469896
1417462_at	Cap1	yellow	1417462_at	0.128366	0.40852	-0.214609	0.162755	-0.258045	0.0909305	-0.0701361	0.652834	-0.389093	0.00853943	-0.500581	0.000427921	-0.351612	0.0186851	-0.0833676	0.592612	-0.379842	0.0104537	0.221469	0.149305	0.535741	0.000128084	0.574436	2.80924e-05	0.241489	0.114694	0.482499	0.000752881	0.476119	0.000911461	0.0934441	0.54845	0.0654628	0.674656	-0.017352	0.911522	0.151937	0.326858	0.218045	0.155914	-0.281733	0.0637232	-0.25724	0.0919919	-0.262731	0.0849437
1417466_at	Rgs5	black	1417466_at	0.35683	0.0168504	-0.0504519	0.74645	0.0590251	0.705145	0.024887	0.873364	-0.242709	0.112798	-0.198415	0.197902	-0.0181477	0.907482	0.239492	0.117848	-0.0406168	0.794696	0.092216	0.553748	0.186607	0.226651	0.132331	0.394031	0.10674	0.492662	0.0519383	0.739235	0.0857465	0.582047	0.134891	0.384836	0.0677201	0.664082	-0.497928	0.000465936	-0.474615	0.000952902	-0.320301	0.0335263	-0.439172	0.00255137	-0.412937	0.00492478	-0.147312	0.342027
1417479_at	4930511A21Rik	grey	1417479_at	0.110152	0.478825	-0.34488	0.0212959	-0.180102	0.243641	0.135747	0.381789	0.0826728	0.595713	0.0696724	0.654987	0.492257	0.000557458	0.153851	0.320704	0.218879	0.154285	0.0899483	0.563594	0.0180587	0.907934	-0.0917293	0.555855	0.0181685	0.907377	-0.134739	0.38538	-0.124107	0.424413	0.0331576	0.831803	-0.0188111	0.904115	-0.142589	0.357951	-0.200075	0.194073	-0.157895	0.307942	-0.170245	0.270975	-0.147424	0.341654	-0.00227802	0.988362
1417486_at	Shd	red	1417486_at	0.118166	0.447144	0.0918676	0.555256	0.0264856	0.865301	0.476624	0.000897919	0.242709	0.112798	0.0280204	0.857572	0.436302	0.00274943	0.360754	0.0155719	0.333208	0.0265377	-0.318221	0.0347816	-0.362679	0.0149753	-0.360902	0.0155253	-0.038608	0.804649	-0.272488	0.0734556	-0.248966	0.103445	0.237378	0.121258	0.191874	0.213496	-0.111657	0.472791	-0.291087	0.054939	-0.245113	0.109133	-0.0911489	0.558371	-0.0353516	0.820847	-0.362204	0.0151205
1417493_at	Bmi1	turquoise	1417493_at	-0.258042	0.0909345	0.060241	0.69935	-0.256532	0.0929316	-0.26697	0.0797942	-0.248777	0.103718	-0.421064	0.00404155	-0.371273	0.0125402	-0.174314	0.259459	-0.2956	0.0510599	0.241122	0.115269	0.413845	0.00481848	0.415038	0.00468187	0.374725	0.0116608	0.561536	4.77336e-05	0.501692	0.000412834	0.203467	0.186414	0.209932	0.172407	-0.000754437	0.996146	0.150433	0.331745	0.172932	0.263333	-0.317891	0.0349837	-0.328695	0.0288303	0.251341	0.100052
1417496_at	Cp	blue	1417496_at	-0.282666	0.0628	0.0436747	0.779606	0.211128	0.169901	0.294119	0.0523079	0.17824	0.248659	-0.121927	0.432679	-0.334221	0.0260444	0.0568415	0.715592	0.17751	0.250643	-0.0385493	0.804941	-0.0775019	0.619012	-0.160902	0.298661	0.00454212	0.976798	-0.114415	0.461831	-0.129372	0.404815	0.178599	0.247686	0.173063	0.262967	-0.422485	0.00390212	-0.432493	0.00303285	-0.437594	0.00265867	-0.384181	0.00951474	-0.356525	0.0169532	0.403209	0.00619696
1417504_at	Calb1	red	1417504_at	0.00444398	0.977299	0.201807	0.190134	-0.0416202	0.789736	-0.106335	0.494315	-0.210095	0.172064	-0.124956	0.421217	0.0544432	0.727126	0.320586	0.033357	-0.164724	0.287128	-0.154953	0.317194	-0.0820166	0.598649	-0.00451128	0.976955	0.126422	0.41573	0.170117	0.271344	0.208349	0.175766	0.204221	0.184741	0.167795	0.278067	-0.190118	0.217821	-0.214366	0.163246	-0.075188	0.629559	-0.163465	0.290893	-0.169237	0.273881	-0.466993	0.00118954
1417505_s_at	Il11ra2	red	1417505_s_at	-0.00298694	0.984741	-0.156627	0.311909	0.00908078	0.953632	-0.129714	0.40356	0.197201	0.200733	0.198415	0.197902	0.0415886	0.789892	-0.31907	0.0342643	0.0436254	0.779849	0.128498	0.408033	0.0255832	0.869851	-0.0300752	0.847246	-0.155189	0.316445	-0.100866	0.516947	-0.11132	0.474138	-0.24416	0.110574	-0.197141	0.200875	0.298757	0.0484786	0.36856	0.0132699	0.219549	0.152986	0.375142	0.0115582	0.346747	0.0205433	0.326516	0.0299943
1417513_at	Evi5	blue	1417513_at	-0.167997	0.277479	0.164157	0.28882	-0.111996	0.471434	0.312219	0.0386193	-0.0712958	0.647461	-0.328672	0.0288424	-0.0756156	0.627604	0.299365	0.0479933	0.0135389	0.930913	-0.279671	0.0658004	-0.170805	0.269371	-0.105263	0.498711	-0.0810011	0.603204	-0.0775311	0.618879	-0.064686	0.678309	0.119819	0.440753	0.124154	0.424236	-0.325162	0.0307362	-0.328695	0.0288303	-0.275188	0.0705008	-0.218456	0.15511	-0.191049	0.215519	-0.359167	0.0160788
1417514_at	Ssx2ip	yellow	1417514_at	0.360327	0.0157071	0.165663	0.284337	-0.30799	0.0415238	-0.106335	0.494315	-0.22754	0.138095	-0.103751	0.504944	-0.00756156	0.961383	0.00227366	0.988384	-0.212862	0.166314	-0.167047	0.280257	0.111362	0.47397	0.210526	0.171159	0.0734309	0.637616	0.289048	0.0567666	0.297104	0.0498166	0.181613	0.23962	0.157261	0.30992	-0.0271597	0.861905	0.0436254	0.779849	0.141353	0.362187	-0.0753297	0.62891	-0.0481384	0.757721	-0.379669	0.0104926
1417515_at	Lsm10	grey	1417515_at	0.033002	0.832581	0.183735	0.234049	0.110483	0.477497	0.0475115	0.760784	0.185824	0.22865	0.219619	0.15285	0.181477	0.23998	0.0765466	0.623357	0.252727	0.098112	-0.225249	0.142251	-0.379233	0.0105916	-0.357895	0.0164951	-0.0242246	0.876708	-0.10764	0.488991	-0.130876	0.399311	0.134891	0.384836	0.147479	0.341469	-0.211242	0.169663	-0.367055	0.0136897	-0.38797	0.00875462	-0.0806028	0.604994	-0.117337	0.450367	-0.00531537	0.972849
1417517_at	Plagl2	grey	1417517_at	-0.070448	0.651387	-0.179217	0.246017	0.189183	0.220149	-0.260936	0.0871999	0.16838	0.276365	0.10678	0.492495	0.0854456	0.583379	0.0409259	0.793167	0.11809	0.447442	0.286474	0.0591422	0.0481565	0.757633	-0.0796992	0.609065	0.223321	0.145819	0.0301092	0.847076	-0.0188041	0.904151	-0.0633008	0.684841	-0.0346125	0.824534	0.245192	0.109014	0.242196	0.113592	0.126316	0.416127	0.118268	0.446751	0.0722076	0.643249	0.454844	0.00167458
1417520_at	Nfe2l3	red	1417520_at	-0.279752	0.0657178	-0.178464	0.248051	0.00908078	0.953632	-0.312219	0.0386193	0.0925329	0.552379	0.202201	0.189246	-0.141401	0.362023	-0.440332	0.00247492	-0.115081	0.459205	0.262286	0.0854985	0.231001	0.131987	0.21203	0.168028	-0.100684	0.517709	0.0188182	0.904079	-0.00977811	0.950075	-0.288622	0.0571548	-0.267871	0.0787312	0.481331	0.000779953	0.544566	9.23357e-05	0.449624	0.00193143	0.4226	0.00389101	0.409929	0.00529163	0.331072	0.0276036
1417524_at	Cnih2	yellow	1417524_at	0.00604673	0.969115	-0.106175	0.494972	0.0567549	0.716008	-0.198342	0.198072	-0.392886	0.00784597	0.152976	0.323507	0.0688102	0.658998	0.178861	0.246977	-0.199323	0.195801	-0.0226761	0.884535	0.0323552	0.835817	0.0796992	0.609065	0.132478	0.393498	0.143019	0.356483	0.20534	0.182275	0.135645	0.382153	0.106095	0.495299	0.109393	0.481885	0.0985333	0.52675	0.183459	0.23477	-0.0564973	0.717244	-0.0722076	0.643249	-0.164776	0.28697
1417528_at	Spag6	grey	1417528_at	-0.0503408	0.74699	-0.00828314	0.957701	-0.30799	0.0415238	-0.201358	0.19115	0.243468	0.111632	0.0174181	0.911187	-0.0514186	0.741755	-0.111409	0.47378	-0.172997	0.26315	-0.319732	0.0338656	-0.200151	0.193901	-0.0977444	0.530087	-0.0643467	0.679907	-0.0797893	0.608659	-0.10079	0.517264	0.0293897	0.850689	0.0458992	0.768678	0.574126	2.8461e-05	0.614517	4.52736e-06	0.57594	2.63642e-05	0.48437	0.000711286	0.488906	0.00061878	-0.352333	0.0184222
1417537_at	Zmat2	pink	1417537_at	0.426404	0.00353894	0.127259	0.412616	-0.093078	0.550027	0.144043	0.353001	-0.0811559	0.602508	0.0174181	0.911187	0.138377	0.37252	0.124293	0.423709	-0.0218127	0.888904	0.0196526	0.899847	0.00601957	0.969254	0.0661654	0.671358	0.0863003	0.5796	0.00978548	0.950038	0.00827379	0.957748	-0.0497364	0.74993	-0.0722348	0.643124	0.0686537	0.659726	0.0609252	0.696097	0.100752	0.517423	0.0647835	0.67785	0.0428733	0.783553	-0.267287	0.0794183
1417539_at	Slc35a1	yellow	1417539_at	0.0555862	0.721621	-0.424699	0.00369311	-0.365501	0.0141351	0.116893	0.452099	-0.10391	0.504288	-0.202201	0.189246	-0.00983003	0.94981	0.0636625	0.683134	-0.0270779	0.862317	-0.111869	0.471944	0.108352	0.486099	0.124812	0.421757	-0.0340659	0.827263	0.0624765	0.688739	0.0421211	0.787263	0.14318	0.355931	0.11061	0.476987	-0.0399851	0.797822	-0.0458819	0.768762	-0.00300752	0.984636	-0.191337	0.214811	-0.175254	0.256846	-0.185279	0.230053
1417543_at	Rps6ka2	turquoise	1417543_at	-0.126836	0.41419	0.335091	0.0256268	-0.0272423	0.861489	-0.0859732	0.581044	-0.0326141	0.834522	-0.0113596	0.942013	0.0703225	0.651969	0.120504	0.438121	-0.118842	0.444527	-0.138324	0.372704	-0.106847	0.492223	0.00902256	0.953929	-0.304322	0.0441833	-0.127964	0.410004	-0.0947725	0.542745	-0.260739	0.0874505	-0.24906	0.103309	0.0822336	0.597677	0.0564122	0.717652	0.129323	0.404993	0.357816	0.0165211	0.385107	0.009324	-0.418395	0.00431503
1417547_at	Sart3	grey	1417547_at	0.409429	0.00535475	-0.135542	0.382517	-0.0847539	0.586445	-0.356714	0.0168896	-0.0773636	0.61964	0.226435	0.140088	0.0173916	0.911322	-0.410017	0.00528055	-0.224144	0.144287	0.0158732	0.919037	0.102333	0.510827	0.174436	0.259119	-0.112039	0.471264	-0.00451637	0.976929	0.0300865	0.847189	-0.201206	0.191495	-0.164033	0.28919	0.482085	0.000762381	0.619782	3.48359e-06	0.566917	3.83825e-05	0.430886	0.00315991	0.424972	0.00366807	-0.0835272	0.5919
1417548_at	Sart3	blue	1417548_at	-0.129604	0.403963	-0.0203313	0.896407	0.180102	0.243641	0.453245	0.00174987	0.0728128	0.64046	0.0355935	0.819642	0.0778841	0.617277	0.468374	0.00114317	0.255735	0.0939986	-0.160244	0.300677	-0.247555	0.105501	-0.303759	0.0446031	-0.167301	0.279511	-0.291306	0.0547453	-0.260248	0.088077	-0.0113037	0.942298	-0.0406321	0.79462	-0.553002	6.68585e-05	-0.61903	3.61773e-06	-0.625564	2.59528e-06	-0.133334	0.390415	-0.144415	0.35174	-0.322719	0.0321138
1417550_a_at	Gsg1	turquoise	1417550_a_at	0.385607	0.00922248	-0.0240964	0.877356	0.0438904	0.778544	-0.156109	0.313537	0.0182032	0.907201	0.522543	0.000205034	0.347832	0.0201162	-0.0363786	0.815731	0.112072	0.471131	-0.183676	0.234203	-0.231001	0.131987	-0.180451	0.242709	-0.416361	0.00453421	-0.375612	0.0114435	-0.321173	0.0330108	-0.275811	0.0698326	-0.273138	0.0727358	-0.0113165	0.942232	-0.092516	0.552452	-0.0511278	0.743166	0.34501	0.0212428	0.352012	0.0185389	-0.248304	0.104406
1417554_at	Slc10a4	turquoise	1417554_at	0.612978	4.8826e-06	0.0195783	0.900224	0.11351	0.465413	0.246607	0.106899	-0.147901	0.340071	0.290806	0.0551876	0.0642732	0.680253	0.0219787	0.888063	-0.0895073	0.565518	0.03477	0.823749	0.0391272	0.802074	0.0571429	0.714147	-0.233919	0.126993	-0.203237	0.186927	-0.0849944	0.585378	-0.227582	0.13802	-0.268623	0.077852	-0.146361	0.345198	-0.117337	0.450367	-0.0300752	0.847246	0.106215	0.494808	0.14592	0.346675	-0.321959	0.032552
1417558_at	Fyn	blue	1417558_at	0.0990789	0.524449	-0.280121	0.0653431	-0.0537279	0.730577	-0.18175	0.239257	-0.323107	0.0318918	0.186298	0.227438	0.0544432	0.727126	-0.214482	0.163011	-0.179015	0.246563	-0.0597136	0.701861	0.0752446	0.6293	0.193985	0.208373	-0.176386	0.253722	-0.0474219	0.761222	-0.00752163	0.961586	-0.109269	0.482386	-0.123401	0.427079	0.270843	0.0753028	0.33396	0.0261706	0.333835	0.0262316	0.230509	0.132843	0.209853	0.172574	-0.251341	0.100052
1417564_at	Crsp9	grey	1417564_at	0.146506	0.344713	-0.323796	0.0315006	0.296639	0.0501986	0.401963	0.0063787	0.298077	0.0490252	-0.051497	0.741375	0.0718348	0.64497	0.496416	0.000488931	0.423467	0.00380812	-0.123962	0.424957	-0.351392	0.0187661	-0.451128	0.00185411	0.237704	0.120727	-0.0843057	0.588436	-0.140654	0.364598	0.314997	0.0368022	0.338601	0.0239973	0.00301775	0.984583	-0.221136	0.14994	-0.353383	0.0180445	-0.256874	0.0924761	-0.297856	0.049204	0.262731	0.0849437
1417568_at	Ncald	grey	1417568_at	0.172295	0.265132	0.0195783	0.900224	-0.202804	0.187894	-0.319006	0.0343032	0.116804	0.452449	0.304438	0.0440972	-0.0196601	0.89981	-0.340291	0.0232436	-0.116585	0.453303	-0.0196526	0.899847	-0.0474041	0.761309	-0.0255639	0.869948	-0.32249	0.0322451	-0.233346	0.127963	-0.232418	0.129544	-0.401659	0.00642368	-0.352145	0.0184906	0.242929	0.11246	0.403911	0.00609647	0.315789	0.0362969	0.565726	4.02958e-05	0.528018	0.000169133	0.0744152	0.633097
1417576_a_at	Otub2	brown	1417576_a_at	0.0974762	0.531223	-0.124247	0.423883	0.0416202	0.789736	0.0889898	0.56778	-0.315522	0.0364668	-0.437724	0.00264966	-0.27146	0.0746057	0.244797	0.109608	-0.142159	0.359422	0.207864	0.176804	0.31678	0.0356734	0.26015	0.0882023	0.287668	0.0580312	0.347008	0.0204398	0.315156	0.0367003	0.159759	0.302167	0.136193	0.380209	-0.0611094	0.695221	-0.0473862	0.761397	-0.037594	0.809685	-0.372882	0.0121235	-0.355021	0.0174687	0.166295	0.282469
1417578_a_at	Gmppa	grey	1417578_a_at	0.515866	0.000257983	-0.326808	0.0298361	0.195237	0.205376	0.292611	0.0536039	0.468732	0.0011314	0.305953	0.0429845	0.432521	0.0030307	0.293302	0.0530066	0.447537	0.00204344	0.299324	0.0480262	-0.0541761	0.728414	-0.233083	0.12841	0.155946	0.314052	-0.21227	0.167533	-0.254983	0.0950143	-0.181613	0.23962	-0.206923	0.178831	0.0943046	0.544751	-0.110568	0.477155	-0.213534	0.164938	0.131074	0.398593	0.133885	0.388434	-0.0637844	0.682558
1417583_a_at	Crlz1	grey	1417583_a_at	-0.146651	0.344227	-0.270332	0.075884	0.124104	0.424423	0.624437	2.75001e-06	0.279116	0.0663693	0.102237	0.511226	0.567117	3.80702e-05	0.701045	2.59794e-08	0.547574	8.23875e-05	-0.100531	0.51835	-0.346877	0.0204915	-0.470677	0.00106938	-0.19304	0.210655	-0.538954	0.000113835	-0.541557	0.000103357	-0.0911834	0.558222	-0.13544	0.38288	-0.150133	0.332724	-0.385107	0.009324	-0.452632	0.00177952	0.1371	0.377003	0.132381	0.393851	-0.296901	0.0499828
1417590_at	Cyp27a1	green	1417590_at	0.089681	0.56476	-0.189759	0.218712	0.0741597	0.634269	-0.216441	0.15908	0.011377	0.941924	0.0742162	0.634009	-0.00604925	0.969102	-0.382733	0.00981987	-0.0210606	0.892712	0.20484	0.183374	0.197141	0.200875	0.145865	0.346859	0.0423931	0.785921	0.00752729	0.961558	-0.0165476	0.915609	-0.055765	0.720762	-0.0549285	0.724787	0.329689	0.028312	0.337721	0.0243974	0.306767	0.0423957	0.0647835	0.67785	0.0616773	0.692526	0.511794	0.000296002
1417599_at	Cd276	grey	1417599_at	0.138638	0.371607	-0.112952	0.467627	0.0718895	0.644718	-0.255657	0.0941035	0.179757	0.244567	0.436967	0.00270238	0.10813	0.486999	-0.05381	0.730181	0.0774727	0.619144	0.219202	0.153658	-0.0188111	0.904115	-0.0962406	0.536474	-0.165787	0.283969	-0.196462	0.202471	-0.200827	0.192356	-0.407688	0.00557997	-0.37547	0.0114779	0.122973	0.4287	0.129372	0.404815	0.0466165	0.765163	0.400754	0.00655932	0.370816	0.0126605	0.183001	0.235968
1417600_at	Slc15a2	green	1417600_at	-0.262268	0.0855218	-0.174699	0.258387	0.0401068	0.79722	-0.215687	0.160585	0.0424741	0.785521	0.0249912	0.872838	0.0105862	0.945955	-0.256166	0.0934209	0.00902595	0.953911	0.10431	0.502636	0.0790068	0.612192	0.0781955	0.615865	0.0552624	0.723179	-0.0308619	0.843299	-0.0827379	0.595422	-0.046722	0.764646	-0.0248307	0.873648	0.52886	0.000164145	0.504701	0.000374348	0.42406	0.0037524	0.189078	0.220412	0.200827	0.192356	0.358408	0.0163262
1417603_at	Per2	grey	1417603_at	0.313191	0.037975	0.0519579	0.73914	0.143022	0.356471	0.457016	0.00157688	-0.078122	0.616198	-0.230222	0.133344	-0.0264655	0.865402	0.427448	0.00344726	0.130876	0.399311	0.0249437	0.873078	0.0549285	0.724787	-0.00601504	0.969277	-0.0219536	0.888191	-0.0669929	0.667481	-0.0631817	0.685404	0.023361	0.881072	-0.0248307	0.873648	-0.315355	0.0365735	-0.421211	0.00402688	-0.362406	0.0150587	-0.238042	0.120179	-0.197819	0.199289	-0.100233	0.519598
1417606_a_at	Calr	cyan	1417606_a_at	0.313701	0.0376407	0.13253	0.39331	-0.498686	0.00045478	-0.363501	0.0147264	-0.212371	0.167325	-0.0795174	0.609885	-0.136108	0.380509	-0.259955	0.0884526	-0.441519	0.00239877	-0.0143615	0.926726	0.314522	0.0371077	0.390977	0.00818863	0.111282	0.474291	0.354535	0.0176377	0.390372	0.00829992	0.0821404	0.598094	0.0413845	0.7909	-0.1275	0.411723	0.0774727	0.619144	0.263158	0.0844139	-0.112995	0.467458	-0.0759684	0.625993	-0.431304	0.0031264
1417613_at	Ier5	yellow	1417613_at	0.304012	0.0444142	0.0640061	0.681513	0.00378366	0.980671	0.312219	0.0386193	-0.129698	0.403619	-0.051497	0.741375	0.23214	0.130021	0.383491	0.00965921	0.114329	0.462172	-0.21769	0.156611	-0.181339	0.240346	-0.120301	0.438902	-0.037851	0.808408	-0.0880693	0.571813	-0.0752163	0.629429	0.116805	0.452444	0.089541	0.565371	-0.0082988	0.957621	-0.130124	0.402058	-0.0917293	0.555855	-0.048211	0.757367	-0.0270779	0.862317	-0.305254	0.0434948
1417623_at	Slc12a2	greenyellow	1417623_at	-0.104543	0.501676	-0.139307	0.36927	-0.0590251	0.705145	0.0188538	0.903899	-0.068262	0.661552	-0.121169	0.435571	0.122497	0.430507	-0.0644204	0.67956	0.0458819	0.768762	0.310662	0.0396687	0.383747	0.00960533	0.279699	0.065772	0.0264957	0.86525	0.0835529	0.591786	0.0729598	0.639783	-0.0670687	0.667126	-0.13243	0.393671	-0.246701	0.106761	-0.245957	0.107867	-0.159398	0.303279	-0.229002	0.135489	-0.179767	0.24454	0.0744152	0.633097
1417628_at	Supt6h	yellow	1417628_at	-0.106218	0.494793	0.195783	0.204077	0.102915	0.508406	-0.165913	0.283596	0.295043	0.051526	0.233251	0.128124	0.0279778	0.857787	-0.255408	0.0944397	0.0503949	0.746727	-0.017385	0.911355	-0.152746	0.324246	-0.145865	0.346859	0.107497	0.489575	0.0173128	0.911722	-0.00526514	0.973106	0.00376791	0.980752	0.0391272	0.802074	0.202943	0.187582	0.19481	0.206394	0.120301	0.438902	0.186064	0.228036	0.163219	0.291633	0.104029	0.503794
1417630_at	Mknk1	grey	1417630_at	0.213165	0.165692	0.332079	0.0270968	0.131671	0.396421	-0.571647	3.15736e-05	-0.0470249	0.763164	0.169637	0.272724	-0.0173916	0.911322	-0.350144	0.0192306	-0.176006	0.254767	-0.106577	0.493325	-0.0647103	0.678195	0.0270677	0.862368	0.237704	0.120727	0.335717	0.0253294	0.34449	0.0214558	0.263	0.0846097	0.297216	0.0497251	0.111657	0.472791	0.203836	0.185593	0.228571	0.136253	-0.0610171	0.69566	-0.0782249	0.615731	0.14959	0.334503
1417632_at	Atp6v0a1	yellow	1417632_at	0.261394	0.0866208	0.135542	0.382517	-0.151346	0.328771	0.28884	0.0569558	0.0614358	0.693672	-0.0461958	0.767224	0.226847	0.139343	0.381975	0.00998279	0.0947725	0.542745	-0.216934	0.158102	-0.158014	0.307572	-0.111278	0.474306	0.00908424	0.953614	-0.0316146	0.839526	-0.0345995	0.824599	0.0708367	0.649586	0.048909	0.753961	-0.000754437	0.996146	-0.0812336	0.60216	-0.0481203	0.75781	0.0911489	0.558371	0.100038	0.520417	-0.520147	0.000222792
1417642_at	Aldh1a3	turquoise	1417642_at	0.478566	0.000847453	0.0692772	0.656824	-0.167994	0.277486	-0.0339368	0.827908	0.316281	0.0359866	0.500581	0.000427921	0.565605	4.04957e-05	0.158398	0.306376	0.256487	0.0929911	-0.389272	0.00850557	-0.440181	0.00248479	-0.458647	0.00150684	-0.392893	0.00784462	-0.505834	0.000360708	-0.444528	0.00221488	-0.0783725	0.615063	-0.105342	0.498386	-0.253491	0.0970546	-0.314404	0.0371841	-0.237594	0.120906	0.287006	0.0586448	0.30613	0.0428556	-0.422192	0.00393046
1417643_at	Tsga2	grey	1417643_at	-0.183806	0.233865	0.275603	0.0700553	0.214912	0.162143	-0.0196079	0.900074	0.477834	0.000866169	0.462715	0.0013439	0.354637	0.0176022	0.232671	0.129111	0.341482	0.0227246	-0.349211	0.0195838	-0.677954	1.25974e-07	-0.652632	5.92644e-07	0	1	-0.249153	0.103174	-0.273787	0.072022	0.177845	0.249731	0.197893	0.199115	0.213506	0.164996	0.0218127	0.888904	-0.0796992	0.609065	0.311112	0.0393632	0.270779	0.0753757	0.0227802	0.884009
1417645_at	Sspn	greenyellow	1417645_at	-0.271884	0.0741293	0.136295	0.379846	0.326908	0.0297819	0.154601	0.318313	0.184307	0.232562	-0.0863332	0.579455	-0.260874	0.0872794	-0.026526	0.865097	0.179015	0.246563	0.310662	0.0396687	0.123401	0.427079	0.0135338	0.930939	0.305079	0.0436235	0.103877	0.504425	0.0586687	0.706846	0.0746046	0.632229	0.0985704	0.526594	-0.202189	0.189274	-0.218879	0.154285	-0.257143	0.0921199	-0.346517	0.0206349	-0.342986	0.0220827	0.560392	4.99704e-05
1417648_s_at	Snx5	blue	1417648_s_at	0.408118	0.00552358	0.0240964	0.877356	-0.0938347	0.546769	-0.0324285	0.83545	-0.269256	0.0771189	-0.0696724	0.654987	0.189795	0.218623	0.10383	0.504616	-0.0481384	0.757721	0.133789	0.38878	0.224229	0.144131	0.195489	0.204777	0.180171	0.243458	0.178397	0.248233	0.200075	0.194073	0.103241	0.507057	0.0458992	0.768678	-0.350813	0.0189804	-0.331704	0.0272846	-0.184962	0.230867	-0.387195	0.00890581	-0.364047	0.014563	-0.127569	0.411467
1417664_a_at	Ndrg3	yellow	1417664_a_at	0.078826	0.61301	-0.060994	0.695769	-0.329178	0.0285773	0.00904981	0.95379	-0.141075	0.363147	-0.214318	0.163343	-0.0544432	0.727126	0.0917043	0.555963	-0.12185	0.43297	-0.174606	0.258647	0.0534236	0.732047	0.121805	0.433145	0.00908424	0.953614	0.180655	0.242165	0.163971	0.289375	0.137152	0.376821	0.136193	0.380209	0.0324408	0.835389	0.0895073	0.565518	0.103759	0.50491	-0.0391714	0.801854	-0.0203084	0.896523	-0.294623	0.0518802
1417669_at	Abhd12	pink	1417669_at	0.429099	0.00330654	-0.135542	0.382517	-0.154373	0.319038	0.146305	0.345383	0.0326141	0.834522	0.207503	0.17758	0.416642	0.00450338	0.293302	0.0530066	0.166228	0.282667	-0.210887	0.170404	-0.239278	0.118191	-0.201504	0.190821	-0.242246	0.113515	-0.339481	0.0236024	-0.330199	0.0280487	-0.0987192	0.525966	-0.133935	0.388254	0.1275	0.411723	0.0240692	0.877493	0.043609	0.779929	0.2742	0.0715709	0.276796	0.0687859	-0.334109	0.0260985
1417674_s_at	Golga4	turquoise	1417674_s_at	-0.348452	0.0198754	0.356175	0.017072	-0.110483	0.477497	-0.421571	0.00399131	0.0720543	0.643957	-0.0863332	0.579455	-0.315317	0.0365975	-0.375912	0.0113708	-0.236931	0.121988	0.0763427	0.624286	0.142965	0.356667	0.16391	0.28956	0.0991696	0.524067	0.249906	0.102091	0.224897	0.142898	-0.023361	0.881072	0.0210685	0.892672	-0.0339496	0.827844	0.169989	0.271712	0.156391	0.31265	0.0519775	0.739045	0.0534035	0.732144	0.139718	0.367841
1417679_at	Gfi1	grey	1417679_at	0.303112	0.0450901	0.0978917	0.529463	-0.0567549	0.716008	-0.15083	0.330449	0.272289	0.0736766	0.362751	0.0149534	-0.0431009	0.782432	-0.330439	0.027926	-0.00752163	0.961586	-0.017385	0.911355	0.00451467	0.976938	0.00451128	0.976955	-0.0734309	0.637616	-0.149793	0.333836	-0.150433	0.331745	-0.226074	0.140743	-0.195636	0.204427	0.126745	0.414526	0.198571	0.19754	0.193985	0.208373	0.27194	0.0740667	0.297104	0.0498166	-0.0440416	0.7778
1417681_at	Nudt21	pink	1417681_at	-0.194005	0.208324	-0.0881025	0.571667	0.26864	0.0778327	-0.271494	0.0745668	0.184307	0.232562	0.137073	0.377099	-0.0249531	0.87303	-0.124293	0.423709	0.0819857	0.598787	0.228272	0.136786	0.0285929	0.854693	-0.0496241	0.750477	-0.0598046	0.701428	-0.0609711	0.695878	-0.0819857	0.598787	-0.237378	0.121258	-0.187359	0.224739	0.141834	0.360535	0.144415	0.35174	0.037594	0.809685	0.221469	0.149306	0.200075	0.194073	0.375873	0.0113803
1417685_at	Ankfy1	blue	1417685_at	0.0523807	0.737091	-0.0677712	0.663843	-0.352637	0.0183122	-0.400454	0.00660479	-0.293527	0.052814	0.175696	0.255624	0.0385639	0.804868	-0.410017	0.00528055	-0.277548	0.0679949	0.0196526	0.899847	0.255079	0.0948843	0.336842	0.0248026	-0.246031	0.107756	0.0270982	0.862214	0.0564122	0.717652	-0.211003	0.170163	-0.253574	0.0969396	-0.132026	0.395133	-0.0142911	0.927084	0.120301	0.438902	0.0903956	0.561646	0.092516	0.552452	-0.299179	0.0481412
1417697_at	Soat1	blue	1417697_at	-0.118968	0.44404	-0.0963857	0.535856	0.170265	0.270919	0.418554	0.00429835	0.0766051	0.623091	-0.314283	0.0372624	-0.337245	0.024616	0.302397	0.0456331	0.11809	0.447442	0.0423286	0.786239	0.075997	0.625863	-0.0165414	0.915641	0.076459	0.623756	-0.0609711	0.695878	-0.0789771	0.612327	0.100226	0.519625	0.0857788	0.581904	-0.277633	0.0679063	-0.2956	0.0510599	-0.306767	0.0423957	-0.295292	0.051317	-0.254983	0.0950143	0.0736558	0.636582
1417705_at	Otub1	turquoise	1417705_at	0.51776	0.000241839	-0.0700302	0.653325	-0.0416202	0.789736	0.26697	0.0797942	-0.122113	0.431969	0.112839	0.468077	0.319854	0.0337928	0.227366	0.138407	0.108311	0.486264	-0.2963	0.0504778	-0.237773	0.120616	-0.153383	0.322201	-0.151404	0.328584	-0.122695	0.429756	-0.0947725	0.542745	0.107009	0.491565	0.0805117	0.605404	0.132026	0.395133	0.0165476	0.915609	0.0135338	0.930939	0.123541	0.426551	0.113577	0.465148	-0.323478	0.0316804
1417714_x_at	Hba-a1	grey	1417714_x_at	-0.258407	0.0904578	0.22741	0.138329	0.156643	0.311857	-0.47059	0.00107207	-0.207061	0.178531	0.231736	0.130715	-0.257093	0.092186	-0.5237	0.000196923	-0.261	0.0871186	-0.0491315	0.752877	0.0737397	0.636197	0.147368	0.341838	-0.105983	0.495758	0.0843057	0.588436	0.12862	0.407582	0.0346647	0.824274	0.0368698	0.813286	-0.0301775	0.846733	0.0887552	0.568807	0.16391	0.28956	0.00527308	0.973065	-0.0127868	0.934742	0.326516	0.0299943
1417715_a_at	Got2	turquoise	1417715_a_at	0.525046	0.000187852	0.112952	0.467627	-0.294369	0.0520959	-0.269986	0.0762788	-0.187341	0.224784	0.108295	0.48633	0.145182	0.349153	-0.0257682	0.868918	-0.203084	0.187268	-0.26531	0.081781	-0.0662152	0.671124	0.0345865	0.824664	-0.109768	0.480374	0.088822	0.568514	0.135389	0.383061	0.0700831	0.65308	0.0428894	0.783474	-0.229349	0.134877	-0.126363	0.41595	-0.0120301	0.938597	0.0376649	0.809333	0.00827379	0.957748	-0.520147	0.000222792
1417716_at	Got2	brown	1417716_at	0.306198	0.0428067	-0.155874	0.31428	-0.0802135	0.606747	0.442687	0.00232589	-0.0955668	0.539348	-0.311254	0.039267	-0.0173916	0.911322	0.341049	0.0229121	0.101542	0.514121	-0.0619812	0.691085	0.0406321	0.79462	0.0225564	0.88514	0.0522344	0.7378	0.052691	0.735589	0.0263257	0.866107	0.170309	0.270791	0.128668	0.407404	-0.135799	0.381606	-0.221888	0.148512	-0.216541	0.158881	-0.253861	0.0965452	-0.232418	0.129544	-0.145793	0.347099
1417721_s_at	Laptm5	brown	1417721_s_at	0.0247697	0.873956	-0.14985	0.333651	0.410905	0.00517005	0.220966	0.150263	-0.0652281	0.675759	-0.27566	0.0699936	0.188283	0.222406	0.428206	0.00338203	0.189545	0.219246	0.3477	0.0201679	0.121144	0.435669	-0.0135338	0.930939	0.0181685	0.907377	-0.135491	0.382698	-0.153441	0.322016	-0.207988	0.176537	-0.236268	0.123077	0.0286686	0.854312	-0.135389	0.383061	-0.184962	0.230867	0.00150659	0.992303	0.00300865	0.98463	0.141996	0.359979
1417736_at	Smc6l1	blue	1417736_at	-0.296217	0.0505469	-0.0444278	0.775902	0.444201	0.00223422	0.27979	0.0656793	0.0993591	0.523269	-0.0280204	0.857572	-0.195088	0.20573	-0.046989	0.76334	0.127115	0.41315	0.436892	0.00270765	0.152746	0.324246	0.0586466	0.706952	0.0333089	0.831046	-0.0436583	0.779687	-0.0564122	0.717652	-0.296911	0.0499748	-0.251317	0.100086	0.162958	0.29242	0.097029	0.533121	-0.0345865	0.824664	0.0625237	0.688516	0.0511471	0.743073	0.537612	0.000119605
1417744_a_at	Ralb	grey	1417744_a_at	0.292574	0.0536355	-0.104669	0.501157	-0.158914	0.304778	0.239066	0.11853	-0.0250294	0.872645	-0.0545262	0.726725	0.0105862	0.945955	0.0917043	0.555963	-0.000752163	0.996157	-0.0340141	0.827522	0.0368698	0.813286	0.0406015	0.794772	0.14232	0.35887	0.00451637	0.976929	0.0188041	0.904151	0.128109	0.409469	0.0887886	0.56866	-0.218032	0.155939	-0.202332	0.188953	-0.112782	0.468303	-0.286253	0.0593501	-0.280557	0.0649021	-0.225524	0.141748
1417749_a_at	Tjp1	green	1417749_a_at	-0.277712	0.0678229	0.162651	0.293348	0.245181	0.10903	-0.302415	0.0456196	-0.0045508	0.976753	-0.134801	0.385157	-0.228359	0.136631	-0.341807	0.0225846	-0.103046	0.507863	0.246413	0.107187	0.158014	0.307572	0.156391	0.31265	0.25663	0.0928014	0.274746	0.0709779	0.238436	0.119543	0.0919369	0.554956	0.123401	0.427079	0.1871	0.225395	0.239188	0.118335	0.189474	0.219423	-0.0941621	0.545363	-0.118842	0.444527	0.509516	0.000319391
1417752_at	Coro1c	brown	1417752_at	-0.38262	0.00984407	-0.285392	0.0601643	0.133941	0.388232	0.00829566	0.957637	-0.0204786	0.89566	-0.170394	0.270547	-0.412105	0.00502399	0.013642	0.930388	-0.0240692	0.877493	0.0559343	0.719948	0.158766	0.305235	0.126316	0.416127	0.0348229	0.823484	-0.0112909	0.942363	-0.05566	0.721266	0.0218539	0.888695	0.0285929	0.854693	0.105621	0.497241	0.188041	0.223016	0.108271	0.48643	-0.027872	0.858319	-0.0135389	0.930913	0.212615	0.166822
1417753_at	Pkd2	green	1417753_at	-0.00415257	0.978787	-0.182229	0.237994	0.0945914	0.543521	-0.337106	0.0246806	-0.161553	0.296675	-0.00984501	0.949734	-0.250288	0.101546	-0.276629	0.0689626	-0.0917638	0.555705	-0.063493	0.683934	-0.0225734	0.885055	0.0330827	0.832177	0.00529914	0.972932	-0.0301092	0.847076	-0.064686	0.678309	0.0610401	0.695551	0.0872837	0.575265	0.065636	0.673842	0.130876	0.399311	0.0917293	0.555855	-0.111488	0.473466	-0.14592	0.346675	0.312088	0.0387064
1417763_at	Ssr1	salmon	1417763_at	0.505011	0.000370569	0.147591	0.3411	-0.230803	0.132331	-0.07994	0.607979	-0.407296	0.00563164	-0.173424	0.261951	-0.10435	0.502473	-0.046989	0.76334	-0.264009	0.0833648	-0.00831455	0.95754	0.259594	0.0889175	0.332331	0.0269712	-0.138535	0.371967	0.145277	0.348834	0.166228	0.282667	-0.110776	0.476317	-0.124154	0.424236	-0.110902	0.475813	0	1	0.103759	0.50491	-0.020339	0.896368	-0.0060173	0.969265	-0.138959	0.370485
1417772_at	Grhpr	brown	1417772_at	0.225842	0.141167	-0.161145	0.297921	0.195993	0.203579	0.285823	0.0597552	0.125147	0.4205	0.143889	0.353524	0.453693	0.00172845	0.169009	0.27454	0.3129	0.0381673	0.143615	0.354453	-0.0346125	0.824534	-0.123308	0.42743	-0.0794871	0.610022	-0.301844	0.0460562	-0.281309	0.0641464	-0.138659	0.371532	-0.182092	0.238356	-0.0520561	0.738664	-0.254983	0.0950143	-0.210526	0.171159	-0.0263654	0.865907	0.000752163	0.996157	-0.0227802	0.884009
1417774_at	Nans	brown	1417774_at	0.456055	0.00161948	-0.213103	0.16582	-0.0166481	0.915099	0.0889898	0.56778	-0.125905	0.417659	-0.14919	0.335816	-0.0945195	0.54383	0.0219787	0.888063	-0.118842	0.444527	0.108845	0.484102	0.197141	0.200875	0.157895	0.307942	-0.102198	0.511389	-0.169364	0.273512	-0.126363	0.41595	-0.180106	0.243631	-0.220467	0.151219	-0.222559	0.147247	-0.136141	0.380391	-0.0556391	0.721367	-0.0497176	0.750022	-0.0594208	0.703257	-0.236914	0.122016
1417781_at	Lass4	brown	1417781_at	-0.220086	0.15195	0.110693	0.476653	-0.133941	0.388232	-0.0203621	0.896251	0.125147	0.4205	0.00984501	0.949734	-0.229871	0.133958	0.0833676	0.592612	0.0263257	0.866107	-0.444451	0.00221945	-0.388262	0.00869824	-0.281203	0.0642523	-0.036337	0.815938	-0.0481747	0.757544	-0.109064	0.483218	0.206481	0.179787	0.255832	0.0938691	0.130518	0.40062	0.158706	0.30542	0.0481203	0.75781	0.142373	0.358688	0.0955246	0.539528	-0.0288549	0.853376
1417786_a_at	Rgs19	turquoise	1417786_a_at	-0.512151	0.000292482	0.11747	0.449851	-0.144536	0.351333	-0.0987938	0.525651	0.107702	0.488739	-0.0893624	0.566151	-0.266167	0.0807504	-0.326649	0.0299218	-0.188793	0.221125	0.0884366	0.570202	0.0737397	0.636197	0.0917293	0.555855	-0.0931134	0.549874	0.00677456	0.965399	0.00676946	0.965425	-0.206481	0.179787	-0.152746	0.324246	0.203698	0.1859	0.394133	0.00762863	0.287218	0.0584477	0.322411	0.0322908	0.304626	0.0439579	0.0751745	0.62962
1417787_at	Dkkl1	red	1417787_at	0.106583	0.493303	0.0512049	0.742792	0.0673491	0.665815	0.383109	0.00973988	-0.0280633	0.857357	-0.195386	0.205022	0.226847	0.139343	0.336502	0.0249611	0.243701	0.111275	-0.235075	0.125055	-0.215952	0.160056	-0.234586	0.125871	0.0688888	0.658632	-0.00677456	0.965399	0.0195562	0.900336	0.354183	0.0177612	0.328066	0.0291622	-0.579407	2.2742e-05	-0.682211	9.53692e-08	-0.613534	4.75145e-06	-0.513749	0.00027717	-0.517488	0.000244105	-0.203503	0.186334
1417791_a_at	Zfml	brown	1417791_a_at	-0.399886	0.00669181	0.057229	0.713735	-0.224749	0.143169	-0.176471	0.253486	-0.216921	0.158127	-0.342303	0.0223721	-0.380346	0.0103407	-0.221303	0.149622	-0.273787	0.072022	0.0309906	0.842654	0.191121	0.215342	0.252632	0.0982441	0.362613	0.0149955	0.56831	3.62499e-05	0.511471	0.000299228	0.341372	0.0227719	0.382995	0.00976408	0.272352	0.0736073	0.379842	0.0104537	0.318797	0.03443	-0.217703	0.156586	-0.245957	0.107867	0.350055	0.019264
1417792_at	Zfml	blue	1417792_at	-0.475215	0.000936174	-0.0195783	0.900224	0.167238	0.279698	0.251132	0.100346	0.163829	0.289802	-0.0204473	0.895819	-0.10813	0.486999	0.236461	0.12276	0.11132	0.474138	0.219202	0.153658	0.0165538	0.915578	-0.0601504	0.699781	0.107497	0.489575	-0.0331201	0.83199	-0.0300865	0.847189	-0.112284	0.470288	-0.0797592	0.608794	0.0188609	0.903863	0.0391125	0.802147	-0.0541353	0.72861	0.0376649	0.809333	0.0571644	0.714044	0.096436	0.535642
1417801_a_at	Ppfibp2	green	1417801_a_at	-0.0639642	0.68171	-0.143825	0.353738	0.287558	0.0581325	-0.131222	0.398052	0.120596	0.437767	0.262786	0.0848753	-0.0408324	0.793629	-0.213724	0.16455	0.196314	0.20282	0.128498	0.408033	-0.000752446	0.996156	-0.075188	0.629559	0.0590475	0.705038	-0.110651	0.47682	-0.163219	0.291633	0.0113037	0.942298	0.020316	0.896484	0.181065	0.241074	0.130876	0.399311	0.037594	0.809685	0.0112995	0.942319	-0.00150433	0.992315	0.639363	1.24853e-06
1417812_a_at	Lamb3	grey	1417812_a_at	0.240121	0.116849	-0.055723	0.720964	0.219452	0.153173	0.0015083	0.992294	-0.106185	0.494929	0.250669	0.101003	0.248775	0.103721	0.309218	0.0406627	0.190297	0.217377	0.0120939	0.938272	-0.115124	0.459035	-0.156391	0.31265	0.115067	0.45926	0.0971021	0.53281	0.142159	0.359422	0.113791	0.464299	0.126411	0.415772	-0.484348	0.000711756	-0.588191	1.55013e-05	-0.529323	0.000161458	-0.386441	0.00905484	-0.397142	0.00712555	-0.0637844	0.682558
1417816_s_at	Tde1	black	1417816_s_at	0.365864	0.0140302	0.182982	0.236016	-0.306476	0.0426051	-0.0739068	0.635429	-0.204027	0.185169	-0.0113596	0.942013	0.155012	0.317007	0.0485048	0.755933	-0.0481384	0.757721	-0.215423	0.161116	-0.0225734	0.885055	0.0300752	0.847246	0.243003	0.112345	0.315394	0.0365487	0.311395	0.0391715	0.434063	0.00291311	0.389014	0.00855439	-0.327426	0.0295037	-0.320421	0.0334547	-0.192481	0.212013	-0.434652	0.00286921	-0.42798	0.00340133	-0.198947	0.19667
1417818_at	Wwtr1	grey	1417818_at	0.0941979	0.545209	0.060241	0.69935	-0.0892943	0.566449	-0.396684	0.00720029	-0.623459	2.89112e-06	-0.280204	0.0652586	-0.539895	0.00010994	-0.40168	0.00642055	-0.488906	0.00061878	-0.0521549	0.738185	0.31377	0.037596	0.442105	0.00236195	0.0681318	0.66216	0.320663	0.0333118	0.356525	0.0169532	0.218539	0.154949	0.195636	0.204427	-0.374955	0.0116041	-0.124859	0.421581	0.0270677	0.862368	-0.482863	0.000744622	-0.495675	0.000500558	0.0311329	0.84194
1417820_at	Tor1b	blue	1417820_at	-0.415986	0.00457564	-0.0715362	0.64635	0.211885	0.168329	0.344647	0.0213914	0.108461	0.485659	-0.264301	0.0830077	-0.28129	0.0641652	0.194777	0.206474	0.0293343	0.850967	0.14815	0.339245	0.156509	0.31228	0.0947368	0.542898	-0.297509	0.0494863	-0.252917	0.0978477	-0.251974	0.0991615	-0.400905	0.00653647	-0.395786	0.00734856	-0.0316863	0.839167	-0.0443776	0.776148	-0.087218	0.575554	0.221469	0.149306	0.272283	0.073684	-0.11466	0.460863
1417824_at	Gcat	grey	1417824_at	0.217391	0.1572	0.0346386	0.824404	0.0938347	0.546769	0.0844649	0.587728	-0.0857067	0.582223	-0.0151462	0.922734	-0.0846895	0.586731	-0.120504	0.438121	-0.0819857	0.598787	-0.352991	0.018185	-0.308503	0.0411623	-0.190977	0.215696	-0.436043	0.0027679	-0.352277	0.0184424	-0.279052	0.0664344	-0.0135645	0.930783	-0.0120391	0.938551	-0.0264053	0.865706	0.00526514	0.973106	0.0255639	0.869948	0.103202	0.507219	0.11132	0.474138	-0.00759338	0.96122
1417826_at	Akr1e1	grey	1417826_at	0.174772	0.258183	-0.207079	0.178494	0.0438904	0.778544	0.145551	0.347911	0.408813	0.00543346	0.36578	0.0140544	0.219285	0.153497	-0.176588	0.253167	0.249718	0.102361	0.0657606	0.673257	-0.130173	0.401879	-0.169925	0.271896	-0.039365	0.800895	-0.13248	0.393491	-0.141407	0.362004	-0.141673	0.361087	-0.100075	0.520259	0.290458	0.0554976	0.206093	0.180632	0.081203	0.602297	0.256874	0.0924761	0.255735	0.0939986	0.0994733	0.522788
1417827_at	Ngly1	brown	1417827_at	-0.305396	0.0433905	0.163404	0.291078	-0.0461606	0.767396	-0.0663653	0.670421	0.395161	0.00745345	0.14919	0.335816	0.0544432	0.727126	0.0454732	0.770767	0.20158	0.190649	-0.333338	0.026474	-0.402558	0.00629124	-0.381955	0.00998714	0.259658	0.088835	0.0820475	0.59851	-0.00752163	0.961586	0.358705	0.016229	0.416855	0.00448013	0.43531	0.00282093	0.366303	0.0139038	0.206015	0.180801	0.189078	0.220412	0.150433	0.331745	0.199706	0.19492
1417829_a_at	Rab15	brown	1417829_a_at	0.25542	0.0944237	0.0858435	0.581618	-0.0105942	0.945914	-0.263199	0.0843632	0.0826728	0.595713	0.46423	0.00128734	0.394713	0.00752932	-0.128083	0.409565	0.00376081	0.980788	0.0249437	0.873078	-0.106847	0.492223	-0.0661654	0.671358	-0.0855432	0.582946	-0.0429056	0.783394	-0.00827379	0.957748	-0.201206	0.191495	-0.179835	0.244358	0.344778	0.0213379	0.301617	0.0462311	0.299248	0.0480865	0.42034	0.00411421	0.39639	0.00724858	-0.0751745	0.62962
1417830_at	Smc1l1	turquoise	1417830_at	-0.0976948	0.530297	-0.0873495	0.574976	0.0862674	0.579745	-0.36878	0.0132093	-0.045508	0.770597	0.147675	0.340819	0.00453693	0.976824	-0.349386	0.0195173	-0.0639338	0.681853	0.272869	0.0730334	0.214447	0.163082	0.195489	0.204777	0.144591	0.351147	0.164848	0.286758	0.140654	0.364598	-0.128109	0.409469	-0.0940557	0.54582	0.223313	0.145833	0.312147	0.0386668	0.231579	0.130986	0.12806	0.409647	0.0932682	0.549207	0.220967	0.150261
1417831_at	Smc1l1	blue	1417831_at	0.193058	0.210611	0.0301205	0.847019	0.264856	0.0823309	0.472853	0.00100355	0.0629527	0.686486	-0.0348362	0.823418	-0.0431009	0.782432	0.395617	0.00737686	0.182775	0.236558	0.150418	0.331793	0.0436418	0.779768	-0.037594	0.809685	-0.0280097	0.857626	-0.164095	0.289005	-0.136141	0.380391	-0.0957048	0.538759	-0.142965	0.356667	-0.40815	0.00551936	-0.477623	0.000871624	-0.427068	0.00348042	-0.183051	0.235835	-0.14592	0.346675	-0.145034	0.349653
1417832_at	Smc1l1	blue	1417832_at	-0.0897539	0.564442	-0.00527109	0.973075	0.128644	0.407492	-0.0279036	0.85816	0.0841898	0.588951	0.166608	0.281547	-0.160305	0.30049	0.0977674	0.529989	0.00902595	0.953911	0.11338	0.465926	0.0316027	0.839586	-0.0105263	0.94626	-0.0567765	0.715904	0.0203237	0.896445	0.0451298	0.772453	-0.0723438	0.642621	-0.0805117	0.605404	-0.242929	0.11246	-0.200827	0.192356	-0.203008	0.187439	0.0421846	0.78695	0.02783	0.858531	-0.0372076	0.811606
1417841_at	Pxmp2	brown	1417841_at	0.203403	0.186556	-0.208585	0.175263	-0.239127	0.118432	-0.417046	0.0044594	-0.233608	0.12752	0.0340789	0.827199	0.111155	0.474799	-0.395617	0.00737686	-0.227153	0.138791	0.201061	0.191825	0.333333	0.0264762	0.348872	0.0197135	-0.176386	0.253722	0.0270982	0.862214	0.0571644	0.714044	-0.230596	0.132691	-0.270128	0.0761165	-0.0980768	0.52868	0	1	0.124812	0.421757	0	1	0.00977811	0.950075	-0.0949173	0.542125
1417847_at	Ulk2	brown	1417847_at	-0.200198	0.193793	0.161145	0.297921	-0.155887	0.314239	-0.133485	0.389871	-0.194167	0.207934	-0.358207	0.0163921	-0.204918	0.183202	-0.0507784	0.744863	-0.152689	0.324431	0.0831455	0.593602	0.181339	0.240346	0.218045	0.155914	0.355042	0.0174612	0.470456	0.00107627	0.400903	0.00653688	0.255464	0.0943638	0.283672	0.0618171	0.162204	0.2947	0.249718	0.102361	0.18797	0.223194	-0.155932	0.314095	-0.189545	0.219246	0.19515	0.205583
1417849_at	Gig1	brown	1417849_at	-0.129677	0.403696	0.0963857	0.535856	0.247451	0.105653	0.0852191	0.584382	0.214646	0.16268	0.29838	0.0487815	0.564848	4.17603e-05	0.233429	0.127822	0.275291	0.0703894	-0.1867	0.226414	-0.404816	0.00596915	-0.384962	0.00935362	-0.0219536	0.888191	-0.246895	0.106473	-0.224144	0.144287	0.073851	0.635686	0.0564334	0.71755	0.285177	0.0603688	0.060173	0.699674	0.0390977	0.80222	0.244068	0.110715	0.255735	0.0939986	-0.216411	0.15914
1417858_at	Rasal1	red	1417858_at	-0.0193058	0.901606	0.223645	0.145215	-0.195237	0.205376	-0.305431	0.0433649	0.0174447	0.911052	0.329429	0.0284466	0.20265	0.188239	-0.306944	0.0422684	-0.164724	0.287128	-0.316709	0.0357176	-0.290444	0.0555102	-0.147368	0.341838	-0.355042	0.0174612	-0.144524	0.351373	-0.097029	0.533121	-0.147702	0.34073	-0.112114	0.470963	0.371937	0.0123667	0.429485	0.0032744	0.4	0.00667422	0.568739	3.56156e-05	0.539301	0.000112387	-0.164017	0.289238
1417861_at	Ccnc	brown	1417861_at	0.0560233	0.71952	0.179217	0.246017	-0.195237	0.205376	-0.155355	0.315919	-0.255603	0.0941763	-0.29535	0.0512685	-0.126278	0.416268	-0.0485048	0.755933	-0.172997	0.26315	-0.0181408	0.907517	0.199398	0.195628	0.21203	0.168028	0.409548	0.0053397	0.474219	0.000964062	0.457315	0.00156382	0.440845	0.00244176	0.419865	0.00416252	-0.297248	0.0496989	-0.171493	0.267408	-0.0781955	0.615865	-0.534841	0.000132356	-0.534035	0.000136286	0.0341702	0.826742
1417866_at	Tnfaip1	blue	1417866_at	0.248717	0.103805	0.104669	0.501157	-0.191453	0.214527	-0.446458	0.00210354	-0.16838	0.276365	0.186298	0.227438	-0.109643	0.480879	-0.415322	0.00464979	-0.349003	0.0196632	-0.0982629	0.527892	0.155756	0.314651	0.186466	0.227009	-0.0658607	0.672787	0.141513	0.361638	0.218127	0.155753	0.0957048	0.538759	0.0504139	0.746635	-0.263298	0.08424	-0.0804814	0.605541	0.0992481	0.523736	-0.172505	0.264539	-0.124107	0.424413	-0.0501163	0.748081
1417870_x_at	Ctsz	brown	1417870_x_at	0.360181	0.0157534	-0.394579	0.00755226	-0.215668	0.160623	0.104073	0.503615	0.0728128	0.64046	0.164336	0.288284	0.61173	5.18934e-06	0.102315	0.510902	0.28507	0.0604713	-0.00982629	0.949829	-0.0534236	0.732047	-0.141353	0.362187	-0.318705	0.0344857	-0.423786	0.00377804	-0.415946	0.00458008	-0.218539	0.154949	-0.272385	0.0735698	-0.202189	0.189274	-0.297104	0.0498166	-0.251128	0.100353	0.0647835	0.67785	0.064686	0.678309	-0.155664	0.314941
1417871_at	Hsd17b7	blue	1417871_at	0.21506	0.161845	0.0112952	0.942341	0.340529	0.0231391	0.45777	0.00154415	-0.0151693	0.922616	0.0128742	0.934297	-0.151987	0.326695	0.314523	0.0371072	0.155698	0.314836	0.03477	0.823749	-0.0504139	0.746635	-0.13985	0.367385	-0.0492063	0.752512	-0.162589	0.293533	-0.13915	0.369818	-0.0271289	0.86206	-0.0458992	0.768678	-0.279896	0.0655715	-0.318165	0.0348158	-0.360902	0.0155253	-0.144633	0.351004	-0.130124	0.402058	0.159461	0.303086
1417875_at	Ddx50	brown	1417875_at	-0.313264	0.0379271	-0.135542	0.382517	-0.107456	0.489741	0.31071	0.0396357	-0.223748	0.145023	0.0242339	0.876661	0.298682	0.0485389	0.296334	0.0504503	0.118842	0.444527	-0.396075	0.00730057	-0.325057	0.0307948	-0.227068	0.138944	-0.0923564	0.553141	-0.134739	0.38538	-0.118842	0.444527	0.199699	0.194936	0.180587	0.242346	0.0113165	0.942232	-0.12185	0.43297	-0.141353	0.362187	-0.0286253	0.85453	-0.060173	0.699674	-0.441176	0.00242061
1417876_at	Fcgr1	grey	1417876_at	-0.406588	0.00572633	0.0474398	0.761135	-0.22929	0.134982	-0.749626	4.83135e-10	-0.153969	0.320328	-0.0984501	0.527101	-0.16711	0.280071	-0.32286	0.032033	-0.357277	0.0167003	-0.159488	0.303002	0.0142965	0.927057	0.13985	0.367385	-0.18547	0.22956	0.0873166	0.57512	0.0699511	0.653693	-0.0693295	0.656581	-0.0383747	0.805807	0.208979	0.174424	0.386612	0.00902099	0.404511	0.00601176	0.282486	0.0629772	0.251974	0.0991615	-0.0402449	0.796536
1417879_at	Nenf	yellow	1417879_at	-0.0337306	0.828939	0.136295	0.379846	-0.115023	0.459432	0.0671195	0.666889	0.14335	0.355354	0.308982	0.040827	0.363711	0.0146633	-0.0159156	0.918822	0.120346	0.438728	-0.285718	0.0598546	-0.410835	0.00517867	-0.335338	0.0255089	-0.381538	0.0100778	-0.390666	0.00824568	-0.365551	0.0141207	-0.195931	0.203727	-0.180587	0.242346	0.188609	0.221586	0.0594208	0.703257	0.043609	0.779929	0.433899	0.00292541	0.40015	0.00665115	-0.165536	0.284714
1417891_at	Tce1	turquoise	1417891_at	0.513025	0.000284013	-0.0993977	0.523106	0.0227019	0.884404	0.40875	0.00544163	0.0561265	0.719024	0.0848186	0.586158	0.441595	0.00239399	0.519152	0.000230558	0.3129	0.0381673	-0.0967512	0.534301	-0.146727	0.343975	-0.216541	0.158881	0.0128693	0.934322	-0.246895	0.106473	-0.225649	0.141519	0.0452149	0.772035	-0.00752446	0.961572	-0.318372	0.0346888	-0.467845	0.00116074	-0.392481	0.00791755	-0.177778	0.249913	-0.148928	0.336677	-0.389541	0.00845501
1417900_a_at	Vldlr	turquoise	1417900_a_at	-0.51776	0.000241839	0.0135542	0.930835	0.0189183	0.903572	-0.325039	0.0308044	0.250294	0.101537	-0.133286	0.390585	0.00151231	0.992274	-0.0189472	0.903425	0.0932682	0.549207	0.107333	0.490241	0.0210685	0.892672	-0.0631579	0.685517	0.373211	0.0120398	0.250659	0.101018	0.174502	0.258936	0.311983	0.0387769	0.310008	0.0401166	-0.0309319	0.842948	-0.0150433	0.923258	-0.0421053	0.787341	-0.221469	0.149306	-0.240692	0.115946	0.317403	0.035285
1417911_at	Ccna2	turquoise	1417911_at	0.397919	0.00700039	0.152862	0.323876	0.236857	0.122109	-0.132731	0.392587	-0.167621	0.278576	-0.104509	0.501817	-0.0930072	0.550332	-0.0287997	0.853653	-0.152689	0.324431	0.114892	0.459949	0.192626	0.21166	0.246617	0.106885	0.0408791	0.793399	0.19571	0.204252	0.220384	0.151378	0.0263753	0.865857	0.00376223	0.980781	0.159941	0.301609	0.0812336	0.60216	0.195489	0.204777	-0.0625237	0.688516	-0.00300865	0.98463	0.0394856	0.800297
1417914_at	Rap2b	red	1417914_at	0.129385	0.404765	0.0451808	0.772202	0.0416202	0.789736	0.0701361	0.652834	-0.0485419	0.755752	-0.0151462	0.922734	0.145182	0.349153	0.314523	0.0371072	0.0105303	0.94624	-0.245657	0.108315	-0.187359	0.224739	-0.171429	0.267592	-0.24376	0.111184	-0.17087	0.269187	-0.114329	0.462172	-0.0173324	0.911622	-0.0451467	0.77237	-0.299511	0.0478774	-0.345243	0.021148	-0.266165	0.0807521	0.0399247	0.798121	0.0361038	0.817099	-0.432823	0.00300736
1417915_at	Rap2b	grey	1417915_at	0.0185045	0.905672	0.323796	0.0315006	0.245938	0.107896	-0.0113123	0.942254	-0.0735712	0.636971	0.212804	0.166434	-0.460499	0.00143063	-0.389554	0.00845252	-0.17751	0.250643	0.127742	0.410827	0.055681	0.721166	0.115789	0.45642	0.0711599	0.64809	0.133233	0.390776	0.14592	0.346675	-0.097212	0.532344	-0.0428894	0.783474	0.182574	0.237088	0.275291	0.0703894	0.196992	0.201223	0.0903956	0.561646	0.0737119	0.636324	0.407005	0.00567038
1417923_at	Pak3	green	1417923_at	-0.0742364	0.633917	-0.0391567	0.801928	-0.0158914	0.918945	0.453999	0.00171399	0.056885	0.715384	0.0689151	0.658509	0.335733	0.0253219	0.395617	0.00737686	0.221136	0.14994	-0.201061	0.191825	-0.294959	0.0515973	-0.249624	0.102496	-0.110525	0.477327	-0.222808	0.146779	-0.203084	0.187268	-0.0271289	0.86206	-0.0255832	0.869851	0.0611094	0.695221	-0.0849944	0.585378	-0.112782	0.468303	0.106215	0.494808	0.11132	0.474138	-0.36752	0.0135589
1417924_at	Pak3	brown	1417924_at	-0.156996	0.310749	0.0692772	0.656824	-0.206588	0.179556	-0.0173455	0.911556	-0.0819144	0.599107	-0.431666	0.00309769	-0.325903	0.0303282	0.080336	0.606195	-0.160211	0.30078	-0.118671	0.445186	0.0639579	0.68174	0.114286	0.462341	0.183199	0.235449	0.315394	0.0365487	0.259496	0.0890435	0.263753	0.0836787	0.278405	0.0671025	0.0528106	0.735011	0.135389	0.383061	0.0977444	0.530087	-0.149153	0.335938	-0.139902	0.367203	-0.0523944	0.737025
1417932_at	Il18	green	1417932_at	-0.198376	0.197991	0.0165663	0.915514	0.367015	0.0137012	-0.165913	0.283596	0.0766051	0.623091	0.130257	0.401572	0.082421	0.596839	-0.109894	0.479868	0.169989	0.271712	0.176117	0.25446	-0.0233258	0.88125	-0.0781955	0.615865	0.0529914	0.734136	-0.127211	0.412794	-0.157954	0.307757	-0.0633008	0.684841	-0.0571859	0.713941	0.0626182	0.688068	-0.00977811	0.950075	-0.0526316	0.735877	-0.0218456	0.888737	-0.0263257	0.866107	0.432064	0.00306638
1417934_at	Dnajc4	brown	1417934_at	-0.0928865	0.550852	-0.0421687	0.787028	0.223236	0.145978	0.233033	0.128495	0.0743297	0.633489	0.246125	0.107616	0.406056	0.00579835	0.0674519	0.665335	0.209853	0.172574	0.136812	0.378018	-0.0797592	0.608794	-0.117293	0.450539	-0.0242246	0.876708	-0.194204	0.207846	-0.14968	0.334206	-0.13037	0.40116	-0.158014	0.307572	-0.0226331	0.884752	-0.176758	0.252699	-0.153383	0.322201	0.0225989	0.884925	0.0210606	0.892712	-0.104029	0.503794
1417935_at	Mkrn2	grey	1417935_at	0.374752	0.0116542	0.00451808	0.97692	0.15286	0.323882	-0.294119	0.0523079	-0.120596	0.437767	-0.0340789	0.827199	-0.288095	0.0576369	-0.165977	0.283407	-0.10079	0.517264	-0.00680282	0.965255	0.157261	0.30992	0.150376	0.33193	0.224835	0.143012	0.188182	0.222659	0.162467	0.293903	0.25245	0.0984973	0.227239	0.138637	-0.175784	0.25538	-0.15645	0.312465	-0.0556391	0.721367	-0.427873	0.00341059	-0.383603	0.00963563	0.244507	0.110048
1417936_at	Ccl9	green	1417936_at	-0.229849	0.133998	-0.00903615	0.953859	-0.320854	0.0331986	-0.480394	0.000802257	-0.271531	0.0745257	-0.174938	0.257722	0.0302462	0.846388	-0.464585	0.00127441	-0.325686	0.0304471	0.063493	0.683934	0.247555	0.105501	0.356391	0.0169987	-0.0613186	0.694228	0.19044	0.217022	0.176758	0.252699	-0.0904298	0.561497	-0.0948082	0.542593	0.255754	0.0939733	0.337721	0.0243974	0.410526	0.00521693	0.096422	0.535701	0.0872509	0.57541	-0.0531537	0.733351
1417937_at	Dact1	red	1417937_at	0.184826	0.23122	0.14985	0.333651	-0.177832	0.249767	0.210408	0.171407	-0.2374	0.121222	-0.27566	0.0699936	-0.188283	0.222406	0.104588	0.501488	-0.160963	0.298476	-0.289498	0.0563595	-0.00601957	0.969254	0.0962406	0.536474	-0.147619	0.341006	-0.0406474	0.794545	-0.0135389	0.930913	0.123587	0.426374	0.0797592	0.608794	-0.246701	0.106761	-0.23317	0.128261	-0.0947368	0.542898	-0.180038	0.243813	-0.143663	0.35429	-0.394856	0.00750507
1417939_at	Rad51ap1	grey	1417939_at	-0.0550034	0.724426	-0.138554	0.371898	-0.483551	0.000729229	-0.112369	0.46995	0.0394403	0.800522	0.0681578	0.662039	0.201137	0.191651	-0.29406	0.0523581	-0.0955246	0.539528	-0.0952394	0.540747	-0.0398796	0.798345	-0.00601504	0.969277	-0.0333089	0.831046	-0.063982	0.681626	-0.0248214	0.873695	0.0218539	0.888695	0.0082769	0.957733	-0.275369	0.0703057	-0.145167	0.349202	-0.0601504	0.699781	-0.162712	0.293162	-0.16698	0.280454	-0.331072	0.0276036
1417955_at	2600016J21Rik	black	1417955_at	0.479367	0.000827374	-0.214609	0.162755	-0.258045	0.0909305	-0.0920065	0.554655	-0.223748	0.145023	0.0507397	0.745051	0.119473	0.44209	-0.109894	0.479868	-0.203084	0.187268	0.136056	0.380692	0.31678	0.0356734	0.266165	0.0807521	-0.211966	0.168162	-0.0587129	0.706635	0.00752163	0.961586	-0.198945	0.196673	-0.276148	0.0694734	-0.179556	0.245106	-0.116585	0.453303	0.0451128	0.772536	-0.0150659	0.923142	0.0255735	0.869899	-0.182241	0.237962
1417956_at	Cidea	red	1417956_at	-0.0531821	0.733214	0.0331326	0.831928	-0.183129	0.235632	-0.33786	0.0243339	0.136524	0.379037	0.249912	0.102083	0.00907387	0.953667	-0.537342	0.000120796	-0.157202	0.310106	0.126986	0.413631	0.0955606	0.539374	0.130827	0.399491	-0.19304	0.210655	-0.0602183	0.699458	-0.0729598	0.639783	-0.329315	0.028506	-0.296464	0.050343	0.533387	0.000139527	0.615269	4.36249e-06	0.550376	7.40062e-05	0.531074	0.000151653	0.527266	0.000173704	0.24147	0.114725
1417957_a_at	Tspan1	grey	1417957_a_at	0.0397044	0.799213	-0.0534639	0.731852	0.104429	0.502145	0.0535447	0.731462	0.61815	3.78061e-06	0.355178	0.0174143	0.369004	0.013148	-0.0303155	0.84604	0.353516	0.0179971	-0.0143615	0.926726	-0.230248	0.133298	-0.333835	0.0262316	-0.21348	0.165049	-0.384645	0.00941891	-0.421211	0.00402688	-0.194424	0.207319	-0.199398	0.195628	0.414186	0.00477911	0.28883	0.0569645	0.153383	0.322201	0.599624	9.22643e-06	0.616021	4.20314e-06	0.104789	0.500663
1417963_at	Pltp	blue	1417963_at	0.371546	0.0124685	-0.237199	0.12155	-0.0264856	0.865301	0.125943	0.417518	-0.43536	0.0028173	-0.155248	0.316258	-0.0068054	0.965242	-0.0545679	0.726525	-0.130124	0.402058	0.0725634	0.641609	0.252822	0.0979799	0.282707	0.0627603	0.0598046	0.701428	0.128717	0.407225	0.136141	0.380391	0.055765	0.720762	0.0105342	0.94622	0.0943046	0.544751	0.0661903	0.671241	0.103759	0.50491	-0.158946	0.304679	-0.178263	0.248597	-0.0440416	0.7778
1417965_at	Plekha1	grey	1417965_at	-0.08378	0.590774	-0.183735	0.234049	0.182372	0.237617	-0.160634	0.299481	-0.0394403	0.800522	0.289292	0.0565456	0.102837	0.508731	-0.10383	0.504616	0.0669425	0.667717	-0.188211	0.222586	-0.199398	0.195628	-0.144361	0.351924	-0.340659	0.0230823	-0.36959	0.0129887	-0.369312	0.0130641	-0.112284	0.470288	-0.116629	0.453132	0.431538	0.00310784	0.356525	0.0169532	0.314286	0.0372607	0.378908	0.0106657	0.36856	0.0132699	0.300698	0.046944
1417968_a_at	Mbd1	yellow	1417968_a_at	-0.0450226	0.772979	-0.0391567	0.801928	-0.178589	0.247714	-0.113123	0.466949	-0.316281	0.0359866	-0.372596	0.0121967	-0.161817	0.295873	-0.0439574	0.778215	-0.22264	0.147094	0.0219202	0.88836	0.288939	0.0568656	0.335338	0.0255089	0.21348	0.165049	0.280768	0.064689	0.275291	0.0703894	0.216278	0.159406	0.186607	0.226651	-0.142589	0.357951	-0.0195562	0.900336	0.0902256	0.562386	-0.369116	0.0131175	-0.343738	0.0217674	-0.135162	0.383869
1417978_at	Eif4e3	lightcyan	1417978_at	0.254837	0.0952128	0.0218374	0.888779	0.011351	0.942057	0.196833	0.201597	-0.151693	0.327646	-0.0537689	0.730379	0.11796	0.447944	0.323618	0.0316013	0.0458819	0.768762	-0.040061	0.797447	-0.0120391	0.938551	-0.0210526	0.892752	-0.0885713	0.569612	-0.104629	0.501319	-0.0684468	0.660691	0.00226074	0.98845	-0.0474041	0.761309	-0.366656	0.013803	-0.425724	0.00359974	-0.294737	0.0517843	-0.237289	0.121404	-0.209853	0.172574	-0.164776	0.28697
1417979_at	Tnmd	tan	1417979_at	-0.26999	0.0762742	-0.106175	0.494972	-0.102915	0.508406	-0.161388	0.297178	0.034131	0.826938	0.0742162	0.634009	-0.179209	0.246039	-0.483532	0.000729665	-0.0827379	0.595422	0.170826	0.26931	0.165538	0.284707	0.159398	0.303279	-0.074945	0.63067	0.0338728	0.828228	-0.0060173	0.969265	-0.207988	0.176537	-0.162528	0.293718	0.29423	0.0522133	0.375329	0.0115124	0.267669	0.0789679	0.201884	0.189962	0.178263	0.248597	0.422952	0.00385721
1417982_at	Insig2	purple	1417982_at	0.145631	0.347641	-0.0421687	0.787028	-0.221722	0.148826	-0.0128206	0.93457	-0.0948083	0.542592	-0.264301	0.0830077	-0.139133	0.369879	0.100799	0.517226	-0.122602	0.430107	-0.225249	0.142251	0.00300978	0.984624	0.0451128	0.772536	0.00151404	0.992265	0.208506	0.175431	0.185784	0.228753	0.223814	0.144901	0.213695	0.164611	-0.0135799	0.930704	0.0458819	0.768762	0.0270677	0.862368	-0.0346517	0.824339	-0.0406168	0.794696	-0.203503	0.186334
1417984_at	Ube2v2	brown	1417984_at	-0.110662	0.476775	-0.161898	0.295628	-0.378366	0.0107905	0.0377076	0.809121	-0.0728128	0.64046	-0.090877	0.559552	-0.186014	0.228164	-0.134904	0.38479	-0.157954	0.307757	-0.115648	0.456976	0.0684726	0.660571	0.117293	0.450539	-0.00681318	0.965202	0.181408	0.240164	0.185032	0.230688	0.0783725	0.615063	0.0985704	0.526594	-0.0875146	0.574249	0.0684468	0.660691	0.0300752	0.847246	-0.0602638	0.699242	-0.0684468	0.660691	-0.232358	0.129648
1417986_at	Nrarp	turquoise	1417986_at	0.501587	0.000414242	0.154368	0.319056	-0.147563	0.341193	-0.273003	0.0728849	-0.0735712	0.636971	0.392286	0.00795234	0.181477	0.23998	-0.170525	0.270174	-0.0812336	0.60216	-0.362817	0.0149332	-0.24906	0.103309	-0.109774	0.480348	-0.152161	0.326134	0.0700038	0.653448	0.114329	0.462172	0.198945	0.196673	0.184349	0.232454	-0.00377218	0.98073	-0.0361038	0.817099	0.0586466	0.706952	0.0421846	0.78695	0.0466341	0.765077	-0.165536	0.284714
1418001_at	Itm2b	grey	1418001_at	-0.0147161	0.924922	-0.360693	0.0155912	0.162697	0.293207	0.313727	0.0376241	0.178998	0.246608	-0.152976	0.323507	-0.105106	0.499359	-0.123536	0.42657	0.0616773	0.692526	0.689352	5.90502e-08	0.580136	2.20414e-05	0.38797	0.00875462	0.00454212	0.976798	0.00150546	0.992309	0	1	-0.482292	0.00075762	-0.48608	0.000675062	0.137307	0.376272	0.169237	0.273881	0.0857143	0.58219	0.122787	0.429405	0.190297	0.217377	0.18376	0.233985
1418006_at	Zc3h18	blue	1418006_at	-0.0580632	0.709741	-0.252259	0.098763	0.208858	0.174681	0.327302	0.0295701	0.349653	0.0194158	-0.0901197	0.562847	-0.136864	0.377835	0.258439	0.090415	0.202332	0.188953	0.187455	0.224494	-0.00150489	0.992312	-0.0887218	0.568953	-0.336874	0.0247879	-0.469703	0.00110005	-0.503197	0.000393171	-0.553882	6.46062e-05	-0.528969	0.000163508	0.118447	0.446057	0.0406168	0.794696	-0.075188	0.629559	0.437666	0.00265372	0.446785	0.00208517	-0.100233	0.519598
1418011_a_at	Sh3glb1	grey	1418011_a_at	-0.498819	0.000452851	-0.256024	0.0936103	0.0401068	0.79722	0.0769234	0.621642	0.232849	0.128808	-0.00530116	0.972922	-0.0279778	0.857787	-0.00227366	0.988384	0.166228	0.282667	0.189723	0.218802	0.0729872	0.639657	-0.00150376	0.992317	0.155189	0.316445	-0.111404	0.473802	-0.175254	0.256846	-0.102487	0.510185	-0.0865313	0.57858	0.196154	0.2032	0.113577	0.465148	0.0586466	0.706952	-0.0188324	0.904007	0.00150433	0.992315	0.154905	0.317346
1418015_at	Pum2	brown	1418015_at	-0.133975	0.388111	-0.244729	0.109712	-0.108969	0.483599	0.284315	0.061195	-0.147142	0.34259	-0.389257	0.00850853	-0.156524	0.312231	0.284965	0.0605708	0.0338473	0.828355	0.0219202	0.88836	0.122649	0.429932	0.0962406	0.536474	0.222564	0.147237	0.153557	0.321645	0.109064	0.483218	0.230596	0.132691	0.201655	0.190478	-0.195399	0.20499	-0.191801	0.213673	-0.206015	0.180801	-0.384181	0.00951474	-0.380594	0.0102855	-0.120735	0.437236
1418016_at	Pum2	grey	1418016_at	0.0416714	0.789483	0.213856	0.164282	-0.0181616	0.907412	-0.312973	0.038119	0.175964	0.254882	0.386985	0.00894715	0.14367	0.354268	-0.328923	0.0287108	-0.0255735	0.869899	-0.315953	0.0361933	-0.361926	0.0152062	-0.230075	0.133601	-0.287668	0.0580312	-0.211517	0.169092	-0.209101	0.174165	-0.103241	0.507057	-0.0534236	0.732047	0.525088	0.000187573	0.522753	0.000203539	0.442105	0.00236195	0.602638	8.01578e-06	0.566378	3.92376e-05	0.0759338	0.626151
1418018_at	Cpd	greenyellow	1418018_at	-0.195972	0.203629	-0.189006	0.220591	0.35415	0.0177728	0.291102	0.0549253	0.139558	0.368399	-0.187813	0.223591	-0.277509	0.0680355	0.0462311	0.767051	0.0534035	0.732144	0.368864	0.0131863	0.263356	0.0841688	0.147368	0.341838	-0.19304	0.210655	-0.257433	0.0917358	-0.262505	0.0852258	-0.396384	0.00724954	-0.416102	0.00456273	0.115429	0.457837	0.0714554	0.646723	0.0195489	0.900373	0.178531	0.247869	0.234675	0.125724	0.211855	0.16839
1418019_at	Cpd	yellow	1418019_at	0.0598116	0.701394	-0.0466868	0.764819	-0.227019	0.139031	0.0889898	0.56778	-0.0887406	0.568871	0.0159035	0.918883	0.102837	0.508731	0.115199	0.458741	-0.0165476	0.915609	-0.284962	0.0605737	-0.120391	0.438554	-0.0330827	0.832177	-0.0317948	0.838623	-0.0263455	0.866007	-0.0270779	0.862317	0.196685	0.201947	0.156509	0.31228	0.0686537	0.659726	0.0676946	0.664201	0.102256	0.511147	0.027872	0.858319	0.0361038	0.817099	-0.345499	0.0210439
1418021_at	C4b	green	1418021_at	-0.242088	0.113761	0.169428	0.273328	0.0590251	0.705145	-0.340876	0.0229873	-0.0409572	0.793012	0.271116	0.0749931	0.0128546	0.934397	-0.526731	0.00017702	-0.104551	0.501644	-0.11716	0.45106	-0.112114	0.470963	-0.00601504	0.969277	-0.207423	0.177751	-0.118931	0.444181	-0.0955246	0.539528	-0.0783725	0.615063	-0.055681	0.721166	0.170503	0.270237	0.241444	0.114764	0.240602	0.116088	0.220716	0.150742	0.188041	0.223016	0.219449	0.15318
1418022_at	Narg1	brown	1418022_at	-0.39056	0.00826519	-0.173946	0.260487	0.0211885	0.892064	-0.0527906	0.735108	0.165346	0.285278	0.0764882	0.623623	-0.133083	0.391315	-0.129599	0.403983	0.124107	0.424413	0.0483756	0.756563	-0.0285929	0.854693	-0.111278	0.474306	-0.0143834	0.926615	-0.150546	0.331376	-0.203836	0.185593	-0.0851547	0.584667	-0.0353649	0.820781	0.14108	0.36313	0.157954	0.307757	0.0406015	0.794772	0.0587572	0.706424	0.0518992	0.739424	0.499645	0.00044101
1418023_at	Narg1	blue	1418023_at	-0.0909195	0.559368	-0.0286145	0.854584	0.174805	0.258092	0.183259	0.235292	-0.0925329	0.552379	-0.308982	0.040827	-0.458987	0.00149259	0.080336	0.606195	-0.0804814	0.605541	0.334094	0.0261058	0.361174	0.0154401	0.267669	0.0789679	0.146105	0.346054	0.246142	0.10759	0.248966	0.103445	-0.079126	0.611653	-0.0466516	0.764991	-0.267071	0.0796744	-0.189545	0.219246	-0.2	0.194246	-0.314878	0.0368785	-0.277548	0.0679949	0.246785	0.106636
1418024_at	Narg1	blue	1418024_at	-0.270427	0.075775	-0.0707832	0.649834	0.139239	0.36951	0.474361	0.000960045	0.066745	0.668642	-0.364265	0.014498	-0.0166354	0.915163	0.57751	2.46638e-05	0.268522	0.0779697	-0.0143615	0.926726	-0.0632054	0.685292	-0.172932	0.263333	0.179414	0.245488	0.019571	0.900261	-0.0112824	0.942406	0.255464	0.0943638	0.225734	0.141364	-0.450399	0.00189126	-0.559609	5.15552e-05	-0.569925	3.39138e-05	-0.440679	0.00245248	-0.427228	0.00346639	-0.0698591	0.65412
1418025_at	Bhlhe40	red	1418025_at	-0.00888796	0.954615	-0.0933736	0.548753	0.019675	0.899734	0.419308	0.00421974	-0.0538511	0.729982	-0.348362	0.0199102	0.00453693	0.976824	0.397891	0.00700486	0.100038	0.520417	-0.03477	0.823749	0.013544	0.930887	-0.0661654	0.671358	0.12945	0.404527	0.0519383	0.739235	0.0699511	0.653693	0.249435	0.102767	0.200151	0.193901	-0.468505	0.00113885	-0.548326	8.0057e-05	-0.466165	0.00121813	-0.508475	0.000330616	-0.481384	0.000778696	-0.143515	0.354793
1418028_at	Dct	grey	1418028_at	0.26948	0.0768599	0.411145	0.00514056	-0.395771	0.0073512	-0.0520364	0.738759	-0.122113	0.431969	-0.240067	0.116934	-0.155012	0.317007	-0.145514	0.348035	-0.200827	0.192356	-0.380202	0.010373	-0.128668	0.407404	0.0330827	0.832177	-0.466324	0.0012126	-0.238615	0.119254	-0.233923	0.126988	-0.164281	0.288449	-0.158766	0.305235	-0.239911	0.117182	-0.104551	0.501644	-0.00902256	0.953929	0.222976	0.146464	0.199323	0.195801	-0.365242	0.0142107
1418032_at	Itfg2	grey	1418032_at	-0.514773	0.00026773	-0.239458	0.117903	0.19448	0.207184	0.165913	0.283596	0.362547	0.0150155	0.289292	0.0565456	0.0657856	0.67314	-0.0371365	0.81196	0.313652	0.0376731	-0.0302347	0.846445	-0.220467	0.151219	-0.33985	0.0234385	0.00908424	0.953614	-0.301844	0.0460562	-0.283565	0.0619209	0.0715902	0.6461	0.089541	0.565371	-0.216523	0.158917	-0.228657	0.136101	-0.302256	0.045741	-0.136347	0.379663	-0.130876	0.399311	0.24071	0.115917
1418038_s_at	Dusp19	brown	1418038_s_at	0.349253	0.0195677	-0.0150603	0.923171	0.158914	0.304778	-0.26697	0.0797942	0.0166863	0.914905	0.424093	0.00374936	0.133083	0.391315	-0.189472	0.219428	-0.0955246	0.539528	0.154197	0.319599	0.0699774	0.65357	0.0781955	0.615865	-0.0287668	0.853819	-0.0534438	0.731949	-0.000752163	0.996157	-0.188395	0.222123	-0.209932	0.172407	0.227085	0.138912	0.209101	0.174165	0.275188	0.0705008	0.241808	0.114196	0.247461	0.105638	-0.0205021	0.895541
1418042_a_at	Abcc5	turquoise	1418042_a_at	0.599792	9.15498e-06	-0.16491	0.286573	-0.324638	0.0310277	0.0263953	0.865756	-0.136524	0.379037	0.169637	0.272724	0.220041	0.152036	0.205387	0.182173	-0.0127868	0.934742	-0.226005	0.14087	-0.102333	0.510827	-0.0255639	0.869948	-0.271013	0.0751099	-0.263455	0.0840463	-0.267018	0.0797371	-0.195178	0.205517	-0.234763	0.125576	0.036213	0.816555	-0.0443776	0.776148	0.0300752	0.847246	0.252354	0.0986301	0.239188	0.118335	-0.56267	4.56069e-05
1418043_at	Abcc5	blue	1418043_at	-0.288349	0.0574043	0.425452	0.0036243	-0.532739	0.000142833	-0.3997	0.00672038	-0.242709	0.112798	-0.336245	0.0250811	-0.350856	0.0189643	-0.492626	0.000551049	-0.470854	0.00106388	-0.279671	0.0658004	0.106847	0.492223	0.24812	0.104673	-0.0121123	0.938178	0.335717	0.0253294	0.352012	0.0185389	0.328562	0.0289005	0.318285	0.0347425	-0.210488	0.17124	0.0383603	0.805879	0.198496	0.197713	-0.265914	0.0810536	-0.238436	0.119543	0.0174648	0.91095
1418048_at	1110059G10Rik	yellow	1418048_at	-0.340438	0.023179	-0.0730423	0.639403	0.215668	0.160623	-0.287332	0.0583422	0.0546096	0.726324	-0.00378654	0.980657	-0.0672979	0.666055	-0.0341049	0.827069	0.000752163	0.996157	0.309906	0.0401865	0.147479	0.341469	0.0511278	0.743166	0.243003	0.112345	0.178397	0.248233	0.148176	0.33916	-0.0263753	0.865857	-0.00300978	0.984624	0.0701626	0.652711	0.0443776	0.776148	0.00601504	0.969277	-0.083616	0.591505	-0.100038	0.520417	0.350814	0.0189799
1418050_at	Gpld1	brown	1418050_at	0.560743	4.92736e-05	-0.14006	0.366654	-0.0234587	0.880578	-0.117648	0.44916	0.0750882	0.630015	0.35442	0.017678	0.390176	0.00833624	-0.226608	0.139774	0.0669425	0.667717	0.00755868	0.961397	-0.0639579	0.68174	-0.0481203	0.75781	-0.141563	0.361467	-0.148288	0.338791	-0.136141	0.380391	-0.104748	0.500831	-0.124154	0.424236	0.476804	0.000893123	0.370816	0.0126605	0.360902	0.0155253	0.353296	0.0180756	0.342234	0.0224017	0.147312	0.342027
1418051_at	Ephb6	grey	1418051_at	-0.108477	0.485593	-0.0466868	0.764819	-0.0544847	0.726926	-0.353697	0.017933	0.0591604	0.704499	0.0916343	0.556266	-0.217017	0.157939	-0.425175	0.00364955	-0.182023	0.238537	0.086169	0.580179	0.103838	0.504587	0.108271	0.48643	0.0552624	0.723179	0.169364	0.273512	0.160963	0.298476	-0.0519971	0.73895	0.00752446	0.961572	0.298757	0.0484786	0.436254	0.00275282	0.342857	0.0221371	0.186818	0.226113	0.16698	0.280454	0.274881	0.0708325
1418053_at	Sncb	turquoise	1418053_at	0.32951	0.0284045	-0.104669	0.501157	-0.0923212	0.553293	0.523381	0.000199129	0.0621943	0.690076	0.0825466	0.596277	0.31078	0.0395883	0.351659	0.0186678	0.203836	0.185593	-0.204084	0.185042	-0.20918	0.173998	-0.196992	0.201223	-0.24376	0.111184	-0.304855	0.0437883	-0.251974	0.0991615	-0.0776189	0.61848	-0.102333	0.510827	-0.162958	0.29242	-0.279052	0.0664344	-0.243609	0.111415	0.0670434	0.667245	0.0857465	0.582047	-0.492051	0.000561067
1418060_a_at	Mapk7	purple	1418060_a_at	0.0424728	0.785528	0.181476	0.239983	-0.0771866	0.620444	-0.131222	0.398052	0.106185	0.494929	0.344575	0.0214209	0.277509	0.0680355	-0.066694	0.66888	0.0308387	0.843416	-0.275136	0.0705567	-0.303988	0.0444321	-0.198496	0.197713	-0.269499	0.0768381	-0.258939	0.0897648	-0.232418	0.129544	-0.109269	0.482386	-0.122649	0.429932	0.0724259	0.642243	-0.0105303	0.94624	0.0451128	0.772536	0.345763	0.020937	0.324182	0.0312829	-0.394097	0.00763492
1418067_at	Cfl2	blue	1418067_at	0.251704	0.0995405	-0.197289	0.200527	0.139995	0.36688	-0.296381	0.0504109	-0.157003	0.31073	0.124956	0.421217	-0.159549	0.302815	-0.335744	0.0253168	-0.023317	0.881294	0.03477	0.823749	0.0654628	0.674656	0.0421053	0.787341	0.0567765	0.715904	0.0504329	0.746542	0.0383603	0.805879	0.165788	0.283967	0.170805	0.269371	-0.0158432	0.91919	0.0406168	0.794696	0.0150376	0.923286	-0.250095	0.101822	-0.252727	0.098112	0.590006	1.42977e-05
1418070_at	Cdyl	brown	1418070_at	-0.154884	0.317414	0.307982	0.0415291	-0.139995	0.36688	-0.116893	0.452099	0.128939	0.406405	-0.164336	0.288284	-0.301706	0.0461625	-0.0560836	0.71923	-0.106807	0.492387	-0.0695399	0.655603	0.0428894	0.783474	0.0300752	0.847246	0.554896	6.20992e-05	0.559278	5.22393e-05	0.514479	0.00027041	0.573475	2.92497e-05	0.578631	2.35114e-05	-0.122973	0.4287	-0.0541557	0.728512	-0.0195489	0.900373	-0.461771	0.00138027	-0.444528	0.00221488	0.185279	0.230053
1418071_s_at	Cdyl	brown	1418071_s_at	-0.102357	0.510725	0.00150603	0.992306	-0.0764299	0.623889	0.0196079	0.900074	-0.458872	0.00149737	-0.376382	0.0112575	-0.181477	0.23998	0.0598731	0.701102	-0.289583	0.0562829	0.144371	0.35189	0.361926	0.0152062	0.410526	0.00521693	0.446642	0.00209318	0.5653	4.10015e-05	0.605491	7.00527e-06	0.345894	0.0208844	0.309255	0.0406368	-0.329689	0.028312	-0.214366	0.163246	-0.087218	0.575554	-0.617704	3.86587e-06	-0.596465	1.06737e-05	-0.350055	0.019264
1418078_at	Psme3	brown	1418078_at	-0.126617	0.415004	0.0903615	0.561794	-0.429823	0.0032464	-0.0475115	0.760784	-0.0750882	0.630015	-0.31504	0.0367744	-0.201137	0.191651	0.0833676	0.592612	-0.179767	0.24454	-0.129254	0.40525	0.0609481	0.695988	0.108271	0.48643	0.295995	0.0507311	0.399699	0.00672054	0.345243	0.021148	0.316504	0.0358459	0.333333	0.0264762	0.0822336	0.597677	0.159458	0.303094	0.16391	0.28956	-0.158192	0.307016	-0.180519	0.242527	-0.0766932	0.62269
1418082_at	Nmt1	purple	1418082_at	-0.165447	0.284976	-0.0331326	0.831928	0.0234587	0.880578	-0.0942689	0.544905	-0.136524	0.379037	-0.164336	0.288284	-0.274485	0.0712615	-0.194777	0.206474	-0.151185	0.329296	-0.0982629	0.527892	0.0361174	0.817031	0.129323	0.404993	-0.152918	0.323695	-0.123448	0.426903	-0.155698	0.314836	-0.107762	0.488495	-0.0850264	0.585236	0.408905	0.00542174	0.516736	0.000250456	0.419549	0.0041949	0.318645	0.0345226	0.315156	0.0367003	0.044801	0.774068
1418085_at	Prkcz	brown	1418085_at	0.343717	0.0217764	-0.129518	0.404278	0.158914	0.304778	-0.178734	0.247321	-0.0546096	0.726324	0.349119	0.0196189	0.306999	0.0422289	-0.0515363	0.741184	0.0180519	0.907969	0.260019	0.088371	0.154251	0.319426	0.0902256	0.562386	0.0855432	0.582946	0.106135	0.495136	0.133885	0.388434	-0.0866619	0.578004	-0.123401	0.427079	0.199171	0.196151	0.105303	0.498548	0.130827	0.399491	0.116008	0.455564	0.110568	0.477155	0.100992	0.516418
1418086_at	Ppp1r14a	green	1418086_at	-0.0909924	0.559051	-0.0722892	0.642873	0.326908	0.0297819	-0.0618404	0.691753	0.00986006	0.949657	0.249154	0.103172	0.113423	0.465755	-0.188714	0.221323	0.143663	0.35429	0.202573	0.188412	0.0391272	0.802074	-0.0225564	0.88514	-0.0719169	0.644591	-0.19872	0.197193	-0.193306	0.210012	-0.13263	0.392949	-0.149737	0.334021	0.0513017	0.742322	-0.0300865	0.847189	-0.0300752	0.847246	-0.00150659	0.992303	-0.000752163	0.996157	0.476865	0.000891518
1418092_s_at	Trip10	turquoise	1418092_s_at	0.591778	1.32054e-05	-0.17244	0.264723	0.2361	0.123354	0.0595779	0.702508	-0.0970837	0.532888	0.172666	0.264083	0.266167	0.0807504	-0.0522942	0.73751	0.148176	0.33916	-0.00226761	0.988415	-0.0812641	0.602022	-0.0736842	0.636452	-0.0885713	0.569612	-0.172375	0.264906	-0.157202	0.310106	-0.079126	0.611653	-0.0466516	0.764991	0.384763	0.0093946	0.273787	0.072022	0.207519	0.177545	0.137853	0.374353	0.140654	0.364598	0.310569	0.0397318
1418094_s_at	Car4	red	1418094_s_at	-0.008378	0.957217	0.148344	0.338606	0.0143779	0.926643	0.183259	0.235292	-0.249535	0.102623	-0.358207	0.0163921	0.145182	0.349153	0.33347	0.0264093	-0.00526514	0.973106	-0.167047	0.280257	-0.0722348	0.643124	0.00300752	0.984636	-0.00984126	0.949753	0.0745202	0.632616	0.08349	0.592066	0.0987192	0.525966	0.0887886	0.56866	-0.178801	0.247138	-0.298609	0.0485975	-0.221053	0.150099	-0.181545	0.239802	-0.188793	0.221125	-0.415358	0.00464573
1418102_at	Hes1	grey	1418102_at	-0.0898996	0.563807	-0.276356	0.069252	0.323124	0.0318817	0.163651	0.290336	0.127422	0.412011	0.123441	0.426927	0.00378078	0.980686	-0.0227366	0.884229	0.208349	0.175766	0.134545	0.386073	-0.0225734	0.885055	-0.154887	0.317403	-0.118095	0.44742	-0.189688	0.21889	-0.196314	0.20282	-0.05049	0.746265	-0.0699774	0.65357	0.0188609	0.903863	-0.109064	0.483218	-0.180451	0.242709	-0.0640302	0.681399	-0.0511471	0.743073	0.579375	2.27734e-05
1418104_at	Nrip3	blue	1418104_at	-0.204715	0.18365	0.207079	0.178494	-0.162697	0.293207	0.153093	0.323133	0.113012	0.467391	0.0863332	0.579455	0.0211724	0.892146	0.0492626	0.752238	-0.0361038	0.817099	-0.161	0.298362	-0.118134	0.44727	-0.0962406	0.536474	-0.145348	0.348595	-0.00602183	0.969242	0.0481384	0.757721	0.0399398	0.798047	0.0368698	0.813286	-0.0980768	0.52868	-0.0549079	0.724886	-0.0315789	0.839705	0.125801	0.418051	0.154945	0.317218	-0.233117	0.128352
1418105_at	Stmn4	brown	1418105_at	0.27509	0.0706066	-0.0263555	0.865957	0.0696193	0.655234	-0.144043	0.353001	0.0500588	0.748361	0.292321	0.0538557	0.293388	0.0529325	-0.20084	0.192327	0.097029	0.533121	0.0854131	0.583522	0.00376223	0.980781	-0.00300752	0.984636	-0.190012	0.218084	-0.24539	0.108716	-0.232418	0.129544	-0.202713	0.188097	-0.237773	0.120616	0.0286686	0.854312	-0.0338473	0.828355	0.0270677	0.862368	0.14614	0.345938	0.151937	0.326858	0.0774525	0.619236
1418112_at	Mrpl10	blue	1418112_at	0.291554	0.0545267	-0.307229	0.0420643	0.365501	0.0141351	0.0180996	0.907726	-0.0606773	0.697274	-0.00984501	0.949734	-0.0521748	0.738089	-0.173556	0.26158	0.0315908	0.839645	0.349211	0.0195838	0.255832	0.0938691	0.162406	0.294088	0.148376	0.338499	0.120437	0.43838	0.106807	0.492387	-0.104748	0.500831	-0.0842739	0.588577	0.319881	0.0337765	0.270779	0.0753757	0.165414	0.285076	-0.055744	0.720863	-0.0436254	0.779849	0.521666	0.000211383
1418118_at	Slc22a1	grey	1418118_at	0.323828	0.0314824	0.10241	0.510506	-0.410905	0.00517005	-0.0957772	0.53845	0.0637112	0.682904	-0.106023	0.495593	-0.280534	0.0649251	-0.276629	0.0689626	-0.254983	0.0950143	-0.273624	0.0722004	0.0647103	0.678195	0.15188	0.327043	-0.19304	0.210655	-0.0632292	0.685179	-0.0594208	0.703257	-0.055765	0.720762	-0.0474041	0.761309	0.113165	0.466779	0.264761	0.0824462	0.320301	0.0335263	0.237289	0.121404	0.283565	0.0619209	-0.391819	0.00803603
1418128_at	Adcy6	black	1418128_at	0.438716	0.002582	0.0933736	0.548753	-0.00681058	0.965216	0.463803	0.00130307	0.313247	0.0379387	0.203716	0.18586	0.148207	0.339059	-0.00833676	0.957427	0.331704	0.0272846	0.0793662	0.610568	-0.145222	0.349018	-0.23609	0.12337	-0.154432	0.31885	-0.324426	0.031146	-0.334712	0.0258078	-0.156745	0.311538	-0.163281	0.291448	-0.244437	0.110153	-0.313652	0.0376731	-0.356391	0.0169987	-0.0241055	0.87731	-0.0157954	0.919433	0.296901	0.0499828
1418129_at	Dhcr24	blue	1418129_at	-0.178561	0.247789	-0.103163	0.50738	0.101402	0.514705	0.325793	0.0303884	-0.135765	0.381724	-0.27869	0.0668081	-0.17316	0.262693	0.100799	0.517226	-0.0428733	0.783553	0.145127	0.349339	0.170053	0.271528	0.120301	0.438902	-0.366398	0.0138768	-0.175386	0.25648	-0.134637	0.385742	-0.324794	0.0309409	-0.328819	0.0287653	-0.175784	0.25538	-0.137646	0.375083	-0.16391	0.28956	0.109981	0.479514	0.112824	0.468135	0.0296142	0.849561
1418134_at	Slc25a46	brown	1418134_at	-0.155394	0.315797	-0.30497	0.0437036	-0.318584	0.0345596	0.11086	0.475981	-0.14335	0.355354	-0.23628	0.123057	-0.211724	0.168663	-0.0704835	0.651223	-0.112824	0.468135	-0.0710516	0.648591	0.0978179	0.529775	0.103759	0.50491	-0.0999266	0.520883	-0.0127964	0.934693	-0.0225649	0.885098	-0.018086	0.907796	-0.00526712	0.973095	-0.110902	0.475813	0.05566	0.721266	-0.0075188	0.961601	-0.0489643	0.753692	-0.0812336	0.60216	-0.0774525	0.619236
1418148_at	Abhd1	grey	1418148_at	-0.405568	0.00586502	0.0323796	0.835695	0.259559	0.0889624	-0.392159	0.00797504	0.212371	0.167325	0.320341	0.0335021	-0.00226847	0.988411	-0.0750308	0.630278	0.14592	0.346675	-0.0907042	0.560303	-0.20617	0.180463	-0.240602	0.116088	0.27934	0.0661388	0.0602183	0.699458	0.0060173	0.969265	0.31349	0.0377791	0.316027	0.0361464	0.0890235	0.567632	0.0142911	0.927084	-0.0135338	0.930939	-0.129567	0.404098	-0.140654	0.364598	0.391819	0.00803603
1418150_at	Mtmr4	black	1418150_at	0.466254	0.00121504	0.060994	0.695769	-0.138482	0.372151	-0.265461	0.0815982	-0.0530927	0.733647	0.213561	0.164883	0.107374	0.490074	-0.0689677	0.658264	0.00902595	0.953911	-0.0491315	0.752877	0.000752446	0.996156	-0.0511278	0.743166	0.0552624	0.723179	0.0188182	0.904079	0.0361038	0.817099	0.169556	0.272959	0.127916	0.410183	-0.497928	0.000465936	-0.436254	0.00275282	-0.294737	0.0517843	-0.367609	0.013534	-0.359534	0.0159605	0.161739	0.296111
1418154_at	BC004022	grey	1418154_at	-0.239101	0.118474	-0.0662651	0.67089	0.136968	0.377467	0.18175	0.239257	0.238917	0.118769	0.324128	0.0313133	0.269191	0.077193	0.325891	0.0303346	0.236931	0.121988	-0.259263	0.0893448	-0.449963	0.00191379	-0.407519	0.00560222	-0.273284	0.0725744	-0.490779	0.000583799	-0.455058	0.0016647	-0.155991	0.313909	-0.149737	0.334021	0.0181065	0.907692	-0.106055	0.495463	-0.115789	0.45642	0.300566	0.0470475	0.284317	0.0611927	-0.353092	0.0181485
1418156_at	Kcne4	brown	1418156_at	0.386991	0.00894595	-0.203313	0.186756	0.100645	0.517869	-0.130468	0.4008	-0.298077	0.0490252	0.0704297	0.651472	-0.199625	0.195106	-0.325133	0.0307521	-0.254231	0.0960385	0.315953	0.0361933	0.463507	0.0013141	0.43609	0.00276455	-0.306593	0.0425209	-0.127211	0.412794	-0.0707033	0.650204	-0.447627	0.00203845	-0.48307	0.000739967	0.0497928	0.749656	0.136894	0.377731	0.237594	0.120906	0.13484	0.385017	0.175254	0.256846	0.189835	0.218525
1418161_at	Jph3	grey	1418161_at	-0.235895	0.123692	-0.0986447	0.52628	0.30799	0.0415238	-0.116893	0.452099	0.297319	0.0496411	0.285505	0.0600565	0.15728	0.30986	0.253892	0.0965026	0.242196	0.113592	0.0272113	0.861645	-0.252069	0.0990286	-0.329323	0.0285017	0.135507	0.382644	-0.100866	0.516947	-0.127868	0.410361	-0.0158252	0.919281	0.020316	0.896484	0.14108	0.36313	0.032343	0.835878	-0.087218	0.575554	0.194351	0.207495	0.146672	0.344159	0.051635	0.740705
1418164_at	Stx2	grey	1418164_at	-0.0750377	0.630246	-0.496236	0.000491739	-0.140752	0.364261	0.0256411	0.869558	0.0348895	0.823152	-0.0386227	0.804576	0.390176	0.00833624	0.0363786	0.815731	0.143663	0.35429	0.063493	0.683934	-0.0165538	0.915578	-0.081203	0.602297	-0.223321	0.145819	-0.389914	0.00838514	-0.39639	0.00724858	-0.234364	0.126245	-0.268623	0.077852	0.0550739	0.724087	0.0579165	0.710442	0.00150376	0.992317	0.183804	0.233869	0.165476	0.284892	-0.164017	0.289238
1418166_at	Il12rb1	grey	1418166_at	0.245658	0.108315	-0.0271085	0.862163	0.254262	0.0959963	-0.276774	0.0688095	-0.0811559	0.602508	0.394558	0.00755585	-0.138377	0.37252	-0.334986	0.0256768	-0.116585	0.453303	0.0899483	0.563594	0.100075	0.520259	0.043609	0.779929	0.0105983	0.945893	-0.100113	0.520101	-0.0338473	0.828355	-0.0542579	0.728019	-0.0534236	0.732047	-0.0196154	0.900036	0.143663	0.35429	0.153383	0.322201	0.0210923	0.892551	0.0308387	0.843416	0.33335	0.0264683
1418170_a_at	Zcchc14	blue	1418170_a_at	-0.0614872	0.693428	0.0903615	0.561794	-0.102159	0.511551	-0.0429866	0.782995	-0.204027	0.185169	-0.132529	0.393315	0.0453693	0.771277	0.145514	0.348035	-0.0511471	0.743073	0.0453521	0.771361	0.164786	0.286943	0.123308	0.42743	0.173358	0.262137	0.188182	0.222659	0.206093	0.180632	0.218539	0.154949	0.158014	0.307572	-0.503209	0.000393011	-0.457315	0.00156382	-0.305263	0.0434882	-0.473071	0.000997162	-0.439263	0.00254531	-0.0971953	0.532414
1418171_at	Tceal8	grey60	1418171_at	-0.249737	0.102333	-0.0173193	0.911689	0.0718895	0.644718	-0.410258	0.00525031	-0.022754	0.884141	0.090877	0.559552	-0.355393	0.0173398	-0.457006	0.00157731	-0.180519	0.242527	0.138324	0.372704	0.149737	0.334021	0.135338	0.383242	-0.0666177	0.669238	0.100113	0.520101	0.0977811	0.529931	-0.119066	0.44366	-0.0677201	0.664082	0.0271597	0.861905	0.185784	0.228753	0.12782	0.410539	0.0617704	0.692085	0.0413689	0.790977	0.463956	0.00129743
1418172_at	Hebp1	brown	1418172_at	0.139876	0.367293	0.112199	0.470626	0.320097	0.0336473	-0.123681	0.426021	0.127422	0.412011	0.243853	0.111042	0.043857	0.778709	-0.0151577	0.922675	0.097029	0.533121	0.11338	0.465926	-0.0955606	0.539374	-0.100752	0.517423	-0.0590475	0.705038	-0.131728	0.396216	-0.131628	0.396576	-0.134891	0.384836	-0.142212	0.359239	0.0354585	0.820314	-0.0586687	0.706846	-0.0601504	0.699781	0.155932	0.314095	0.134637	0.385742	0.116938	0.451924
1418177_at	Gabrg2	brown	1418177_at	0.0992975	0.523528	-0.199548	0.195282	-0.211128	0.169901	0.355959	0.0171455	-0.0728128	0.64046	-0.321099	0.0330546	-0.0385639	0.804868	0.197051	0.201087	0.0451298	0.772453	-0.165535	0.284716	0.0150489	0.923229	0.0406015	0.794772	0.0211966	0.892023	0.063982	0.681626	0.0406168	0.794696	0.184627	0.231733	0.168548	0.275876	-0.0716715	0.645725	-0.0902595	0.562238	-0.103759	0.50491	-0.198117	0.198594	-0.175254	0.256846	-0.261972	0.0858927
1418180_at	Sp1	grey	1418180_at	-0.424291	0.00373089	0.0956326	0.539067	-0.205074	0.182859	-0.183259	0.235292	-0.303387	0.0448831	-0.502096	0.00040748	-0.255581	0.0942066	-0.115957	0.455764	-0.271531	0.0745261	0.141347	0.362208	0.37547	0.0114779	0.383459	0.00966597	0.207423	0.177751	0.38615	0.00911304	0.36179	0.0152483	0.182367	0.237632	0.155756	0.314651	-0.212751	0.166542	-0.0684468	0.660691	0.0315789	0.839705	-0.410547	0.00521437	-0.380594	0.0102855	0.106307	0.494429
1418182_at	Ptp4a3	grey	1418182_at	0.214185	0.163612	-0.000753013	0.996153	-0.479768	0.000817497	-0.386125	0.00911797	-0.530168	0.000156659	-0.320341	0.0335021	0.0068054	0.965242	-0.301639	0.0462143	-0.423467	0.00380812	-0.191991	0.21321	0.152746	0.324246	0.284211	0.0612958	-0.341416	0.0227531	0.0391419	0.802001	0.0729598	0.639783	-0.165788	0.283967	-0.162528	0.293718	-0.122973	0.4287	0.092516	0.552452	0.162406	0.294088	0.118268	0.446751	0.0729598	0.639783	-0.388781	0.00859874
1418188_a_at	Malat1	blue	1418188_a_at	-0.225769	0.1413	0.233434	0.127814	0.323124	0.0318817	0.089744	0.564485	0.288976	0.0568323	0.0348362	0.823418	-0.024197	0.876848	0.221303	0.149622	0.182775	0.236558	0.202573	0.188412	0.0188111	0.904115	-0.109774	0.480348	0.285396	0.0601599	0.0812947	0.601885	0.0895073	0.565518	0.159006	0.304493	0.136193	0.380209	-0.341005	0.0229311	-0.331704	0.0272846	-0.314286	0.0372607	-0.235029	0.125132	-0.199323	0.195801	0.0994733	0.522788
1418189_s_at	Malat1	blue	1418189_s_at	-0.233783	0.127224	0.258283	0.0906188	0.329935	0.0281848	-0.116893	0.452099	0.125905	0.417659	0.184026	0.233293	-0.294901	0.0516461	-0.13642	0.379406	-0.0345995	0.824599	0.212399	0.167266	0	1	-0.0390977	0.80222	0.115067	0.45926	0.0986075	0.526437	0.124859	0.421581	-0.05049	0.746265	0	1	-0.0905324	0.561051	0.00827379	0.957748	-0.0451128	0.772536	0.00451978	0.976912	-0.0263257	0.866107	0.429786	0.00324953
1418194_at	Galnt10	turquoise	1418194_at	0.463631	0.00130945	-0.152109	0.326303	-0.0105942	0.945914	0.0407242	0.794165	0.122872	0.429085	0.630838	1.97189e-06	0.452181	0.00180158	0.123536	0.42657	0.263257	0.0842913	0.0438404	0.778791	-0.188111	0.222837	-0.263158	0.0844139	-0.271013	0.0751099	-0.415506	0.00462908	-0.383603	0.00963563	-0.377544	0.0109819	-0.380738	0.0102537	-0.151642	0.327813	-0.179015	0.246563	-0.239098	0.118479	0.365349	0.0141794	0.314404	0.0371841	-0.17161	0.267074
1418195_at	Galnt10	green	1418195_at	-0.111755	0.472397	-0.548946	7.81811e-05	-0.00302693	0.984536	-0.0739068	0.635429	0.0993591	0.523269	0.102994	0.50808	-0.0476378	0.760167	-0.190987	0.215672	-0.0105303	0.94624	0.374155	0.0118023	0.283672	0.0618171	0.189474	0.219423	0.00454212	0.976798	-0.0135491	0.930861	-0.0451298	0.772453	-0.297665	0.0493595	-0.286682	0.0589477	0.456434	0.00160253	0.484393	0.000710794	0.344361	0.0215092	0.328437	0.0289659	0.298609	0.0485975	0.210337	0.171557
1418202_a_at	Wiz	grey	1418202_a_at	0.123339	0.427315	-0.0715362	0.64635	-0.15513	0.316633	-0.282807	0.0626621	0.0091016	0.953525	0.221134	0.149944	0.112667	0.46876	-0.44488	0.00219422	-0.159458	0.303094	0.0702958	0.652093	0.0293454	0.850911	0.102256	0.511147	-0.00529914	0.972932	0.0293564	0.850856	0.060173	0.699674	-0.105501	0.497733	-0.0850264	0.585236	0.302529	0.0455323	0.36179	0.0152483	0.369925	0.0128984	0.178531	0.247869	0.166228	0.282667	-0.0288549	0.853376
1418204_s_at	Aif1	yellow	1418204_s_at	-0.354499	0.0176506	0.103916	0.504264	-0.116537	0.453493	-0.352189	0.0184746	-0.125147	0.4205	0.277932	0.0675936	0.149719	0.33408	-0.318312	0.0347254	-0.233923	0.126988	0.0151174	0.922881	-0.0398796	0.798345	0.0556391	0.721367	-0.314163	0.0373401	-0.0940911	0.545668	-0.0503949	0.746727	-0.337604	0.0244508	-0.325057	0.0307948	0.347795	0.0201304	0.378338	0.010797	0.38797	0.00875462	0.495669	0.000500648	0.457315	0.00156382	-0.00759338	0.96122
1418213_at	Krt23	blue	1418213_at	0.29476	0.0517649	0.0993977	0.523106	-0.218695	0.154643	-0.243591	0.111443	-0.0394403	0.800522	0.312768	0.0382541	0.307755	0.0416897	-0.0636625	0.683134	0.00225649	0.988472	-0.377178	0.0110681	-0.258841	0.0898914	-0.145865	0.346859	-0.143834	0.35371	0.00903275	0.953877	0.0263257	0.866107	0.162774	0.292977	0.154251	0.319426	0.0694082	0.656215	-0.0345995	0.824599	0.0406015	0.794772	0.125801	0.418051	0.121098	0.435844	-0.311329	0.0392164
1418219_at	Il15	grey	1418219_at	-0.409721	0.00531784	-0.458585	0.00150944	-0.081727	0.599946	-0.31976	0.0338489	-0.157003	0.31073	-0.146161	0.345868	0.00756156	0.961383	-0.222819	0.146758	-0.100038	0.520417	0.157977	0.307687	0.281415	0.0640406	0.218045	0.155914	-0.0227106	0.884361	0.0910802	0.55867	0.0819857	0.598787	0.0346647	0.824274	0.00300978	0.984624	0.0452662	0.771783	0.05566	0.721266	0.0962406	0.536474	-0.184558	0.231913	-0.153441	0.322016	0.248304	0.104406
1418223_at	Sec11a	brown	1418223_at	0.275017	0.0706852	-0.00677712	0.965386	0.195237	0.205376	-0.119156	0.443312	0.317797	0.0350416	0.511941	0.000294552	0.150475	0.331607	0.00454732	0.976771	0.246709	0.106748	-0.262286	0.0854985	-0.439428	0.00253431	-0.454135	0.00170758	-0.308864	0.0409093	-0.41927	0.00422367	-0.42422	0.00373753	-0.0941977	0.54521	-0.0737397	0.636197	0.118447	0.446057	-0.0315908	0.839645	-0.0796992	0.609065	0.325424	0.0305914	0.299361	0.047997	0.268046	0.0785251
1418226_at	Orc2l	yellow	1418226_at	0.18366	0.234244	0.265061	0.0820828	-0.0575116	0.712381	-0.174963	0.257653	-0.483902	0.000721505	-0.0166608	0.915034	-0.196601	0.202145	0.0250103	0.872741	-0.233923	0.126988	-0.278915	0.0665752	-0.0519188	0.739329	0.118797	0.4447	0.0295238	0.850015	0.188935	0.220769	0.188793	0.221125	0.200453	0.19321	0.194131	0.208022	-0.0905324	0.561051	-0.0767206	0.622565	0.0315789	0.839705	-0.20339	0.186585	-0.224897	0.142898	-0.0820086	0.598685
1418227_at	Orc2l	blue	1418227_at	0.238299	0.119763	0.0805724	0.605131	0.272423	0.0735275	0.455507	0.00164418	0.0257879	0.868818	-0.371838	0.0123923	-0.106618	0.493159	0.575236	2.71606e-05	0.220384	0.151378	0.0559343	0.719948	-0.00150489	0.992312	-0.0857143	0.58219	0.267228	0.0794881	0.118178	0.447097	0.0804814	0.605541	0.224567	0.143505	0.206923	0.178831	-0.335724	0.0253261	-0.450545	0.00188373	-0.464662	0.00127161	-0.395481	0.00739963	-0.380594	0.0102855	-0.042523	0.785281
1418230_a_at	Lims1	greenyellow	1418230_a_at	-0.325576	0.0305076	0.14006	0.366654	0.0249721	0.872934	-0.0867274	0.577715	0.0401987	0.796765	-0.159792	0.302066	-0.407568	0.00559572	-0.331954	0.0271589	-0.142159	0.359422	0.102798	0.508893	0.155756	0.314651	0.135338	0.383242	-0.0878143	0.572932	0.0368837	0.813217	0.0203084	0.896523	-0.046722	0.764646	-0.0383747	0.805807	0.0218787	0.88857	0.0849944	0.585378	0.0796992	0.609065	-0.0218456	0.888737	0.0142911	0.927084	0.413839	0.00481914
1418231_at	Lims1	yellow	1418231_at	0.160129	0.30103	0.0368976	0.813148	-0.290585	0.0553846	0.0791859	0.611383	-0.0970837	0.532888	-0.187813	0.223591	0.0839333	0.590092	0.116715	0.452797	-0.0466341	0.765077	-0.2963	0.0504778	-0.0797592	0.608794	0.00300752	0.984636	-0.0287668	0.853819	0.055702	0.721065	0.0421211	0.787263	0.257725	0.0913516	0.20918	0.173998	-0.0324408	0.835389	-0.0345995	0.824599	0.0315789	0.839705	-0.076083	0.62547	-0.064686	0.678309	-0.316644	0.0357582
1418236_s_at	Apg5	cyan	1418236_s_at	-0.422834	0.00386847	-0.0873495	0.574976	0.177832	0.249767	-0.0942689	0.544905	-0.066745	0.668642	0.134044	0.387866	-0.014367	0.926698	-0.0606309	0.697495	-0.0466341	0.765077	0.0483756	0.756563	-0.0880361	0.571958	-0.0932331	0.549358	-0.311135	0.0393473	-0.173128	0.262783	-0.151937	0.326858	-0.310476	0.0397959	-0.272385	0.0735698	0.251982	0.0991511	0.21211	0.167863	0.117293	0.450539	0.34953	0.0194625	0.31666	0.035748	0.29842	0.048749
1418245_a_at	Rbfox2	blue	1418245_a_at	-0.0685539	0.660192	0.0346386	0.824404	-0.0908078	0.559853	0.303923	0.0444808	-0.0136524	0.930335	-0.237795	0.12058	0.11796	0.447944	0.450943	0.00186348	0.0729598	0.639783	-0.193502	0.209537	-0.103838	0.504587	-0.0932331	0.549358	-0.0590475	0.705038	-0.0519383	0.739235	-0.0293343	0.850967	0.121327	0.43497	0.0917984	0.555556	-0.221804	0.14867	-0.297104	0.0498166	-0.219549	0.152986	-0.119021	0.443834	-0.0819857	0.598787	-0.438138	0.00262122
1418246_at	Rbfox2	turquoise	1418246_at	-0.422761	0.00387546	-0.0835844	0.591645	0.115023	0.459432	-0.166667	0.281372	-0.21768	0.156631	-0.118897	0.444311	-0.282046	0.0634124	-0.154609	0.318287	-0.219631	0.152827	0.216178	0.159604	0.23702	0.121842	0.27218	0.0737982	0.0885713	0.569612	0.167859	0.277882	0.151937	0.326858	-0.211756	0.168595	-0.148984	0.336493	0.413431	0.00486668	0.546822	8.47792e-05	0.410526	0.00521693	0.275707	0.0699439	0.235427	0.124469	0.0759338	0.626151
1418250_at	Arfl4	darkred	1418250_at	0.574949	2.74914e-05	-0.397591	0.00705296	0.134698	0.385524	0.156863	0.311166	0.20782	0.176899	0.226435	0.140088	0.253312	0.0973008	0.234187	0.126542	0.410681	0.00519778	0.187455	0.224494	0.0195636	0.900299	-0.162406	0.294088	0.0264957	0.86525	-0.244637	0.109851	-0.297856	0.049204	-0.0361719	0.81676	-0.0820166	0.598649	-0.155414	0.315733	-0.324182	0.0312829	-0.345865	0.0208961	-0.164972	0.286388	-0.143663	0.35429	0.340184	0.023291
1418252_at	Padi2	green	1418252_at	-0.0950721	0.541463	-0.114458	0.461661	0.183886	0.233657	-0.110106	0.479012	0.170655	0.269801	0.214318	0.163343	0.0567117	0.716215	-0.26905	0.0773568	0.145167	0.349202	0.14815	0.339245	-0.0240783	0.877447	-0.0721805	0.643375	-0.0991696	0.524067	-0.223561	0.145372	-0.259496	0.0890435	-0.18086	0.24162	-0.167043	0.280269	0.277633	0.0679063	0.227153	0.138791	0.138346	0.372627	0.220716	0.150742	0.200075	0.194073	0.48218	0.000760196
1418253_a_at	Hspa4l	yellow	1418253_a_at	0.172805	0.263691	-0.237952	0.120325	-0.405608	0.00585952	0.18703	0.225575	-0.0530927	0.733647	-0.165093	0.286027	0.048394	0.756474	0.0932201	0.549414	-0.032343	0.835878	-0.105822	0.496419	0.0887886	0.56866	0.114286	0.462341	-0.00454212	0.976798	0.0429056	0.783394	0.0293343	0.850967	0.112284	0.470288	0.0714823	0.646599	-0.0150887	0.923026	0.0060173	0.969265	0.0541353	0.72861	-0.0858759	0.581475	-0.0676946	0.664201	-0.310569	0.0397318
1418260_at	Hunk	brown	1418260_at	-0.212364	0.167338	-0.00677712	0.965386	-0.205074	0.182859	0.105581	0.497405	0.0599189	0.700884	0.109052	0.483263	0.0204162	0.895976	-0.115957	0.455764	0.0157954	0.919433	-0.402122	0.0063552	-0.34161	0.0226692	-0.22406	0.144443	-0.191526	0.214348	-0.247648	0.105364	-0.221888	0.148512	0.0391862	0.801781	0.0812641	0.602022	-0.0150887	0.923026	0.0218127	0.888904	0.00150376	0.992317	0.06855	0.66021	0.0594208	0.703257	-0.281715	0.0637416
1418263_at	Ddx25	green	1418263_at	-0.16909	0.274305	0.158133	0.307201	-0.115023	0.459432	0.397438	0.00707764	0.169138	0.274165	-0.0628566	0.686941	0.319098	0.0342477	0.284208	0.0612986	0.178263	0.248597	-0.464859	0.00126447	-0.467269	0.00118015	-0.372932	0.0121107	-0.211966	0.168162	-0.256681	0.0927336	-0.23994	0.117136	0.156745	0.311538	0.149737	0.334021	0.131272	0.397871	-0.0112824	0.942406	-0.0240602	0.877539	0.20565	0.181598	0.199323	0.195801	-0.381947	0.00998879
1418266_at	Alox12b	grey	1418266_at	0.303502	0.0447962	-0.446537	0.00209908	-0.0696193	0.655234	0.109352	0.482053	0.00303387	0.984501	-0.0325643	0.834771	0.180721	0.241988	0.250861	0.100731	0.120346	0.438728	0.193502	0.209537	0.100075	0.520259	-0.0451128	0.772536	0.0219536	0.888191	-0.134739	0.38538	-0.163971	0.289375	-0.112284	0.470288	-0.147479	0.341469	0.077707	0.618081	0.0458819	0.768762	-0.0240602	0.877539	0.0610171	0.69566	0.0308387	0.843416	0.135922	0.38117
1418273_a_at	Rpl30	turquoise	1418273_a_at	-0.409793	0.00530865	0.103916	0.504264	0.19675	0.201793	-0.23982	0.117326	0.279116	0.0663693	-0.0734589	0.637487	0.0597363	0.701753	-0.0272839	0.861279	0.160211	0.30078	0.0854131	0.583522	-0.0820166	0.598649	-0.171429	0.267592	0.24906	0.103309	0.0602183	0.699458	0.00827379	0.957748	0.245668	0.1083	0.248307	0.104401	0.0611094	0.695221	0.0195562	0.900336	-0.0180451	0.908003	-0.118268	0.446751	-0.119594	0.441622	0.451047	0.0018582
1418274_at	Nutf2	magenta	1418274_at	0.0342405	0.826391	-0.142319	0.358871	0.301936	0.0459859	-0.0437408	0.779281	0.0879821	0.572196	0.183269	0.235266	-0.0892264	0.566746	-0.181135	0.240888	0.0827379	0.595422	0.0226761	0.884535	-0.089541	0.565371	-0.141353	0.362187	-0.123394	0.427105	-0.135491	0.382698	-0.129372	0.404815	-0.0399398	0.798047	-0.0346125	0.824534	0.00377218	0.98073	-0.0466341	0.765077	-0.117293	0.450539	0.0143126	0.926975	0	1	0.37891	0.0106653
1418276_at	Elf2	turquoise	1418276_at	0.455836	0.0016293	0.0768073	0.62217	-0.239127	0.118432	0.294873	0.0516694	0.111495	0.473439	0.200687	0.192676	0.151987	0.326695	-0.0682098	0.661796	0.153441	0.322016	-0.130765	0.399716	-0.147479	0.341469	-0.126316	0.416127	-0.340659	0.0230823	-0.437336	0.0026766	-0.416698	0.00449724	-0.282593	0.0628722	-0.262604	0.0851026	-0.111657	0.472791	-0.107559	0.489321	-0.0962406	0.536474	0.222223	0.14788	0.220384	0.151378	-0.142756	0.35738
1418280_at	Klf6	blue	1418280_at	-0.193568	0.209378	0.10241	0.510506	0.153616	0.321454	-0.024887	0.873364	-0.26698	0.0797815	-0.167365	0.279325	-0.5036	0.000388046	-0.215998	0.159964	-0.189545	0.219246	0.0423286	0.786239	0.069225	0.657067	0.148872	0.336862	-0.0234676	0.880533	0.144524	0.351373	0.139902	0.367203	-0.0308968	0.843124	0.0323552	0.835817	0.00905324	0.953772	0.141407	0.362004	0.0451128	0.772536	-0.076083	0.62547	-0.102294	0.510987	0.330312	0.0279908
1418284_at	Tcfl1	turquoise	1418284_at	0.490441	0.000589987	0.0722892	0.642873	-0.200534	0.193025	0.109352	0.482053	-0.0204786	0.89566	0.10678	0.492495	0.101325	0.515027	-0.0250103	0.872741	0.0308387	0.843416	-0.299324	0.0480262	-0.154251	0.319426	-0.0406015	0.794772	-0.110525	0.477327	0.0414001	0.790823	0.0353516	0.820847	0.169556	0.272959	0.158766	0.305235	0.135044	0.38429	-0.0127868	0.934742	0.0586466	0.706952	-0.0112995	0.942319	0.0165476	0.915609	-0.123772	0.425676
1418285_at	Efnb1	yellow	1418285_at	-0.0214914	0.89053	0.00451808	0.97692	0.133941	0.388232	-0.167422	0.27916	0.0606773	0.697274	-0.43621	0.00275601	-0.177697	0.250135	0.0560836	0.71923	-0.0315908	0.839645	0.291009	0.0550077	0.31076	0.0396019	0.210526	0.171159	0.0545054	0.726826	0.0700038	0.653448	0.0165476	0.915609	-0.0957048	0.538759	-0.118134	0.44727	-0.0603549	0.698808	-0.0473862	0.761397	-0.0195489	0.900373	-0.0655368	0.674308	-0.032343	0.835878	0.183001	0.235968
1418288_at	Lpin1	salmon	1418288_at	-0.256658	0.0927635	-0.0534639	0.731852	0.192967	0.210833	0.0203621	0.896251	0.229815	0.134056	0.202201	0.189246	-0.0536871	0.730774	-0.223577	0.145342	0.108311	0.486264	0.27438	0.0713749	0.0504139	0.746635	0	1	-0.0348229	0.823484	-0.063982	0.681626	-0.0977811	0.529931	-0.303693	0.0446526	-0.250564	0.101152	0.351567	0.0187016	0.302369	0.0456541	0.156391	0.31265	0.312618	0.0383535	0.294096	0.0523279	0.375113	0.0115653
1418290_a_at	Ezh1	blue	1418290_a_at	0.00699381	0.96428	0.0240964	0.877356	0.0219452	0.888233	0.111614	0.47296	-0.137282	0.376361	-0.529359	0.000161255	-0.111911	0.471775	0.28345	0.0620334	-0.12185	0.43297	0.276648	0.0689423	0.34161	0.0226692	0.27218	0.0737982	0.293724	0.0526451	0.379375	0.0105592	0.391125	0.00816177	0.120573	0.437856	0.089541	0.565371	-0.338742	0.0239335	-0.281309	0.0641464	-0.210526	0.171159	-0.387948	0.00875888	-0.355773	0.0172093	-0.258934	0.0897705
1418291_at	Zfp87	yellow	1418291_at	0.144102	0.352802	-0.0858435	0.581618	-0.174805	0.258092	-0.0324285	0.83545	-0.449012	0.00196369	-0.171152	0.268381	-0.0514186	0.741755	0.131872	0.395691	-0.142159	0.359422	-0.0907042	0.560303	0.0910459	0.558819	0.154887	0.317403	-0.0704028	0.651597	-0.00677456	0.965399	0.0157954	0.919433	0.0248682	0.873459	0.00526712	0.973095	-0.32139	0.0328839	-0.235427	0.124469	-0.132331	0.394031	-0.26742	0.0792609	-0.276044	0.0695841	-0.179963	0.244013
1418292_at	Asna1	salmon	1418292_at	0.423854	0.00377171	-0.255271	0.094624	0.0234587	0.880578	0.293365	0.0529528	-0.114528	0.461383	-0.0280204	0.857572	0.353125	0.0181369	0.35848	0.0163023	0.188041	0.223016	-0.0823897	0.596979	-0.112867	0.467966	-0.148872	0.336862	-0.156703	0.311669	-0.225819	0.141209	-0.204588	0.183929	0.0195931	0.900149	-0.027088	0.862266	-0.053565	0.731364	-0.196314	0.20282	-0.162406	0.294088	-0.0730698	0.639277	-0.0699511	0.653693	-0.0098714	0.949599
1418307_a_at	Sbp	red	1418307_a_at	0.153937	0.32043	-0.00753013	0.961543	0.204318	0.184527	0.316744	0.0356959	-0.213888	0.164218	-0.0113596	0.942013	0.0793964	0.610432	0.472921	0.00100153	0.188041	0.223016	-0.0846573	0.586874	-0.136193	0.380209	-0.171429	0.267592	-0.154432	0.31885	-0.205495	0.181937	-0.185032	0.230688	-0.0889226	0.568074	-0.1076	0.489156	-0.620901	3.29239e-06	-0.711546	1.1928e-08	-0.682707	9.22975e-08	-0.268174	0.0783761	-0.283565	0.0619209	-0.236914	0.122016
1418312_at	Zfp276	green	1418312_at	0.154374	0.319036	-0.0301205	0.847019	0.0590251	0.705145	-0.0791859	0.611383	0.221472	0.1493	0.310496	0.0397816	0.148963	0.336564	-0.266776	0.0800237	0.0473862	0.761397	0.149662	0.334266	0.0150489	0.923229	0.0150376	0.923286	-0.137778	0.374619	-0.227324	0.138483	-0.223392	0.145685	-0.300679	0.0469588	-0.294959	0.0515973	0.417203	0.0044423	0.354269	0.0177313	0.344361	0.0215092	0.402261	0.00633483	0.409929	0.00529163	0.12605	0.417118
1418319_at	1810047C23Rik	grey	1418319_at	0.379705	0.0104845	-0.279368	0.0661107	-0.0582683	0.70876	0.518856	0.00023292	0.0265463	0.864995	-0.120412	0.438474	0.116448	0.45384	0.372122	0.0123187	0.23994	0.117136	-0.224493	0.143642	-0.174567	0.258753	-0.219549	0.152986	-0.189255	0.219969	-0.254422	0.0957769	-0.265513	0.0815354	0.103241	0.507057	0.0564334	0.71755	-0.156168	0.313351	-0.309139	0.0407177	-0.324812	0.0309306	-0.113748	0.464469	-0.103046	0.507863	-0.107067	0.491327
1418321_at	Dci	green	1418321_at	0.0745278	0.632581	-0.223645	0.145215	0.3148	0.0369285	0.122927	0.428877	0.104668	0.501158	0.282476	0.0629874	0.279022	0.066466	0.0394101	0.800671	0.248966	0.103445	0.282695	0.0627721	0.0458992	0.768678	-0.037594	0.809685	0.105983	0.495758	-0.136244	0.380027	-0.12862	0.407582	-0.105501	0.497733	-0.122649	0.429932	0.147115	0.342681	-0.0308387	0.843416	-0.0315789	0.839705	-0.0376649	0.809333	-0.0203084	0.896523	0.217171	0.157634
1418322_at	Crem	grey	1418322_at	-0.08429	0.588506	-0.271085	0.075029	-0.00454039	0.976806	0.458524	0.00151201	0.0963252	0.536113	-0.124199	0.424066	0.123253	0.427638	0.49869	0.000454729	0.248966	0.103445	-0.105066	0.499523	-0.124154	0.424236	-0.2	0.194246	0.100684	0.517709	-0.0414001	0.790823	-0.0413689	0.790977	0.254711	0.0953845	0.204665	0.183759	-0.367411	0.0135896	-0.479128	0.000833336	-0.467669	0.00116663	-0.353296	0.0180756	-0.333208	0.0265377	-0.277159	0.0684036
1418326_at	Slc7a5	red	1418326_at	0.245876	0.107988	-0.00677712	0.965386	-0.0718895	0.644718	0.190046	0.217999	-0.128939	0.406405	-0.204473	0.184183	0.0589802	0.705359	0.253134	0.0975469	0.0458819	0.768762	-0.293277	0.0530283	-0.164033	0.28919	-0.166917	0.280638	0.0469352	0.763603	-0.0835529	0.591786	-0.0534035	0.732144	0.327054	0.029703	0.283672	0.0618171	-0.497928	0.000465936	-0.460323	0.0014377	-0.374436	0.0117323	-0.426366	0.00354228	-0.423467	0.00380812	-0.24147	0.114725
1418327_at	C6orf57	yellow	1418327_at	0.180455	0.242699	-0.153615	0.32146	0.538036	0.000117753	0.132731	0.392587	0.0758466	0.626549	0.229464	0.134673	0.0378078	0.808623	0.101557	0.514059	0.249718	0.102361	0.0710516	0.648591	-0.139955	0.36702	-0.26015	0.0882023	-0.109768	0.480374	-0.247648	0.105364	-0.219631	0.152827	-0.073851	0.635686	-0.0571859	0.713941	-0.0799703	0.607843	-0.189545	0.219246	-0.281203	0.0642523	-0.0120528	0.938481	-0.0255735	0.869899	0.44725	0.00205924
1418330_at	Ctcf	turquoise	1418330_at	-0.442358	0.0023462	0.056476	0.717346	0.169508	0.273097	-0.30166	0.0461977	0.0538511	0.729982	-0.215833	0.160293	-0.0763717	0.624154	-0.0431995	0.781946	-0.0120346	0.938574	-0.0907042	0.560303	-0.0729872	0.639657	-0.0781955	0.615865	0.387594	0.00882763	0.335717	0.0253294	0.272283	0.073684	0.55539	6.09091e-05	0.537999	0.000117915	0.276878	0.0686989	0.258744	0.0900181	0.201504	0.190821	-0.202637	0.188268	-0.208349	0.175766	0.409283	0.00537329
1418332_a_at	Agtpbp1	turquoise	1418332_a_at	-0.528688	0.000165153	0.146085	0.346122	0.0408635	0.793476	-0.0731527	0.638895	0.0758466	0.626549	-0.0878478	0.572785	-0.111911	0.471775	-0.0257682	0.868918	0.0210606	0.892712	-0.00302347	0.984554	-0.130926	0.399132	-0.115789	0.45642	0.373211	0.0120398	0.326684	0.0299027	0.276796	0.0687859	0.360966	0.0155055	0.416102	0.00456273	0.309319	0.0405924	0.303874	0.0445176	0.183459	0.23477	-0.0903956	0.561646	-0.13915	0.369818	0.463196	0.00132571
1418334_at	AA545217	turquoise	1418334_at	-0.167341	0.279394	0.106175	0.494972	0.0711328	0.648216	-0.171192	0.268265	-0.15321	0.322756	-0.0704297	0.651472	-0.254825	0.0952296	-0.281176	0.0642793	-0.136894	0.377731	0.0589577	0.705466	0.142212	0.359239	0.189474	0.219423	0.188498	0.221865	0.263455	0.0840463	0.279804	0.0656647	0.293143	0.0531435	0.280662	0.0647956	-0.152396	0.325375	-0.0932682	0.549207	0.00451128	0.976955	-0.443692	0.0022647	-0.39639	0.00724858	0.310569	0.0397318
1418340_at	Fcer1g	yellow	1418340_at	-0.25593	0.0937374	-0.0783133	0.615331	0.15286	0.323882	-0.177226	0.25142	0.215404	0.161152	0.453628	0.00173157	0.257093	0.092186	-0.150819	0.330484	0.142911	0.35685	0.0468638	0.763952	-0.176825	0.252517	-0.222556	0.147251	-0.168058	0.2773	-0.222055	0.148196	-0.195562	0.204602	-0.185381	0.229789	-0.16629	0.282482	0.110902	0.475813	0.0631817	0.685404	0.00902256	0.953929	0.293786	0.052592	0.252727	0.098112	0.208818	0.174766
1418342_at	Recc1	brown	1418342_at	0.349108	0.0196234	-0.21235	0.167368	-0.19448	0.207184	0.11086	0.475981	-0.17293	0.263339	-0.171909	0.266226	0.0672979	0.666055	-0.0795781	0.609611	-0.0782249	0.615731	-0.244901	0.109451	0.00376223	0.980781	0.0827068	0.595561	-0.487521	0.00064582	-0.347008	0.0204398	-0.33396	0.0261706	-0.229842	0.134009	-0.264861	0.082325	0.0746892	0.631841	0.0729598	0.639783	0.108271	0.48643	0.243315	0.111866	0.266266	0.0806323	-0.353852	0.0178782
1418349_at	Hbegf	grey	1418349_at	0.0891711	0.566987	-0.159639	0.302538	0.0544847	0.726926	-0.33786	0.0243339	-0.324624	0.0310356	-0.101479	0.514382	-0.161817	0.295873	0.0583573	0.708334	-0.297104	0.0498166	0.158732	0.305339	0.298721	0.0485074	0.321805	0.0326421	0.306593	0.0425209	0.349266	0.0195628	0.387364	0.00887266	0.129616	0.403919	0.102333	0.510827	-0.0814792	0.601058	-0.0188041	0.904151	0.109774	0.480348	-0.280226	0.065236	-0.265513	0.0815354	-0.319681	0.0338961
1418350_at	Hbegf	grey	1418350_at	-0.0268096	0.863668	-0.126506	0.415417	0.177075	0.251831	-0.0837108	0.591083	-0.11377	0.464382	0.120412	0.438474	-0.226091	0.140714	-0.00454732	0.976771	-0.0842422	0.588718	0.241122	0.115269	0.232506	0.129394	0.172932	0.263333	0.154432	0.31885	0.177644	0.250278	0.194058	0.208198	-0.0105501	0.946139	-0.0308503	0.843357	-0.14787	0.340175	-0.174502	0.258936	-0.123308	0.42743	-0.200377	0.193383	-0.191049	0.215519	0.0660624	0.671841
1418356_at	Mpst	black	1418356_at	0.517615	0.000243048	-0.0173193	0.911689	0.0279991	0.85768	-0.33786	0.0243339	-0.292768	0.0534675	-0.0280204	0.857572	0.0173916	0.911322	-0.0856412	0.582513	-0.163219	0.291633	0.287986	0.0577376	0.300226	0.0473137	0.234586	0.125871	0.0529914	0.734136	0.113662	0.464809	0.125611	0.41876	-0.121327	0.43497	-0.158014	0.307572	-0.22784	0.137558	-0.116585	0.453303	-0.0481203	0.75781	-0.12806	0.409647	-0.151185	0.329296	0.173129	0.262779
1418357_at	Foxg1	turquoise	1418357_at	-0.379705	0.0104845	0.275603	0.0700553	0.148319	0.338686	-0.0505281	0.746079	0.0621943	0.690076	-0.277932	0.0675936	-0.121741	0.433387	0.150819	0.330484	0.0165476	0.915609	0.141347	0.362208	0.0699774	0.65357	0.0120301	0.938597	0.501904	0.000410014	0.397441	0.00707712	0.373073	0.0120749	0.409948	0.00528915	0.411588	0.00508651	-0.175784	0.25538	-0.133885	0.388434	-0.130827	0.399491	-0.400754	0.00655932	-0.391877	0.00802559	0.176167	0.254325
1418360_at	Rnf112	brown	1418360_at	0.494156	0.000525173	0.165663	0.284337	0.147563	0.341193	0.238312	0.119743	0.128181	0.409203	0.0833039	0.592896	0.48394	0.000720668	0.299365	0.0479933	0.279052	0.0664344	-0.0839014	0.590234	-0.218962	0.154125	-0.273684	0.0721348	0.0249817	0.872886	-0.176891	0.252334	-0.145167	0.349202	0.123587	0.426374	0.0707299	0.650081	-0.30781	0.0416509	-0.482888	0.000744058	-0.38797	0.00875462	-0.180791	0.241802	-0.167732	0.278251	-0.191353	0.214772
1418364_a_at	Ftl1	pink	1418364_a_at	-0.314649	0.0370263	0.0790664	0.611923	0.306476	0.0426051	-0.224737	0.143192	0.0637112	0.682904	0.130257	0.401572	0.0657856	0.67314	-0.185682	0.229015	0.0624295	0.688962	0.179897	0.244191	0.0120391	0.938551	-0.0360902	0.817167	0.175629	0.255809	0.118178	0.447097	0.115081	0.459205	0.103994	0.503939	0.106847	0.492223	0.0565827	0.716834	0.0270779	0.862317	-0.00300752	0.984636	-0.0602638	0.699242	-0.0955246	0.539528	0.400931	0.00653265
1418370_at	Tnnc1	red	1418370_at	-0.0688453	0.658834	0.368976	0.0131556	-0.0166481	0.915099	0.12896	0.40633	-0.275323	0.0703552	-0.110567	0.477158	0.0529309	0.734429	0.214482	0.163011	-0.0285822	0.854747	-0.43538	0.00281581	-0.298721	0.0485074	-0.136842	0.377913	-0.0719169	0.644591	0.0398946	0.798271	0.0737119	0.636324	0.269782	0.0765127	0.265613	0.0814149	-0.335724	0.0253261	-0.381346	0.0101197	-0.291729	0.054373	-0.210923	0.170329	-0.23317	0.128261	-0.426748	0.00350847
1418384_at	9430083G14Rik	turquoise	1418384_at	-0.300515	0.0470869	0.0496989	0.750113	-0.105942	0.495924	-0.266215	0.0806923	0.0356479	0.81937	-0.0446812	0.774656	-0.178453	0.248081	-0.450185	0.00190228	-0.166228	0.282667	0.226005	0.14087	0.17231	0.26509	0.160902	0.298661	0.00605616	0.969067	0.161837	0.295814	0.140654	0.364598	-0.17257	0.264355	-0.120391	0.438554	0.14787	0.340175	0.304626	0.0439579	0.210526	0.171159	0.127307	0.412438	0.101542	0.514121	0.36752	0.0135589
1418386_at	N6amt2	pink	1418386_at	-0.109205	0.482645	-0.11747	0.449851	0.147563	0.341193	-0.256411	0.0930925	0.147142	0.34259	0.110567	0.477158	-0.134596	0.38589	-0.22964	0.134365	-0.0210606	0.892712	0.225249	0.142251	0.0887886	0.56866	-0.0150376	0.923286	0.12188	0.432856	0.0873166	0.57512	0.0857465	0.582047	-0.0188395	0.903971	0.00451467	0.976938	-0.0271597	0.861905	0.0255735	0.869899	-0.0210526	0.892752	-0.0798495	0.608387	-0.0955246	0.539528	0.437379	0.00267359
1418389_at	2810453I06Rik	yellow	1418389_at	-0.113649	0.464859	-0.107681	0.488826	0.0983751	0.527418	0.0595779	0.702508	0.116045	0.455416	-0.0689151	0.658509	-0.319854	0.0337928	-0.080336	0.606195	-0.0112824	0.942406	0.0302347	0.846445	0.0887886	0.56866	0.0180451	0.908003	-0.133235	0.390768	-0.152804	0.324061	-0.154193	0.319611	-0.190656	0.216489	-0.167795	0.278067	-0.219541	0.153001	-0.14968	0.334206	-0.177444	0.250825	0.00225989	0.988455	0.00451298	0.976946	0.0235395	0.88017
1418390_at	Phf21a	turquoise	1418390_at	-0.430192	0.00321617	-0.222892	0.146621	0.0363231	0.816007	-0.321268	0.0329551	0.0219955	0.887978	-0.314283	0.0372624	-0.420423	0.00410583	-0.215998	0.159964	-0.25047	0.101286	0.441427	0.00240461	0.471031	0.00105841	0.42406	0.0037524	0.190012	0.218084	0.27851	0.0669939	0.217375	0.157231	-0.227582	0.13802	-0.191874	0.213496	0.433801	0.00293279	0.537796	0.000118796	0.463158	0.00132716	0.181545	0.239802	0.18428	0.232634	0.202743	0.18803
1418397_at	Zfp275	yellow	1418397_at	0.000437113	0.997767	0.304217	0.0442613	-0.27545	0.0702188	-0.205129	0.182739	-0.193409	0.209762	0.0325643	0.834771	-0.239701	0.117515	-0.137935	0.374066	-0.264761	0.0824462	-0.58353	1.90279e-05	-0.31076	0.0396019	-0.0616541	0.692636	-0.339145	0.0237525	-0.111404	0.473802	-0.0977811	0.529931	0.0896762	0.564781	0.10158	0.513962	0.0467751	0.764387	0.141407	0.362004	0.207519	0.177545	0.204897	0.183249	0.199323	0.195801	-0.345499	0.0210439
1418400_at	Larp6	green	1418400_at	-0.0324192	0.835497	0.056476	0.717346	0.0673491	0.665815	-0.496232	0.000491802	-0.0637112	0.682904	-0.0954209	0.539971	-0.0907387	0.560153	-0.299365	0.0479933	-0.106807	0.492387	0.0740751	0.634657	0.142212	0.359239	0.136842	0.377913	0.0529914	0.734136	0.181408	0.240164	0.130876	0.399311	0.0497364	0.74993	0.055681	0.721166	0.0890235	0.567632	0.123355	0.427255	0.121805	0.433145	-0.0293786	0.850744	-0.0391125	0.802147	0.347777	0.0201376
1418401_a_at	Dusp16	green	1418401_a_at	0.0293594	0.850841	-0.169428	0.273328	-0.0370798	0.812241	-0.104827	0.500505	0.0773636	0.61964	0.308225	0.041358	0.273728	0.0720864	-0.302397	0.0456331	0.105303	0.498548	0.112624	0.46893	0.0255832	0.869851	0.0165414	0.915641	-0.217265	0.157449	-0.267219	0.079499	-0.272283	0.073684	-0.281839	0.0636174	-0.290444	0.0555102	0.194645	0.20679	0.154193	0.319611	0.147368	0.341838	0.249341	0.102903	0.238436	0.119543	0.177685	0.250166
1418407_at	Pde8a	green	1418407_at	-0.234657	0.125754	0.151356	0.328741	0.407878	0.00555491	-0.125943	0.417518	0.163829	0.289802	0.108295	0.48633	-0.132327	0.394044	-0.174314	0.259459	0.13915	0.369818	0.179897	0.244191	-0.0158014	0.919402	-0.0451128	0.772536	0.0893283	0.5663	-0.019571	0.900261	-0.0699511	0.653693	-0.0165788	0.915451	0.00376223	0.980781	0.163713	0.29015	0.0910117	0.558967	0.0255639	0.869948	0.0158192	0.919312	0.0120346	0.938574	0.578616	2.35263e-05
1418417_at	Msc	turquoise	1418417_at	0.133174	0.39099	0.277109	0.0684559	0.105942	0.495924	0.393667	0.00770924	-0.103151	0.507427	0.0681578	0.662039	0.165598	0.284529	0.231155	0.131719	0.100038	0.520417	-0.263042	0.0845572	-0.257336	0.0918638	-0.169925	0.271896	-0.0234676	0.880533	-0.123448	0.426903	-0.0864987	0.578724	0.110776	0.476317	0.0955606	0.539374	-0.0995856	0.522316	-0.17375	0.261037	-0.145865	0.346859	-0.0504709	0.746357	-0.0466341	0.765077	-0.310569	0.0397318
1418421_at	Bcl6b	turquoise	1418421_at	0.132809	0.392303	-0.0150603	0.923171	0.135455	0.382827	0.18703	0.225575	-0.0462665	0.766878	0.341546	0.0226968	0.14367	0.354268	0.203872	0.185514	0.0977811	0.529931	-0.0582019	0.709077	-0.263356	0.0841688	-0.216541	0.158881	-0.294481	0.0520009	-0.438088	0.00262464	-0.407672	0.005582	-0.332329	0.0269719	-0.325057	0.0307948	0.193136	0.210423	0.0669425	0.667717	0.0451128	0.772536	0.372882	0.0121235	0.33396	0.0261706	-0.0501163	0.748081
1418424_at	Tnfaip6	green	1418424_at	-0.199105	0.196304	0.0376506	0.809403	0.180102	0.243641	-0.224737	0.143192	-0.0819144	0.599107	0.00605847	0.969055	-0.0415886	0.789892	-0.237219	0.121518	0.00225649	0.988472	0.209376	0.173583	0.173815	0.260854	0.145865	0.346859	0.305079	0.0436235	0.19571	0.204252	0.160211	0.30078	0.16202	0.295257	0.161776	0.295999	0.129763	0.40338	0.126363	0.41595	0.136842	0.377913	-0.213936	0.164118	-0.230162	0.133449	0.491292	0.000574541
1418427_at	Kif5b	lightgreen	1418427_at	-0.0397044	0.799213	-0.167169	0.2799	0.234587	0.125871	-0.121418	0.434619	0.0743297	0.633489	0.277175	0.0683863	-0.18299	0.235996	-0.220545	0.151069	0.142911	0.35685	0.109601	0.481047	-0.027088	0.862266	-0.0706767	0.650327	-0.0446642	0.77474	-0.1242	0.42406	-0.171493	0.267408	-0.113037	0.467289	-0.0714823	0.646599	0.0716715	0.645725	0.0496427	0.750386	-0.0541353	0.72861	0.0150659	0.923142	-0.0195562	0.900336	0.616583	4.08765e-06
1418429_at	Kif5b	turquoise	1418429_at	-0.488255	0.000631352	0.342621	0.0222371	-0.0189183	0.903572	-0.345401	0.0210835	0.0652281	0.675759	0.0287777	0.853764	-0.240458	0.116316	-0.403196	0.00619882	-0.119594	0.441622	-0.0181408	0.907517	-0.0368698	0.813286	0.0135338	0.930939	0.278583	0.0669179	0.305608	0.0432356	0.251974	0.0991615	0.278825	0.0666682	0.317532	0.0352054	0.233875	0.127067	0.336969	0.0247439	0.269173	0.0772144	-0.0241055	0.87731	-0.0631817	0.685404	0.501163	0.000419955
1418430_at	Kif5b	turquoise	1418430_at	-0.534371	0.000134638	0.222892	0.146621	0.164967	0.286402	-0.324285	0.0312251	0.190375	0.217184	0.0106023	0.945873	-0.179965	0.244008	-0.252376	0.0985997	0.0406168	0.794696	-0.00529108	0.972973	-0.0790068	0.612192	-0.0646617	0.678424	0.269499	0.0768381	0.200979	0.192012	0.114329	0.462172	0.230596	0.132691	0.280662	0.0647956	0.35534	0.0173583	0.364047	0.014563	0.252632	0.0982441	0.0467044	0.764733	0.0203084	0.896523	0.552798	6.73896e-05
1418431_at	Kif5b	blue	1418431_at	-0.355591	0.0172716	0.059488	0.702937	0.208101	0.176296	0.220212	0.151708	0.0432326	0.781783	-0.271874	0.0741411	-0.368248	0.013356	0.066694	0.66888	0.0684468	0.660691	0.333338	0.026474	0.181339	0.240346	0.120301	0.438902	0.240732	0.115882	0.112157	0.470794	0.0654381	0.674772	-0.0376791	0.809262	-0.00677201	0.965412	-0.171257	0.26808	-0.152689	0.324431	-0.204511	0.184099	-0.27872	0.0667768	-0.287326	0.0583474	0.331072	0.0276036
1418432_at	Cab39	blue	1418432_at	-0.363095	0.0148488	0.268073	0.0784945	-0.108213	0.486665	-0.0708902	0.649338	0.202511	0.188552	0.0257485	0.869017	-0.235921	0.12365	-0.0727571	0.640716	-0.14592	0.346675	0.125474	0.419273	0.0948082	0.542593	0.0827068	0.595561	0.0885713	0.569612	0.252164	0.0988958	0.260248	0.088077	-0.0452149	0.772035	-0.0218209	0.888862	-0.0256508	0.869509	0.0586687	0.706846	0.0601504	0.699781	0.0843693	0.588153	0.11132	0.474138	-0.0417636	0.789028
1418443_at	Xpo1	brown	1418443_at	-0.103887	0.504382	-0.0384037	0.805663	-0.276207	0.0694101	-0.108598	0.485103	-0.119079	0.443608	-0.43621	0.00275601	-0.370516	0.0127401	-0.202356	0.188899	-0.289583	0.0562829	0.224493	0.143642	0.413845	0.00481848	0.422556	0.00389518	0.24906	0.103309	0.464434	0.00127989	0.412937	0.00492478	0.102487	0.510185	0.11061	0.476987	0.270843	0.0753028	0.414442	0.00474973	0.383459	0.00966597	-0.06855	0.66021	-0.0473862	0.761397	0.14883	0.337
1418451_at	Gng2	yellow	1418451_at	-0.0853099	0.58398	-0.00376506	0.980766	0.431337	0.0031238	0.0889898	0.56778	0.342827	0.0221499	0.358964	0.0161446	0.226091	0.140714	0.202356	0.188899	0.28883	0.0569645	0.185944	0.228345	-0.183597	0.23441	-0.303759	0.0446031	-0.00832722	0.957476	-0.191193	0.215165	-0.195562	0.204602	-0.175584	0.255931	-0.158014	0.307572	0.306301	0.0427316	0.124107	0.424413	0	1	0.348777	0.0197503	0.333208	0.0265377	0.331831	0.0272208
1418458_at	Anapc7	brown	1418458_at	0.306125	0.0428595	-0.103916	0.504264	-0.0295125	0.850071	0.173455	0.261864	0.0106185	0.94579	0.107538	0.489408	0.446132	0.00212198	0.0553257	0.722875	0.185784	0.228753	-0.242634	0.112915	-0.234763	0.125576	-0.252632	0.0982441	-0.341416	0.0227531	-0.356794	0.0168626	-0.301617	0.0462311	-0.014318	0.926947	-0.0609481	0.695988	-0.289704	0.0561737	-0.409929	0.00529163	-0.335338	0.0255089	-0.0670434	0.667245	-0.0428733	0.783553	-0.192872	0.211063
1418461_at	Sh3d19	green	1418461_at	-0.34969	0.0194016	-0.105422	0.498059	0.375339	0.01151	-0.169684	0.272589	0.13349	0.389852	0.202959	0.187548	-0.109643	0.480879	-0.30846	0.0411924	0.102294	0.510987	0.253216	0.0974338	0.0729872	0.639657	-0.00150376	0.992317	0.135507	0.382644	0.00828002	0.957717	-0.0210606	0.892712	-0.0376791	0.809262	-0.00150489	0.992312	0.267071	0.0796744	0.255735	0.0939986	0.147368	0.341838	0.0173258	0.911656	0.0060173	0.969265	0.696313	3.64216e-08
1418469_at	Nrip1	lightgreen	1418469_at	-0.243108	0.112184	0.180723	0.241983	-0.062052	0.69075	0.227754	0.137712	-0.136524	0.379037	-0.0916343	0.556266	0.160305	0.30049	0.350902	0.0189475	0.0473862	0.761397	-0.325023	0.0308131	-0.255832	0.0938691	-0.162406	0.294088	-0.20818	0.176126	-0.178397	0.248233	-0.137646	0.375083	0.0301433	0.846905	0.013544	0.930887	-0.341005	0.0229311	-0.397142	0.00712555	-0.312782	0.0382451	-0.0806028	0.604994	-0.0594208	0.703257	-0.556595	5.8091e-05
1418470_at	Yes1	yellow	1418470_at	0.0273196	0.8611	0.28991	0.0559882	-0.296639	0.0501986	0.0806942	0.604583	0.135765	0.381724	0.136316	0.379774	0.126278	0.416268	-0.0674519	0.665335	0.0759684	0.625993	-0.314441	0.03716	-0.224229	0.144131	-0.135338	0.383242	-0.0219536	0.888191	-0.0225819	0.885012	-0.0428733	0.783553	0.240392	0.116418	0.203913	0.185423	-0.140325	0.365737	-0.147424	0.341654	-0.0842105	0.588859	-0.055744	0.720863	-0.0398646	0.798419	-0.207299	0.178018
1418471_at	Pgf	tan	1418471_at	-0.381163	0.01016	-0.0504519	0.74645	-0.142266	0.359056	-0.435145	0.00283295	-0.0872236	0.575529	-0.0817893	0.599667	-0.393957	0.00765897	-0.427448	0.00344726	-0.384355	0.00947872	0.180653	0.242171	0.263356	0.0841688	0.312782	0.0382451	0.0529914	0.734136	0.257433	0.0917358	0.224897	0.142898	-0.165034	0.286203	-0.118134	0.44727	0.563564	4.39905e-05	0.711546	1.1928e-08	0.627068	2.40123e-06	0.33823	0.0241651	0.319669	0.0339035	0.222486	0.147383
1418479_at	Vps54	brown	1418479_at	-0.200416	0.193293	0.190512	0.216845	0.11578	0.456457	-0.187784	0.223664	0.00758466	0.961265	-0.227193	0.138719	-0.277509	0.0680355	-0.143998	0.353152	-0.0330952	0.832115	0.017385	0.911355	0.0331076	0.832053	0.0451128	0.772536	0.385323	0.00927999	0.367332	0.0136118	0.293343	0.0529712	0.379051	0.0106329	0.41234	0.00499577	0.150133	0.332724	0.19481	0.206394	0.124812	0.421757	-0.279473	0.0660028	-0.276796	0.0687859	0.514831	0.000267204
1418483_a_at	Ggta1	green	1418483_a_at	-0.0802102	0.606761	-0.000753013	0.996153	0.0363231	0.816007	-0.484165	0.00071574	-0.0348895	0.823152	0.103751	0.504944	-0.0657856	0.67314	-0.354691	0.0175834	-0.110568	0.477155	0.0370376	0.812452	0.0775019	0.619012	0.105263	0.498711	0.299023	0.048266	0.279263	0.0662186	0.247461	0.105638	0.259232	0.0893847	0.256584	0.0928623	0.10713	0.491069	0.171493	0.267408	0.177444	0.250825	-0.144633	0.351004	-0.174502	0.258936	0.187557	0.224238
1418485_at	Slc4a3	tan	1418485_at	0.243108	0.112184	0.0504519	0.74645	0.123347	0.427283	0.196079	0.203376	-0.104668	0.501158	-0.115868	0.456111	0.229871	0.133958	0.442606	0.00233088	0.10079	0.517264	-0.146638	0.34427	-0.154251	0.319426	-0.150376	0.33193	0.0075702	0.961339	-0.0790366	0.612058	-0.0376081	0.809615	0.158252	0.30683	0.106095	0.495299	-0.376464	0.011238	-0.487401	0.000648201	-0.369925	0.0128984	-0.259887	0.0885396	-0.256487	0.0929911	-0.377391	0.0110179
1418488_s_at	Ripk4	tan	1418488_s_at	-0.16246	0.293924	-0.151356	0.328741	-0.114266	0.462418	-0.376321	0.0112721	0.0333725	0.830728	0.0674005	0.665575	-0.374297	0.0117669	-0.451701	0.00182539	-0.236931	0.121988	0.234319	0.12632	0.322799	0.0320677	0.306767	0.0423957	-0.0461782	0.76731	0.138502	0.37208	0.100038	0.520417	-0.254711	0.0953845	-0.214447	0.163082	0.385517	0.00924059	0.512975	0.000284493	0.443609	0.00226969	0.296046	0.0506888	0.302369	0.0456541	0.323478	0.0316804
1418489_a_at	Calcrl	turquoise	1418489_a_at	0.452558	0.00178313	0.0316265	0.839466	-0.0105942	0.945914	0.282807	0.0626621	-0.127422	0.412011	0.143131	0.356099	0.288095	0.0576369	0.199324	0.195798	0.0887552	0.568807	-0.0370376	0.812452	-0.0248307	0.873648	0.0285714	0.854801	-0.0264957	0.86525	0.0052691	0.973085	0.0361038	0.817099	-0.0572722	0.713528	-0.0790068	0.612192	-0.0739348	0.635301	-0.146672	0.344159	-0.115789	0.45642	0.0135593	0.930809	0.0195562	0.900336	-0.429026	0.00331265
1418490_at	Sdsl	brown	1418490_at	0.487745	0.000641367	-0.0873495	0.574976	0.319341	0.034101	0.137256	0.376455	-0.106944	0.491829	0.299137	0.0481751	0.369004	0.013148	0.0106104	0.945832	0.219631	0.152827	0.15193	0.326882	0.0361174	0.817031	-0.0360902	0.817167	-0.329304	0.028512	-0.430561	0.00318614	-0.362542	0.015017	-0.39563	0.00737463	-0.416855	0.00448013	-0.323653	0.0315811	-0.369312	0.0130641	-0.330827	0.0277278	0.0451978	0.772119	0.0669425	0.667717	-0.0296142	0.849561
1418498_at	Fgf13	brown	1418498_at	-0.0820315	0.598582	-0.156627	0.311909	-0.163454	0.290927	0.171192	0.268265	-0.0629527	0.686486	-0.205231	0.182516	0.0771279	0.620711	0.255408	0.0944397	0.0293343	0.850967	0.0778545	0.617411	0.0714823	0.646599	0.037594	0.809685	0.158974	0.30459	0.105382	0.498222	0.0639338	0.681853	0.082894	0.594725	0.0677201	0.664082	0.21426	0.163461	0.199323	0.195801	0.133835	0.388615	0.0210923	0.892551	0.00977811	0.950075	0.00607471	0.968972
1418501_a_at	Oxr1	brown	1418501_a_at	-0.41788	0.00436968	0.0534639	0.731852	-0.15286	0.323882	-0.00226245	0.988442	-0.0136524	0.930335	-0.296865	0.0500127	-0.319854	0.0337928	-0.213724	0.16455	-0.12185	0.43297	0.0325023	0.835081	0.164786	0.286943	0.162406	0.294088	0.118852	0.444487	0.273241	0.0726224	0.245205	0.108994	0.165788	0.283967	0.197141	0.200875	0.000754437	0.996146	0.133885	0.388434	0.081203	0.602297	-0.174765	0.258203	-0.150433	0.331745	0.258934	0.0897705
1418502_a_at	Oxr1	brown	1418502_a_at	-0.100536	0.518327	-0.11747	0.449851	-0.292098	0.0540499	0.0837108	0.591083	-0.0265463	0.864995	-0.26733	0.0793677	-0.229115	0.13529	-0.0325891	0.834646	-0.0729598	0.639783	-0.17007	0.271477	0.0225734	0.885055	0.0721805	0.643375	-0.00075702	0.996132	0.108393	0.485933	0.0624295	0.688962	0.128862	0.406688	0.148232	0.338976	0.0528106	0.735011	0.13915	0.369818	0.0781955	0.615865	-0.048211	0.757367	-0.0398646	0.798419	-0.0880833	0.571752
1418508_a_at	Grb2	black	1418508_a_at	0.31188	0.0388455	-0.0218374	0.888779	-0.0612953	0.694339	0.18175	0.239257	-0.0705374	0.650973	0.0583128	0.708547	0.355393	0.0173398	0.38728	0.00888903	0.144415	0.35174	-0.101286	0.515188	-0.11061	0.476987	-0.129323	0.404993	-0.123394	0.427105	-0.234851	0.125428	-0.206093	0.180632	-0.0203467	0.896329	-0.0887886	0.56866	-0.340251	0.0232613	-0.430237	0.0032125	-0.312782	0.0382451	-0.0979286	0.529306	-0.0842422	0.588718	-0.377391	0.0110179
1418514_at	Mtf2	grey	1418514_at	0.307363	0.0419687	-0.113705	0.464639	-0.214155	0.163674	0.204375	0.1844	-0.0174447	0.911052	-0.0355935	0.819642	0.141401	0.362023	0.313765	0.0375991	0.0804814	0.605541	-0.176117	0.25446	-0.096313	0.536165	-0.102256	0.511147	-0.141563	0.361467	-0.217539	0.156909	-0.208349	0.175766	0.00527507	0.973055	-0.042137	0.787185	-0.288195	0.0575456	-0.319669	0.0339035	-0.222556	0.147251	-0.0949154	0.542133	-0.0917638	0.555705	-0.299179	0.0481412
1418515_at	Mtf2	turquoise	1418515_at	-0.286528	0.0590921	0.217621	0.156747	-0.0862674	0.579745	-0.0520364	0.738759	0.204027	0.185169	-0.200687	0.192676	-0.247263	0.10593	-0.29406	0.0523581	-0.121098	0.435844	0.236587	0.122552	0.192626	0.21166	0.148872	0.336862	0.118095	0.44742	0.225819	0.141209	0.209853	0.172574	-0.0595329	0.702722	-0.0127916	0.934718	0.0988312	0.525493	0.245957	0.107867	0.180451	0.242709	0.0459511	0.768423	0.0661903	0.671241	0.311329	0.0392164
1418524_at	Pcm1	brown	1418524_at	-0.101702	0.513455	-0.0753013	0.62904	-0.30799	0.0415238	-0.0015083	0.992294	-0.238158	0.119991	-0.559651	5.14689e-05	-0.358418	0.0163228	-0.0386522	0.80443	-0.321173	0.0330108	0.161	0.298362	0.414598	0.00473189	0.464662	0.00127161	0.269499	0.0768381	0.406474	0.00574172	0.358782	0.016204	0.0874154	0.574686	0.0820166	0.598649	0.228594	0.136213	0.36179	0.0152483	0.371429	0.0124993	-0.106968	0.491729	-0.0902595	0.562238	-0.175407	0.256421
1418525_at	Pcm1	turquoise	1418525_at	-0.373659	0.0119266	0.192018	0.213142	-0.0158914	0.918945	-0.374059	0.0118262	-0.0257879	0.868818	-0.0681578	0.662039	-0.311536	0.0390765	-0.44109	0.00242606	-0.219631	0.152827	0.0786103	0.613986	0.134688	0.385561	0.166917	0.280638	0.263443	0.0840615	0.441099	0.00242548	0.413689	0.00483657	0.203467	0.186414	0.258089	0.0908735	0.168239	0.276773	0.338473	0.024055	0.261654	0.0862921	-0.0655368	0.674308	-0.0962768	0.53632	0.410043	0.00527729
1418526_at	Srsf10	brown	1418526_at	-0.123994	0.424837	0.134789	0.385199	-0.123347	0.427283	-0.35068	0.0190298	0.0318556	0.838319	-0.142374	0.358685	-0.272972	0.0729187	-0.197808	0.199313	-0.168484	0.27606	-0.0256995	0.869264	0.124154	0.424236	0.132331	0.394031	0.220293	0.151553	0.359805	0.0158736	0.314404	0.0371841	0.287868	0.0578461	0.297968	0.0491132	0.129009	0.40615	0.247461	0.105638	0.234586	0.125871	-0.096422	0.535701	-0.0676946	0.664201	0.261212	0.0868498
1418530_at	Nup160	turquoise	1418530_at	-0.132737	0.392565	-0.00225904	0.988459	0.0787001	0.613579	-0.193817	0.208778	-0.184307	0.232562	-0.194628	0.206829	-0.237433	0.121168	-0.140967	0.363519	-0.0661903	0.671241	0.225249	0.142251	0.286682	0.0589477	0.239098	0.118479	0.505689	0.000362425	0.490779	0.000583799	0.433246	0.00297494	0.367748	0.0134951	0.369451	0.0130264	-0.0452662	0.771783	-0.00752163	0.961586	-0.00601504	0.969277	-0.534088	0.000136028	-0.519744	0.000225907	0.495848	0.000497823
1418532_at	Fzd2	brown	1418532_at	0.109861	0.479999	0.173946	0.260487	0.362474	0.0150377	0.00678736	0.965334	0.128181	0.409203	0.302923	0.0452329	0.0990564	0.524544	-0.103073	0.507754	0.182775	0.236558	-0.0808779	0.603757	-0.255079	0.0948843	-0.239098	0.118479	-0.0968985	0.533675	-0.237862	0.12047	-0.233923	0.126988	-0.00226074	0.98845	-0.0082769	0.957733	0.0286686	0.854312	-0.104551	0.501644	-0.115789	0.45642	0.0617704	0.692085	0.0518992	0.739424	0.24071	0.115917
1418533_s_at	Fzd2	green	1418533_s_at	-0.1433	0.355524	0.150603	0.331191	0.296639	0.0501986	-0.064857	0.677504	0.325382	0.0306146	0.322613	0.0321743	0.0544432	0.727126	-0.0409259	0.793167	0.253479	0.097071	-0.0642488	0.680368	-0.279157	0.0663265	-0.333835	0.0262316	-0.0560195	0.719539	-0.293564	0.0527816	-0.304626	0.0439579	0.0113037	0.942298	0.0180587	0.907934	-0.103358	0.506572	-0.197819	0.199289	-0.206015	0.180801	0.0346517	0.824339	0.0195562	0.900336	0.34398	0.0216667
1418544_at	Kcnip3	blue	1418544_at	0.18417	0.232918	0.0361446	0.816896	-0.236857	0.122109	-0.235295	0.124688	-0.0576435	0.711749	0.393043	0.00781824	0.229115	0.13529	-0.280418	0.065042	-0.160211	0.30078	-0.215423	0.161116	-0.148232	0.338976	-0.0120301	0.938597	-0.395921	0.00732609	-0.156568	0.312095	-0.107559	0.489321	-0.267521	0.0791419	-0.246802	0.10661	0.420976	0.00405031	0.440015	0.00249562	0.434586	0.00287409	0.587572	1.59328e-05	0.576156	2.61234e-05	-0.251341	0.100052
1418546_a_at	Stambpl1	green	1418546_a_at	0.237207	0.121537	-0.0745483	0.632487	-0.0635654	0.683592	0.496232	0.000491802	-0.161553	0.296675	-0.0431666	0.782108	0.210967	0.170236	0.328923	0.0287108	0.114329	0.462172	-0.18292	0.236179	-0.186607	0.226651	-0.16391	0.28956	-0.150647	0.331046	-0.182913	0.236197	-0.126363	0.41595	0.0331576	0.831803	0.0180587	0.907934	-0.220295	0.151548	-0.303874	0.0445176	-0.27218	0.0737982	-0.144633	0.351004	-0.14592	0.346675	-0.239951	0.117118
1418560_at	Pdha1	yellow	1418560_at	0.180018	0.243867	-0.193524	0.209483	-0.342043	0.0224835	0.215687	0.160585	-0.202511	0.188552	-0.26733	0.0793677	-0.0105862	0.945955	0.0954937	0.53966	-0.0857465	0.582047	-0.244901	0.109451	0.0391272	0.802074	0.112782	0.468303	-0.121123	0.435748	0.000752729	0.996154	-0.00752163	0.961586	0.0911834	0.558222	0.0647103	0.678195	0.0203698	0.896212	0.0112824	0.942406	0.0601504	0.699781	-0.0798495	0.608387	-0.0571644	0.714044	-0.331831	0.0272208
1418562_at	Sf3b1	brown	1418562_at	-0.412489	0.004978	-0.0549699	0.724587	-0.1574	0.309486	0.325793	0.0303884	-0.0864652	0.578872	-0.375625	0.0114403	0.294145	0.0522861	0.392585	0.00789906	0.175254	0.256846	-0.302347	0.0456709	-0.228743	0.135948	-0.186466	0.227009	-0.0741879	0.634139	-0.161837	0.295814	-0.17375	0.261037	0.158252	0.30683	0.147479	0.341469	-0.223313	0.145833	-0.296352	0.0504352	-0.285714	0.0598584	-0.167985	0.277513	-0.179015	0.246563	-0.427508	0.00344211
1418567_a_at	Srp14	yellow	1418567_a_at	-0.0563876	0.717771	0.0128012	0.934669	0.181616	0.239614	-0.00603321	0.969184	0.315522	0.0364668	0.234766	0.125571	0.223822	0.144885	-0.0879149	0.572491	0.168484	0.27606	0.1353	0.383377	-0.124154	0.424236	-0.18797	0.223194	-0.0158974	0.918914	-0.1242	0.42406	-0.127868	0.410361	-0.103241	0.507057	-0.0993228	0.523421	0.258017	0.0909673	0.150433	0.331745	0.075188	0.629559	0.271187	0.0749134	0.248966	0.103445	0.214893	0.162181
1418568_x_at	Srp14	yellow	1418568_x_at	0.0214185	0.890899	-0.320783	0.0332403	0.261072	0.0870273	0.0829566	0.594445	0.290493	0.0554668	0.414248	0.00477197	0.275997	0.0696339	0.0462311	0.767051	0.341482	0.0227246	0.198038	0.198779	-0.109857	0.480015	-0.261654	0.0862921	-0.191526	0.214348	-0.371095	0.0125868	-0.362542	0.015017	-0.29239	0.053796	-0.287434	0.058247	-0.0633727	0.684502	-0.190297	0.217377	-0.27218	0.0737982	0.159699	0.302353	0.143663	0.35429	0.283233	0.0622445
1418569_at	2410043F08Rik	grey	1418569_at	0.304813	0.0438192	-0.158886	0.304864	0.209615	0.173078	-0.118402	0.446231	-0.221472	0.1493	-0.191599	0.214168	-0.207943	0.176635	-0.0454732	0.770767	-0.174502	0.258936	0.30915	0.0407098	0.314522	0.0371077	0.228571	0.136253	0.0522344	0.7378	0.0353783	0.820715	0.0571644	0.714044	-0.146948	0.343236	-0.151994	0.326673	0.0769525	0.621509	0.193306	0.210012	0.171429	0.267592	0.0338984	0.8281	0.00376081	0.980788	0.279437	0.0660403
1418571_at	Tnfrsf12a	grey	1418571_at	0.507561	0.000340769	-0.441266	0.00241488	0.19675	0.201793	0.450982	0.00186147	0.371649	0.0124418	0.250669	0.101003	0.446132	0.00212198	0.488837	0.000620096	0.566378	3.92376e-05	0.136812	0.378018	-0.143717	0.354106	-0.38797	0.00875462	0.0673748	0.665695	-0.368085	0.0134013	-0.391877	0.00802559	0.018086	0.907796	-0.0406321	0.79462	-0.265562	0.0814771	-0.497932	0.000465886	-0.53985	0.000110126	-0.196611	0.202122	-0.172997	0.26315	0.145034	0.349653
1418572_x_at	Tnfrsf12a	grey	1418572_x_at	0.451173	0.00185181	-0.583585	1.89827e-05	-0.0363231	0.816007	0.293365	0.0529528	0.116045	0.455416	0.137073	0.377099	0.211724	0.168663	0.222819	0.146758	0.215118	0.161727	0.322	0.0325285	0.230248	0.133298	0.0195489	0.900373	0.194554	0.207007	-0.0383892	0.805735	-0.0285822	0.854747	-0.0218539	0.888695	-0.0752446	0.6293	-0.208225	0.176032	-0.254983	0.0950143	-0.251128	0.100353	-0.2855	0.060062	-0.256487	0.0929911	0.0523944	0.737025
1418573_a_at	Raly	yellow	1418573_a_at	0.110808	0.47619	-0.205573	0.181767	0.325395	0.0306078	0.0143289	0.926892	0.160795	0.298989	0.230979	0.132025	0.10435	0.502473	0.0598731	0.701102	0.137646	0.375083	0.306883	0.0423126	0.00902935	0.953894	-0.0766917	0.622696	-0.182442	0.237434	-0.32819	0.0290967	-0.334712	0.0258078	-0.440092	0.00249061	-0.434914	0.00284995	0.351567	0.0187016	0.264761	0.0824462	0.157895	0.307942	0.476084	0.000912412	0.43475	0.002862	0.260453	0.0878152
1418574_a_at	Shfdg1	pink	1418574_a_at	-0.220014	0.15209	0.193524	0.209483	0.363231	0.0148077	0.236803	0.122197	0.255603	0.0941763	-0.175696	0.255624	0.283558	0.0619275	0.406985	0.00567307	0.324934	0.0308627	0.176117	0.25446	-0.100828	0.517105	-0.222556	0.147251	0.394407	0.00758156	0.210764	0.170661	0.183528	0.23459	0.232103	0.130084	0.249812	0.102226	-0.0822336	0.597677	-0.209853	0.172574	-0.306767	0.0423957	-0.183051	0.235835	-0.197067	0.201049	0.100992	0.516418
1418576_at	Yipf5	cyan	1418576_at	-0.293084	0.0531943	-0.139307	0.36927	0.15967	0.302441	-0.0377076	0.809121	0.0599189	0.700884	-0.0386227	0.804576	-0.0544432	0.727126	-0.0621467	0.690301	0.0473862	0.761397	0.111113	0.474969	-0.0105342	0.94622	-0.087218	0.575554	0.0741879	0.634139	0.00376365	0.980773	-0.000752163	0.996157	-0.0384327	0.805519	0.0150489	0.923229	0.0784614	0.61466	0.114329	0.462172	-0.0135338	0.930939	0.0248588	0.873506	-0.0105303	0.94624	0.277159	0.0684036
1418579_at	Cetn2	turquoise	1418579_at	-0.292283	0.0538889	-0.0828314	0.595005	0.172535	0.264455	-0.224737	0.143192	-0.0644696	0.679328	0.181754	0.239248	-0.171647	0.26697	-0.180377	0.242906	-0.0819857	0.598787	0.297812	0.0492398	0.14146	0.361821	0.0691729	0.657309	0.0545054	0.726826	0.0850584	0.585094	0.0955246	0.539528	-0.190656	0.216489	-0.143717	0.354106	0.0641271	0.680942	0.135389	0.383061	0.0556391	0.721367	0.0738231	0.635814	0.0263257	0.866107	0.443454	0.00227908
1418582_at	Cbfa2t3	green	1418582_at	-0.0488838	0.754084	0.0700302	0.653325	0.0741597	0.634269	-0.0263953	0.865756	0.137282	0.376361	0.130257	0.401572	-0.218529	0.154967	0.340291	0.0232436	0.02783	0.858531	-0.267577	0.0790759	-0.309255	0.0406368	-0.257143	0.0921199	0.119609	0.441563	0.0316146	0.839526	0.0157954	0.919433	0.241146	0.115231	0.250564	0.101152	-0.0347041	0.824077	-0.0910117	0.558967	-0.103759	0.50491	0.00301319	0.984607	-0.0195562	0.900336	-0.232358	0.129648
1418583_at	Hint3	salmon	1418583_at	-0.434927	0.00284893	-0.0399097	0.798196	0.377609	0.0109667	-0.0889898	0.56778	0.0758466	0.626549	0.180997	0.241255	-0.0234408	0.880668	-0.313765	0.0375991	0.0661903	0.671241	0.298568	0.04863	0.106847	0.492223	0.0105263	0.94626	-0.0658607	0.672787	-0.120437	0.43838	-0.108311	0.486264	-0.18086	0.24162	-0.176825	0.252517	0.125991	0.41734	0.114329	0.462172	0.0571429	0.714147	0.0587572	0.706424	0.0654381	0.674772	0.662902	3.2297e-07
1418588_at	Nrsn1	brown	1418588_at	-0.231743	0.130704	0.0519579	0.73914	-0.276207	0.0694101	0.0233787	0.880982	-0.275323	0.0703552	-0.368052	0.0134104	-0.0914949	0.556871	0.143998	0.353152	-0.146672	0.344159	-0.299324	0.0480262	-0.0082769	0.957733	0.0947368	0.542898	0.188498	0.221865	0.254422	0.0957769	0.256487	0.0929911	0.434816	0.0028571	0.404063	0.0060749	-0.343269	0.0219638	-0.287326	0.0583474	-0.159398	0.303279	-0.482863	0.000744622	-0.472358	0.00101819	-0.42447	0.00371427
1418592_at	Dnaja4	brown	1418592_at	-0.137472	0.375693	0.0655121	0.674424	-0.353394	0.0180408	-0.106335	0.494315	-0.326141	0.0301984	-0.176453	0.253537	-0.259361	0.0892173	-0.234945	0.125272	-0.35126	0.0188148	-0.27816	0.067357	0.0752446	0.6293	0.2	0.194246	-0.0802441	0.606609	0.234851	0.125428	0.274539	0.0712021	0.202713	0.188097	0.200903	0.192184	-0.101849	0.512841	0.0857465	0.582047	0.148872	0.336862	-0.140113	0.366471	-0.124859	0.421581	-0.19515	0.205583
1418593_at	Taf6	grey	1418593_at	-0.157871	0.308017	0.168675	0.275507	-0.0726462	0.641227	0.449474	0.00193929	0.221472	0.1493	-0.0128742	0.934297	0.332709	0.0267838	0.309218	0.0406627	0.261	0.0871186	-0.449742	0.00192528	-0.467269	0.00118015	-0.418045	0.00435211	-0.287668	0.0580312	-0.447874	0.00202497	-0.432493	0.00303285	0.0572722	0.713528	0.0391272	0.802074	-0.0316863	0.839167	-0.141407	0.362004	-0.148872	0.336862	0.226742	0.139532	0.217375	0.157231	-0.372835	0.0121355
1418598_at	Ubox5	grey	1418598_at	-0.0742364	0.633917	-0.100151	0.519942	-0.121834	0.433033	0.315235	0.0366497	0.187341	0.224784	0.0166608	0.915034	0.15728	0.30986	0.103073	0.507754	0.140654	0.364598	0.17007	0.271477	0.167795	0.278067	0.100752	0.517423	-0.289182	0.0566454	-0.221302	0.149623	-0.217375	0.157231	-0.451395	0.00184065	-0.442438	0.00234125	0.00678993	0.965321	-0.0804814	0.605541	-0.0451128	0.772536	0.249341	0.102903	0.283565	0.0619209	-0.12605	0.417118
1418600_at	Klf1	turquoise	1418600_at	0.582016	2.03225e-05	-0.0760543	0.625601	-0.146049	0.34624	0.156863	0.311166	0.128181	0.409203	0.41652	0.00451677	0.703225	2.21765e-08	0.210693	0.170811	0.269274	0.0770974	0.0498873	0.749196	-0.143717	0.354106	-0.18797	0.223194	-0.190769	0.21621	-0.316146	0.0360712	-0.275291	0.0703894	-0.268275	0.0782578	-0.290444	0.0555102	0.0467751	0.764387	-0.0503949	0.746727	-0.0571429	0.714147	0.352543	0.0183461	0.356525	0.0169532	-0.373595	0.0119428
1418601_at	Aldh1a7	grey	1418601_at	0.0861841	0.580113	-0.217621	0.156747	-0.321611	0.0327548	-0.284315	0.061195	-0.0675035	0.665093	0.0371081	0.812101	-0.244994	0.109311	-0.26526	0.0818408	-0.300113	0.0474025	0.291009	0.0550077	0.382242	0.00992504	0.326316	0.0301029	0.18547	0.22956	0.281521	0.0639348	0.283565	0.0619209	-0.0926905	0.551698	-0.0948082	0.542593	0.0784614	0.61466	0.267018	0.0797371	0.273684	0.0721348	0.0195857	0.900186	0.0135389	0.930913	0.00607471	0.968972
1418605_at	Nr2c1	brown	1418605_at	-0.185409	0.229718	-0.378765	0.0106984	-0.143022	0.356471	-0.0927606	0.551396	0.139558	0.368399	0.0280204	0.857572	0.321366	0.0328978	-0.128083	0.409565	0.146672	0.344159	0.167047	0.280257	0.130926	0.399132	0.0255639	0.869948	0.101441	0.514544	-0.0572074	0.713838	-0.0804814	0.605541	0.0685759	0.660089	0.0285929	0.854693	0.11392	0.463788	0.109064	0.483218	0.0977444	0.530087	-0.0647835	0.67785	-0.0406168	0.794696	0.158702	0.305434
1418607_at	Zfp99	turquoise	1418607_at	0.459624	0.00146618	-0.251506	0.0998189	-0.605385	7.0405e-06	0.18703	0.225575	-0.0182032	0.907201	-0.125713	0.418378	0.235164	0.124906	0.0234945	0.880397	-0.0714554	0.646723	-0.0370376	0.812452	0.146727	0.343975	0.157895	0.307942	-0.145348	0.348595	0.0158073	0.919372	0.0263257	0.866107	-0.088169	0.571375	-0.131678	0.396396	-0.0633727	0.684502	-0.0699511	0.653693	0.0315789	0.839705	-0.0188324	0.904007	0.0172997	0.911788	-0.441176	0.00242061
1418610_at	Slc17a6	green	1418610_at	-0.244346	0.110292	0.060994	0.695769	-0.325395	0.0306078	0.294873	0.0516694	0.109219	0.482589	-0.27869	0.0668081	0.152743	0.324256	0.212208	0.16766	0.0669425	0.667717	-0.311418	0.0391563	-0.20617	0.180463	-0.144361	0.351924	-0.152161	0.326134	-0.0677456	0.663962	-0.0609252	0.696097	0.110023	0.479347	0.11061	0.476987	-0.177293	0.251237	-0.223392	0.145685	-0.184962	0.230867	-0.0775896	0.618613	-0.0345995	0.824599	-0.475346	0.000932553
1418615_at	Astn1	yellow	1418615_at	-0.224967	0.142768	0.159639	0.302538	-0.0991318	0.524226	0.273757	0.0720552	-0.0204786	0.89566	0.00151462	0.992262	0.193576	0.209359	0.274355	0.0714023	0.0661903	0.671241	-0.325023	0.0308131	-0.343868	0.0217135	-0.218045	0.155914	0.0446642	0.77474	-0.0715093	0.646474	-0.0722076	0.643249	0.155991	0.313909	0.170805	0.269371	0.268579	0.0779028	0.157954	0.307757	0.136842	0.377913	0.110735	0.476485	0.105303	0.498548	-0.340943	0.0229583
1418622_at	Rab2a	turquoise	1418622_at	-0.118166	0.447144	0.289157	0.0566678	-0.179345	0.245672	-0.404225	0.00605204	-0.135765	0.381724	-0.174938	0.257722	-0.390176	0.00833624	-0.320586	0.033357	-0.285822	0.0597566	0.0362817	0.816213	0.194131	0.208022	0.237594	0.120906	0.275555	0.0701062	0.484005	0.000719241	0.44528	0.00217088	0.227582	0.13802	0.267118	0.079618	-0.036213	0.816555	0.154945	0.317218	0.156391	0.31265	-0.21469	0.162591	-0.218127	0.155753	0.285511	0.0600509
1418625_s_at	Gapdh	salmon	1418625_s_at	0.447239	0.00205984	-0.0436747	0.779606	-0.147563	0.341193	0.0972855	0.532032	-0.147901	0.340071	0.305953	0.0429845	0.214748	0.162473	0.000757887	0.996128	0.00376081	0.980788	-0.408925	0.00541914	-0.331829	0.027222	-0.183459	0.23477	-0.250574	0.101139	-0.203237	0.186927	-0.166228	0.282667	0.0293897	0.850689	0.027088	0.862266	0.139571	0.368354	0.109816	0.480181	0.0962406	0.536474	0.232015	0.130235	0.192554	0.211837	-0.341702	0.0226296
1418627_at	Gclm	lightcyan	1418627_at	-0.226279	0.140372	-0.246988	0.106335	0.252748	0.0980818	0.146305	0.345383	0.269256	0.0771189	0.217348	0.157285	0.00453693	0.976824	-0.0121262	0.938107	0.248966	0.103445	0.0627371	0.687506	-0.179082	0.246381	-0.24812	0.104673	-0.292967	0.0532958	-0.449379	0.00194428	-0.474615	0.000952902	-0.35343	0.018028	-0.31076	0.0396019	0.240665	0.115988	0.148928	0.336677	-0.0135338	0.930939	0.387948	0.00875888	0.355021	0.0174687	0.323478	0.0316804
1418628_at	Khdrbs1	blue	1418628_at	-0.459916	0.00145425	-0.0323796	0.835695	0.217182	0.157612	0.156109	0.313537	0.0136524	0.930335	-0.0469531	0.763515	-0.367492	0.0135668	0.0773045	0.619909	-0.00977811	0.950075	0.168559	0.275845	0.0669677	0.667599	0.0947368	0.542898	-0.0908424	0.559703	-0.0684984	0.66045	-0.100038	0.520417	-0.289375	0.0564701	-0.235515	0.124322	0.307056	0.0421885	0.315908	0.0362216	0.180451	0.242709	0.329944	0.0281801	0.30613	0.0428556	0.123013	0.42855
1418629_a_at	Khdrbs1	grey	1418629_a_at	0.146069	0.346175	0.138554	0.371898	0.031026	0.842476	-0.370288	0.0128009	0.148659	0.337563	0.01969	0.899658	-0.0536871	0.730774	-0.0591152	0.704715	-0.0270779	0.862317	0.124718	0.42211	0.142212	0.359239	0.0631579	0.685517	0.495848	0.000497823	0.430561	0.00318614	0.392629	0.00789136	0.410702	0.00519516	0.38751	0.00884414	-0.0580916	0.709605	-0.0127868	0.934742	0.0406015	0.794772	-0.322411	0.0322908	-0.300865	0.0468138	0.272602	0.0733283
1418630_at	Khdrbs1	blue	1418630_at	-0.570797	3.27098e-05	0.318524	0.0345959	0.0688626	0.658754	0.0618404	0.691753	0.281391	0.0640642	-0.18857	0.221685	-0.109643	0.480879	-0.120504	0.438121	-0.0669425	0.667717	0.111113	0.474969	0	1	-0.0120301	0.938597	0.253602	0.0969018	0.28679	0.0588467	0.283565	0.0619209	0.180106	0.243631	0.204665	0.183759	0.296494	0.0503183	0.294848	0.0516908	0.252632	0.0982441	-0.0105462	0.946159	0.0391125	0.802147	0.26425	0.0830699
1418633_at	Notch1	yellow	1418633_at	-0.242306	0.113422	-0.0331326	0.831928	-0.0718895	0.644718	-0.235295	0.124688	-0.299594	0.0478117	0.210532	0.171148	-0.0650294	0.676693	-0.350902	0.0189475	-0.21211	0.167863	-0.086169	0.580179	0.0248307	0.873648	0.123308	0.42743	-0.37851	0.0107572	-0.151299	0.328926	-0.0737119	0.636324	-0.235871	0.123733	-0.227239	0.138637	-0.192381	0.212256	-0.106807	0.492387	-0.0300752	0.847246	0.0444445	0.775819	0.0639338	0.681853	-0.164017	0.289238
1418640_at	Sirt1	turquoise	1418640_at	-0.499183	0.000447594	0.220633	0.150901	-0.144536	0.351333	-0.450228	0.00190003	-0.142592	0.35794	-0.143889	0.353524	-0.496038	0.000494828	-0.500963	0.000422678	-0.346747	0.0205433	-0.0158732	0.919037	0.133183	0.390957	0.209023	0.174332	0.249817	0.10222	0.432819	0.00300764	0.394885	0.0075001	0.312736	0.0382753	0.34161	0.0226692	0.181065	0.241074	0.346747	0.0205433	0.338346	0.0241126	-0.179285	0.245835	-0.189545	0.219246	0.490533	0.000588303
1418651_at	Spata6	blue	1418651_at	0.0707395	0.650037	0.379519	0.0105267	-0.191453	0.214527	-0.40875	0.00544163	-0.178998	0.246608	-0.110567	0.477158	-0.378078	0.0108573	-0.522184	0.00020761	-0.34449	0.0214558	-0.120183	0.439354	0.153499	0.321831	0.312782	0.0382451	0.0469352	0.763603	0.259692	0.0887915	0.23317	0.128261	0.121327	0.43497	0.131678	0.396396	0.0965679	0.535081	0.210606	0.170993	0.326316	0.0301029	-0.0858759	0.581475	-0.0669425	0.667717	0.101751	0.513248
1418652_at	Cxcl9	brown	1418652_at	0.0435656	0.780143	0.179217	0.246017	-0.0264856	0.865301	-0.339368	0.0236527	-0.00606773	0.969008	0.256728	0.0926711	-0.126278	0.416268	-0.552499	6.81759e-05	-0.25047	0.101286	0.0468638	0.763952	0.0255832	0.869851	0.150376	0.33193	-0.190769	0.21621	0.0248401	0.873601	0.0443776	0.776148	-0.271289	0.0747979	-0.225734	0.141364	0.431538	0.00310784	0.561865	4.71065e-05	0.499248	0.00044666	0.495669	0.000500648	0.458067	0.00153141	0.0994733	0.522788
1418656_at	Lsm5	turquoise	1418656_at	-0.288349	0.0574043	-0.0489458	0.753782	0.0991318	0.524226	-0.119156	0.443312	-0.0576435	0.711749	-0.146161	0.345868	-0.0892264	0.566746	-0.222819	0.146758	-0.0624295	0.688962	0.282695	0.0627721	0.20617	0.180463	0.132331	0.394031	0.152161	0.326134	0.216786	0.158396	0.209853	0.172574	-0.0082894	0.957669	0.0233258	0.88125	0.0754437	0.62839	0.123355	0.427255	0.0466165	0.765163	-0.083616	0.591505	-0.104551	0.501644	0.384985	0.00934908
1418670_s_at	Hspg2	brown	1418670_s_at	0.298184	0.0489391	-0.121235	0.43532	0.454796	0.0016768	-0.0354451	0.820381	0.232849	0.128808	0.578584	2.35587e-05	0.115692	0.456803	-0.0151577	0.922675	0.294096	0.0523279	-0.0544225	0.727225	-0.256584	0.0928623	-0.330827	0.0277278	-0.0590475	0.705038	-0.29507	0.0515038	-0.268522	0.0779697	-0.0248682	0.873459	-0.00902935	0.953894	-0.0882691	0.570937	-0.16698	0.280454	-0.234586	0.125871	0.0783429	0.615197	0.0564122	0.717652	0.212615	0.166822
1418671_at	Capn5	brown	1418671_at	0.338835	0.0238914	0.0768073	0.62217	-0.0824837	0.596558	-0.0806942	0.604583	-0.0432326	0.781783	0.194628	0.206829	0.0914949	0.556871	-0.284965	0.0605708	-0.0707033	0.650204	-0.279671	0.0658004	-0.218962	0.154125	-0.105263	0.498711	-0.525372	0.000185711	-0.325932	0.0303125	-0.276796	0.0687859	-0.256218	0.0933514	-0.234011	0.126839	0.0746892	0.631841	0.0917638	0.555705	0.0932331	0.549358	0.397741	0.00702886	0.364799	0.0143404	-0.125291	0.41996
1418672_at	Akr1c13	brown	1418672_at	0.0146433	0.925292	0.370482	0.0127492	-0.073403	0.637744	0.107844	0.488164	-0.0788805	0.612763	0.285505	0.0600565	0.15728	0.30986	-0.087157	0.575823	0.00451298	0.976946	-0.278915	0.0665752	-0.306998	0.04223	-0.141353	0.362187	-0.23619	0.123205	-0.225066	0.142587	-0.195562	0.204602	-0.141673	0.361087	-0.126411	0.415772	0.00377218	0.98073	-0.0413689	0.790977	-0.0195489	0.900373	0.258381	0.0904914	0.224897	0.142898	-0.394856	0.00750507
1418675_at	Osmr	grey	1418675_at	0.037956	0.807886	-0.209338	0.173664	0.19902	0.196499	0.346155	0.0207793	-0.066745	0.668642	0.0719443	0.644465	0.334221	0.0260444	0.238734	0.119062	0.233923	0.126988	0.0627371	0.687506	-0.042137	0.787185	-0.117293	0.450539	-0.255116	0.0948347	-0.441099	0.00242548	-0.423467	0.00380812	-0.23361	0.127515	-0.28292	0.0625514	0.053565	0.731364	-0.0315908	0.839645	-0.075188	0.629559	0.202637	0.188268	0.196314	0.20282	0.0455603	0.77034
1418681_at	Glt28d1	turquoise	1418681_at	-0.476817	0.000892766	0.0820784	0.598372	-0.123347	0.427283	-0.307694	0.0417335	-0.155486	0.315506	-0.583885	1.8736e-05	-0.378078	0.0108573	-0.159914	0.301691	-0.242948	0.112429	-0.063493	0.683934	0.154251	0.319426	0.22406	0.144443	0.143834	0.35371	0.313135	0.0380119	0.230914	0.132138	0.175584	0.255931	0.201655	0.190478	0.0852513	0.584239	0.228657	0.136101	0.174436	0.259119	-0.0775896	0.618613	-0.115081	0.459205	0.0288549	0.853376
1418693_at	Hnrpc	brown	1418693_at	-0.401415	0.00645994	0.214609	0.162755	-0.135455	0.382827	-0.404225	0.00605204	-0.0508173	0.744674	0.00151462	0.992262	-0.496038	0.000494828	-0.468374	0.00114317	-0.320421	0.0334547	0.0839014	0.590234	0.1693	0.273696	0.225564	0.141674	0.31492	0.0368515	0.457659	0.0015489	0.425724	0.00359974	0.229089	0.135336	0.268623	0.077852	0.181819	0.239076	0.373825	0.0118849	0.35188	0.0185872	-0.119774	0.440927	-0.136894	0.377731	0.448769	0.00197664
1418707_at	Bag4	blue	1418707_at	0.0139876	0.928629	-0.165663	0.284337	0.342043	0.0224835	0.611617	5.21807e-06	0.10391	0.504288	-0.223406	0.14566	-0.00831771	0.957524	0.674519	1.57057e-07	0.35126	0.0188148	0.0869249	0.576845	-0.0609481	0.695988	-0.204511	0.184099	0.224835	0.143012	-0.0203237	0.896445	-0.0458819	0.768762	0.192163	0.212788	0.167043	0.280269	-0.29423	0.0522133	-0.496427	0.000488754	-0.530827	0.000153004	-0.403014	0.00622508	-0.385107	0.009324	0.0789712	0.612353
1418710_at	Cd59a	brown	1418710_at	-0.367102	0.0136765	-0.159639	0.302538	0.195993	0.203579	-0.210408	0.171407	0.0356479	0.81937	0.0643712	0.679792	-0.110399	0.477834	-0.289513	0.0563459	-0.0488906	0.754051	0.260019	0.088371	0.142212	0.359239	0.117293	0.450539	-0.00529914	0.972932	-0.0579601	0.710234	-0.0639338	0.681853	-0.210249	0.171741	-0.176072	0.254584	0.335724	0.0253261	0.349003	0.0196632	0.290226	0.0557053	0.168739	0.275323	0.164724	0.287128	0.364482	0.0144337
1418720_at	Cops7b	blue	1418720_at	0.192257	0.21256	-0.271085	0.075029	-0.0839972	0.589808	-0.0558072	0.720559	-0.166104	0.283032	-0.0242339	0.876661	0.0559555	0.719846	0.128841	0.406768	-0.0887552	0.568807	0.153441	0.322015	0.128668	0.407404	0.0932331	0.549358	0.117338	0.450365	0.108393	0.485933	0.127868	0.410361	-0.0625473	0.688404	-0.0617005	0.692416	-0.0905324	0.561051	-0.107559	0.489321	-0.0421053	0.787341	-0.224483	0.143661	-0.236179	0.123224	0.00759338	0.96122
1418726_a_at	Tnnt2	red	1418726_a_at	-0.373149	0.0120556	0.464609	0.00127353	-0.0143779	0.926643	-0.0354451	0.820381	0.0978422	0.529672	0.302923	0.0452329	0.425716	0.00360049	0.0773045	0.619909	0.135389	0.383061	-0.478465	0.000850017	-0.538751	0.000114691	-0.393985	0.00765418	-0.0302808	0.846214	-0.0233346	0.881205	0.0105303	0.94624	0.296158	0.0505962	0.306998	0.04223	-0.0445118	0.775489	-0.151937	0.326858	-0.115789	0.45642	0.0519775	0.739045	0.0398646	0.798419	-0.331072	0.0276036
1418728_at	Star	grey	1418728_at	-0.130041	0.402361	-0.300452	0.0471362	0.0128644	0.934347	-0.00904981	0.95379	-0.175206	0.256979	-0.119655	0.441387	-0.0491501	0.752786	0.384249	0.00950079	0.0451298	0.772453	-0.112624	0.46893	-0.13544	0.38288	-0.17594	0.254949	0.0984126	0.52726	-0.0112909	0.942363	-0.0105303	0.94624	0.176338	0.253853	0.1693	0.273696	-0.497928	0.000465936	-0.505453	0.000365242	-0.482707	0.000748165	-0.452731	0.00177466	-0.484393	0.000710794	-0.116179	0.454894
1418732_s_at	1500041N16Rik	black	1418732_s_at	0.543404	9.64574e-05	-0.162651	0.293348	-0.0582683	0.70876	0.106335	0.494315	0.183549	0.234535	0.296865	0.0500127	0.64122	1.12773e-06	0.344839	0.0213129	0.327943	0.0292277	-0.105822	0.496419	-0.20918	0.173998	-0.285714	0.0598584	-0.0075702	0.961339	-0.199473	0.195455	-0.204588	0.183929	0.0746046	0.632229	0.0180587	0.907934	0.0143343	0.926864	-0.215118	0.161727	-0.154887	0.317403	0.040678	0.794393	0.0406168	0.794696	-0.142756	0.35738
1418738_at	Scn1b	green	1418738_at	0.182203	0.238062	-0.189006	0.220591	-0.0234587	0.880578	0.545251	8.99776e-05	-0.00758466	0.961265	-0.0371081	0.812101	0.169379	0.273469	0.328165	0.0291099	0.155698	0.314836	-0.142103	0.359612	-0.13544	0.38288	-0.154887	0.317403	-0.194554	0.207007	-0.244637	0.109851	-0.188793	0.221125	-0.0226074	0.884882	-0.0458992	0.768678	-0.185591	0.229248	-0.280557	0.0649021	-0.257143	0.0921199	-0.0677967	0.663724	-0.0481384	0.757721	-0.285511	0.0600509
1418743_a_at	Tesc	black	1418743_a_at	0.483228	0.00073642	-0.136295	0.379846	-0.0378366	0.80848	-0.130468	0.4008	0.0439911	0.778049	0.0954209	0.539971	0.265411	0.0816592	0.273597	0.0722303	0.069199	0.657188	0.0876807	0.573519	0.0150489	0.923229	-0.075188	0.629559	-0.0825152	0.596418	-0.140008	0.366837	-0.133885	0.388434	-0.113791	0.464299	-0.177577	0.25046	-0.22105	0.150104	-0.26777	0.0788495	-0.198496	0.197713	0.0549907	0.724488	0.0496427	0.750386	-0.210337	0.171557
1418744_s_at	Tesc	black	1418744_s_at	0.492626	0.000551051	-0.119729	0.441101	0.115023	0.459432	0.0211162	0.89243	0.0045508	0.976753	-0.029535	0.849958	0.201894	0.18994	0.461553	0.00138879	0.129372	0.404815	0.136812	0.378018	0.0474041	0.761309	-0.0721805	0.643375	0.118095	0.44742	0.00376365	0.980773	-0.0120346	0.938574	0.0128109	0.93462	-0.0436418	0.779768	-0.192381	0.212256	-0.305378	0.043404	-0.264662	0.0825673	-0.0941621	0.545363	-0.103046	0.507863	-0.119216	0.44308
1418750_at	Plxnb3	green	1418750_at	0.0345319	0.824937	-0.0233434	0.881161	0.0847539	0.586445	-0.200604	0.192864	0.0364064	0.815592	0.321856	0.032612	0.130815	0.399535	-0.370607	0.0127161	0.0285822	0.854747	0.0884366	0.570202	0.0233258	0.88125	0.0511278	0.743166	-0.0946275	0.543367	-0.143771	0.353922	-0.151937	0.326858	-0.146195	0.345753	-0.155756	0.314651	0.301775	0.0461098	0.275291	0.0703894	0.266165	0.0807521	0.232769	0.128945	0.224897	0.142898	0.243748	0.111204
1418753_at	Gfpt2	turquoise	1418753_at	0.527304	0.00017347	-0.179217	0.246017	-0.156643	0.311857	0.539218	0.00011273	0.0803974	0.605918	0.0954209	0.539971	0.310024	0.0401054	0.274355	0.0714023	0.247461	0.105638	-0.147394	0.341752	-0.211437	0.169258	-0.204511	0.184099	-0.437557	0.0026612	-0.498307	0.000460334	-0.46258	0.00134907	-0.327054	0.029703	-0.331829	0.027222	-0.191627	0.2141	-0.297104	0.0498166	-0.293233	0.0530661	0.20113	0.191667	0.186536	0.22683	-0.399412	0.00676501
1418764_a_at	Bpnt1	yellow	1418764_a_at	0.385388	0.0092668	-0.301205	0.0465495	-0.0839972	0.589808	0.322023	0.0325154	-0.175206	0.256979	0.00151462	0.992262	-0.00604925	0.969102	0.140209	0.366139	0.0488906	0.754051	-0.131521	0.396966	-0.000752446	0.996156	-0.00601504	0.969277	-0.20061	0.192851	-0.113662	0.464809	-0.0955246	0.539528	-0.00376791	0.980752	-0.0255832	0.869851	-0.0844969	0.587586	-0.105303	0.498548	-0.126316	0.416127	-0.0489643	0.753692	-0.0458819	0.768762	-0.0501163	0.748081
1418768_at	Opa1	yellow	1418768_at	0.159983	0.301478	-0.0353916	0.820648	-0.149076	0.33619	0.074661	0.631971	-0.180515	0.242538	-0.137073	0.377099	-0.0378078	0.808623	0.17583	0.255253	-0.0579165	0.710442	-0.151174	0.329332	0.0406321	0.79462	0.0902256	0.562386	0.102955	0.508243	0.127964	0.410004	0.116585	0.453303	0.23361	0.127515	0.192626	0.21166	-0.0769525	0.621509	-0.0849944	0.585378	-0.00451128	0.976955	-0.225989	0.140898	-0.200827	0.192356	-0.192113	0.212912
1418772_at	Fam208b	turquoise	1418772_at	-0.347068	0.0204162	0.180723	0.241983	-0.118807	0.444662	0.0444949	0.775572	0.0166863	0.914905	-0.458929	0.001495	-0.245751	0.108175	0.0128841	0.934247	-0.0782249	0.615731	0.116404	0.454013	0.215199	0.161564	0.172932	0.263333	0.495848	0.000497823	0.492285	0.00055698	0.431741	0.00309173	0.406934	0.00567992	0.407826	0.00556183	-0.0369674	0.812801	0.0218127	0.888904	0.0210526	0.892752	-0.433899	0.00292541	-0.402407	0.00631338	0.212615	0.166822
1418774_a_at	Atp7a	turquoise	1418774_a_at	-0.501296	0.000418163	0.24247	0.113168	0.263343	0.0841854	-0.220966	0.150263	-0.194167	0.207934	-0.244611	0.109891	-0.616267	4.15222e-06	-0.0970095	0.533203	-0.242948	0.112429	0.0544225	0.727225	0.159518	0.302909	0.210526	0.171159	0.448913	0.00196898	0.495296	0.000506608	0.435502	0.00280695	0.390355	0.0083031	0.410835	0.00517867	0.279142	0.0663427	0.329447	0.0284373	0.299248	0.0480865	-0.264407	0.0828775	-0.261	0.0871186	0.530018	0.0001575
1418775_at	Bles03	salmon	1418775_at	0.457876	0.00153959	-0.0512049	0.742792	-0.23156	0.131019	0.233787	0.127217	-0.0257879	0.868818	0.139345	0.36914	0.249531	0.102629	0.289513	0.0563459	0.0842422	0.588718	-0.359038	0.0161208	-0.231001	0.131987	-0.204511	0.184099	-0.179414	0.245488	-0.197215	0.200701	-0.147424	0.341654	0.110023	0.479347	0.0707299	0.650081	-0.282914	0.0625571	-0.311395	0.0391715	-0.228571	0.136253	-0.035405	0.820581	-0.0240692	0.877493	-0.488255	0.000631364
1418778_at	Ccdc109b	red	1418778_at	0.0384659	0.805354	0.362199	0.0151221	0.0461606	0.767396	-0.205883	0.181088	-0.358755	0.0162128	0.0257485	0.869017	-0.139133	0.369879	-0.00909464	0.953561	-0.18428	0.232634	-0.535155	0.000130852	-0.335591	0.0253892	-0.138346	0.372627	-0.119609	0.441563	0.0233346	0.881205	0.0729598	0.639783	0.360966	0.0155055	0.338601	0.0239973	-0.414186	0.00477911	-0.355773	0.0172093	-0.228571	0.136253	-0.289266	0.0565689	-0.304626	0.0439579	-0.255897	0.0937811
1418785_at	Mapk8ip2	grey	1418785_at	-0.208721	0.174972	0.146085	0.346122	0.27091	0.0752268	0.109352	0.482053	0.236642	0.122463	0.310496	0.0397816	0.0635171	0.68382	0.162188	0.294749	0.182023	0.238537	-0.396075	0.00730057	-0.543266	9.696e-05	-0.503759	0.000386033	-0.364127	0.0145393	-0.517878	0.00024087	-0.496427	0.000488754	-0.129616	0.403919	-0.0948082	0.542593	0.132026	0.395133	0.0488906	0.754051	-0.043609	0.779929	0.447458	0.00204774	0.407672	0.005582	-0.0242988	0.876333
1418786_at	Mapk8ip2	blue	1418786_at	-0.085237	0.584303	-0.0173193	0.911689	-0.125617	0.418736	0.130468	0.4008	0.194926	0.206118	-0.0855759	0.582802	-0.347076	0.0204131	0.137178	0.37673	0.00752163	0.961586	-0.176117	0.25446	-0.103838	0.504587	-0.103759	0.50491	-0.32249	0.0322451	-0.292812	0.0534298	-0.321926	0.0325717	-0.19141	0.214633	-0.171558	0.267225	0.00150887	0.992291	0.036856	0.813355	-0.0120301	0.938597	0.314125	0.037365	0.318165	0.0348158	-0.101751	0.513248
1418792_at	Sh3gl2	brown	1418792_at	-0.0556591	0.721271	-0.00451808	0.97692	-0.27772	0.0678146	-0.135747	0.381789	0.0022754	0.988375	-0.0227193	0.884317	-0.286583	0.0590401	-0.185682	0.229015	-0.191049	0.215519	-0.176873	0.252384	-0.0263356	0.866057	0.0300752	0.847246	-0.110525	0.477327	0.0820475	0.59851	0.069199	0.657188	0.0459685	0.768338	0.0737397	0.636197	0.152396	0.325375	0.308387	0.0412439	0.242105	0.113734	0.188324	0.222302	0.174502	0.258936	0.0584691	0.7078
1418793_at	Idua	grey	1418793_at	0.0350419	0.822392	-0.240964	0.115517	0.0983751	0.527418	-0.0286577	0.854367	0.299594	0.0478117	0.286263	0.0593409	0.185258	0.230105	0.0219787	0.888063	0.195562	0.204602	0.138324	0.372704	-0.0684726	0.660571	-0.196992	0.201223	0.144591	0.351147	-0.102371	0.510667	-0.105303	0.498548	-0.046722	0.764646	-0.0150489	0.923229	0.18031	0.243085	0.122602	0.430107	0.0406015	0.794772	0.0693033	0.656703	0.0804814	0.605541	0.23008	0.133593
1418810_at	Crhr1	red	1418810_at	0.131134	0.398373	0.10994	0.479681	0.0741597	0.634269	0.331072	0.0276031	-0.0993591	0.523269	-0.0976928	0.530305	0.227603	0.137982	0.390312	0.00831115	0.185032	0.230688	-0.340141	0.0233098	-0.300226	0.0473137	-0.264662	0.0825673	-0.00908424	0.953614	-0.112157	0.470794	-0.0707033	0.650204	0.314243	0.037288	0.2769	0.0686759	-0.516789	0.00025	-0.618278	3.75661e-06	-0.520301	0.000221611	-0.397741	0.00702886	-0.397142	0.00712555	-0.359926	0.0158346
1418819_at	Arl10c	yellow	1418819_at	0.238591	0.119293	-0.14006	0.366654	-0.212642	0.166767	0.0588238	0.706106	-0.056885	0.715384	-0.119655	0.441387	-0.0332709	0.831236	0.115199	0.458741	-0.0300865	0.847189	-0.236587	0.122552	-0.0173063	0.911755	0.0285714	0.854801	0.0113553	0.942035	0.0677456	0.663962	0.0541557	0.728512	0.256971	0.0923474	0.215952	0.160056	-0.024142	0.877126	-0.0112824	0.942406	0.0300752	0.847246	-0.113748	0.464469	-0.0864987	0.578724	-0.249822	0.102211
1418820_s_at	Zcchc10	turquoise	1418820_s_at	-0.194442	0.207274	-0.0429217	0.783315	-0.129401	0.404708	-0.0980397	0.528836	-0.0106185	0.94579	-0.308225	0.041358	-0.0431009	0.782432	-0.201598	0.190608	-0.126363	0.41595	0.368108	0.0133948	0.413093	0.00490643	0.32782	0.0292933	0.31492	0.0368515	0.398194	0.0069565	0.36856	0.0132699	0.0226074	0.884882	0.0316027	0.839586	0.140325	0.365737	0.269274	0.0770974	0.204511	0.184099	-0.0549907	0.724488	-0.0488906	0.754051	0.0926393	0.551919
1418826_at	Ms4a6b	grey	1418826_at	-0.331259	0.0275088	0.0233434	0.881161	-0.123347	0.427283	-0.347664	0.0201819	-0.0970837	0.532888	-0.154491	0.318663	-0.247263	0.10593	-0.550226	7.44349e-05	-0.304626	0.0439579	0.17385	0.260757	0.260346	0.0879517	0.345865	0.0208961	0.169572	0.272911	0.401957	0.00637948	0.375329	0.0115124	-0.0128109	0.93462	0.0406321	0.79462	0.377218	0.0110587	0.508462	0.000330765	0.455639	0.0016382	0.0610171	0.69566	0.0338473	0.828355	0.198947	0.19667
1418828_at	Thex1	turquoise	1418828_at	-0.471208	0.00105297	-0.060994	0.695769	0.219452	0.153173	-0.198342	0.198072	-0.312488	0.0384399	-0.0878478	0.572785	-0.561824	4.71853e-05	-0.344839	0.0213129	-0.230162	0.133449	-0.0219202	0.88836	0.100075	0.520259	0.165414	0.285076	0.0643467	0.679907	0.128717	0.407225	0.117337	0.450367	0.100226	0.519625	0.145974	0.346491	0.109393	0.481885	0.264009	0.0833648	0.183459	0.23477	-0.152919	0.32369	-0.176758	0.252699	0.476105	0.000911831
1418835_at	Phlda1	brown	1418835_at	-0.239902	0.117195	0.341115	0.0228835	0.0454039	0.771107	-0.0294119	0.850577	-0.276082	0.0695434	-0.23628	0.123057	-0.400006	0.00667323	-0.227366	0.138407	-0.331704	0.0272846	-0.115648	0.456976	0.117382	0.450195	0.239098	0.118479	0.261172	0.0869012	0.442605	0.00233095	0.506205	0.000356334	0.412963	0.00492177	0.407073	0.00566135	-0.256508	0.092963	-0.157954	0.307757	-0.00601504	0.969277	-0.549154	7.75634e-05	-0.491162	0.000576874	-0.0744152	0.633097
1418836_at	Qprt	turquoise	1418836_at	0.385242	0.00929645	-0.00301205	0.984612	0.0484308	0.756294	-0.23982	0.117326	-0.317039	0.0355115	-0.0257485	0.869017	0.223822	0.144885	-0.0454732	0.770767	-0.14968	0.334206	-0.233563	0.127595	-0.0933033	0.549056	-0.00601504	0.969277	-0.310378	0.0398625	-0.0933384	0.548905	-0.032343	0.835878	-0.00452149	0.976903	-0.0353649	0.820781	0.0309319	0.842948	0.00752163	0.961586	0.075188	0.629559	0.140113	0.366471	0.131628	0.396576	-0.23008	0.133593
1418840_at	Pdcd4	red	1418840_at	0.165593	0.284544	0.154368	0.319056	-0.279234	0.0662479	0.150076	0.33291	-0.20782	0.176899	-0.235523	0.124309	0.092251	0.553597	0.244797	0.109608	-0.0752163	0.629429	-0.292521	0.0536817	-0.0880361	0.571958	-0.00601504	0.969277	-0.0673748	0.665695	0.0700038	0.653448	0.0857465	0.582047	0.22306	0.146306	0.181339	0.240346	-0.199926	0.194416	-0.211358	0.169423	-0.106767	0.492551	-0.143126	0.356115	-0.136141	0.380391	-0.36676	0.0137733
1418842_at	Hcls1	blue	1418842_at	0.0599573	0.7007	-0.214609	0.162755	-0.0764299	0.623889	-0.59955	9.25824e-06	-0.214646	0.16268	0.257485	0.0916678	-0.0257093	0.869215	-0.345596	0.0210044	-0.273035	0.0728493	-0.176873	0.252384	0.042137	0.787185	0.121805	0.433145	-0.364127	0.0145393	-0.189688	0.21889	-0.13915	0.369818	-0.165788	0.283967	-0.177577	0.25046	0.1871	0.225395	0.339977	0.023382	0.393985	0.00765418	0.353296	0.0180756	0.354269	0.0177313	-0.104789	0.500663
1418854_at	Birc2	grey	1418854_at	0.190071	0.217937	-0.0112952	0.942341	0.235343	0.124608	0.0241328	0.877172	0.0879821	0.572196	0.258242	0.0906727	-0.22231	0.147715	0.109894	0.479868	0.0819857	0.598787	0.0718075	0.645096	0.0684726	0.660571	0.0165414	0.915641	0.334603	0.0258603	0.272488	0.0734556	0.242948	0.112429	0.167295	0.27953	0.196388	0.202646	0.0792158	0.611247	0.0752163	0.629429	0.00300752	0.984636	-0.0670434	0.667245	-0.0849944	0.585378	0.195909	0.203778
1418862_at	Echdc3	turquoise	1418862_at	0.426622	0.00351958	-0.189759	0.218712	0.326151	0.0301925	0.421571	0.00399131	0.208578	0.175277	0.184026	0.233293	0.082421	0.596839	0.253134	0.0975469	0.282061	0.0633977	0.118671	0.445186	-0.176825	0.252517	-0.240602	0.116088	-0.0227106	0.884361	-0.274746	0.0709779	-0.289583	0.0562829	-0.155991	0.313909	-0.154251	0.319426	0.235384	0.12454	0.0127868	0.934742	-0.0917293	0.555855	0.144633	0.351004	0.136141	0.380391	0.155664	0.314941
1418869_a_at	Pus1	brown	1418869_a_at	0.560015	5.07283e-05	-0.138554	0.371898	-0.139239	0.36951	0.230016	0.133704	0.142592	0.35794	0.16888	0.274913	0.505112	0.000369347	0.163704	0.290178	0.287326	0.0583474	-0.241878	0.114087	-0.252822	0.0979799	-0.315789	0.0362969	-0.236947	0.121961	-0.376365	0.0112618	-0.361038	0.0154827	0.0444613	0.775737	-0.0210685	0.892672	-0.264807	0.0823902	-0.421963	0.00395278	-0.348872	0.0197135	-0.0730698	0.639277	-0.0541557	0.728512	-0.152627	0.324631
1418876_at	Foxd1	grey	1418876_at	-0.0891711	0.566987	0.234187	0.126542	0.419229	0.0042279	-0.125189	0.420342	0.155486	0.315506	0.00984501	0.949734	-0.427984	0.00340101	-0.163704	0.290178	0.023317	0.881294	0.0483756	0.756563	-0.00601957	0.969254	-0.0586466	0.706952	0.36337	0.0147659	0.204742	0.183589	0.179767	0.24454	0.362473	0.0150383	0.379985	0.0104215	-0.0678993	0.663245	-0.0330952	0.832115	-0.0586466	0.706952	-0.317891	0.0349837	-0.315908	0.0362216	0.576338	2.59233e-05
1418877_at	Foxd1	grey	1418877_at	-0.0188687	0.903823	-0.0353916	0.820648	0.280747	0.0647098	-0.0180996	0.907726	0.0022754	0.988375	-0.0961782	0.53674	-0.355393	0.0173398	-0.297092	0.0498268	-0.0676946	0.664201	0.213911	0.16417	0.179835	0.244358	0.136842	0.377913	-0.0196825	0.899696	0.0737675	0.636069	0.0526514	0.735781	-0.137905	0.374171	-0.105342	0.498386	0.104112	0.503452	0.122602	0.430107	0.0451128	0.772536	-0.027872	0.858319	-0.0315908	0.839645	0.526981	0.000175465
1418883_a_at	Pabpc1	turquoise	1418883_a_at	-0.461737	0.0013816	-0.158886	0.304864	0.130158	0.401934	-0.381601	0.0100641	-0.0485419	0.755752	0.0719443	0.644465	-0.327415	0.0295091	-0.413048	0.00491166	-0.209853	0.172574	0.384737	0.00939987	0.37848	0.0107641	0.35188	0.0185872	0.00605616	0.969067	0.13248	0.393491	0.101542	0.514121	-0.318011	0.0349099	-0.296464	0.050343	0.302529	0.0455323	0.409176	0.00538694	0.344361	0.0215092	0.236535	0.122637	0.223392	0.145685	0.319681	0.0338961
1418889_a_at	Csnk1d	purple	1418889_a_at	0.114742	0.46054	-0.0338856	0.828164	-0.0446472	0.774823	0.521873	0.000209868	-0.161553	0.296675	-0.176453	0.253537	-0.0536871	0.730774	0.340291	0.0232436	0.0383603	0.805879	-0.00604695	0.969114	0.0481565	0.757633	0.0661654	0.671358	0.0166544	0.915066	0.00451637	0.976929	0.0188041	0.904151	0.0248682	0.873459	-0.00601957	0.969254	-0.152396	0.325375	-0.238436	0.119543	-0.190977	0.215696	-0.195857	0.203902	-0.172245	0.265274	-0.262731	0.0849437
1418890_a_at	Rab3d	blue	1418890_a_at	0.0121663	0.937903	0.28991	0.0559882	-0.529712	0.000159233	-0.324285	0.0312251	-0.105427	0.498039	-0.140102	0.36651	-0.133083	0.391315	-0.485048	0.00069673	-0.373825	0.0118849	-0.15193	0.326882	0.0842739	0.588577	0.198496	0.197713	-0.27177	0.0742572	0.0662402	0.671007	0.097029	0.533121	-0.155238	0.316291	-0.137698	0.374901	-0.20068	0.192691	-0.0293343	0.850967	0.106767	0.492551	0.0436912	0.779525	0.0473862	0.761397	-0.217171	0.157634
1418895_at	Scap2	brown	1418895_at	0.411178	0.00513657	0.0918676	0.555256	-0.267126	0.0796085	-0.501511	0.000415269	-0.223748	0.145023	0.115111	0.459087	-0.228359	0.136631	-0.462311	0.00135938	-0.370816	0.0126605	0.115648	0.456976	0.31076	0.0396019	0.384962	0.00935362	0.162002	0.295311	0.420776	0.00407032	0.437006	0.00269961	0.0316504	0.839347	0.0436418	0.779768	-0.0746892	0.631841	0.0864987	0.578724	0.216541	0.158881	-0.164219	0.288635	-0.18428	0.232634	0.042523	0.785281
1418908_at	Pam	pink	1418908_at	0.356247	0.0170475	0.0060241	0.96923	-0.187669	0.223953	0.0339368	0.827908	-0.229815	0.134056	-0.231736	0.130715	-0.0446132	0.77499	0.153093	0.323132	-0.134637	0.385742	-0.133033	0.391497	0.121144	0.435669	0.189474	0.219423	0.0189255	0.903535	0.116673	0.45296	0.115081	0.459205	0.127355	0.41226	0.0842739	0.588577	-0.0784614	0.61466	-0.0661903	0.671241	0.0496241	0.750477	-0.1484	0.338421	-0.117337	0.450367	-0.334109	0.0260985
1418911_s_at	Acsl4	yellow	1418911_s_at	-0.149857	0.333627	0.0105422	0.946179	-0.283774	0.0617178	-0.203621	0.186071	0.0257879	0.868818	-0.191599	0.214168	-0.188283	0.222406	-0.00303155	0.984513	-0.110568	0.477155	0.0370376	0.812452	0.0902935	0.56209	0.106767	0.492551	0.167301	0.279511	0.234851	0.125428	0.161715	0.296184	0.0587794	0.706318	0.0910459	0.558819	0.178801	0.247138	0.268522	0.0779697	0.207519	0.177545	0.0512242	0.742698	0.0383603	0.805879	0.0683405	0.661187
1418912_at	Plxdc2	green	1418912_at	-0.233564	0.127593	-0.17244	0.264723	0.0302693	0.846272	-0.268478	0.0780211	-0.00986006	0.949657	0.141617	0.361282	0.0710786	0.648466	-0.256924	0.0924106	0.0443776	0.776148	-0.0513991	0.74185	-0.0729872	0.639657	-0.0481203	0.75781	-0.137778	0.374619	-0.186677	0.226472	-0.224897	0.142898	-0.0391862	0.801781	-0.0391272	0.802074	0.298002	0.0490857	0.259496	0.0890435	0.218045	0.155914	0.175518	0.256114	0.148176	0.33916	0.337146	0.0246618
1418916_a_at	Spp2	grey	1418916_a_at	0.338981	0.0238259	-0.292169	0.0539882	0.0771866	0.620444	-0.0422325	0.786714	0.201752	0.190259	0.398344	0.00693258	-0.12779	0.410647	-0.251618	0.0996611	0.115833	0.456249	0.0340141	0.827522	-0.00451467	0.976938	-0.102256	0.511147	-0.530671	0.000153863	-0.611969	5.12934e-06	-0.580669	2.15404e-05	-0.499624	0.000441296	-0.492099	0.000560222	-0.272352	0.0736073	-0.164724	0.287128	-0.190977	0.215696	0.264407	0.0828775	0.279052	0.0664344	0.182241	0.237962
1418933_at	Slc1a6	black	1418933_at	0.455617	0.00163918	0.100904	0.516787	-0.192967	0.210833	0.0716444	0.64585	-0.0515757	0.740993	-0.00681578	0.965189	0.058224	0.708972	0.123536	0.42657	0.0376081	0.809615	-0.281939	0.0635187	-0.136193	0.380209	-0.118797	0.4447	0.00832722	0.957476	-0.0421528	0.787107	-0.0315908	0.839645	0.250943	0.100615	0.213695	0.164611	-0.448135	0.00201074	-0.446785	0.00208517	-0.308271	0.0413255	-0.378908	0.0106657	-0.361038	0.0154827	-0.110863	0.475968
1418936_at	Maff	brown	1418936_at	0.457876	0.00153959	-0.427711	0.00342449	0.363988	0.0145806	0.233787	0.127217	0.265463	0.0815958	0.387742	0.00879885	0.339514	0.0235876	0.0932201	0.549414	0.373825	0.0118849	0.253972	0.0963933	0.00902935	0.953894	-0.177444	0.250825	-0.263443	0.0840615	-0.473467	0.000985638	-0.424972	0.00366807	-0.314243	0.037288	-0.352897	0.0182186	-0.143343	0.355378	-0.269274	0.0770974	-0.297744	0.0492948	0.113748	0.464469	0.14968	0.334206	0.157183	0.310165
1418938_at	Dio2	blue	1418938_at	0.0587188	0.706607	0.0715362	0.64635	0.642465	1.05289e-06	0.392913	0.00784118	0.265463	0.0815958	0.338517	0.0240352	0.00151231	0.992274	0.379701	0.0104854	0.373825	0.0118849	0.178385	0.248265	-0.151994	0.326673	-0.231579	0.130986	0.00227106	0.988398	-0.36131	0.0153976	-0.36179	0.0152483	-0.207988	0.176537	-0.215199	0.161564	-0.0181065	0.907692	-0.185032	0.230688	-0.24812	0.104673	0.125047	0.420874	0.151185	0.329296	0.100992	0.516418
1418939_at	Hlx1	turquoise	1418939_at	0.437477	0.00266676	0.10241	0.510506	-0.167994	0.277486	0.205883	0.181088	0.375441	0.0114851	0.159792	0.302066	0.00453693	0.976824	0.109136	0.482926	0.192554	0.211837	-0.424042	0.00375408	-0.410835	0.00517867	-0.393985	0.00765418	-0.523101	0.000201086	-0.46895	0.00112429	-0.463332	0.00132062	-0.0715902	0.6461	-0.0865313	0.57858	-0.264807	0.0823902	-0.327191	0.0296297	-0.308271	0.0413255	0.244068	0.110715	0.258744	0.0900181	-0.169332	0.273603
1418942_at	Ccdc2	brown	1418942_at	-0.412489	0.004978	-0.360693	0.0155912	-0.111996	0.471434	0.238312	0.119743	0.131215	0.398079	-0.337002	0.0247284	0.048394	0.756474	0.447911	0.00202294	0.14968	0.334206	0.0597136	0.701861	0.0767495	0.622433	-0.0481203	0.75781	0.339145	0.0237525	0.106135	0.495136	0.0458819	0.768762	0.267521	0.0791419	0.221219	0.149782	-0.0399851	0.797822	-0.114329	0.462172	-0.144361	0.351924	-0.252354	0.0986301	-0.241444	0.114764	-0.205021	0.182975
1418943_at	B230120H23Rik	brown	1418943_at	0.351512	0.0187221	-0.493976	0.000528157	0.177832	0.249767	0.21795	0.156101	0.228298	0.136739	-0.00378654	0.980657	0.189039	0.220509	0.143241	0.355727	0.388868	0.00858222	0.164779	0.286962	0.0346125	0.824534	-0.159398	0.303279	-0.0666177	0.669238	-0.307113	0.0421471	-0.352764	0.0182663	-0.0625473	0.688404	-0.0752446	0.6293	0.0437573	0.779199	-0.0722076	0.643249	-0.183459	0.23477	-0.0248588	0.873506	-0.000752163	0.996157	0.42523	0.00364454
1418946_at	St3gal1	grey	1418946_at	0.149056	0.336258	0.100904	0.516787	0.0665924	0.669357	0.159126	0.304121	0.106944	0.491829	0.293078	0.0531993	0.120229	0.439178	0.0901885	0.562547	0.0564122	0.717652	-0.0128498	0.934422	-0.190369	0.2172	-0.186466	0.227009	-0.283882	0.061613	-0.263455	0.0840463	-0.193306	0.210012	-0.287868	0.0578461	-0.27389	0.0719092	-0.191627	0.2141	-0.164724	0.287128	-0.174436	0.259119	0.26968	0.0766296	0.223392	0.145685	-0.17161	0.267074
1418964_at	Pigm	grey	1418964_at	-0.0469896	0.763336	0.390061	0.00835775	-0.179345	0.245672	-0.242083	0.113769	-0.202511	0.188552	-0.162821	0.292833	-0.263898	0.0835006	-0.32286	0.032033	-0.253479	0.097071	-0.120183	0.439354	0.121896	0.432795	0.222556	0.147251	0.0439072	0.778462	0.188935	0.220769	0.169237	0.273881	0.141673	0.361087	0.119639	0.441449	-0.184837	0.231191	-0.0586687	0.706846	0.0451128	0.772536	-0.21017	0.171907	-0.172245	0.265274	-0.0372076	0.811606
1418973_at	Blzf1	brown	1418973_at	0.0145704	0.925663	-0.058735	0.70653	-0.0491875	0.752603	-0.0196079	0.900074	-0.213129	0.165766	-0.177967	0.249398	-0.15728	0.30986	0.147788	0.340445	-0.0759684	0.625993	-0.0340141	0.827522	0.075997	0.625863	0.0571429	0.714147	0.266471	0.080387	0.249153	0.103174	0.236931	0.121988	0.360212	0.0157436	0.331829	0.027222	-0.176538	0.253303	-0.141407	0.362004	-0.087218	0.575554	-0.444445	0.00221977	-0.43475	0.002862	0.205021	0.182975
1418974_at	Blzf1	yellow	1418974_at	0.262923	0.0847046	-0.213856	0.164282	-0.00529712	0.972942	0.238312	0.119743	-0.066745	0.668642	-0.229464	0.134673	0.0793964	0.610432	0.305428	0.043367	0.115833	0.456249	0.0725634	0.641609	0.114372	0.462002	0.0676692	0.664319	0.465567	0.00123916	0.280015	0.0654503	0.240692	0.115946	0.370762	0.0126749	0.339353	0.0236594	-0.0211242	0.89239	-0.0744641	0.632873	-0.0796992	0.609065	-0.424106	0.0037481	-0.406168	0.00578312	-0.0896019	0.565105
1418978_at	Hcngp	grey	1418978_at	0.165447	0.284976	0.0948796	0.542287	-0.0514577	0.741565	-0.00829566	0.957637	0.102393	0.510576	0.22795	0.137361	0.254068	0.096261	-0.116715	0.452797	0.0285822	0.854747	-0.107333	0.490241	-0.285177	0.0603689	-0.207519	0.177545	-0.0643467	0.679907	-0.119684	0.441275	-0.0902595	0.562238	-0.0301433	0.846905	-0.013544	0.930887	0.167485	0.278974	0.0917638	0.555705	0.0842105	0.588859	0.14388	0.353554	0.12185	0.43297	-0.0903613	0.561795
1418980_a_at	Cnp1	green	1418980_a_at	-0.0634542	0.684117	0.00527109	0.973075	0.11124	0.47446	-0.345401	0.0210835	-0.139558	0.368399	0.165093	0.286027	0.00983003	0.94981	-0.423659	0.00379006	-0.0744641	0.632873	0.0770986	0.620845	0.0940557	0.54582	0.130827	0.399491	-0.0484493	0.756204	-0.0150546	0.9232	-0.0172997	0.911788	-0.0399398	0.798047	-0.0481565	0.757633	0.0958135	0.538295	0.133885	0.388434	0.160902	0.298661	0.000753297	0.996151	-0.0127868	0.934742	0.331831	0.0272208
1418982_at	Cebpa	grey	1418982_at	0.231961	0.130328	-0.463856	0.00130112	0.00605385	0.969079	-0.116893	0.452099	-0.0257879	0.868818	-0.25597	0.0936829	-0.422691	0.0038822	-0.162188	0.294749	-0.213614	0.164775	0.297812	0.0492398	0.357412	0.0166555	0.308271	0.0413255	-0.0545054	0.726826	-0.00903275	0.953877	-0.0285822	0.854747	-0.311229	0.0392837	-0.31377	0.037596	0.0105621	0.946078	0.123355	0.427255	0.0917293	0.555855	0.00753297	0.961529	0.023317	0.881294	-0.0766932	0.62269
1418983_at	Inadl	red	1418983_at	-0.159838	0.301926	0.483434	0.00073183	-0.195993	0.203579	0.0294119	0.850577	-0.0644696	0.679328	-0.215076	0.161813	0.18677	0.226233	-0.00151577	0.992256	-0.0165476	0.915609	-0.149662	0.334266	-0.0707299	0.650081	0.0255639	0.869948	0.173358	0.262137	0.297328	0.0496337	0.281309	0.0641464	0.276564	0.0690307	0.264108	0.083243	-0.233875	0.127067	-0.294096	0.0523279	-0.181955	0.238717	-0.301319	0.0464615	-0.294848	0.0516908	-0.226283	0.140364
1418984_at	Cipp	red	1418984_at	-0.321351	0.0329068	0.189006	0.220591	0.0597818	0.701536	0.0920065	0.554655	-0.0902575	0.562247	-0.0855759	0.582802	0.348588	0.0198229	0.149304	0.335442	0.0910117	0.558967	0.107333	0.490241	0.0729872	0.639657	0.0691729	0.657309	0.269499	0.0768381	0.316146	0.0360712	0.324182	0.0312829	0.162774	0.292977	0.150489	0.331561	-0.175784	0.25538	-0.303121	0.045083	-0.216541	0.158881	-0.348777	0.0197503	-0.327191	0.0296297	-0.118457	0.446017
1419004_s_at	Bcl2a1b	turquoise	1419004_s_at	-0.477765	0.000867962	-0.0956326	0.539067	-0.0552414	0.72328	-0.250378	0.101417	0.0993591	0.523269	-0.0219619	0.888148	-0.120985	0.436277	-0.366817	0.0137572	-0.140654	0.364598	0.356014	0.0171269	0.254327	0.0959077	0.204511	0.184099	-0.0514773	0.74147	0.080542	0.605268	0.0714554	0.646723	-0.29465	0.0518574	-0.272385	0.0735698	0.152396	0.325375	0.235427	0.124469	0.184962	0.230867	0.187571	0.224202	0.181271	0.240527	0.222486	0.147383
1419008_at	Npy5r	brown	1419008_at	0.184826	0.23122	-0.121235	0.43532	-0.186156	0.227801	0.293365	0.0529528	-0.0675035	0.665093	-0.179482	0.245304	0.0990564	0.524544	0.378943	0.0106576	0.142911	0.35685	-0.30915	0.0407098	-0.170805	0.269371	-0.144361	0.351924	-0.0158974	0.918914	-0.0376365	0.809474	-0.064686	0.678309	0.206481	0.179787	0.189616	0.219068	-0.259526	0.0890046	-0.318165	0.0348158	-0.312782	0.0382451	-0.21243	0.167203	-0.215871	0.160218	-0.35613	0.0170874
1419009_at	Actl7a	turquoise	1419009_at	0.504574	0.000375905	-0.0331326	0.831928	-0.0499443	0.748919	0.0218704	0.888612	0.233608	0.12752	0.191599	0.214168	0.431009	0.00315003	0.39107	0.00817179	0.303121	0.045083	-0.419507	0.00419921	-0.446953	0.00207577	-0.407519	0.00560222	-0.199853	0.194582	-0.372601	0.0121954	-0.399398	0.00676714	0.0535043	0.731657	0.0496614	0.750295	0.163713	0.29015	-0.0481384	0.757721	-0.0451128	0.772536	0.317138	0.0354498	0.308387	0.0412439	-0.399412	0.00676501
1419022_a_at	Eno1	pink	1419022_a_at	0.403018	0.00622446	0.100904	0.516787	-0.0688626	0.658754	-0.31071	0.0396357	-0.105427	0.498039	0.496037	0.000494846	0.307755	0.0416897	-0.124293	0.423709	-0.0534035	0.732144	-0.275136	0.0705567	-0.286682	0.0589477	-0.145865	0.346859	-0.276312	0.0692982	-0.172375	0.264906	-0.12862	0.407582	-0.114544	0.46132	-0.106095	0.495299	0.196908	0.201422	0.209853	0.172574	0.215038	0.16189	0.417327	0.00442901	0.375329	0.0115124	-0.250582	0.101127
1419024_at	Ptp4a1	yellow	1419024_at	0.000218556	0.998883	0.0617471	0.692195	-0.342043	0.0224835	-0.0196079	0.900074	-0.13349	0.389852	-0.117383	0.45019	0.113423	0.465755	-0.0788202	0.613036	-0.126363	0.41595	-0.249437	0.102765	-0.0308503	0.843357	0.0842105	0.588859	-0.117338	0.450365	0.0105382	0.9462	0.0210606	0.892712	0.156745	0.311538	0.109857	0.480015	0.053565	0.731364	0.0992855	0.523579	0.184962	0.230867	0.0180791	0.90783	0.0481384	0.757721	-0.312088	0.0387064
1419029_at	Ero1l	grey	1419029_at	-0.0216371	0.889793	0.0700302	0.653325	-0.237614	0.120874	0.0180996	0.907726	-0.170655	0.269801	-0.542233	0.000100782	-0.207943	0.176635	0.153093	0.323132	-0.174502	0.258936	-0.0491315	0.752877	0.179082	0.246381	0.215038	0.16189	0.356556	0.0169427	0.390666	0.00824568	0.350508	0.0190942	0.367748	0.0134951	0.343115	0.0220283	-0.152396	0.325375	-0.0714554	0.646723	-0.00150376	0.992317	-0.414313	0.00476443	-0.397894	0.00700432	-0.233876	0.127066
1419030_at	Ero1l	yellow	1419030_at	0.130842	0.399435	-0.0753013	0.62904	-0.23837	0.119648	-0.152339	0.325561	-0.362547	0.0150155	-0.234008	0.126843	-0.234408	0.12617	-0.156883	0.311106	-0.273787	0.072022	-0.245657	0.108315	0.0812641	0.602022	0.186466	0.227009	0.00227106	0.988398	0.18216	0.238175	0.200075	0.194073	0.297665	0.0493595	0.27389	0.0719092	-0.116183	0.454876	0.0315908	0.839645	0.106767	0.492551	-0.287006	0.0586448	-0.265513	0.0815354	-0.0926393	0.551919
1419033_at	Mst4	turquoise	1419033_at	-0.298038	0.0490568	-0.0308735	0.843241	0.245938	0.107896	-0.422325	0.00391759	0.0356479	0.81937	0.104509	0.501817	-0.0612486	0.69456	-0.125051	0.420859	-0.0549079	0.724886	0.405146	0.00592331	0.278405	0.0671025	0.177444	0.250825	0.402735	0.00626558	0.325932	0.0303125	0.304626	0.0439579	0.0633008	0.684841	0.0677201	0.664082	0.135044	0.38429	0.17751	0.250643	0.162406	0.294088	-0.113748	0.464469	-0.103798	0.504749	0.373595	0.0119428
1419034_at	Csnk2a1	blue	1419034_at	-0.0953635	0.540217	0.0203313	0.896407	0.209615	0.173078	0.300906	0.0467816	-0.0310971	0.84212	-0.20826	0.175956	-0.187527	0.224314	0.36227	0.0151004	0.0338473	0.828355	0.181408	0.240163	0.173815	0.260854	0.0857143	0.58219	0.0946275	0.543367	0.0895748	0.565224	0.115081	0.459205	0.0158252	0.919281	-0.0142965	0.927057	-0.382499	0.00986981	-0.388116	0.00872641	-0.338346	0.0241126	-0.2855	0.060062	-0.236179	0.123224	-0.0926393	0.551919
1419035_s_at	Csnk2a1	blue	1419035_s_at	-0.113795	0.464282	0.0233434	0.881161	0.213398	0.165215	0.391404	0.00811085	0.0546096	0.726324	-0.250669	0.101003	-0.213236	0.165547	0.469132	0.0011184	0.143663	0.35429	0	1	0.00601957	0.969254	-0.0691729	0.657309	0.0847862	0.586302	-0.0240873	0.877402	-0.0338473	0.828355	0.131877	0.395675	0.103085	0.507702	-0.347041	0.0204268	-0.418202	0.00433544	-0.386466	0.0090499	-0.289266	0.0565689	-0.25724	0.0919919	-0.0501163	0.748081
1419036_at	Csnk2a1	pink	1419036_at	0.249664	0.102438	-0.165663	0.284337	-0.27318	0.0726892	0.110106	0.479012	-0.327658	0.0293797	-0.258242	0.0906727	-0.0892264	0.566746	0.0879149	0.572491	-0.182775	0.236558	-0.0529108	0.734526	0.173063	0.262967	0.195489	0.204777	0.0582905	0.708654	0.206248	0.180294	0.209853	0.172574	0.19141	0.214633	0.14146	0.361821	-0.0550739	0.724087	-0.0300865	0.847189	0.0406015	0.794772	-0.241055	0.115374	-0.240692	0.115946	-0.0713778	0.647082
1419038_a_at	Csnk2a1	blue	1419038_a_at	-0.540636	0.000106961	-0.122741	0.429581	0.100645	0.517869	-0.0324285	0.83545	0.189617	0.219067	-0.0530116	0.734039	-0.210967	0.170236	-0.0621467	0.690301	-0.0541557	0.728512	0.0786103	0.613986	0.0188111	0.904115	0	1	-0.189255	0.219969	-0.123448	0.426903	-0.127868	0.410361	-0.274304	0.0714582	-0.229496	0.134618	0.318372	0.0346888	0.337721	0.0243974	0.228571	0.136253	0.412807	0.00494022	0.40692	0.0056818	0.0242988	0.876333
1419040_at	Cyp2d6	green	1419040_at	-0.404402	0.00602706	-0.177711	0.250096	0.251235	0.100202	0.049774	0.749747	0.0690204	0.658019	0.108295	0.48633	0.0257093	0.869215	-0.194019	0.208291	0.148176	0.33916	0.286474	0.0591422	0.0917984	0.555556	0.0165414	0.915641	0.0204395	0.895858	-0.0963493	0.536011	-0.122602	0.430107	-0.165788	0.283967	-0.148984	0.336493	0.1871	0.225395	0.0977811	0.529931	0.0195489	0.900373	-0.000753297	0.996151	-0.0060173	0.969265	0.51635	0.000253769
1419041_at	Itgf1	yellow	1419041_at	0.204205	0.184776	-0.200301	0.193556	-0.350367	0.0191469	0.279036	0.0664512	-0.137282	0.376361	-0.0310496	0.842358	0.0945195	0.54383	0.0909464	0.559251	-0.0195562	0.900336	-0.0710516	0.648591	0.0955606	0.539374	0.12782	0.410539	-0.0734309	0.637616	0.00451637	0.976929	0.0165476	0.915609	-0.0150716	0.923113	-0.0436418	0.779768	-0.0588461	0.705999	-0.0315908	0.839645	-0.00300752	0.984636	-0.0271187	0.862112	-0.00977811	0.950075	-0.372076	0.0123307
1419045_at	Slc25a23	yellow	1419045_at	-0.112921	0.467751	-0.225151	0.142431	-0.281504	0.0639513	0.269986	0.0762788	0.0166863	0.914905	0.0121169	0.938154	0.237433	0.121168	0.256924	0.0924106	0.0263257	0.866107	-0.18292	0.236179	-0.100075	0.520259	-0.103759	0.50491	-0.195311	0.205199	-0.269477	0.0768635	-0.221888	0.148512	-0.018086	0.907796	-0.0782543	0.615598	-0.0520561	0.738664	-0.0985333	0.52675	-0.0180451	0.908003	0.0934088	0.548602	0.11809	0.447442	-0.494329	0.000522315
1419048_at	Pcnx	tan	1419048_at	-0.332934	0.0266723	-0.0640061	0.681513	0.154373	0.319038	-0.155355	0.315919	0.254845	0.0952021	0.492251	0.000557579	0.0521748	0.738089	-0.303155	0.0450579	0.163219	0.291633	-0.133033	0.391497	-0.246802	0.10661	-0.270677	0.0754913	-0.139292	0.369325	-0.161084	0.298106	-0.166228	0.282667	0.0248682	0.873459	0.0564334	0.71755	0.204452	0.184229	0.186536	0.22683	0.0646617	0.678424	0.236535	0.122637	0.215118	0.161727	0.442694	0.00232543
1419061_at	Rhod	turquoise	1419061_at	0.554478	6.31219e-05	-0.0753013	0.62904	0.279991	0.0654753	0.281298	0.0641568	0.158519	0.305999	0.399102	0.00681337	0.210211	0.17182	0.258439	0.090415	0.262505	0.0852258	-0.215423	0.161116	-0.276148	0.0694734	-0.27218	0.0737982	-0.24906	0.103309	-0.462928	0.00133582	-0.41745	0.0044157	-0.0964584	0.535546	-0.130173	0.401879	-0.0324408	0.835389	-0.193306	0.210012	-0.153383	0.322201	0.182298	0.237813	0.213614	0.164775	-0.28703	0.0586227
1419069_at	Rabgef1	blue	1419069_at	-0.308675	0.0410418	-0.106175	0.494972	0.0839972	0.589808	0.320514	0.0333996	0.0379233	0.808049	-0.238552	0.119355	-0.221554	0.149146	0.253134	0.0975469	-0.0218127	0.888904	0.256995	0.0923155	0.215199	0.161564	0.129323	0.404993	0.150647	0.331046	0.164848	0.286758	0.167732	0.278251	-0.0806332	0.604858	-0.0594432	0.70315	0.0754437	0.62839	0.101542	0.514121	0.0255639	0.869948	0.00451978	0.976912	0.0195562	0.900336	0.00759338	0.96122
1419089_at	Timp3	grey	1419089_at	0.41686	0.00447956	-0.323796	0.0315006	0.304206	0.0442696	0.295627	0.051037	-0.0470249	0.763164	0.0378654	0.808336	-0.130815	0.399535	0.375912	0.0113708	0.230914	0.132138	0.108845	0.484102	-0.0285929	0.854693	-0.136842	0.377913	0.214237	0.163508	-0.00602183	0.969242	-0.0473862	0.761397	0.145441	0.348281	0.130173	0.401879	-0.131272	0.397871	-0.287326	0.0583474	-0.347368	0.0202977	-0.306592	0.0425217	-0.357277	0.0167003	0.334868	0.025733
1419092_a_at	Slk	blue	1419092_a_at	-0.226643	0.139711	-0.0745483	0.632487	0.42604	0.00357138	0.202113	0.189446	0.00834313	0.957395	0.260514	0.0877373	-0.179965	0.244008	0.281176	0.0642793	0.202332	0.188953	0.0279671	0.857841	-0.20918	0.173998	-0.231579	0.130986	-0.229377	0.134828	-0.362815	0.0149337	-0.363294	0.0147885	-0.216278	0.159406	-0.197893	0.199115	-0.0316863	0.839167	-0.110568	0.477155	-0.210526	0.171159	0.178531	0.247869	0.145167	0.349202	0.290827	0.0551697
1419101_at	Sin3a	turquoise	1419101_at	-0.26489	0.0822891	-0.0963857	0.535856	-0.00227019	0.988402	-0.421571	0.00399131	0.138799	0.371042	0.130257	0.401572	-0.0793964	0.610432	-0.168251	0.276739	0.0293343	0.850967	-0.108089	0.487166	-0.127916	0.410183	-0.100752	0.517423	0.0325519	0.834833	0.0263455	0.866007	-0.0534035	0.732144	0.0512435	0.742604	0.0933033	0.549056	0.310828	0.0395557	0.302369	0.0456541	0.193985	0.208373	0.213183	0.165656	0.169989	0.271712	0.211096	0.169968
1419102_at	Sin3a	grey	1419102_at	-0.100317	0.519243	0.196536	0.202296	0.265613	0.0814156	-0.112369	0.46995	0.120596	0.437767	0.102994	0.50808	-0.0506624	0.745426	0.0325891	0.834646	0.130876	0.399311	0.134545	0.386073	0.0082769	0.957733	-0.0887218	0.568953	0.126422	0.41573	0.0647347	0.67808	0.0060173	0.969265	0.102487	0.510185	0.0887886	0.56866	0.156923	0.31098	0.0609252	0.696097	0.0270677	0.862368	0.00451978	0.976912	0.00225649	0.988472	0.714537	9.48323e-09
1419104_at	Abhd6	red	1419104_at	0.0808659	0.603811	0.0391567	0.801928	-0.186913	0.225872	0.229262	0.13503	-0.106944	0.491829	-0.252941	0.0978144	0.043857	0.778709	0.276629	0.0689626	-0.0270779	0.862317	-0.249437	0.102765	-0.0925508	0.552301	-0.075188	0.629559	-0.0166544	0.915066	0.00451637	0.976929	0.0345995	0.824599	0.257725	0.0913516	0.200903	0.192184	-0.404378	0.00603048	-0.421211	0.00402688	-0.296241	0.0505273	-0.35405	0.0178083	-0.317413	0.0352794	-0.337146	0.0246618
1419110_at	Riok1	brown	1419110_at	-0.0934693	0.548341	0.0481928	0.757455	-0.174048	0.260202	0.220212	0.151708	0.225265	0.142222	0.0666431	0.669119	0.275241	0.070444	0.419869	0.00416205	0.257992	0.0910009	-0.543469	9.62219e-05	-0.496614	0.00048586	-0.46015	0.0014447	-0.0522344	0.7378	-0.126458	0.415595	-0.166228	0.282667	0.37453	0.011709	0.352145	0.0184906	0.0528106	0.735011	-0.118842	0.444527	-0.13985	0.367385	0.0640302	0.681399	0.0473862	0.761397	-0.207299	0.178018
1419111_at	Ing1l	red	1419111_at	0.153645	0.321362	-0.0323796	0.835695	-0.0264856	0.865301	0.392159	0.00797504	0.0561265	0.719024	-0.0870905	0.576116	0.384883	0.00936983	0.444122	0.00223897	0.291839	0.0542767	-0.36584	0.0140369	-0.343868	0.0217135	-0.318797	0.03443	-0.0666177	0.669238	-0.181408	0.240164	-0.185032	0.230688	0.246421	0.107175	0.207675	0.17721	-0.213506	0.164996	-0.403159	0.00620411	-0.365414	0.0141607	-0.146893	0.343421	-0.161715	0.296184	-0.381188	0.0101544
1419112_at	Nlk	green	1419112_at	0.351585	0.0186953	-0.104669	0.501157	-0.307233	0.0420617	0.356714	0.0168896	-0.157761	0.308359	-0.321099	0.0330546	-0.0362955	0.816145	0.124293	0.423709	-0.0864987	0.578724	-0.155709	0.3148	0.0564334	0.71755	0.0977444	0.530087	-0.118852	0.444487	0.0617238	0.692306	0.0819857	0.598787	0.0761117	0.625339	0.042137	0.787185	-0.247455	0.105647	-0.228657	0.136101	-0.172932	0.263333	-0.177778	0.249913	-0.172997	0.26315	-0.384985	0.00934908
1419114_at	5430428G01Rik	grey	1419114_at	0.469022	0.00112195	-0.35241	0.0183943	-0.0590251	0.705145	-0.0739068	0.635429	0.368615	0.0132547	0.081032	0.603065	0.0272216	0.861593	-0.144756	0.350588	0.0767206	0.622565	0.011338	0.942123	-0.0346125	0.824534	-0.106767	0.492551	0.075702	0.627209	0.0293564	0.850856	0.0105303	0.94624	0.0730974	0.63915	0.0887886	0.56866	0.235384	0.12454	0.211358	0.169423	0.126316	0.416127	0.0926555	0.551849	0.10079	0.517264	0.0501163	0.748081
1419123_a_at	Pdgfc	grey	1419123_a_at	-0.0181402	0.90752	0.0240964	0.877356	-0.115023	0.459432	-0.352943	0.0182021	-0.248019	0.104822	-0.329429	0.0284466	-0.688858	6.10736e-08	-0.495658	0.00050083	-0.458819	0.00149959	0.188211	0.222586	0.436418	0.00274113	0.506767	0.000349811	-0.00984126	0.949753	0.197968	0.198942	0.15645	0.312465	-0.168049	0.277328	-0.152746	0.324246	0.247455	0.105647	0.495675	0.000500558	0.481203	0.000782959	0.117514	0.449678	0.120346	0.438728	0.207299	0.178018
1419127_at	Npy	lightcyan	1419127_at	-0.0230213	0.882789	-0.118223	0.446924	0.111996	0.471434	-0.0512823	0.742416	0.202511	0.188552	0.309739	0.0403016	0.151231	0.329145	-0.0954937	0.53966	0.143663	0.35429	0.0264554	0.865453	-0.162528	0.293718	-0.195489	0.204777	-0.222564	0.147237	-0.21227	0.167533	-0.227905	0.137441	-0.255464	0.0943638	-0.21219	0.167698	0.397588	0.0070534	0.31666	0.035748	0.162406	0.294088	0.489643	0.000604797	0.449793	0.0019226	0.249063	0.103304
1419137_at	Shank3	grey	1419137_at	0.32747	0.0294796	0.124247	0.423883	0.0961049	0.537052	0.111614	0.47296	-0.122872	0.429085	-0.156763	0.311482	0.0967879	0.534145	0.35848	0.0163023	-0.023317	0.881294	-0.0136056	0.930573	0.0173063	0.911755	0.0466165	0.765163	0.123394	0.427105	0.115168	0.458864	0.143663	0.35429	0.0994727	0.522791	0.0601957	0.699566	-0.208979	0.174424	-0.304626	0.0439579	-0.177444	0.250825	-0.195857	0.203902	-0.181271	0.240527	-0.437379	0.00267359
1419140_at	Acvr2b	brown	1419140_at	-0.266493	0.0803605	-0.0843374	0.588295	-0.011351	0.942057	0.0361993	0.816624	0.239675	0.117556	0.150704	0.330859	0.146694	0.344084	-0.209177	0.174004	0.0391125	0.802147	0.19577	0.204109	0.0534236	0.732047	0.0526316	0.735877	-0.0666177	0.669238	-0.131728	0.396216	-0.135389	0.383061	-0.295404	0.0512237	-0.276148	0.0694734	0.466996	0.00118943	0.386612	0.00902099	0.345865	0.0208961	0.360076	0.0157869	0.384355	0.00947872	-0.00227802	0.988362
1419149_at	Serpine1	grey	1419149_at	0.0948535	0.542398	-0.25753	0.0916077	0.100645	0.517869	0.199096	0.196325	0.166863	0.280798	0.0106023	0.945873	0.221554	0.149146	0.237219	0.121518	0.185784	0.228753	0.388516	0.00864937	0.155004	0.317033	0.0601504	0.699781	0.0840292	0.589665	-0.0218291	0.88882	-0.0864987	0.578724	-0.351169	0.0188484	-0.351392	0.0187661	0.371183	0.0125638	0.252727	0.098112	0.103759	0.50491	0.381922	0.00999435	0.331704	0.0272846	-0.0812492	0.602089
1419157_at	Sox4	lightcyan	1419157_at	0.488765	0.000621476	-0.0120482	0.938504	-0.117293	0.450539	0.0165913	0.915387	-0.287459	0.0582243	-0.124199	0.424066	0.00151231	0.992274	-0.0826097	0.595995	-0.175254	0.256846	-0.0234319	0.880713	0.209932	0.172407	0.279699	0.065772	0.24376	0.111184	0.36959	0.0129887	0.415946	0.00458008	0.354183	0.0177612	0.294206	0.0522337	-0.216523	0.158917	-0.181271	0.240527	-0.0330827	0.832177	-0.458005	0.00153408	-0.407672	0.005582	-0.343221	0.0219838
1419158_a_at	Harsl	grey	1419158_a_at	0.140896	0.363763	-0.0768073	0.62217	-0.114266	0.462418	-0.368026	0.0134176	-0.078122	0.616198	-0.0242339	0.876661	-0.36976	0.0129427	-0.450185	0.00190228	-0.224897	0.142898	-0.0166291	0.915195	0.237773	0.120616	0.213534	0.164938	0.0855432	0.582946	0.184419	0.232274	0.181271	0.240527	0.231349	0.131383	0.200151	0.193901	-0.201435	0.190977	-0.036856	0.813355	0.0496241	0.750477	-0.34275	0.0221824	-0.293343	0.0529712	0.309051	0.040779
1419163_s_at	Dnajc3	brown	1419163_s_at	0.433252	0.00297446	-0.0745483	0.632487	0.241397	0.114838	0.0361993	0.816624	0.157003	0.31073	0.408189	0.00551426	0.0347832	0.823683	-0.0522942	0.73751	0.22941	0.13477	-0.112624	0.46893	-0.294959	0.0515973	-0.347368	0.0202977	0.0915994	0.556417	-0.0971021	0.53281	-0.124107	0.424413	0.225321	0.142119	0.234763	0.125576	0.184837	0.231191	0.0864987	0.578724	-0.0300752	0.847246	-0.0399247	0.798121	-0.0639338	0.681853	0.648475	7.51903e-07
1419164_at	Zfp260	brown	1419164_at	-0.347505	0.0202441	-0.0715362	0.64635	-0.139995	0.36688	0.0950231	0.541673	0	1	-0.274903	0.0708082	-0.360686	0.0155933	-0.0250103	0.872741	-0.112072	0.471131	-0.0249437	0.873078	0.0744921	0.632744	0.112782	0.468303	0.0643467	0.679907	0.121189	0.435495	0.08349	0.592066	0.0301433	0.846905	0.0714823	0.646599	0.150887	0.330263	0.248966	0.103445	0.162406	0.294088	0.00150659	0.992303	0.0188041	0.904151	-0.0113901	0.941858
1419169_at	Mapk6	brown	1419169_at	0.197284	0.20054	0.0210844	0.892591	-0.0711328	0.648216	0.23077	0.132388	-0.251052	0.10046	-0.293078	0.0531993	0.0325147	0.835019	0.250103	0.10181	-0.00451298	0.976946	-0.286474	0.0591422	-0.0948082	0.542593	-0.0360902	0.817167	0.0681318	0.66216	0.0940911	0.545668	0.114329	0.462172	0.370008	0.0128759	0.328066	0.0291622	-0.368165	0.013379	-0.391877	0.00802559	-0.296241	0.0505273	-0.450472	0.00188751	-0.438511	0.00259587	-0.279437	0.0660403
1419173_at	Acy1	green	1419173_at	0.2917	0.0543986	-0.0429217	0.783315	0.290585	0.0553846	-0.297136	0.0497909	-0.0857067	0.582223	0.217348	0.157285	0.210967	0.170236	-0.113683	0.464726	0.000752163	0.996157	0.311418	0.0391563	0.181339	0.240346	0.129323	0.404993	0.198339	0.198078	0.114415	0.461831	0.134637	0.385742	-0.0527507	0.735301	-0.0737397	0.636197	0.0543194	0.727722	0.0225649	0.885098	0.0721805	0.643375	-0.0753297	0.62891	-0.0812336	0.60216	0.187557	0.224238
1419176_at	D8Ertd531e	turquoise	1419176_at	-0.241286	0.115011	-0.168675	0.275507	-0.108969	0.483599	-0.030166	0.84679	-0.0561265	0.719024	-0.15752	0.309111	-0.396982	0.00715157	-0.149304	0.335442	-0.0586687	0.706846	-0.0725634	0.641609	0.0541761	0.728414	0.0601504	0.699781	-0.0507203	0.745145	-0.0255928	0.869802	-0.10079	0.517264	-0.0263753	0.865857	0.00526712	0.973095	0.0973223	0.531875	0.122602	0.430107	0.0496241	0.750477	-0.0512242	0.742698	-0.0564122	0.717652	0.308291	0.0413109
1419179_at	Txnl4	yellow	1419179_at	0.0984233	0.527215	-0.156627	0.311909	-0.445715	0.0021458	0.113123	0.466949	-0.157761	0.308359	-0.366537	0.0138369	0.102837	0.508731	0.12202	0.432324	-0.107559	0.489321	-0.254728	0.0953612	0.00451467	0.976938	0.087218	0.575554	-0.229377	0.134828	-0.0451637	0.772286	-0.0503949	0.746727	0.0248682	0.873459	-0.0082769	0.957733	-0.036213	0.816555	-0.0248214	0.873695	0.0406015	0.794772	-0.000753297	0.996151	0.0263257	0.866107	-0.469271	0.0011139
1419183_at	Papd4	brown	1419183_at	-0.0496852	0.75018	-0.279368	0.0661107	-0.00605385	0.969079	0.126697	0.414705	0.201752	0.190259	-0.28702	0.058632	0.00302462	0.984548	0.219029	0.153993	0.203084	0.187268	-0.0309906	0.842654	-0.00601957	0.969254	-0.0601504	0.699781	0.118852	0.444487	-0.105382	0.498222	-0.20158	0.190649	0.0226074	0.884882	0.0353649	0.820781	0.176538	0.253303	0.113577	0.465148	0.00902256	0.953929	0.0105462	0.946159	0.0315908	0.839645	-0.10327	0.506936
1419188_s_at	Ccl27	blue	1419188_s_at	-0.142353	0.358756	0.158886	0.304864	0.283774	0.0617178	0.07994	0.607979	0.369373	0.0130474	0.22795	0.137361	0.0431009	0.782432	0.0560836	0.71923	0.244453	0.11013	0.00453521	0.976833	-0.296464	0.050343	-0.348872	0.0197135	0.0158974	0.918914	-0.121189	0.435495	-0.142159	0.359422	-0.0535043	0.731657	0.020316	0.896484	0.228594	0.136213	0.148928	0.336677	-0.0105263	0.94626	0.256874	0.0924761	0.219631	0.152827	0.403968	0.00608841
1419192_at	Il4i1	turquoise	1419192_at	0.543987	9.43686e-05	-0.1875	0.224381	-0.276964	0.0686087	0.298644	0.0485691	0.128181	0.409203	0.0825466	0.596277	0.387908	0.00876663	0.263745	0.0836896	0.242196	0.113592	0.0355258	0.819979	-0.0586908	0.706741	-0.124812	0.421757	-0.306593	0.0425209	-0.262702	0.0849793	-0.245205	0.108994	-0.325547	0.0305237	-0.338601	0.0239973	-0.510754	0.000306488	-0.604739	7.25967e-06	-0.56391	4.33799e-05	-0.0105462	0.946159	-0.00752163	0.961586	-0.481421	0.000777838
[truncated: 9,450 more rows]
[truncated: 8 more columns]

## Sheet: NACgenes
ProbesetID	GeneNetwork_Annotation	ProbesetID	moduleColors_DS3	GS.group	p.GS.group	GS.Weight	p.GS.Weight	GS.b1gkg	p.GS.b1gkg	GS.b2gkg	p.GS.b2gkg	GS.b3gkg	p.GS.b3gkg	GS.b4gkg	p.GS.b4gkg	GS.b5gkg	p.GS.b5gkg	GS.b6gkg	p.GS.b6gkg	GS.baseline.avg.gkg	p.GS.baseline.avg.gkg	GS.t1gkg.avg	p.GS.t1gkg.avg	GS.t1changebs.gkg	p.GS.t1changebs.gkg	GS.t1perchangebs.gkg	p.GS.t1perchangebs.gkg	GS.t2gkg.avg	p.GS.t2gkg.avg	GS.t2changebs.gkg	p.GS.t2changebs.gkg	GS.t2perchangebs.gkg	p.GS.t2perchangebs.gkg	GS.t2changet1	p.GS.t2changet1	GS.t2perchanget1	p.GS.t2perchanget1	GS.t3gkg.avg	p.GS.t3gkg.avg	GS.t3changebs.gkg	p.GS.t3changebs.gkg	GS.t3perchangebs.gkg	p.GS.t3perchangebs.gkg	GS.t3changet2	p.GS.t3changet2	GS.t3perchanget2	p.GS.t3perchanget2	GS.t4gkg.avg	p.GS.t4gkg.avg
[truncated: 10,284 more rows]
[truncated: 8 more columns]

[truncated: 8 more sheets: HPCgenes, BNSTgenes, CeAgenes, PFCmodules, NACmodules, HPCmodules, BNSTmodules, CeAmodules]
