# Supplementary material for: Brain regional gene expression network analysis identifies unique interactions between chronic ethanol exposure and consumption
Source: PLoS One. 2020 May 29;15(5):e0233319. doi: 10.1371/journal.pone.0233319 (PMC7259766; doi:10.1371/journal.pone.0233319)
Supplement: S5 Table — Gene Ontology categories, overlapping genes and significance values are shown for all categories with uncorrected significance of p-value ≤ 0.05. Also shown are Revigo ordering statistics for the same GO categories. (XLSX) [file pone.0233319.s009.xlsx]

## Sheet: Black
DAVID Functional Annotation Chart													REVIGO Ordering
Category	Term	Count	%	PValue	Genes	List Total	Pop Hits	Pop Total	Fold Enrichment	Bonferroni	Benjamini	FDR	term_ID	description	frequency	plot_X	plot_Y	plot_size	log10 p-value	uniqueness	dispensability	representative	eliminated	GOCategory
GOTERM_BP_FAT	GO:0008380~RNA splicing	7	3.74332	0.0161727	PRPF19, SRPK2, SFRS5, SNRPD3, RBM4, THOC3, PRPF4	138	201	13588	3.42909	1	0.9998	22.8221	GO:0008380	RNA splicing	0.01013	5.697	2.334	2.806	-1.7912	0.618	0	8380	0	Biological Process
GOTERM_BP_FAT	GO:0006397~mRNA processing	8	4.27807	0.0168993	PRPF19, PABPN1, SRPK2, SFRS5, SNRPD3, RBM4, THOC3, PRPF4	138	262	13588	3.00653	1	0.99736	23.7229	GO:0006397	mRNA processing	0.01265	null	null	2.902	-1.7721	0.617	0.835	8380	1	Biological Process
GOTERM_BP_FAT	GO:0051726~regulation of cell cycle	7	3.74332	0.0213107	ATF5, HMGB1, CEP76, HEXIM1, BAX, RPRM, NFKBIL1	138	214	13588	3.22078	1	0.996403	28.983	GO:0019987	negative regulation of anti-apoptosis	0.00414	-1.058	5.479	2.412	-1.4009	0.811	0	19987	0	Biological Process
GOTERM_BP_FAT	GO:0043269~regulation of ion transport	4	2.13904	0.0246155	CACNA2D1, BAX, NEDD4L, NFKBIL1	138	62	13588	6.3525	1	0.994533	32.6989	GO:0051726	regulation of cell cycle	0.03036	-0.481	-7.134	3.282	-1.6714	0.695	0.03	51726	0	Biological Process
GOTERM_BP_FAT	GO:0006974~response to DNA damage stimulus	8	4.27807	0.0262585	PRPF19, ATRX, RAD23B, NUDT1, BAX, TDG, RAD52, KAT5	138	287	13588	2.74463	1	0.990289	34.4777	GO:0006974	cellular response to DNA damage stimulus	0.02697	5.624	-3.815	3.23	-1.5807	0.706	0.034	6974	0	Biological Process
GOTERM_BP_FAT	GO:0051056~regulation of small GTPase mediated signal transduction	7	3.74332	0.0279743	NGEF, GBF1, TBC1D10A, TBC1D9, RASA3, FARP1, USP6NL	138	228	13588	3.02301	1	0.98553	36.2882	GO:0006873	cellular ion homeostasis	0.01719	-5.242	3.466	3.035	-1.312	0.713	0.096	6873	0	Biological Process
GOTERM_BP_FAT	GO:0051051~negative regulation of transport	4	2.13904	0.0361193	PFKL, YRDC, NEDD4L, NFKBIL1	138	72	13588	5.47021	1	0.986039	44.2614	GO:0043269	regulation of ion transport	0.02001	-4.703	-3.256	3.101	-1.6088	0.629	0.11	43269	0	Biological Process
GOTERM_BP_FAT	GO:0046578~regulation of Ras protein signal transduction	6	3.20856	0.0363419	NGEF, GBF1, TBC1D10A, TBC1D9, FARP1, USP6NL	138	181	13588	3.26399	1	0.979109	44.4655	GO:0006457	protein folding	0.00871	3.909	4.25	2.74	-1.4029	0.726	0.17	6457	0	Biological Process
GOTERM_BP_FAT	GO:0006457~protein folding	5	2.6738	0.039545	TRAP1, PFDN2, FKBP8, PDRG1, FKBP2	138	127	13588	3.87653	1	0.978357	47.3269	GO:0046578	regulation of Ras protein signal transduction	0.01879	3.692	-5.054	3.074	-1.4396	0.553	0.234	46578	0	Biological Process
GOTERM_BP_FAT	GO:0019987~negative regulation of anti-apoptosis	2	1.06952	0.0397282	RTN4, BAX	138	4	13588	49.2319	1	0.970703	47.4863	GO:0051056	regulation of small GTPase mediated signal transduction	0.02068	null	null	3.115	-1.5532	0.552	0.844	46578	1	Biological Process
GOTERM_BP_FAT	GO:0006873~cellular ion homeostasis	7	3.74332	0.0487564	TESC, BAX, SLC1A6, IREB2, ATP1A2, PEX5L, EIF2B5	138	261	13588	2.64079	1	0.982012	54.8048	GO:0051051	negative regulation of transport	0.01236	-5.234	-2.703	2.892	-1.4423	0.632	0.677	51051	0	Biological Process
GOTERM_CC_FAT	GO:0005625~soluble fraction	6	3.20856	0.00200928	HMGB1, BLMH, PFKL, BAX, SDF4, ARL2BP	114	99	12504	6.64753	0.317605	0.119603	2.46879	GO:0005625	soluble fraction	0.00414	-1.7	5.508	2.412	-2.697	0.767	0	5625	0	Cellular Component
GOTERM_CC_FAT	GO:0044445~cytosolic part	5	2.6738	0.00249969	PFDN2, PFKL, BAX, PDRG1, PIK3R3	114	63	12504	8.7051	0.378448	0.112089	3.06278	GO:0044445	cytosolic part	0.00849	-0.078	-6.968	2.702	-2.6021	0.683	0	44445	0	Cellular Component
GOTERM_CC_FAT	GO:0005789~endoplasmic reticulum membrane	6	3.20856	0.0122091	RTN4, FKBP8, CCPG1, VAPB, DPM1, 2610030H06RIK	114	152	12504	4.32964	0.903093	0.322266	14.1592	GO:0043005	neuron projection	0.03659	-5.078	-1.179	3.335	-1.6258	0.742	0.025	43005	0	Cellular Component
GOTERM_CC_FAT	GO:0042175~nuclear envelope-endoplasmic reticulum network	6	3.20856	0.0149641	RTN4, FKBP8, CCPG1, VAPB, DPM1, 2610030H06RIK	114	160	12504	4.11316	0.942998	0.300986	17.0879	GO:0032777	Piccolo NuA4 histone acetyltransferase complex	0.0002	5.529	1.884	1.114	-1.5707	0.472	0.039	32777	0	Cellular Component
GOTERM_CC_FAT	GO:0043005~neuron projection	7	3.74332	0.02367	NGEF, HMGB1, SLC6A1, RAC3, ANK3, MARK4, PEX5L	114	245	12504	3.13383	0.989447	0.36564	25.7494	GO:0005789	endoplasmic reticulum membrane	0.01156	3.729	-3.225	2.836	-1.9133	0.407	0.205	5789	0	Cellular Component
GOTERM_CC_FAT	GO:0032777~Piccolo NuA4 histone acetyltransferase complex	2	1.06952	0.0268692	ING3, KAT5	114	3	12504	73.1228	0.994344	0.350303	28.7172	GO:0042175	nuclear outer membrane-endoplasmic reticulum membrane network	0.01194	null	null	2.849	-1.8249	0.56	0.715	5789	1	Cellular Component
GOTERM_CC_FAT	GO:0016604~nuclear body	5	2.6738	0.0397332	TDG, PSME4, RNF34, PRPF4, DDX42	114	142	12504	3.86212	0.999549	0.423189	39.5835	GO:0031301	integral component of organelle membrane	0.00791	6.746	-2.197	2.671	-1.3313	0.544	0.255	31301	0	Cellular Component
GOTERM_CC_FAT	GO:0031301~integral to organelle membrane	4	2.13904	0.0466386	RTN4, ST6GALNAC6, FKBP8, ST3GAL4	114	89	12504	4.92963	0.999885	0.413628	44.7668	GO:0016604	nuclear body	0.00928	5.545	0.463	2.74	-1.4008	0.412	0.551	16604	0	Cellular Component
GOTERM_CC_FAT	GO:0016607~nuclear speck	4	2.13904	0.0479397	PSME4, RNF34, PRPF4, DDX42	114	90	12504	4.87485	0.999912	0.404624	45.6964	GO:0016607	nuclear speck	0.00343	null	null	2.31	-1.3193	0.427	0.702	16604	1	Cellular Component
GOTERM_MF_FAT	GO:0005083~small GTPase regulator activity	8	4.27807	0.00557121	DLC1, NGEF, GBF1, TBC1D10A, TBC1D9, FARP1, ARL2BP, USP6NL	128	223	13288	3.72422	0.790765	0.406331	7.1208	GO:0005083	small GTPase regulator activity	0.0082	-4.955	0.776	2.704	-2.2541	0.03	0	5083	0	Molecular Function
GOTERM_MF_FAT	GO:0008047~enzyme activator activity	8	4.27807	0.00994769	DLC1, HMGB1, TBC1D10A, TBC1D9, RGS5, ARHGAP17, RASA3, USP6NL	128	249	13288	3.33534	0.939147	0.503328	12.3826	GO:0005099	Ras GTPase activator activity	0.0052	null	null	2.512	-1.6156	0.037	0.855	5083	1	Molecular Function
GOTERM_MF_FAT	GO:0005096~GTPase activator activity	7	3.74332	0.0102889	DLC1, TBC1D10A, TBC1D9, RGS5, ARHGAP17, RASA3, USP6NL	128	192	13288	3.78483	0.944746	0.439633	12.781	GO:0005096	GTPase activator activity	0.0108	null	null	2.827	-1.9876	0.026	0.922	5083	1	Molecular Function
GOTERM_MF_FAT	GO:0019904~protein domain specific binding	7	3.74332	0.0102889	SH3BP5, SFRS5, GRB2, INPPL1, BAX, ARHGAP17, SRC	128	192	13288	3.78483	0.944746	0.439633	12.781	GO:0008047	enzyme activator activity	0.0168	null	null	3.018	-2.0023	0.054	0.722	5083	1	Molecular Function
GOTERM_MF_FAT	GO:0005099~Ras GTPase activator activity	4	2.13904	0.0242328	DLC1, TBC1D10A, TBC1D9, USP6NL	128	65	13288	6.38846	0.99896	0.68171	27.7011	GO:0019904	protein domain specific binding	0.021	5.015	-0.001	3.114	-1.9876	0.647	0	19904	0	Molecular Function
GOTERM_MF_FAT	GO:0019207~kinase regulator activity	4	2.13904	0.0326722	SH3BP5, HMGB1, HEXIM1, PIK3R3	128	73	13288	5.68836	0.999909	0.735183	35.546	GO:0019207	kinase regulator activity	0.0058	-4.955	-0.774	2.559	-1.4858	0.076	0.645	19207	0	Molecular Function

## Sheet: Blue
DAVID Functional Annotation Chart														REVIGO Ordering
Category	Term	Count	%	PValue	Genes	List Total	Pop Hits	Pop Total	Fold Enrichment	Bonferroni	Benjamini	FDR		term_ID	description	frequency	plot_X	plot_Y	plot_size	log10 p-value	uniqueness	dispensability	representative	eliminated	GO Category
GOTERM_BP_FAT	GO:0016568~chromatin modification	49	3.94208	4.99747e-13	ENY2, UTY, EZH1, HIRA, EPC1, MLL5, TLK1, MLL3, KDM5C, MYST3, TBL1XR1, BRCC3, RCOR1, MECP2, TTF1, RB1, UBE2B, UBN1, EYA3, HUWE1, BPTF, BAZ1B, ASH1L, SMARCA5, RUVBL2, RNF20, KDM6B, EP400, SUV420H1, SMARCA4, ING4, NR3C1, CHD1, RNF168, BCOR, BAZ2A, CHD4, MYSM1, SETDB1, DNMT3A, CEBPG, CREBBP, PHF17, HDAC2, SMARCC1, WHSC1L1, PHF21A, RBM14, NCOR1	870	236	13588	3.2428	1.32174e-09	1.32174e-09	8.8719e-10		GO:0003001	generation of a signal involved in cell-cell signaling	0.00413	-1.779	-2.812	2.412	-1.7518	0.987	0	3001	0	Biological Process
GOTERM_BP_FAT	GO:0016569~covalent chromatin modification	24	1.93081	2.50679e-08	ING4, DNMT3A, BRCC3, CREBBP, MECP2, UBE2B, EYA3, PHF17, EPC1, MLL5, HDAC2, BAZ1B, HUWE1, RUVBL2, RNF168, MLL3, RBM14, BAZ2A, EP400, MYSM1, KDM6B, SUV420H1, MYST3, SMARCA4	870	96	13588	3.9046	6.63025e-05	6.02768e-06	4.45059e-05		GO:0016568	chromatin modification	0.02147	-3.422	5.634	3.132	-12.301	0.775	0	16568	0	Biological Process
GOTERM_BP_FAT	GO:0016570~histone modification	22	1.76991	2.45128e-07	ING4, BRCC3, CREBBP, MECP2, UBE2B, EYA3, PHF17, EPC1, MLL5, HDAC2, BAZ1B, HUWE1, RUVBL2, RNF168, MLL3, RBM14, BAZ2A, EP400, MYSM1, KDM6B, SUV420H1, MYST3	870	92	13588	3.73483	0.000648155	5.40289e-05	0.000435204		GO:0016573	histone acetylation	0.00482	null	null	2.484	-2.2267	0.668	0.79	16568	1	Biological Process
GOTERM_BP_FAT	GO:0019226~transmission of nerve impulse	34	2.73532	7.07057e-06	SYT1, SCN1A, GRIK2, CACNB2, CACNB4, NRCAM, GAD2, DMD, SYN2, GRID2, EIF2B2, SNAP25, CHRNA3, KCNMA1, SCD2, MAOA, PICK1, GRIN1, STXBP1, MECP2, NLGN1, NLGN3, NRXN1, RPH3A, ATXN1, P2RX4, KIF1B, CAMK4, FYN, GLS, GRM7, TMOD2, VAMP2, CACNA1A	870	226	13588	2.34967	0.0185279	0.0010995	0.0125524		GO:0043967	histone H4 acetylation	0.0019	null	null	2.083	-1.381	0.692	0.906	16568	1	Biological Process
GOTERM_BP_FAT	GO:0007268~synaptic transmission	29	2.33307	8.39906e-06	SYT1, GRIK2, CACNB2, CACNB4, GAD2, DMD, SYN2, GRID2, SNAP25, CHRNA3, KCNMA1, MAOA, PICK1, GRIN1, MECP2, NLGN1, STXBP1, NLGN3, NRXN1, RPH3A, ATXN1, P2RX4, KIF1B, CAMK4, GLS, GRM7, TMOD2, VAMP2, CACNA1A	870	178	13588	2.54457	0.0219707	0.00123344	0.0149108		GO:0016570	histone modification	0.01617	null	null	3.009	-6.6108	0.639	0.914	16568	1	Biological Process
GOTERM_BP_FAT	GO:0016311~dephosphorylation	24	1.93081	2.91732e-05	PTPRK, PTPRD, PPP2R3A, IMPA1, PTPRF, PTPRG, PTPN4, PTPRT, DUSP11, ACP1, PTPN12, PTPN11, EYA3, MTMR3, DUSP3, PPM1E, PTPLB, PPM1K, PPP2CA, BCL2, PTP4A2, PPP1R12A, PPM1L, MTMR4	870	141	13588	2.65845	0.0742622	0.00385078	0.0517819		GO:0016569	covalent chromatin modification	0.01651	null	null	3.017	-7.6003	0.779	0.912	16568	1	Biological Process
GOTERM_BP_FAT	GO:0006974~response to DNA damage stimulus	38	3.05712	3.54387e-05	ING4, RAD23B, RAD23A, NEK1, C230052I12RIK, RRM2B, TTC5, ERCC6, SLK, PMS2, TLK1, RNF168, RAD51L3, APEX1, APC, SSRP1, SHPRH, BRCC3, USP1, SMG1, UBE2B, ATM, GTF2H2, JMY, PTPN11, ATRX, EYA3, PNKP, MAPK1, DCLRE1B, BAZ1B, HIPK1, RIF1, MAPK14, SUPT16H, RAD18, RUVBL2, XRN2	870	287	13588	2.06794	0.0894777	0.0042517	0.0628996		GO:0006333	chromatin assembly or disassembly	0.00454	null	null	2.458	-2.0206	0.804	0.785	16568	1	Biological Process
GOTERM_BP_FAT	GO:0006511~ubiquitin-dependent protein catabolic process	23	1.85036	8.59825e-05	USP7, TBL1XR1, RAD23B, USP40, USP8, UBE4A, UFD1L, USP1, RAD23A, PPP2R5C, CD2AP, ATE1, OS9, ARIH1, HSP90B1, CUL5, RNF11, USP37, USP10, USP48, USP34, TBL1X, USP24	870	141	13588	2.54768	0.203425	0.00943164	0.152545		GO:0006473	protein acetylation	0.0056	null	null	2.549	-2.1569	0.823	0.944	16568	1	Biological Process
GOTERM_BP_FAT	GO:0006470~protein amino acid dephosphorylation	20	1.60901	0.000104898	PTPRK, PTPRD, PPP2R3A, PTPRF, PTPRG, PTPN4, PTPRT, DUSP11, ACP1, PTPN12, PTPN11, EYA3, DUSP3, PPM1E, PPM1K, PPP2CA, BCL2, PTP4A2, PPP1R12A, PPM1L	870	114	13588	2.74007	0.242301	0.0110374	0.186074		GO:0034613	cellular protein localization	0.04512	1.322	5.725	3.454	-3.7352	0.876	0	34613	0	Biological Process
GOTERM_BP_FAT	GO:0043523~regulation of neuron apoptosis	16	1.28721	0.000143379	ROCK1, GRIK2, GRIN1, MECP2, NR3C1, ATM, TGFB2, KCNIP3, EPHA7, BCL2, GRM7, GRID2, RHOA, DNAJC5, CACNA1A, NMNAT1	870	80	13588	3.12368	0.315635	0.0121598	0.254251		GO:0006605	protein targeting	0.0164	null	null	3.015	-1.9672	0.831	0.818	34613	1	Biological Process
GOTERM_BP_FAT	GO:0034613~cellular protein localization	37	2.97667	0.000183948	ARL6IP1, SNX9, COPA, OXA1L, YWHAZ, CLTB, NAPG, GRIK2, STAM2, FGF10, NAPB, NUP214, SIN3A, ANK2, CEP57, AP3M2, MACF1, STX17, SPNB2, SCG5, TPR, AP3B1, ASPSCR1, STX6, RAMP2, ZDHHC3, PICK1, ARNTL, IPO8, RPH3A, YWHAE, VTI1A, TOM1L2, GSK3B, NUTF2, SRP72, RAB10	870	299	13588	1.93271	0.385279	0.0142094	0.32608		GO:0006886	intracellular protein transport	0.02882	null	null	3.259	-3.4168	0.864	0.888	34613	1	Biological Process
GOTERM_BP_FAT	GO:0031175~neuron projection development	29	2.33307	0.000324999	ABLIM1, ENAH, ABI2, PRKG1, GLI3, TGFB2, NRCAM, ANK3, DMD, BCL2, BCL11B, NUMB, DCLK1, APC, MTAP2, MECP2, STXBP1, PTPN11, SLITRK2, EPHA4, PPP1R9A, EPHA7, MTAP1B, EFNA5, BMPR1B, APBB2, CIT, DST, CACNA1A	870	218	13588	2.07768	0.576737	0.0207514	0.575439		GO:0040007	growth	0.0435	-1.072	-0.907	3.438	-1.6494	0.987	0	40007	0	Biological Process
GOTERM_BP_FAT	GO:0006886~intracellular protein transport	34	2.73532	0.000383085	ARL6IP1, SNX9, COPA, YWHAZ, CLTB, NAPG, GRIK2, STAM2, FGF10, NAPB, NUP214, CEP57, AP3M2, MACF1, STX17, SPNB2, SCG5, TPR, AP3B1, ASPSCR1, STX6, RAMP2, ZDHHC3, PICK1, ARNTL, IPO8, RPH3A, YWHAE, VTI1A, TOM1L2, GSK3B, NUTF2, SRP72, RAB10	870	276	13588	1.924	0.637037	0.0238411	0.677956		GO:0051329	mitotic interphase	0.00019	-1.073	-1.29	1.114	-1.9283	0.972	0	51329	0	Biological Process
GOTERM_BP_FAT	GO:0040029~regulation of gene expression, epigenetic	14	1.12631	0.000431775	ATF7IP, DNMT3A, ZCCHC11, SMCHD1, MECP2, UBE2B, EPC1, MLL5, SND1, SMARCA5, BAZ2A, KCNQ1, EIF2C3, SMARCA4	870	70	13588	3.12368	0.680913	0.0256271	0.763812		GO:0051325	interphase	0.00019	null	null	1.114	-1.827	0.972	1.081	51329	1	Biological Process
GOTERM_BP_FAT	GO:0042391~regulation of membrane potential	19	1.52856	0.00054072	KCNMA1, SCN1A, SCD2, GCLC, GRIK2, GRIN1, MECP2, NLGN3, CACNB4, ATXN1, P2RX4, GNAQ, FYN, BCL2, GRID2, EIF2B2, NDUFS1, CACNA1A, CHRNA3	870	119	13588	2.49369	0.760832	0.0306212	0.955665		GO:0019226	transmission of nerve impulse	0.00959	-2.698	1.534	2.782	-5.1506	0.832	0.029	19226	0	Biological Process
GOTERM_BP_FAT	GO:0060078~regulation of postsynaptic membrane potential	8	0.643604	0.000741315	ATXN1, P2RX4, GRIK2, GRIN1, MECP2, GRID2, NLGN3, CHRNA3	870	25	13588	4.99789	0.859354	0.0392401	1.308		GO:0016311	dephosphorylation	0.01744	0.959	-5.182	3.041	-4.5346	0.867	0.031	16311	0	Biological Process
GOTERM_BP_FAT	GO:0043543~protein amino acid acylation	11	0.884956	0.000767207	NMT2, EPC1, ING4, PHF17, ZDHHC17, ZDHHC3, CREBBP, MECP2, RUVBL2, EP400, MYST3	870	48	13588	3.57921	0.86867	0.039023	1.35339		GO:0006974	cellular response to DNA damage stimulus	0.02697	3.539	-0.299	3.23	-4.451	0.906	0.033	6974	0	Biological Process
GOTERM_BP_FAT	GO:0007050~cell cycle arrest	12	0.965406	0.000839775	MLL5, CDKN1B, MACF1, RB1, SESN2, APBB2, DST, UHMK1, DDIT3, APC, SESN3, JMY	870	57	13588	3.28808	0.891623	0.0418332	1.48051		GO:0006281	DNA repair	0.01576	null	null	2.997	-3.015	0.8	0.712	6974	1	Biological Process
GOTERM_BP_FAT	GO:0016458~gene silencing	12	0.965406	0.000839775	DNMT3A, ZCCHC11, SND1, MECP2, SMARCA5, SOX6, TNRC6B, UBE2B, KCNQ1, BAZ2A, EIF2C3, SMARCA4	870	57	13588	3.28808	0.891623	0.0418332	1.48051		GO:0060322	head development	0.00368	-6.631	-1.342	2.367	-2.0405	0.879	0.034	60322	0	Biological Process
GOTERM_BP_FAT	GO:0070647~protein modification by small protein conjugation or removal	17	1.36766	0.000894598	BRCC3, UBE4A, USP1, BIRC6, UBE2H, HERC2, OS9, MIB1, SUMO1, SENP1, TRIM33, HUWE1, NEDD4, BCL2, RNF168, MYSM1, HECTD1	870	104	13588	2.55301	0.906264	0.0436827	1.57644		GO:0043523	regulation of neuron apoptotic process	0.00908	1.597	-0.651	2.758	-3.8447	0.828	0.06	43523	0	Biological Process
GOTERM_BP_FAT	GO:0007267~cell-cell signaling	34	2.73532	0.00091836	SYT1, GRIK2, CACNB2, FGF10, ILDR2, CACNB4, GAD2, DMD, SYN2, GRID2, RAPGEF4, SNAP25, CHRNA3, KCNMA1, DLGAP2, MAOA, PICK1, GRIN1, STXBP1, MECP2, NLGN1, NLGN3, NRXN1, RPH3A, ATXN1, P2RX4, KIF1B, CAMK4, GLS, GRM7, TMOD2, VAMP2, SMPD3, CACNA1A	870	290	13588	1.83112	0.911979	0.0440057	1.61799		GO:0043524	negative regulation of neuron apoptotic process	0.00629	null	null	2.599	-1.413	0.792	0.931	43523	1	Biological Process
GOTERM_BP_FAT	GO:0006281~DNA repair	28	2.25261	0.000965501	RAD23B, RAD23A, C230052I12RIK, RRM2B, TTC5, ERCC6, SLK, PMS2, RNF168, RAD51L3, APEX1, SSRP1, SHPRH, BRCC3, USP1, SMG1, UBE2B, GTF2H2, ATM, JMY, EYA3, ATRX, PNKP, DCLRE1B, SUPT16H, RAD18, RUVBL2, XRN2	870	222	13588	1.96989	0.922307	0.0445996	1.70037		GO:0051301	cell division	0.0247	-1.396	-1.727	3.192	-1.4295	0.903	0.067	51301	0	Biological Process
GOTERM_BP_FAT	GO:0060079~regulation of excitatory postsynaptic membrane potential	7	0.563154	0.00119879	ATXN1, P2RX4, GRIK2, GRIN1, MECP2, GRID2, CHRNA3	870	20	13588	5.46644	0.95811	0.0541409	2.10712		GO:0042391	regulation of membrane potential	0.01965	0.993	1.787	3.093	-3.2668	0.858	0.084	42391	0	Biological Process
GOTERM_BP_FAT	GO:0007270~nerve-nerve synaptic transmission	8	0.643604	0.00154329	KIF1B, CAMK4, GRIK2, GRIN1, TMOD2, GRID2, CACNB4, CACNA1A	870	28	13588	4.4624	0.983179	0.0680105	2.70484		GO:0006730	one-carbon metabolic process	0.00149	0.188	-1.646	1.978	-1.4426	0.886	0.091	6730	0	Biological Process
GOTERM_BP_FAT	GO:0031110~regulation of microtubule polymerization or depolymerization	8	0.643604	0.00154329	CDKN1B, MTAP2, MTAP1B, CLASP1, MAPRE1, CLASP2, DST, APC	870	28	13588	4.4624	0.983179	0.0680105	2.70484		GO:0006511	ubiquitin-dependent protein catabolic process	0.01605	2.079	-6.31	3.005	-4.0655	0.812	0.117	6511	0	Biological Process
GOTERM_BP_FAT	GO:0051899~membrane depolarization	9	0.724055	0.00164662	ATXN1, P2RX4, GCLC, GRIK2, GRIN1, MECP2, GRID2, CACNA1A, CHRNA3	870	36	13588	3.9046	0.987208	0.0689642	2.88346		GO:0043161	proteasome-mediated ubiquitin-dependent protein catabolic process	0.00721	null	null	2.658	-2.6247	0.826	0.891	6511	1	Biological Process
GOTERM_BP_FAT	GO:0048666~neuron development	33	2.65487	0.00200475	ABLIM1, ENAH, ABI2, PRKG1, GLI3, TGFB2, NRCAM, ZFP91, ATP2B2, ANK3, DMD, BCL2, BCL11B, NUMB, DCLK1, APC, MTAP2, STXBP1, MECP2, PTPN11, FARP2, SLITRK2, EPHA4, EPHA7, PPP1R9A, GNAQ, MTAP1B, EFNA5, BMPR1B, APBB2, CIT, DST, CACNA1A	870	292	13588	1.76509	0.995048	0.0772736	3.50011		GO:0010498	proteasomal protein catabolic process	0.00789	null	null	2.697	-2.6247	0.825	0.877	6511	1	Biological Process
GOTERM_BP_FAT	GO:0045814~negative regulation of gene expression, epigenetic	7	0.563154	0.00206739	EPC1, DNMT3A, MECP2, SMARCA5, UBE2B, BAZ2A, SMARCA4	870	22	13588	4.96949	0.995805	0.0784518	3.6076		GO:0040029	regulation of gene expression, epigenetic	0.0063	3.246	-5.702	2.6	-3.3645	0.829	0.141	40029	0	Biological Process
GOTERM_BP_FAT	GO:0007264~small GTPase mediated signal transduction	30	2.41352	0.00219955	USP8, RAB3C, RAB3D, WASF2, IQGAP1, DAB1, NISCH, ARHGAP5, KIFAP3, RAPGEF6, RHOA, B230208H17RIK, RALA, RAB11A, RAB6B, RAPGEF4, RAP2B, RAB2B, RAB39B, ROCK1, RALBP1, ARHGEF18, ARHGEF9, RABL2A, FARP2, RAB18, RAB22A, ARF4, RHOT1, RAB10	870	258	13588	1.81609	0.997045	0.0820847	3.83398		GO:0043576	regulation of respiratory gaseous exchange	0.00113	-4.353	-1.474	1.857	-2.5931	0.839	0.149	43576	0	Biological Process
GOTERM_BP_FAT	GO:0043161~proteasomal ubiquitin-dependent protein catabolic process	8	0.643604	0.00237277	RAD23B, TBL1XR1, HSP90B1, RAD23A, PPP2R5C, TBL1X, CD2AP, OS9	870	30	13588	4.1649	0.998133	0.0870409	4.12995		GO:0044065	regulation of respiratory system process	0.00081	null	null	1.716	-1.4302	0.839	0.948	43576	1	Biological Process
GOTERM_BP_FAT	GO:0010498~proteasomal protein catabolic process	8	0.643604	0.00237277	RAD23B, TBL1XR1, HSP90B1, RAD23A, PPP2R5C, TBL1X, CD2AP, OS9	870	30	13588	4.1649	0.998133	0.0870409	4.12995		GO:0002087	regulation of respiratory gaseous exchange by neurological system process	0.00076	null	null	1.69	-1.4302	0.839	0.858	43576	1	Biological Process
GOTERM_BP_FAT	GO:0043576~regulation of respiratory gaseous exchange	6	0.482703	0.00255187	SLC5A3, GLS, GRIN1, NLGN1, MECP2, NLGN3	870	16	13588	5.8569	0.998839	0.0907975	4.43505		GO:0033144	negative regulation of intracellular steroid hormone receptor signaling pathway	0.00105	5.505	0.018	1.826	-1.4451	0.81	0.171	33144	0	Biological Process
GOTERM_BP_FAT	GO:0031111~negative regulation of microtubule polymerization or depolymerization	6	0.482703	0.00255187	MTAP2, MTAP1B, CLASP1, MAPRE1, CLASP2, APC	870	16	13588	5.8569	0.998839	0.0907975	4.43505		GO:0035264	multicellular organism growth	0.0114	-5.077	-1.343	2.857	-1.9636	0.897	0.187	35264	0	Biological Process
GOTERM_BP_FAT	GO:0006397~mRNA processing	30	2.41352	0.00275782	TDRD3, RNASEL, SNRPB2, RBM4, RBM5, WBP11, BCL2L2, SF3B2, PNN, DDX46, CNOT6L, SRRM2, SFRS9, SRRM1, LUC7L3, RBM25, SFRS12, GEMIN5, DHX8, SRPK2, PTBP1, CDC5L, MBNL1, PAPOLA, AQR, A2BP1, CPSF7, CPSF6, XRN2, THOC1	870	262	13588	1.78837	0.999328	0.0964752	4.78478		GO:0030534	adult behavior	0.0099	-4.249	-0.793	2.796	-1.4589	0.87	0.188	30534	0	Biological Process
GOTERM_BP_FAT	GO:0046777~protein amino acid autophosphorylation	12	0.965406	0.00289421	IGF1R, EIF2AK1, CSNK2A1, FYN, TRPM7, CDK12, CAMK2D, MTOR, TRIM24, CAMK2A, STK4, UHMK1	870	66	13588	2.83971	0.999532	0.0984129	5.01572		GO:0007628	adult walking behavior	0.00357	null	null	2.354	-1.5794	0.878	0.734	30534	1	Biological Process
GOTERM_BP_FAT	GO:0016567~protein ubiquitination	12	0.965406	0.00289421	MIB1, TRIM33, UBE4A, HUWE1, NEDD4, BCL2, BIRC6, RNF168, UBE2H, HERC2, HECTD1, OS9	870	66	13588	2.83971	0.999532	0.0984129	5.01572		GO:0008344	adult locomotory behavior	0.00684	null	null	2.635	-1.3669	0.872	0.86	30534	1	Biological Process
GOTERM_BP_FAT	GO:0042325~regulation of phosphorylation	32	2.57442	0.00344014	HMGB1, BMPR2, APLP2, LATS2, ZFP91, ERCC6, DAB1, NDUFS4, DGKD, BCL2, RB1CC1, RAPGEF4, SPRED1, DNAJC3, CEACAM2, CEACAM1, CHRNA3, APC, PRKCA, DGKQ, HCLS1, PICK1, SMAD4, RB1, UBE2B, KITL, PTPN11, ATXN1, CDKN1B, EIF2AK1, MTOR, GADD45B, VLDLR	870	290	13588	1.72341	0.99989	0.11302	5.9348		GO:0060323	head morphogenesis	0.00262	-6.71	-1.03	2.22	-2.0036	0.848	0.202	60323	0	Biological Process
GOTERM_BP_FAT	GO:0032446~protein modification by small protein conjugation	13	1.04586	0.00420713	UBE4A, BIRC6, UBE2H, HERC2, OS9, MIB1, SUMO1, HUWE1, TRIM33, NEDD4, BCL2, RNF168, HECTD1	870	79	13588	2.57011	0.999986	0.133216	7.21187		GO:0060325	face morphogenesis	0.00227	null	null	2.158	-1.4302	0.85	0.954	60323	1	Biological Process
GOTERM_BP_FAT	GO:0048812~neuron projection morphogenesis	22	1.76991	0.00423621	ABLIM1, ENAH, STXBP1, GLI3, TGFB2, PTPN11, SLITRK2, NRCAM, EPHA4, EPHA7, ANK3, DMD, BCL11B, BCL2, NUMB, EFNA5, BMPR1B, APBB2, DST, DCLK1, CACNA1A, APC	870	176	13588	1.9523	0.999987	0.132495	7.25998		GO:0060324	face development	0.00286	null	null	2.258	-1.6938	0.863	0.946	60323	1	Biological Process
GOTERM_BP_FAT	GO:0033043~regulation of organelle organization	20	1.60901	0.0044053	MTAP2, MECP2, HERC2, UBE2B, ATM, ACTR3, CDKN1B, SPNB2, ARPC5L, MTAP1B, RHOA, TMOD3, TLK1, CLASP1, MTOR, MAPRE1, CLASP2, NCOR1, DST, APC	870	154	13588	2.02836	0.999992	0.135818	7.53917		GO:0009791	post-embryonic development	0.00824	-6.938	-1.433	2.716	-1.6481	0.855	0.208	9791	0	Biological Process
GOTERM_BP_FAT	GO:0010639~negative regulation of organelle organization	11	0.884956	0.00562064	MTAP2, SPNB2, MTAP1B, MECP2, TMOD3, CLASP1, MAPRE1, CLASP2, UBE2B, ATM, APC	870	62	13588	2.771	1	0.166241	9.52269		GO:0007268	synaptic transmission	0.02525	5.216	3.363	3.202	-5.0757	0.836	0.236	7268	0	Biological Process
GOTERM_BP_FAT	GO:0016573~histone acetylation	8	0.643604	0.00593305	EPC1, ING4, PHF17, CREBBP, MECP2, RUVBL2, EP400, MYST3	870	35	13588	3.56992	1	0.172738	10.026		GO:0001505	regulation of neurotransmitter levels	0.0067	null	null	2.626	-1.7842	0.786	0.727	7268	1	Biological Process
GOTERM_BP_FAT	GO:0048667~cell morphogenesis involved in neuron differentiation	22	1.76991	0.00623318	ABLIM1, ENAH, STXBP1, GLI3, TGFB2, PTPN11, SLITRK2, NRCAM, ATP2B2, EPHA4, EPHA7, ANK3, BCL11B, BCL2, NUMB, EFNA5, BMPR1B, APBB2, DST, DCLK1, CACNA1A, APC	870	182	13588	1.88794	1	0.178715	10.5071		GO:0007270	neuron-neuron synaptic transmission	0.00606	null	null	2.583	-2.8116	0.851	0.718	7268	1	Biological Process
GOTERM_BP_FAT	GO:0006813~potassium ion transport	20	1.60901	0.00665624	KCNMA1, SLC12A6, HCN1, KCNC1, SCN1A, KCND2, KCNC3, KCNB1, KCNJ12, KCNK12, KCNIP3, ABCC9, CDKN1B, KCNJ9, VPS4B, KCTD12B, KCNQ2, KCNQ1, TNFAIP1, KCNH5	870	160	13588	1.9523	1	0.183756	11.1811		GO:0060537	muscle tissue development	0.02038	-7.16	-1.612	3.109	-1.5653	0.888	0.249	60537	0	Biological Process
GOTERM_BP_FAT	GO:0000122~negative regulation of transcription from RNA polymerase II promoter	26	2.09171	0.00689749	EID1, NR6A1, SOX6, KCNIP3, EPC1, SIN3A, BCOR, TCF4, NFX1, ATF7IP, DNMT3A, IRF2BP2, RB1, FOXP1, BPTF, HIPK1, JAZF1, PHF21A, ZFPM2, MDM4, NFIC, CUX1, NCOR1, KDM6B, SMARCA4, DNAJB5	870	231	13588	1.75791	1	0.187821	11.5633		GO:0006397	mRNA processing	0.01265	2.713	-6.435	2.902	-2.5594	0.86	0.273	6397	0	Biological Process
GOTERM_BP_FAT	GO:0007269~neurotransmitter secretion	8	0.643604	0.0069677	SYT1, SYN2, NLGN1, VAMP2, NRXN1, RPH3A, SNAP25, CACNA1A	870	36	13588	3.47075	1	0.187629	11.6743		GO:0008380	RNA splicing	0.01013	null	null	2.806	-1.4845	0.863	0.835	6397	1	Biological Process
GOTERM_BP_FAT	GO:0006473~protein amino acid acetylation	8	0.643604	0.0069677	EPC1, ING4, PHF17, CREBBP, MECP2, RUVBL2, EP400, MYST3	870	36	13588	3.47075	1	0.187629	11.6743		GO:0007267	cell-cell signaling	0.03768	5.025	2.822	3.376	-3.0372	0.866	0.283	7267	0	Biological Process
GOTERM_BP_FAT	GO:0070507~regulation of microtubule cytoskeleton organization	8	0.643604	0.0069677	CDKN1B, MTAP2, MTAP1B, CLASP1, MAPRE1, CLASP2, DST, APC	870	36	13588	3.47075	1	0.187629	11.6743		GO:0016458	gene silencing	0.00376	3.746	-4.624	2.377	-3.0757	0.767	0.284	16458	0	Biological Process
GOTERM_BP_FAT	GO:0006342~chromatin silencing	6	0.482703	0.0073182	DNMT3A, MECP2, SMARCA5, UBE2B, BAZ2A, SMARCA4	870	20	13588	4.68552	1	0.194156	12.2261		GO:0007050	cell cycle arrest	0.00502	3.181	-2.465	2.501	-3.0757	0.806	0.285	7050	0	Biological Process
GOTERM_BP_FAT	GO:0010171~body morphogenesis	6	0.482703	0.0073182	ZFP826, ARID5B, ANKRD11, GNAS, ASPH, PLEKHA1	870	20	13588	4.68552	1	0.194156	12.2261		GO:0007517	muscle organ development	0.01727	-6.828	-1.22	3.037	-1.4849	0.833	0.293	7517	0	Biological Process
GOTERM_BP_FAT	GO:0000082~G1/S transition of mitotic cell cycle	7	0.563154	0.00751991	CCND2, BCL2, CAMK2D, GPR132, RB1, CAMK2A, LATS2	870	28	13588	3.9046	1	0.196999	12.5422		GO:0007264	small GTPase mediated signal transduction	0.0325	5.53	1.943	3.312	-2.6577	0.798	0.294	7264	0	Biological Process
GOTERM_BP_FAT	GO:0046903~secretion	25	2.01126	0.00768501	COPA, SYT1, CPLX2, RAB3D, ILDR2, CACNB4, VPS33A, MIA3, NISCH, SYN2, EXOC4, RAPGEF4, EXOC6, SNAP25, CHRNA3, KCNMA1, NLGN1, MECP2, STXBP1, NRXN1, RPH3A, CADPS, VAMP2, CACNA1A, SMPD3	870	221	13588	1.76679	1	0.198922	12.8002		GO:0006813	potassium ion transport	0.00849	1.326	7.242	2.729	-2.1768	0.871	0.299	6813	0	Biological Process
GOTERM_BP_FAT	GO:0007409~axonogenesis	20	1.60901	0.00809098	ABLIM1, ENAH, STXBP1, GLI3, TGFB2, PTPN11, SLITRK2, NRCAM, EPHA4, EPHA7, ANK3, BCL11B, BCL2, NUMB, EFNA5, BMPR1B, APBB2, DST, DCLK1, APC	870	163	13588	1.91637	1	0.204347	13.4314		GO:0006816	calcium ion transport	0.01578	null	null	2.998	-1.3425	0.864	0.742	6813	1	Biological Process
GOTERM_BP_FAT	GO:0001934~positive regulation of protein amino acid phosphorylation	10	0.804505	0.00861988	PRKCA, ZFP91, HMGB1, RB1CC1, HCLS1, BCL2, SMAD4, BMPR2, MTOR, KITL	870	56	13588	2.789	1	0.212211	14.2472		GO:0050808	synapse organization	0.00851	-3.526	5.121	2.73	-1.9283	0.821	0.304	50808	0	Biological Process
GOTERM_BP_FAT	GO:0032990~cell part morphogenesis	24	1.93081	0.00904281	ABLIM1, ENAH, KIF3A, STXBP1, GLI3, TGFB2, PTPN11, SLITRK2, NRCAM, EPHA4, EPHA7, ANK3, DMD, BCL11B, BCL2, COL4A3BP, NUMB, EFNA5, BMPR1B, APBB2, DST, DCLK1, CACNA1A, APC	870	212	13588	1.76812	1	0.217432	14.8944		GO:0007167	enzyme linked receptor protein signaling pathway	0.03203	4.904	1.688	3.305	-2.0405	0.798	0.315	7167	0	Biological Process
GOTERM_BP_FAT	GO:0060322~head development	6	0.482703	0.00910874	ZFAND5, ZFP826, ARID5B, ANKRD11, ASPH, PLEKHA1	870	21	13588	4.4624	1	0.214967	14.9949		GO:0060627	regulation of vesicle-mediated transport	0.01127	2.154	5.823	2.852	-1.7878	0.791	0.315	60627	0	Biological Process
GOTERM_BP_FAT	GO:0007167~enzyme linked receptor protein signaling pathway	29	2.33307	0.0091103	ZFAND5, BMPR2, FGF10, PDAP1, TGFB2, IGF1R, CEP57, PTK2B, SPNB2, PALM2, CHRNA3, NR1H3, FLT1, MYO1E, ARID5B, PICK1, SMAD4, IGF1, PTPN11, ZFP826, SS18, EPHA4, EPHA7, EPHA6, JAK1, PPM1L, BMPR1B, CACNA1A, PLEKHA1	870	273	13588	1.6591	1	0.213116	14.9973		GO:0045793	positive regulation of cell size	0.0007	-1.831	5.374	1.653	-1.526	0.794	0.324	45793	0	Biological Process
GOTERM_BP_FAT	GO:0051247~positive regulation of protein metabolic process	15	1.20676	0.00953594	PRKCA, HMGB1, GCLC, HCLS1, BMPR2, SMAD4, SAMD4, KITL, ZFP91, NEDD4, BCL2, RB1CC1, MTOR, NCOR1, APC	870	109	13588	2.14932	1	0.220004	15.6432		GO:0008361	regulation of cell size	0.00575	null	null	2.56	-1.3674	0.757	0.72	45793	1	Biological Process
GOTERM_BP_FAT	GO:0006333~chromatin assembly or disassembly	15	1.20676	0.00953594	SHPRH, ARID4A, CEBPG, ARID4B, NAP1L1, CBX5, BAZ1B, SMARCC1, SMARCA5, CHD1, SMARCA2, CHD4, SMARCA4, MYST3, CHD3	870	109	13588	2.14932	1	0.220004	15.6432		GO:0044087	regulation of cellular component biogenesis	0.01933	-2.478	4.416	3.086	-1.5824	0.795	0.33	44087	0	Biological Process
GOTERM_BP_FAT	GO:0030902~hindbrain development	11	0.884956	0.00973395	ATP2B2, DAB1, MAFB, PLXNA2, MTPN, BCL2, GRIN1, MECP2, RORA, CACNA1A, SMARCA4	870	67	13588	2.56421	1	0.222124	15.9421		GO:0010171	body morphogenesis	0.00316	-7.607	-1.691	2.301	-2.1356	0.863	0.332	10171	0	Biological Process
GOTERM_BP_FAT	GO:0007026~negative regulation of microtubule depolymerization	5	0.402253	0.00991657	MTAP2, MTAP1B, CLASP1, CLASP2, APC	870	14	13588	5.578	1	0.223892	16.2169		GO:0051247	positive regulation of protein metabolic process	0.03636	3.303	-6.57	3.36	-2.0206	0.732	0.333	51247	0	Biological Process
GOTERM_BP_FAT	GO:0031114~regulation of microtubule depolymerization	5	0.402253	0.00991657	MTAP2, MTAP1B, CLASP1, CLASP2, APC	870	14	13588	5.578	1	0.223892	16.2169		GO:0032268	regulation of cellular protein metabolic process	0.05579	null	null	3.546	-1.4458	0.7	0.773	51247	1	Biological Process
GOTERM_BP_FAT	GO:0060323~head morphogenesis	5	0.402253	0.00991657	ZFP826, ARID5B, ANKRD11, ASPH, PLEKHA1	870	14	13588	5.578	1	0.223892	16.2169		GO:0045639	positive regulation of myeloid cell differentiation	0.00316	-6.964	-2.68	2.301	-1.7155	0.725	0.337	45639	0	Biological Process
GOTERM_BP_FAT	GO:0048858~cell projection morphogenesis	23	1.85036	0.010079	ABLIM1, ENAH, KIF3A, STXBP1, GLI3, TGFB2, PTPN11, SLITRK2, NRCAM, EPHA4, EPHA7, ANK3, DMD, BCL11B, BCL2, NUMB, EFNA5, BMPR1B, APBB2, DST, DCLK1, CACNA1A, APC	870	202	13588	1.77833	1	0.225225	16.4606		GO:0034101	erythrocyte homeostasis	0.00582	null	null	2.566	-1.3725	0.845	0.939	45639	1	Biological Process
GOTERM_BP_FAT	GO:0051493~regulation of cytoskeleton organization	14	1.12631	0.0102392	MTAP2, ACTR3, CDKN1B, SPNB2, ARPC5L, MTAP1B, RHOA, TMOD3, CLASP1, MTOR, CLASP2, MAPRE1, DST, APC	870	99	13588	2.20866	1	0.226488	16.7003		GO:0002763	positive regulation of myeloid leukocyte differentiation	0.0021	null	null	2.124	-1.3369	0.734	0.831	45639	1	Biological Process
GOTERM_BP_FAT	GO:0006605~protein targeting	17	1.36766	0.0107849	ARL6IP1, YWHAZ, ZDHHC3, PICK1, FGF10, ARNTL, IPO8, YWHAE, NUP214, MACF1, CEP57, GSK3B, SPNB2, NUTF2, SRP72, TPR, AP3B1	870	133	13588	1.99634	1	0.235129	17.512		GO:0030218	erythrocyte differentiation	0.00536	null	null	2.53	-1.4981	0.717	0.742	45639	1	Biological Process
GOTERM_BP_FAT	GO:0035264~multicellular organism growth	8	0.643604	0.0108745	ZFP826, SLC1A2, ARID5B, ZFX, ANKRD11, IGF1, ADD1, PLEKHA1	870	39	13588	3.20377	1	0.234927	17.6445		GO:0006470	protein dephosphorylation	0.00846	1.829	-6.796	2.728	-3.9788	0.81	0.341	6470	0	Biological Process
GOTERM_BP_FAT	GO:0016358~dendrite development	8	0.643604	0.0108745	MTAP2, MTAP1B, MECP2, ABI2, PRKG1, CIT, CACNA1A, DCLK1	870	39	13588	3.20377	1	0.234927	17.6445		GO:0006457	protein folding	0.00871	1.663	-6.345	2.74	-1.4915	0.84	0.342	6457	0	Biological Process
GOTERM_BP_FAT	GO:0051056~regulation of small GTPase mediated signal transduction	25	2.01126	0.0111041	RABGAP1, AKAP13, ASAP1, RABGAP1L, ITSN2, IQGAP1, RASAL2, TBC1D15, EVI5, GBF1, RAPGEF6, RAPGEF4, DAB2IP, RALBP1, ARHGEF18, ARHGEF17, ARHGEF9, ARHGEF12, KITL, FARP2, ARHGEF11, GAPVD1, SIPA1L1, MTOR, TBC1D20	870	228	13588	1.71254	1	0.237352	17.9832		GO:0048070	regulation of developmental pigmentation	0.00075	-6.374	-1.971	1.681	-1.5345	0.841	0.359	48070	0	Biological Process
GOTERM_BP_FAT	GO:0007169~transmembrane receptor protein tyrosine kinase signaling pathway	22	1.76991	0.0112327	ZFAND5, FLT1, MYO1E, ARID5B, PICK1, BMPR2, IGF1, FGF10, PDAP1, PTPN11, ZFP826, IGF1R, SS18, EPHA4, EPHA7, EPHA6, CEP57, PTK2B, CHRNA3, CACNA1A, PLEKHA1, NR1H3	870	192	13588	1.78961	1	0.237859	18.1724		GO:0031175	neuron projection development	0.03242	-6.183	1.668	3.31	-3.4881	0.661	0.36	31175	0	Biological Process
GOTERM_BP_FAT	GO:0051329~interphase of mitotic cell cycle	9	0.724055	0.0117962	SIN3A, PPP2R3A, CCND2, BCL2, CAMK2D, GPR132, RB1, CAMK2A, LATS2	870	49	13588	2.86868	1	0.242518	18.9964		GO:0007409	axonogenesis	0.01998	null	null	3.1	-2.092	0.663	0.88	31175	1	Biological Process
GOTERM_BP_FAT	GO:0050808~synapse organization	9	0.724055	0.0117962	ATP2B2, ANK3, UTRN, NLGN1, MECP2, NLGN3, NRXN1, CACNB4, CACNA1A	870	49	13588	2.86868	1	0.242518	18.9964		GO:0045664	regulation of neuron differentiation	0.01852	null	null	3.067	-1.5329	0.689	0.756	31175	1	Biological Process
GOTERM_BP_FAT	GO:0050801~ion homeostasis	30	2.41352	0.0128234	SLC9A9, SCN1A, GCLC, GRIK2, CACNB4, APLP2, ATP2B2, BCL2, GRID2, SLC4A4, EIF2B2, NDUFS1, CHRNA3, PRKCA, KCNMA1, SLC8A1, SCD2, GRIN1, MECP2, NLGN3, TRIM24, ITPR1, TMPRSS3, ATXN1, P2RX4, TFRC, GNAQ, ATP2C1, FYN, CACNA1A	870	293	13588	1.59915	1	0.25684	20.4783		GO:0048812	neuron projection morphogenesis	0.02408	null	null	3.181	-2.373	0.657	0.865	31175	1	Biological Process
GOTERM_BP_FAT	GO:0035249~synaptic transmission, glutamatergic	5	0.402253	0.0128495	GRIK2, GRIN1, GRID2, CACNB4, CACNA1A	870	15	13588	5.20613	1	0.255387	20.5157		GO:0048858	cell projection morphogenesis	0.03119	null	null	3.294	-1.9966	0.688	0.924	31175	1	Biological Process
GOTERM_BP_FAT	GO:0042327~positive regulation of phosphorylation	10	0.804505	0.0134107	PRKCA, ZFP91, HMGB1, RB1CC1, HCLS1, BCL2, SMAD4, BMPR2, MTOR, KITL	870	60	13588	2.60307	1	0.261133	21.3141		GO:0016358	dendrite development	0.00743	null	null	2.671	-1.9636	0.704	0.743	31175	1	Biological Process
GOTERM_BP_FAT	GO:0048008~platelet-derived growth factor receptor signaling pathway	6	0.482703	0.0135497	ZFAND5, ZFP826, ARID5B, MYO1E, PDAP1, PLEKHA1	870	23	13588	4.07436	1	0.261569	21.5107		GO:0048667	cell morphogenesis involved in neuron differentiation	0.02412	null	null	3.182	-2.2053	0.659	0.865	31175	1	Biological Process
GOTERM_BP_FAT	GO:0048864~stem cell development	6	0.482703	0.0135497	ZCCHC11, RIF1, CREBBP, MSI2, APC, MYST3	870	23	13588	4.07436	1	0.261569	21.5107		GO:0048666	neuron development	0.03981	null	null	3.4	-2.6979	0.737	0.843	31175	1	Biological Process
GOTERM_BP_FAT	GO:0022037~metencephalon development	8	0.643604	0.0142348	ATP2B2, DAB1, MTPN, BCL2, GRIN1, MECP2, RORA, CACNA1A	870	41	13588	3.04749	1	0.27095	22.4729		GO:0043543	protein acylation	0.00676	1.564	-6.358	2.63	-3.1152	0.834	0.366	43543	0	Biological Process
GOTERM_BP_FAT	GO:0051325~interphase	9	0.724055	0.0148939	SIN3A, PPP2R3A, CCND2, BCL2, CAMK2D, GPR132, RB1, CAMK2A, LATS2	870	51	13588	2.75619	1	0.277714	23.3881		GO:0046777	protein autophosphorylation	0.00822	1.807	-6.416	2.715	-2.5385	0.795	0.373	46777	0	Biological Process
GOTERM_BP_FAT	GO:0051129~negative regulation of cellular component organization	13	1.04586	0.0151816	MTAP2, MECP2, UBE2B, TTC3, ATM, SPNB2, MTAP1B, TMOD3, CLASP1, CLASP2, MAPRE1, CIT, APC	870	93	13588	2.18322	1	0.280335	23.7843		GO:0035556	intracellular signal transduction	0.099	5.711	2.221	3.795	-1.5405	0.773	0.376	35556	0	Biological Process
GOTERM_BP_FAT	GO:0032940~secretion by cell	21	1.68946	0.0156051	SYT1, CPLX2, RAB3D, STXBP1, MECP2, NLGN1, ILDR2, NRXN1, RPH3A, VPS33A, CADPS, MIA3, NISCH, SYN2, EXOC4, EXOC6, RAPGEF4, VAMP2, SNAP25, SMPD3, CACNA1A	870	186	13588	1.76337	1	0.283092	24.3642		GO:0031110	regulation of microtubule polymerization or depolymerization	0.00251	-2.651	4.653	2.201	-2.8116	0.721	0.395	31110	0	Biological Process
GOTERM_BP_FAT	GO:0060627~regulation of vesicle-mediated transport	12	0.965406	0.016299	MIB1, RAB3C, RAB3D, FGF10, SCARB1, RAPGEF4, VAMP2, CBLL1, CD2AP, CACNA1A, HIP1, EPN2	870	83	13588	2.25808	1	0.289832	25.3052		GO:0070507	regulation of microtubule cytoskeleton organization	0.00456	null	null	2.459	-2.1569	0.71	0.906	31110	1	Biological Process
GOTERM_BP_FAT	GO:0001505~regulation of neurotransmitter levels	10	0.804505	0.0164378	SYT1, GAD2, MAOA, SYN2, NLGN1, VAMP2, NRXN1, RPH3A, SNAP25, CACNA1A	870	62	13588	2.5191	1	0.288116	25.4921		GO:0007026	negative regulation of microtubule depolymerization	0.00133	null	null	1.929	-2.0036	0.693	0.924	31110	1	Biological Process
GOTERM_BP_FAT	GO:0010562~positive regulation of phosphorus metabolic process	10	0.804505	0.0164378	PRKCA, ZFP91, HMGB1, RB1CC1, HCLS1, BCL2, SMAD4, BMPR2, MTOR, KITL	870	62	13588	2.5191	1	0.288116	25.4921		GO:0031111	negative regulation of microtubule polymerization or depolymerization	0.00181	null	null	2.061	-2.5931	0.694	0.913	31110	1	Biological Process
GOTERM_BP_FAT	GO:0045937~positive regulation of phosphate metabolic process	10	0.804505	0.0164378	PRKCA, ZFP91, HMGB1, RB1CC1, HCLS1, BCL2, SMAD4, BMPR2, MTOR, KITL	870	62	13588	2.5191	1	0.288116	25.4921		GO:0031114	regulation of microtubule depolymerization	0.0014	null	null	1.949	-2.0036	0.721	0.945	31110	1	Biological Process
GOTERM_BP_FAT	GO:0006873~cellular ion homeostasis	27	2.17216	0.0164945	SCN1A, GCLC, GRIK2, CACNB4, APLP2, ATP2B2, BCL2, GRID2, EIF2B2, NDUFS1, CHRNA3, KCNMA1, PRKCA, SLC8A1, SCD2, GRIN1, MECP2, NLGN3, ITPR1, TMPRSS3, ATXN1, P2RX4, TFRC, GNAQ, ATP2C1, FYN, CACNA1A	870	261	13588	1.6157	1	0.287089	25.5683		GO:0046903	secretion	0.03577	1.134	6.322	3.353	-2.1144	0.857	0.417	46903	0	Biological Process
GOTERM_BP_FAT	GO:0003001~generation of a signal involved in cell-cell signaling	12	0.965406	0.0177096	SYT1, SYN2, NLGN1, ILDR2, RAPGEF4, VAMP2, NRXN1, CACNB4, RPH3A, SNAP25, SMPD3, CACNA1A	870	84	13588	2.2312	1	0.299072	27.1841		GO:0048863	stem cell differentiation	0.01565	-7.614	-1.64	2.994	-1.3468	0.816	0.421	48863	0	Biological Process
GOTERM_BP_FAT	GO:0044057~regulation of system process	22	1.76991	0.018099	KCNMA1, PRKCA, SLC8A1, GNAI3, GRIK2, CALD1, GRIN1, STXBP1, BMPR2, MECP2, NLGN1, NLGN3, PTPN11, TGFB2, GRM5, ATP2B2, NISCH, GLS, SP4, CAMK2A, CHRNA3, CACNA1A	870	201	13588	1.70948	1	0.30269	27.6949		GO:0070647	protein modification by small protein conjugation or removal	0.02462	2.305	-7.283	3.191	-3.0482	0.811	0.422	70647	0	Biological Process
GOTERM_BP_FAT	GO:0031399~regulation of protein modification process	19	1.52856	0.0184322	PRKCA, HMGB1, GCLC, HCLS1, BMPR2, MECP2, SMAD4, UBE2B, KITL, YWHAE, ZFP91, ERCC6, NDUFS4, EIF2AK1, BCL2, RB1CC1, RAPGEF4, MTOR, NCOR1	870	165	13588	1.79848	1	0.305459	28.1293		GO:0016050	vesicle organization	0.00489	-3.523	5.599	2.49	-1.3468	0.83	0.424	16050	0	Biological Process
GOTERM_BP_FAT	GO:0043066~negative regulation of apoptosis	25	2.01126	0.0188592	GCLC, XIAP, GRIK2, SIN3A, BCL2, BCL11B, RB1CC1, RHOA, DNAJC5, DHCR24, APC, STAMBP, ROCK1, GRIN1, MECP2, IGF1, BIRC6, KITL, UBE2B, ATM, DAPK1, CDKN1B, GSK3B, APBB2, CACNA1A	870	239	13588	1.63372	1	0.305748	28.6823		GO:0007169	transmembrane receptor protein tyrosine kinase signaling pathway	0.01976	4.848	1.724	3.096	-1.9495	0.804	0.438	7169	0	Biological Process
GOTERM_BP_FAT	GO:0045639~positive regulation of myeloid cell differentiation	6	0.482703	0.019254	HMGB1, MAPK14, GNAS, ACIN1, RB1, KITL	870	25	13588	3.74841	1	0.309234	29.1902		GO:0050432	catecholamine secretion	0.0013	1.295	5.41	1.919	-1.6482	0.841	0.443	50432	0	Biological Process
GOTERM_BP_FAT	GO:0006282~regulation of DNA repair	5	0.402253	0.0202375	EYA3, BRCC3, USP1, CEBPG, RNF168	870	17	13588	4.59364	1	0.318546	30.4403		GO:0032990	cell part morphogenesis	0.0322	-6.053	2.211	3.307	-2.0437	0.699	0.445	32990	0	Biological Process
GOTERM_BP_FAT	GO:0060324~face development	5	0.402253	0.0202375	ZFAND5, ZFP826, ARID5B, ASPH, PLEKHA1	870	17	13588	4.59364	1	0.318546	30.4403		GO:0000904	cell morphogenesis involved in differentiation	0.03258	null	null	3.313	-1.5156	0.683	0.807	32990	1	Biological Process
GOTERM_BP_FAT	GO:0043242~negative regulation of protein complex disassembly	7	0.563154	0.0221818	MTAP2, SPNB2, MTAP1B, TMOD3, CLASP1, CLASP2, APC	870	35	13588	3.12368	1	0.337691	32.8507		GO:0016567	protein ubiquitination	0.01982	2.347	-7.251	3.097	-2.5385	0.809	0.469	16567	0	Biological Process
GOTERM_BP_FAT	GO:0046822~regulation of nucleocytoplasmic transport	7	0.563154	0.0221818	KHDRBS1, GSK3B, SMAD4, PPP1R12A, GLI3, UHMK1, PTPN11	870	35	13588	3.12368	1	0.337691	32.8507		GO:0032446	protein modification by small protein conjugation	0.02151	null	null	3.132	-2.376	0.808	0.931	16567	1	Biological Process
GOTERM_BP_FAT	GO:0001932~regulation of protein amino acid phosphorylation	15	1.20676	0.0223374	PRKCA, HMGB1, HCLS1, BMPR2, SMAD4, UBE2B, KITL, ZFP91, NDUFS4, EIF2AK1, ERCC6, BCL2, RB1CC1, RAPGEF4, MTOR	870	121	13588	1.93616	1	0.337731	33.0401		GO:0050801	ion homeostasis	0.02324	1.185	1.841	3.166	-1.892	0.842	0.472	50801	0	Biological Process
GOTERM_BP_FAT	GO:0040007~growth	21	1.68946	0.0224173	SETDB1, ARID5B, ZFX, IGF1, FGF10, GLI3, TGFB2, PTPN11, ZFP826, ZFP91, SLC1A2, BCL2, MTPN, ANKRD11, BMPR1B, DCLK1, CACNA1A, XRN2, ADD1, PLEKHA1, SMARCA4	870	193	13588	1.69941	1	0.336842	33.1373		GO:0055082	cellular chemical homeostasis	0.02116	null	null	3.125	-1.6452	0.803	0.899	50801	1	Biological Process
GOTERM_BP_FAT	GO:0006901~vesicle coating	3	0.241352	0.0224779	PICALM, SNAP91, HIP1	870	4	13588	11.7138	1	0.335728	33.2108		GO:0006873	cellular ion homeostasis	0.01719	null	null	3.035	-1.7827	0.807	0.826	50801	1	Biological Process
GOTERM_BP_FAT	GO:0050432~catecholamine secretion	3	0.241352	0.0224779	CADPS, NISCH, MECP2	870	4	13588	11.7138	1	0.335728	33.2108		GO:0044057	regulation of system process	0.01665	-4.548	-1.564	3.021	-1.7423	0.811	0.481	44057	0	Biological Process
GOTERM_BP_FAT	GO:0048268~clathrin coat assembly	3	0.241352	0.0224779	PICALM, SNAP91, HIP1	870	4	13588	11.7138	1	0.335728	33.2108		GO:0045814	negative regulation of gene expression, epigenetic	0.00186	4.227	-5.029	2.072	-2.6846	0.799	0.494	45814	0	Biological Process
GOTERM_BP_FAT	GO:0007091~mitotic metaphase/anaphase transition	3	0.241352	0.0224779	CIT, CDC27, APC	870	4	13588	11.7138	1	0.335728	33.2108		GO:0006342	chromatin silencing	0.00154	null	null	1.991	-2.1356	0.763	0.789	45814	1	Biological Process
GOTERM_BP_FAT	GO:0009791~post-embryonic development	12	0.965406	0.0224867	ZFP826, GNAQ, ARID5B, MYO1E, BCL2, BCL11B, ZFX, MECP2, GNAS, SOX6, ITPR1, PLEKHA1	870	87	13588	2.15426	1	0.333997	33.2215		GO:0006901	vesicle coating	0.00084	-0.899	6.417	1.732	-1.6482	0.789	0.523	6901	0	Biological Process
GOTERM_BP_FAT	GO:0055082~cellular chemical homeostasis	27	2.17216	0.0226353	SCN1A, GCLC, GRIK2, CACNB4, APLP2, ATP2B2, BCL2, GRID2, EIF2B2, NDUFS1, CHRNA3, KCNMA1, PRKCA, SLC8A1, SCD2, GRIN1, MECP2, NLGN3, ITPR1, TMPRSS3, ATXN1, P2RX4, TFRC, GNAQ, ATP2C1, FYN, CACNA1A	870	268	13588	1.57349	1	0.333978	33.4015		GO:0048268	clathrin coat assembly	0.00054	null	null	1.544	-1.6482	0.783	0.877	6901	1	Biological Process
GOTERM_BP_FAT	GO:0032886~regulation of microtubule-based process	8	0.643604	0.0230643	CDKN1B, MTAP2, MTAP1B, CLASP1, MAPRE1, CLASP2, DST, APC	870	45	13588	2.7766	1	0.337321	33.9186		GO:0033043	regulation of organelle organization	0.0285	-1.713	5.517	3.255	-2.356	0.717	0.533	33043	0	Biological Process
GOTERM_BP_FAT	GO:0043069~negative regulation of programmed cell death	25	2.01126	0.0235592	GCLC, XIAP, GRIK2, SIN3A, BCL2, BCL11B, RB1CC1, RHOA, DNAJC5, DHCR24, APC, STAMBP, ROCK1, GRIN1, MECP2, IGF1, BIRC6, KITL, UBE2B, ATM, DAPK1, CDKN1B, GSK3B, APBB2, CACNA1A	870	244	13588	1.60024	1	0.341384	34.5104		GO:0048538	thymus development	0.00257	-7.662	-1.762	2.212	-1.3156	0.844	0.533	48538	0	Biological Process
GOTERM_BP_FAT	GO:0060548~negative regulation of cell death	25	2.01126	0.0245994	GCLC, XIAP, GRIK2, SIN3A, BCL2, BCL11B, RB1CC1, RHOA, DNAJC5, DHCR24, APC, STAMBP, ROCK1, GRIN1, MECP2, IGF1, BIRC6, KITL, UBE2B, ATM, DAPK1, CDKN1B, GSK3B, APBB2, CACNA1A	870	245	13588	1.59371	1	0.349869	35.738		GO:0009894	regulation of catabolic process	0.03842	3.623	-4.077	3.384	-1.413	0.813	0.536	9894	0	Biological Process
GOTERM_BP_FAT	GO:0032270~positive regulation of cellular protein metabolic process	13	1.04586	0.0255695	PRKCA, HMGB1, GCLC, HCLS1, BMPR2, SMAD4, SAMD4, KITL, ZFP91, BCL2, RB1CC1, MTOR, NCOR1	870	100	13588	2.03039	1	0.359096	36.8633		GO:0030902	hindbrain development	0.00911	-6.927	-1.204	2.76	-2.0117	0.816	0.542	30902	0	Biological Process
GOTERM_BP_FAT	GO:0044087~regulation of cellular component biogenesis	12	0.965406	0.026156	ACTR3, ATF7IP, CDKN1B, ARPC5L, SPNB2, GRIN1, MECP2, RHOA, TMOD3, MTOR, MAPRE1, APC	870	89	13588	2.10585	1	0.363824	37.5347		GO:0048259	regulation of receptor-mediated endocytosis	0.00159	-0.573	7.122	2.004	-1.4451	0.728	0.554	48259	0	Biological Process
GOTERM_BP_FAT	GO:0007628~adult walking behavior	6	0.482703	0.0263406	KCNMA1, EPHA4, SCN1A, CACNB4, SCN8A, CACNA1A	870	27	13588	3.47075	1	0.364025	37.7446		GO:0042325	regulation of phosphorylation	0.04696	4.647	-4.522	3.471	-2.4634	0.739	0.562	42325	0	Biological Process
GOTERM_BP_FAT	GO:0031401~positive regulation of protein modification process	11	0.884956	0.0264043	PRKCA, ZFP91, HMGB1, RB1CC1, HCLS1, BCL2, SMAD4, BMPR2, MTOR, KITL, NCOR1	870	78	13588	2.20259	1	0.362891	37.8168		GO:0001934	positive regulation of protein phosphorylation	0.02344	null	null	3.17	-2.0645	0.668	0.707	42325	1	Biological Process
GOTERM_BP_FAT	GO:0060537~muscle tissue development	16	1.28721	0.0272073	MEF2C, ZFAND5, UTRN, EGLN1, MBNL1, CACNB4, HOMER1, CXADR, FOXP1, TGFB2, ZFP826, MAPK14, DMD, RHOA, ZFPM2, MKL2	870	136	13588	1.83746	1	0.369836	38.7211		GO:0001932	regulation of protein phosphorylation	0.03657	null	null	3.363	-1.651	0.664	0.839	42325	1	Biological Process
GOTERM_BP_FAT	GO:0060341~regulation of cellular localization	18	1.44811	0.0285632	KHDRBS1, RAB3C, RAB3D, SMAD4, GLI3, UHMK1, PTPN11, SSTR5, GSK3B, PPP1R12A, SCG5, RAPGEF4, VAMP2, CAMK2A, CACNA1A, CHRNA3, PSMD9, APC	870	161	13588	1.74616	1	0.380635	40.22		GO:0045859	regulation of protein kinase activity	0.02404	null	null	3.181	-1.5355	0.674	0.852	42325	1	Biological Process
GOTERM_BP_FAT	GO:0007243~protein kinase cascade	24	1.93081	0.0288092	PRKCA, CNKSR2, SRPK2, NRG3, PICK1, MAP4K2, RPS6KB1, LATS2, STK3, MARK1, DAPK1, PTPN11, SS18, MAPK1, ERCC6, DAB1, MAPK14, RB1CC1, MAPK8IP2, JAK1, PPM1L, SPRED1, GADD45B, STK38L	870	236	13588	1.58831	1	0.381368	40.4881		GO:0032270	positive regulation of cellular protein metabolic process	0.0322	null	null	3.307	-1.5923	0.695	0.912	42325	1	Biological Process
GOTERM_BP_FAT	GO:0045859~regulation of protein kinase activity	20	1.60901	0.0291418	PRKCA, DGKQ, PICK1, RB1, KITL, LATS2, APLP2, PTPN11, DAB1, CDKN1B, ERCC6, DGKD, MTOR, SPRED1, DNAJC3, GADD45B, CEACAM2, CEACAM1, CHRNA3, APC, VLDLR	870	186	13588	1.6794	1	0.382993	40.849		GO:0042327	positive regulation of phosphorylation	0.02947	null	null	3.269	-1.8725	0.724	0.914	42325	1	Biological Process
GOTERM_BP_FAT	GO:0048070~regulation of pigmentation during development	4	0.321802	0.0292088	GNAQ, BCL2, VPS33A, KITL	870	11	13588	5.67941	1	0.381854	40.9214		GO:0045937	positive regulation of phosphate metabolic process	0.03217	null	null	3.307	-1.7842	0.731	0.956	42325	1	Biological Process
GOTERM_BP_FAT	GO:0045664~regulation of neuron differentiation	13	1.04586	0.0293157	LIMK1, GRIN1, NLGN1, SOX5, TTC3, MIB1, ZFP91, BCL2, RHOA, PBX1, CIT, CACNA1A, CHRNA3	870	102	13588	1.99058	1	0.381139	41.0368		GO:0010562	positive regulation of phosphorus metabolic process	0.03217	null	null	3.307	-1.7842	0.737	0.74	42325	1	Biological Process
GOTERM_BP_FAT	GO:0045793~positive regulation of cell size	5	0.402253	0.0297867	LIMK1, RB1CC1, BCL2, TGFB2, N6AMT1	870	19	13588	4.1101	1	0.384146	41.5427		GO:0006469	negative regulation of protein kinase activity	0.00681	null	null	2.633	-1.3725	0.665	0.729	42325	1	Biological Process
GOTERM_BP_FAT	GO:0000904~cell morphogenesis involved in differentiation	22	1.76991	0.0305092	ABLIM1, ENAH, STXBP1, GLI3, TGFB2, PTPN11, SLITRK2, NRCAM, ATP2B2, EPHA4, EPHA7, ANK3, BCL11B, BCL2, NUMB, EFNA5, BMPR1B, APBB2, DST, DCLK1, CACNA1A, APC	870	212	13588	1.62078	1	0.389633	42.3107		GO:0043549	regulation of kinase activity	0.02579	null	null	3.211	-1.414	0.742	0.95	42325	1	Biological Process
GOTERM_BP_FAT	GO:0051494~negative regulation of cytoskeleton organization	8	0.643604	0.0317612	MTAP2, SPNB2, MTAP1B, TMOD3, CLASP1, MAPRE1, CLASP2, APC	870	48	13588	2.60307	1	0.398401	43.6192		GO:0033673	negative regulation of kinase activity	0.00722	null	null	2.659	-1.3725	0.769	0.971	42325	1	Biological Process
GOTERM_BP_FAT	GO:0030218~erythrocyte differentiation	8	0.643604	0.0317612	MLL5, HCLS1, CEBPG, ACIN1, RB1, SOX6, NCOR1, ADD1	870	48	13588	2.60307	1	0.398401	43.6192		GO:0031399	regulation of protein modification process	0.04495	null	null	3.452	-1.7344	0.693	0.85	42325	1	Biological Process
GOTERM_BP_FAT	GO:0006457~protein folding	15	1.20676	0.0322509	HSP90AB1, DNAJB14, CDC26, SEC63, NKTR, HSP90B1, PFDN1, PPIG, SLMAP, HSPA4L, TOR1B, DNAJC5, ERO1L, FKBP10, DNAJB5	870	127	13588	1.84469	1	0.401348	44.1234		GO:0031401	positive regulation of protein modification process	0.02823	null	null	3.25	-1.5783	0.689	0.908	42325	1	Biological Process
GOTERM_BP_FAT	GO:0007517~muscle organ development	19	1.52856	0.0327416	MEF2C, ZFAND5, ARID5B, UTRN, EGLN1, MBNL1, CACNB4, HOMER1, CXADR, FOXP1, TGFB2, ZFP826, ZFP91, DMD, MAPK14, RHOA, ZFPM2, MKL2, SCN8A	870	176	13588	1.68608	1	0.404257	44.6242		GO:0048864	stem cell development	0.01257	-7.605	-1.636	2.899	-1.8681	0.796	0.565	48864	0	Biological Process
GOTERM_BP_FAT	GO:0008380~RNA splicing	21	1.68946	0.032771	DHX8, SRPK2, TDRD3, RBM4, PTBP1, SNRPB2, RBM5, WBP11, CDC5L, MBNL1, PNN, AQR, DDX46, SRRM2, A2BP1, SFRS9, SRRM1, LUC7L3, GEMIN5, SFRS12, THOC1	870	201	13588	1.63177	1	0.402732	44.6541		GO:0019827	stem cell maintenance	0.00808	null	null	2.708	-1.3156	0.692	0.89	48864	1	Biological Process
GOTERM_BP_FAT	GO:0030534~adult behavior	12	0.965406	0.0347595	KCNMA1, ATXN1, EPHA4, SCN1A, SLC1A2, GRM7, GRIN1, MECP2, CACNB4, SCN8A, CACNA1A, CHRNA3	870	93	13588	2.01528	1	0.419601	46.6398		GO:0006282	regulation of DNA repair	0.00222	5.23	-4.468	2.149	-1.6938	0.779	0.569	6282	0	Biological Process
GOTERM_BP_FAT	GO:0032268~regulation of cellular protein metabolic process	27	2.17216	0.0358235	HMGB1, GCLC, CPEB2, BMPR2, ZFP91, ERCC6, NDUFS4, BCL2, RB1CC1, PUM1, RAPGEF4, TNRC6B, PRKCA, HCLS1, MECP2, SMAD4, ANKHD1, KITL, SAMD4, YWHAE, UBE2B, EIF4G1, PA2G4, EIF2AK1, MTOR, NCOR1, EIF2C3	870	280	13588	1.50606	1	0.42567	47.6745		GO:0051056	regulation of small GTPase mediated signal transduction	0.02068	5.991	1.729	3.115	-1.9545	0.802	0.57	51056	0	Biological Process
GOTERM_BP_FAT	GO:0048259~regulation of receptor-mediated endocytosis	3	0.241352	0.0358869	FGF10, CD2AP, HIP1	870	5	13588	9.37103	1	0.42442	47.7356		GO:0046822	regulation of nucleocytoplasmic transport	0.0064	1.803	5.619	2.606	-1.654	0.781	0.589	46822	0	Biological Process
GOTERM_BP_FAT	GO:0033144~negative regulation of steroid hormone receptor signaling pathway	3	0.241352	0.0358869	CYP7B1, RHOA, IGF1	870	5	13588	9.37103	1	0.42442	47.7356		GO:0032386	regulation of intracellular transport	0.01286	null	null	2.909	-1.3072	0.77	0.711	46822	1	Biological Process
GOTERM_BP_FAT	GO:0006730~one-carbon metabolic process	14	1.12631	0.0360912	ATF7IP, DNMT3A, RAB3D, MECP2, ILF3, UBE2B, N6AMT1, MTHFD1, MLL5, MLL3, FPGS, BAZ2A, KDM6B, SUV420H1	870	117	13588	1.86887	1	0.424446	47.9319		GO:0006913	nucleocytoplasmic transport	0.0136	null	null	2.933	-1.3726	0.873	0.904	46822	1	Biological Process
GOTERM_BP_FAT	GO:0060325~face morphogenesis	4	0.321802	0.037134	ZFP826, ARID5B, ASPH, PLEKHA1	870	12	13588	5.20613	1	0.431911	48.923		GO:0051169	nuclear transport	0.01378	1.29	5.617	2.939	-1.3179	0.876	0.613	51169	0	Biological Process
GOTERM_BP_FAT	GO:0044065~regulation of respiratory system process	4	0.321802	0.037134	GLS, NLGN1, MECP2, NLGN3	870	12	13588	5.20613	1	0.431911	48.923		GO:0000082	G1/S transition of mitotic cell cycle	0.00695	-0.386	-2.574	2.642	-2.1238	0.91	0.616	82	0	Biological Process
GOTERM_BP_FAT	GO:0002087~regulation of respiratory gaseous exchange by neurological system process	4	0.321802	0.037134	GLS, NLGN1, MECP2, NLGN3	870	12	13588	5.20613	1	0.431911	48.923		GO:0007091	metaphase/anaphase transition of mitotic cell cycle	0.00168	null	null	2.029	-1.6482	0.724	0.756	82	1	Biological Process
GOTERM_BP_FAT	GO:0051301~cell division	27	2.17216	0.0372002	CDK19, NEK1, CETN2, SENP5, CD2AP, LATS2, NR2C2, TGFB2, EVI5, VPS4B, AATF, CLASP1, CLASP2, STAG1, APC, ROCK1, CEP110, UBE2I, RB1, HMGA2, CDC26, CDC27, CCND2, TIAL1, VPS24, MAPRE1, CIT	870	281	13588	1.5007	1	0.430685	48.9852		GO:0042551	neuron maturation	0.00148	-7.368	-1.186	1.973	-1.3369	0.802	0.622	42551	0	Biological Process
GOTERM_BP_FAT	GO:0043549~regulation of kinase activity	20	1.60901	0.0385462	PRKCA, DGKQ, PICK1, RB1, KITL, LATS2, APLP2, PTPN11, DAB1, CDKN1B, ERCC6, DGKD, MTOR, SPRED1, DNAJC3, GADD45B, CEACAM2, CEACAM1, CHRNA3, APC, VLDLR	870	192	13588	1.62692	1	0.440576	50.2367		GO:0032886	regulation of microtubule-based process	0.0056	0.086	-0.107	2.549	-1.6371	0.832	0.639	32886	0	Biological Process
GOTERM_BP_FAT	GO:0043524~negative regulation of neuron apoptosis	8	0.643604	0.0386391	ROCK1, GRIK2, BCL2, GRIN1, MECP2, RHOA, DNAJC5, CACNA1A	870	50	13588	2.49894	1	0.439564	50.3221		GO:0000122	negative regulation of transcription from RNA polymerase II promoter	0.02974	4.355	-4.524	3.273	-2.1613	0.724	0.645	122	0	Biological Process
GOTERM_BP_FAT	GO:0009894~regulation of catabolic process	8	0.643604	0.0386391	HMGB1, GCLC, NEDD4, PSMD2, MTOR, ARNTL, MDM4, APC	870	50	13588	2.49894	1	0.439564	50.3221		GO:0010639	negative regulation of organelle organization	0.00914	-0.408	3.432	2.761	-2.2502	0.691	0.647	10639	0	Biological Process
GOTERM_BP_FAT	GO:0043967~histone H4 acetylation	5	0.402253	0.0415909	EPC1, ING4, PHF17, RUVBL2, EP400	870	21	13588	3.71866	1	0.462474	52.9616		GO:0051494	negative regulation of cytoskeleton organization	0.00419	null	null	2.423	-1.4981	0.704	0.776	10639	1	Biological Process
GOTERM_BP_FAT	GO:0006913~nucleocytoplasmic transport	12	0.965406	0.0423999	ATXN1, NUP214, CAMK4, CEP57, SPNB2, GSK3B, FGF10, NUTF2, ARNTL, IPO8, NUP155, TPR	870	96	13588	1.9523	1	0.467217	53.6616		GO:0051493	regulation of cytoskeleton organization	0.01384	null	null	2.941	-1.9897	0.72	0.77	10639	1	Biological Process
GOTERM_BP_FAT	GO:0006469~negative regulation of protein kinase activity	8	0.643604	0.0424168	PRKCA, CDKN1B, SPRED1, RB1, DNAJC3, GADD45B, LATS2, APC	870	51	13588	2.44994	1	0.465517	53.6761		GO:0043242	negative regulation of protein complex disassembly	0.00233	null	null	2.17	-1.654	0.708	0.733	10639	1	Biological Process
GOTERM_BP_FAT	GO:0034101~erythrocyte homeostasis	8	0.643604	0.0424168	MLL5, HCLS1, CEBPG, ACIN1, RB1, SOX6, NCOR1, ADD1	870	51	13588	2.44994	1	0.465517	53.6761		GO:0060079	regulation of excitatory postsynaptic membrane potential	0.00249	4.113	3.153	2.199	-2.9213	0.798	0.652	60079	0	Biological Process
GOTERM_BP_FAT	GO:0033673~negative regulation of kinase activity	8	0.643604	0.0424168	PRKCA, CDKN1B, SPRED1, RB1, DNAJC3, GADD45B, LATS2, APC	870	51	13588	2.44994	1	0.465517	53.6761		GO:0060341	regulation of cellular localization	0.03169	2.411	5.37	3.301	-1.5442	0.767	0.659	60341	0	Biological Process
GOTERM_BP_FAT	GO:0008361~regulation of cell size	13	1.04586	0.0429107	LIMK1, ADIPOR2, N6AMT1, TGFB2, ATP2B2, ARHGAP5, BCL2, RB1CC1, MTOR, APBB2, DCLK1, CACNA1A, XRN2	870	108	13588	1.87999	1	0.467657	54.0984		GO:0048008	platelet-derived growth factor receptor signaling pathway	0.00208	5.484	2.107	2.121	-1.8681	0.839	0.66	48008	0	Biological Process
GOTERM_BP_FAT	GO:0008344~adult locomotory behavior	9	0.724055	0.0429594	KCNMA1, ATXN1, EPHA4, SCN1A, GRIN1, MECP2, CACNB4, SCN8A, CACNA1A	870	62	13588	2.26719	1	0.466228	54.1399		GO:0060078	regulation of postsynaptic membrane potential	0.00284	4.088	3.195	2.255	-3.1302	0.796	0.661	60078	0	Biological Process
GOTERM_BP_FAT	GO:0016050~vesicle organization	6	0.482703	0.0449991	CADPS, PICALM, SNAP91, BCL2, STXBP1, HIP1	870	31	13588	3.02291	1	0.480429	55.8445		GO:0051899	membrane depolarization	0.00676	null	null	2.63	-2.7834	0.862	0.709	60078	1	Biological Process
GOTERM_BP_FAT	GO:0048863~stem cell differentiation	6	0.482703	0.0449991	ZCCHC11, RIF1, CREBBP, MSI2, APC, MYST3	870	31	13588	3.02291	1	0.480429	55.8445		GO:0043066	negative regulation of apoptotic process	0.02473	4.042	-1.632	3.193	-1.7245	0.769	0.671	43066	0	Biological Process
GOTERM_BP_FAT	GO:0006816~calcium ion transport	14	1.12631	0.045451	SLC8A1, CACNA2D1, TRPM7, GRIN1, CACNB2, CACNB4, ITPR1, ATP2B1, ATP2B2, P2RX4, ATP2C1, CAMK2D, CAMK2A, CACNA1A	870	121	13588	1.80709	1	0.482085	56.214		GO:0060548	negative regulation of cell death	0.02692	null	null	3.23	-1.6091	0.771	0.756	43066	1	Biological Process
GOTERM_BP_FAT	GO:0002763~positive regulation of myeloid leukocyte differentiation	4	0.321802	0.0460376	GNAS, ACIN1, RB1, KITL	870	13	13588	4.80566	1	0.484745	56.6894		GO:0043069	negative regulation of programmed cell death	0.0253	null	null	3.203	-1.6278	0.768	0.954	43066	1	Biological Process
GOTERM_BP_FAT	GO:0042551~neuron maturation	4	0.321802	0.0460376	NRCAM, GNAQ, MECP2, FARP2	870	13	13588	4.80566	1	0.484745	56.6894		GO:0051129	negative regulation of cellular component organization	0.01801	-0.705	2.663	3.055	-1.8187	0.726	0.671	51129	0	Biological Process
GOTERM_BP_FAT	GO:0051169~nuclear transport	12	0.965406	0.0480933	ATXN1, NUP214, CAMK4, CEP57, SPNB2, GSK3B, FGF10, NUTF2, ARNTL, IPO8, NUP155, TPR	870	98	13588	1.91246	1	0.496486	58.3167		GO:0022037	metencephalon development	0.00659	-6.384	-1.127	2.619	-1.8466	0.818	0.673	22037	0	Biological Process
GOTERM_BP_FAT	GO:0006887~exocytosis	13	1.04586	0.0482821	CPLX2, RAB3D, NLGN1, STXBP1, RPH3A, VPS33A, CADPS, MIA3, EXOC4, RAPGEF4, EXOC6, VAMP2, CACNA1A	870	110	13588	1.84581	1	0.49606	58.4633		GO:0021587	cerebellum morphogenesis	0.00292	null	null	2.267	-1.3156	0.819	0.857	22037	1	Biological Process
GOTERM_BP_FAT	GO:0019827~stem cell maintenance	5	0.402253	0.0483489	ZCCHC11, RIF1, CREBBP, APC, MYST3	870	22	13588	3.54963	1	0.494747	58.515		GO:0035249	synaptic transmission, glutamatergic	0.00413	5.593	3.87	2.417	-1.8911	0.856	0.688	35249	0	Biological Process
GOTERM_BP_FAT	GO:0048538~thymus development	5	0.402253	0.0483489	BCL2, BCL11B, PBX1, CACNB4, APC	870	22	13588	3.54963	1	0.494747	58.515		GO:0007269	neurotransmitter secretion	0.00463	3.318	5.571	2.467	-2.1569	0.71	0.697	7269	0	Biological Process
GOTERM_BP_FAT	GO:0021587~cerebellum morphogenesis	5	0.402253	0.0483489	ATP2B2, DAB1, MTPN, RORA, CACNA1A	870	22	13588	3.54963	1	0.494747	58.515		GO:0006887	exocytosis	0.01082	null	null	2.834	-1.3162	0.797	0.796	7269	1	Biological Process
GOTERM_BP_FAT	GO:0032386~regulation of intracellular transport	7	0.563154	0.0492957	KHDRBS1, GSK3B, SMAD4, PPP1R12A, GLI3, UHMK1, PTPN11	870	42	13588	2.60307	1	0.498037	59.2417		GO:0032940	secretion by cell	0.02884	null	null	3.26	-1.8067	0.793	0.72	7269	1	Biological Process
GOTERM_CC_FAT	GO:0043005~neuron projection	42	3.37892	8.02437e-10	SYT1, HMGB1, SCN1A, CPLX2, UTRN, ABI2, KCNJ12, IQGAP1, TGFB2, NRCAM, IGHMBP2, NUMA1, GAD2, SLC1A2, PLCB4, ANK3, MTPN, CYGB, KLHL24, APC, SLC12A6, HCN1, KCNMA1, PTPRK, KIF5B, STMN2, MTAP2, GRIN1, GRIA3, DPYSL3, DPYSL2, CDC26, SAMD4, DCTN2, NCAM1, NCAM2, PPP1R9A, GSK3B, BACE1, SCN8A, ERC2, CACNA1A	731	245	12504	2.93234	3.67516e-07	6.12527e-08	1.14128e-06		GO:0016585	chromatin remodeling complex	0.00413	-2.295	-4.603	2.412	-3.9431	0.961	0	16585	0	Cellular Component
GOTERM_CC_FAT	GO:0016607~nuclear speck	23	1.85036	6.44348e-09	DGKQ, YLPM1, WBP11, CDC5L, SART3, PNN, CTR9, RFWD2, SFRS18, MLL5, SUMO1, PPIG, PSKH1, DDX46, HIPK1, ZFML, SRRM2, CDK12, SRRM1, PSME4, RBM25, LUC7L3, THOC1	731	90	12504	4.37136	2.95111e-06	3.27902e-07	9.16436e-06		GO:0019717	synaptosome	0.00413	-3.075	-0.603	2.412	-2.8521	0.961	0	19717	0	Cellular Component
GOTERM_CC_FAT	GO:0016604~nuclear body	28	2.25261	4.25775e-08	YLPM1, WBP11, SART3, PNN, SFRS18, MLL5, SUMO1, PSKH1, DDX46, DKC1, ZFML, SRRM2, CDK12, SRRM1, RBM25, LUC7L3, DGKQ, CREBBP, RB1, CDC5L, CTR9, RFWD2, PPIG, HIPK1, NOLC1, PSPC1, PSME4, THOC1	731	142	12504	3.37288	1.95003e-05	1.62504e-06	6.05566e-05		GO:0043005	neuron projection	0.03659	-4.955	-2.747	3.335	-9.0958	0.771	0	43005	0	Cellular Component
GOTERM_CC_FAT	GO:0005813~centrosome	27	2.17216	1.82197e-06	RABGAP1, CETN2, AKAP9, LATS2, CEP70, DCAF12, TUBGCP5, PSKH1, EVI5, CEP57, IFT20, SLMAP, ODF2, CLASP1, CLASP2, PPP4C, APC, NIN, ROCK1, CEP110, PDE4D, PCM1, DCTN4, CDC27, MARCKS, MAPRE1, TSGA14	731	160	12504	2.88653	0.000834117	5.56295e-05	0.00259131		GO:0043025	neuronal cell body	0.01616	null	null	2.981	-3.8447	0.775	0.791	43005	1	Cellular Component
GOTERM_CC_FAT	GO:0009898~internal side of plasma membrane	37	2.97667	1.14539e-05	PHKA2, COPA, SNAP91, CLTB, RAB3C, RAB3D, STAM2, CACNB2, ZFYVE20, VPS33A, ACBD3, GAD2, AP3M2, DMD, SPNB2, RHOA, PALM2, RALA, EHD3, AP3B1, ASPSCR1, RAP2B, WDFY3, RAB2B, SYMPK, RAB39B, STMN2, MAOA, PTPN4, NUP155, CADPS, MAST2, MTOR, RAB10, ADD3, ADD2, ADD1	731	287	12504	2.20522	0.0052322	0.000308537	0.0162893		GO:0030425	dendrite	0.01608	null	null	2.979	-3.2034	0.771	0.87	43005	1	Cellular Component
GOTERM_CC_FAT	GO:0030424~axon	20	1.60901	1.20497e-05	KCNMA1, SLC12A6, HCN1, PTPRK, SCN1A, STMN2, DPYSL2, CDC26, TGFB2, NRCAM, IGHMBP2, NCAM1, NCAM2, GAD2, SLC1A2, ANK3, MTPN, BACE1, KLHL24, APC	731	107	12504	3.19726	0.00550358	0.000306552	0.0171365		GO:0030424	axon	0.01613	null	null	2.98	-4.9208	0.779	0.791	43005	1	Cellular Component
GOTERM_CC_FAT	GO:0000792~heterochromatin	13	1.04586	2.75895e-05	DNMT3A, SMCHD1, MECP2, UBE2B, CBX5, ATRX, ORC2L, HDAC2, BAZ1B, SMARCC1, RAD18, BAZ2A, SMARCA4	731	51	12504	4.36018	0.0125567	0.000601542	0.0392326		GO:0044456	synapse part	0.01757	-5.178	1.26	3.017	-3.9666	0.88	0	44456	0	Cellular Component
GOTERM_CC_FAT	GO:0005815~microtubule organizing center	27	2.17216	3.9074e-05	RABGAP1, CETN2, AKAP9, LATS2, CEP70, DCAF12, TUBGCP5, PSKH1, EVI5, CEP57, IFT20, SLMAP, ODF2, CLASP1, CLASP2, PPP4C, APC, NIN, ROCK1, CEP110, PDE4D, PCM1, DCTN4, CDC27, MARCKS, MAPRE1, TSGA14	731	189	12504	2.44362	0.0177371	0.000777795	0.0555594		GO:0014069	postsynaptic density	0.00475	null	null	2.45	-2.6021	0.589	0.732	44456	1	Cellular Component
GOTERM_CC_FAT	GO:0000785~chromatin	24	1.93081	8.76165e-05	DNMT3A, SHPRH, SMCHD1, ARID4A, ARID4B, HIRA, MECP2, TRIM24, HMGA2, UBE2B, CBX5, ATRX, ORC2L, HDAC2, BAZ1B, SMARCC1, RAD18, CHD1, TMPO, BAZ2A, CHD4, CHD3, MYST3, SMARCA4	731	165	12504	2.48805	0.0393355	0.0014852	0.124542		GO:0008287	protein serine/threonine phosphatase complex	0.00179	3.544	-3.612	2.029	-2.5194	0.774	0.021	8287	0	Cellular Component
GOTERM_CC_FAT	GO:0044456~synapse part	28	2.25261	0.000107999	SYT1, RAB3C, CLSTN2, GRIK2, GRIP1, GABRB2, SLC1A2, GAD2, PLCB4, SYN2, GRID2, CAMK2A, CHRNA3, KCNMA1, GABRG3, DLGAP2, PICK1, GRIN1, NLGN1, GRIA3, NRXN1, HOMER1, RPH3A, ITPR1, GRM7, VAMP2, ERC2, DNM2	731	212	12504	2.2592	0.0482628	0.00176509	0.153494		GO:0000159	protein phosphatase type 2A complex	0.00107	null	null	1.806	-1.4374	0.762	0.959	8287	1	Cellular Component
GOTERM_CC_FAT	GO:0016585~chromatin remodeling complex	12	0.965406	0.000114488	HDAC2, BAZ1B, SMARCC1, SMARCA5, PHF21A, RBM10, SMARCA2, BAZ2A, MYSM1, CBX5, CHD3, SMARCA4	731	50	12504	4.10528	0.0510872	0.00180659	0.162709		GO:0009898	cytoplasmic side of plasma membrane	0.00265	-3.575	4.856	2.199	-4.9393	0.833	0.022	9898	0	Cellular Component
GOTERM_CC_FAT	GO:0042734~presynaptic membrane	9	0.724055	0.000141859	KCNMA1, SYT1, SLC1A2, GRIK2, GRM7, PICK1, ERC2, NRXN1, CAMK2A	731	28	12504	5.49814	0.0629101	0.00216353	0.201573		GO:0016607	nuclear speck	0.00343	7.038	2.253	2.31	-8.1911	0.654	0.023	16607	0	Cellular Component
GOTERM_CC_FAT	GO:0043025~cell soma	19	1.52856	0.000142942	PTPRK, CPLX2, SCN1A, MTAP2, GRIK2, GRIA3, DPYSL2, KCNJ12, TGFB2, IGHMBP2, NCAM1, ATP2B2, NUMA1, GSK3B, MAPK8IP2, KLHL24, CYGB, SCN8A, CACNA1A	731	117	12504	2.77779	0.0633747	0.00210977	0.203109		GO:0016604	nuclear body	0.00928	null	null	2.74	-7.3706	0.629	0.702	16607	1	Cellular Component
GOTERM_CC_FAT	GO:0030426~growth cone	11	0.884956	0.000622829	IGHMBP2, PPP1R9A, STMN2, GSK3B, UTRN, GRIN1, DPYSL3, ERC2, CDC26, APC, DCTN2	731	51	12504	3.68939	0.248245	0.00811956	0.882192		GO:0030427	site of polarized growth	0.00506	-1.772	-0.548	2.477	-3.2055	0.928	0.024	30427	0	Cellular Component
GOTERM_CC_FAT	GO:0030427~site of polarized growth	11	0.884956	0.000622829	IGHMBP2, PPP1R9A, STMN2, GSK3B, UTRN, GRIN1, DPYSL3, ERC2, CDC26, APC, DCTN2	731	51	12504	3.68939	0.248245	0.00811956	0.882192		GO:0005768	endosome	0.02019	2.182	6.956	3.077	-1.9052	0.753	0.109	5768	0	Cellular Component
GOTERM_CC_FAT	GO:0030425~dendrite	17	1.36766	0.000625682	HCN1, PTPRK, CPLX2, MTAP2, GRIN1, ABI2, GRIA3, DPYSL2, KCNJ12, SAMD4, SLC1A2, PPP1R9A, NUMA1, PLCB4, GSK3B, SCN8A, CACNA1A	731	110	12504	2.64355	0.249227	0.00793094	0.886216		GO:0030665	clathrin-coated vesicle membrane	0.00101	4.407	4.206	1.785	-1.7737	0.669	0.197	30665	0	Cellular Component
GOTERM_CC_FAT	GO:0019717~synaptosome	12	0.965406	0.00140586	PPFIA2, MAGI2, PICK1, GRIN1, GRID2, SH3KBP1, CYFIP2, RPS6KB1, VAMP2, ERC2, SNAP25, SAMD4	731	66	12504	3.11006	0.474989	0.0159793	1.98103		GO:0030662	coated vesicle membrane	0.00228	null	null	2.134	-1.4761	0.652	0.811	30665	1	Cellular Component
GOTERM_CC_FAT	GO:0005874~microtubule	27	2.17216	0.00172327	STAU2, HOOK3, NUMA1, TUBGCP5, CEP57, SNTB2, ODF2, CLASP1, CLASP2, NICN1, APC, DNM3, KIF3B, KIF3A, NIN, KIF5B, MTAP2, CDC27, DCTN2, SS18, DNAHC5, KIF1B, SPAG6, NAV1, MTAP1B, MAPRE1, DNM2	731	240	12504	1.92435	0.546127	0.0190823	2.42322		GO:0030136	clathrin-coated vesicle	0.00299	null	null	2.25	-1.3985	0.778	0.885	30665	1	Cellular Component
GOTERM_CC_FAT	GO:0014069~postsynaptic density	10	0.804505	0.00249985	PLCB4, DLGAP2, PICK1, GRIN1, NLGN1, GRIA3, HOMER1, ITPR1, CHRNA3, DNM2	731	51	12504	3.35399	0.68221	0.0263074	3.49728		GO:0005938	cell cortex	0.01219	-0.747	6.157	2.859	-1.4904	0.8	0.243	5938	0	Cellular Component
GOTERM_CC_FAT	GO:0016363~nuclear matrix	9	0.724055	0.00261101	ATXN1, DNMT3A, NUMA1, PPIG, TCERG1, CFL2, PSPC1, SRRM1, THOC1	731	42	12504	3.66543	0.698023	0.0268468	3.65012		GO:0034703	cation channel complex	0.00754	2.047	-1.371	2.65	-2.4677	0.71	0.244	34703	0	Cellular Component
GOTERM_CC_FAT	GO:0008287~protein serine/threonine phosphatase complex	8	0.643604	0.00302412	PPM1E, PPM1K, PPP2CA, BCL2, PPP2R5C, PPM1L, PPP2R5E, ITPR1	731	34	12504	4.02478	0.750213	0.0303552	4.21617		GO:0034702	ion channel complex	0.01197	null	null	2.851	-1.6534	0.701	0.926	34703	1	Cellular Component
GOTERM_CC_FAT	GO:0034703~cation channel complex	14	1.12631	0.00340624	KCNMA1, KCNC1, SCN1A, KCND2, KCNC3, KCNB1, CACNB2, CACNB4, KCTD12B, SCN8A, KCNQ2, KCNQ1, CACNA1A, TNFAIP1	731	95	12504	2.52079	0.790435	0.0334016	4.73699		GO:0034705	potassium channel complex	0.0033	null	null	2.292	-1.7355	0.722	0.848	34703	1	Cellular Component
GOTERM_CC_FAT	GO:0000123~histone acetyltransferase complex	7	0.563154	0.00399244	ENY2, EPC1, ING4, PHF17, CREBBP, RUVBL2, MYST3	731	27	12504	4.43472	0.839939	0.0374515	5.53086		GO:0008076	voltage-gated potassium channel complex	0.00326	null	null	2.288	-1.7355	0.672	0.824	34703	1	Cellular Component
GOTERM_CC_FAT	GO:0034399~nuclear periphery	9	0.724055	0.00696806	ATXN1, DNMT3A, NUMA1, PPIG, TCERG1, CFL2, PSPC1, SRRM1, THOC1	731	49	12504	3.1418	0.959341	0.0632679	9.4666		GO:0005813	centrosome	0.01567	6.502	-1.052	2.968	-5.7399	0.614	0.251	5813	0	Cellular Component
GOTERM_CC_FAT	GO:0005881~cytoplasmic microtubule	5	0.402253	0.0072021	SS18, CLASP1, MAPRE1, CLASP2, APC	731	14	12504	6.10905	0.963502	0.0640656	9.7696		GO:0005815	microtubule organizing center	0.01794	null	null	3.026	-4.4078	0.61	0.764	5813	1	Cellular Component
GOTERM_CC_FAT	GO:0005768~endosome	25	2.01126	0.0124402	SLC9A9, STAM2, WASF2, RABGAP1L, ZFYVE20, VPS33A, NISCH, GRIPAP1, SQSTM1, NUMB, RABGEF1, VPS4B, RAB11A, EHD3, STAMBP, GAPVD1, TFRC, RABEP1, IGF2R, BACE1, RAB22A, PTP4A2, VPS24, ANKFY1, ATP6V0A2	731	252	12504	1.69696	0.996764	0.104396	16.3093		GO:0005874	microtubule	0.01298	null	null	2.886	-2.7636	0.57	0.735	5813	1	Cellular Component
GOTERM_CC_FAT	GO:0000790~nuclear chromatin	9	0.724055	0.0138572	DNMT3A, SMCHD1, SMARCC1, HIRA, RAD18, TRIM24, UBE2B, CBX5, SMARCA4	731	55	12504	2.79905	0.998323	0.111616	18.0011		GO:0000792	heterochromatin	0.00411	5.337	-2.063	2.387	-4.5591	0.563	0.339	792	0	Cellular Component
GOTERM_CC_FAT	GO:0005720~nuclear heterochromatin	7	0.563154	0.0147397	DNMT3A, SMCHD1, SMARCC1, RAD18, UBE2B, CBX5, SMARCA4	731	35	12504	3.42107	0.998887	0.116316	19.0387		GO:0000785	chromatin	0.01665	null	null	2.994	-4.0575	0.529	0.723	792	1	Cellular Component
GOTERM_CC_FAT	GO:0030315~T-tubule	5	0.402253	0.0148957	CACNA2D1, SLC8A1, SCN1A, CAMK2D, KCNJ12	731	17	12504	5.03098	0.998965	0.115508	19.2208		GO:0000790	nuclear chromatin	0.00937	null	null	2.744	-1.8583	0.485	0.792	792	1	Cellular Component
GOTERM_CC_FAT	GO:0044432~endoplasmic reticulum part	23	1.85036	0.016204	ARL6IP1, RAB2B, GLT25D1, CLSTN2, LMAN2L, ITPR1, PORCN, TMPRSS3, OS9, MIA3, HSP90B1, CEPT1, H13, P4HA1, TXNDC5, BCL2, STX17, TOR1B, PCYT1A, ERO1L, ASPH, DNAJC3, FKBP10	731	231	12504	1.70313	0.999437	0.123017	20.7333		GO:0000228	nuclear chromosome	0.01642	null	null	2.988	-1.6169	0.519	0.808	792	1	Cellular Component
GOTERM_CC_FAT	GO:0015629~actin cytoskeleton	21	1.68946	0.0167489	ABLIM1, ENAH, MYO1E, CALD1, UTRN, CDC26, RPH3A, MYO9A, DCTN2, PTPN11, EPB4.1L2, MYO10, PPP1R9A, MACF1, SPNB2, PSPC1, TMOD3, WASL, CIT, STK38L, DST	731	205	12504	1.75225	0.999563	0.124866	21.3555		GO:0030315	T-tubule	0.00245	-3.213	4.786	2.164	-1.8269	0.833	0.358	30315	0	Cellular Component
GOTERM_CC_FAT	GO:0030665~clathrin coated vesicle membrane	7	0.563154	0.0168396	SYT1, GAD2, CLTB, SYN2, VAMP2, HIP1, EPN2	731	36	12504	3.32604	0.999581	0.123513	21.4585		GO:0016514	SWI/SNF complex	0.00118	6.919	0.875	1.851	-1.3602	0.661	0.364	16514	0	Cellular Component
GOTERM_CC_FAT	GO:0034705~potassium channel complex	10	0.804505	0.0183884	KCNMA1, KCNC1, SCN1A, KCNC3, KCND2, KCNB1, KCTD12B, KCNQ2, KCNQ1, TNFAIP1	731	69	12504	2.47903	0.999797	0.130075	23.2		GO:0070603	SWI/SNF superfamily-type complex	0.00443	6.251	1.443	2.42	-1.3602	0.63	0.408	70603	0	Cellular Component
GOTERM_CC_FAT	GO:0008076~voltage-gated potassium channel complex	10	0.804505	0.0183884	KCNMA1, KCNC1, SCN1A, KCNC3, KCND2, KCNB1, KCTD12B, KCNQ2, KCNQ1, TNFAIP1	731	69	12504	2.47903	0.999797	0.130075	23.2		GO:0005769	early endosome	0.006	1.576	7.238	2.551	-1.3997	0.775	0.436	5769	0	Cellular Component
GOTERM_CC_FAT	GO:0034702~ion channel complex	17	1.36766	0.0222141	KCNMA1, KCNC1, SCN1A, GABRG3, KCND2, KCNC3, GABRB2, KCNB1, CACNB2, CACNB4, KCTD12B, SCN8A, KCNQ2, KCNQ1, TNFAIP1, CACNA1A, CHRNA3	731	158	12504	1.84045	0.999966	0.152909	27.3492		GO:0016363	nuclear matrix	0.00331	6.764	2.4	2.294	-2.5832	0.667	0.455	16363	0	Cellular Component
GOTERM_CC_FAT	GO:0001741~XY body	4	0.321802	0.0229808	SMARCC1, RAD18, UBE2B, SMARCA4	731	11	12504	6.22012	0.999976	0.155505	28.1552		GO:0034399	nuclear periphery	0.00441	7.286	2.369	2.418	-2.1569	0.661	0.466	34399	0	Cellular Component
GOTERM_CC_FAT	GO:0000228~nuclear chromosome	14	1.12631	0.0241595	DNMT3A, SMCHD1, HIRA, TRIM24, HMGA2, UBE2B, CBX5, ATRX, ORC2L, SMARCC1, RAD18, ADD3, SUV420H1, SMARCA4	731	121	12504	1.97913	0.999986	0.160555	29.3782		GO:0044432	endoplasmic reticulum part	0.01506	4.62	4.565	2.95	-1.7904	0.649	0.486	44432	0	Cellular Component
GOTERM_CC_FAT	GO:0042175~nuclear envelope-endoplasmic reticulum network	17	1.36766	0.0246682	ARL6IP1, RAB2B, CLSTN2, LMAN2L, NAV3, ITPR1, TMPRSS3, PORCN, CEPT1, MIA3, H13, BCL2, STX17, PCYT1A, ERO1L, ASPH, DNAJC3	731	160	12504	1.81744	0.999989	0.161379	29.9001		GO:0044431	Golgi apparatus part	0.01539	5.011	4.299	2.96	-1.3639	0.656	0.487	44431	0	Cellular Component
GOTERM_CC_FAT	GO:0000791~euchromatin	3	0.241352	0.0302457	DNMT3A, TRIM24, SMARCA4	731	5	12504	10.2632	0.999999	0.191946	35.3909		GO:0001741	XY body	0.00103	3.405	-6.117	1.792	-1.6386	0.689	0.536	1741	0	Cellular Component
GOTERM_CC_FAT	GO:0001739~sex chromatin	5	0.402253	0.0311523	SMCHD1, SMARCC1, RAD18, UBE2B, SMARCA4	731	21	12504	4.0727	0.999999	0.194538	36.2446		GO:0001739	sex chromatin	0.00039	null	null	1.38	-1.5065	0.563	0.864	1741	1	Cellular Component
GOTERM_CC_FAT	GO:0005789~endoplasmic reticulum membrane	16	1.28721	0.0321138	ARL6IP1, RAB2B, CLSTN2, LMAN2L, ITPR1, TMPRSS3, PORCN, CEPT1, MIA3, H13, BCL2, STX17, PCYT1A, ERO1L, ASPH, DNAJC3	731	152	12504	1.80056	1	0.197357	37.1387		GO:0000803	sex chromosome	0.00171	3.344	-5.912	2.009	-1.4393	0.693	0.559	803	0	Cellular Component
GOTERM_CC_FAT	GO:0005938~cell cortex	14	1.12631	0.0323274	CALD1, UTRN, ARHGEF9, CD2AP, PPP1R9A, MACF1, SPNB2, EXOC4, MARCKS, CLASP1, EXOC6, MAPRE1, CLASP2, ADD3	731	126	12504	1.90059	1	0.195974	37.3357		GO:0015629	actin cytoskeleton	0.0221	4.171	-5.969	3.117	-1.776	0.694	0.579	15629	0	Cellular Component
GOTERM_CC_FAT	GO:0045211~postsynaptic membrane	14	1.12631	0.0323274	KCNMA1, GABRG3, CLSTN2, GRIP1, GRIK2, GABRB2, DLGAP2, GRIN1, NLGN1, GRIA3, HOMER1, GRID2, CHRNA3, DNM2	731	126	12504	1.90059	1	0.195974	37.3357		GO:0005881	cytoplasmic microtubule	0.00238	4.612	-0.429	2.152	-2.1425	0.606	0.613	5881	0	Cellular Component
GOTERM_CC_FAT	GO:0030662~coated vesicle membrane	8	0.643604	0.0334139	SYT1, COPA, GAD2, CLTB, SYN2, VAMP2, HIP1, EPN2	731	53	12504	2.58194	1	0.199372	38.329		GO:0000123	histone acetyltransferase complex	0.00279	6.308	1.041	2.22	-2.3988	0.621	0.629	123	0	Cellular Component
GOTERM_CC_FAT	GO:0000803~sex chromosome	5	0.402253	0.0363703	SMCHD1, SMARCC1, RAD18, UBE2B, SMARCA4	731	22	12504	3.88758	1	0.212575	40.9582		GO:0043198	dendritic shaft	0.00237	-5.278	-2.183	2.149	-1.3515	0.798	0.629	43198	0	Cellular Component
GOTERM_CC_FAT	GO:0000159~protein phosphatase type 2A complex	4	0.321802	0.0365218	PPP2CA, BCL2, PPP2R5C, PPP2R5E	731	13	12504	5.26318	1	0.210746	41.0901		GO:0000791	euchromatin	0.00149	5.386	-2.452	1.949	-1.5193	0.591	0.671	791	0	Cellular Component
GOTERM_CC_FAT	GO:0005769~early endosome	8	0.643604	0.039842	NISCH, RABEP1, GRIPAP1, NUMB, WASF2, PTP4A2, RABGEF1, RABGAP1L	731	55	12504	2.48805	1	0.225149	43.9126		GO:0005720	nuclear heterochromatin	0.00166	5.748	-1.304	1.996	-1.8315	0.536	0.677	5720	0	Cellular Component
GOTERM_CC_FAT	GO:0030136~clathrin-coated vesicle	12	0.965406	0.0399515	SYT1, GAD2, RAB3C, PICALM, CLTB, IGF2R, SYN2, GRIN1, VAMP2, RPH3A, HIP1, EPN2	731	104	12504	1.97369	1	0.223021	44.0034		GO:0030426	growth cone	0.00485	-4.978	-2.347	2.459	-3.2055	0.796	0.681	30426	0	Cellular Component
GOTERM_CC_FAT	GO:0044431~Golgi apparatus part	21	1.68946	0.0432649	STX6, RAB2B, COPA, GALNT2, CLTB, CLSTN2, LIMK2, FUT11, ST6GALNAC5, ST3GAL2, ST3GAL4, ATP2C1, IGF2R, GOLGA1, RAB11A, USP10, VAMP2, CUX1, SNAP25, SMPD3, AP3B1	731	227	12504	1.58243	1	0.236689	46.6902		GO:0042734	presynaptic membrane	0.0024	-4.476	1.621	2.155	-3.8477	0.662	0.682	42734	0	Cellular Component
GOTERM_CC_FAT	GO:0070603~SWI/SNF-type complex	3	0.241352	0.0436339	SMARCC1, SMARCA2, SMARCA4	731	6	12504	8.55267	1	0.233077	46.982		GO:0045211	postsynaptic membrane	0.0071	null	null	2.624	-1.4904	0.753	0.852	42734	1	Cellular Component
GOTERM_CC_FAT	GO:0016514~SWI/SNF complex	3	0.241352	0.0436339	SMARCC1, SMARCA2, SMARCA4	731	6	12504	8.55267	1	0.233077	46.982		GO:0005789	endoplasmic reticulum membrane	0.01156	3.35	3.869	2.836	-1.4933	0.584	0.686	5789	0	Cellular Component
GOTERM_CC_FAT	GO:0043198~dendritic shaft	4	0.321802	0.044518	SLC1A2, MTAP2, GSK3B, GRIA3	731	14	12504	4.88724	1	0.234632	47.6748		GO:0042175	nuclear outer membrane-endoplasmic reticulum membrane network	0.01194	null	null	2.849	-1.6079	0.78	0.715	5789	1	Cellular Component
GOTERM_MF_FAT	GO:0008134~transcription factor binding	43	3.45937	7.41289e-07	ENY2, EID1, ING4, SUMO1, MLL5, SIN3A, SQSTM1, BCL2, MKL2, BCOR, TCF4, APEX1, MYSM1, CHD4, NR1H3, MYST3, PSMD9, ATF7IP, TBL1XR1, CEBPG, CREBBP, MECP2, IRF2BP2, ARNTL, RB1, UBN1, PPARGC1A, JMY, MED6, NCOA1, GCM1, HDAC2, BPTF, HIPK1, RAB18, THRAP3, JAZF1, ZFPM2, TBL1X, RBM14, APBB2, NCOR1, SMARCA4	869	288	13288	2.28305	0.000601005	5.46517e-05	0.00113992		GO:0003712	transcription cofactor activity	0.01507	1.02	-1.973	2.971	-3.9586	0.891	0	3712	0	Molecular Function
GOTERM_MF_FAT	GO:0005516~calmodulin binding	24	1.93081	1.01525e-06	PHKA2, SYT1, ADCY1, SLC8A1, MTAP2, STRN3, CALD1, GRIN1, IQGAP1, DAPK1, ATP2B2, CAMK4, SPNB2, PDE1A, CAMK2D, SNTB2, MARCKS, VAMP2, ADD3, CAMK2A, EWSR1, ADD2, KCNH5, ADD1	869	114	13288	3.21919	0.000823031	6.33341e-05	0.0015612		GO:0003714	transcription corepressor activity	0.00616	null	null	2.583	-2.1728	0.893	0.866	3712	1	Molecular Function
GOTERM_MF_FAT	GO:0003682~chromatin binding	27	2.17216	7.77175e-06	PPP2R3A, ARID4A, ARID4B, HIRA, GLI3, CBX5, SIN3A, CHD1, RNF168, NFATC3, CHD4, CHD3, DNMT3A, CREBBP, SMAD4, TTF1, TRIM24, FOXP1, ATRX, NCOA1, BAZ1B, SMARCC1, SMARCA5, PHF21A, CUX1, TBL1X, SMARCA4	869	155	13288	2.66362	0.00628309	0.000420106	0.0119504		GO:0003713	transcription coactivator activity	0.00786	null	null	2.688	-1.8835	0.892	0.889	3712	1	Molecular Function
GOTERM_MF_FAT	GO:0019904~protein domain specific binding	30	2.41352	1.93184e-05	HSP90AB1, ENAH, YWHAZ, USP8, KCNJ12, CD2AP, ATP2B2, PICALM, DAB1, SQSTM1, DMD, EXOC4, KIRREL3, KHDRBS1, RAP2B, NOS1AP, HCLS1, UBE2I, GRIA3, YWHAE, CTR9, DOCK4, EPB4.1L2, ATXN2, GRM7, SH3KBP1, ADAM17, LUC7L, CIT, NCOR1	869	192	13288	2.38924	0.0155453	0.000921186	0.0297029		GO:0004721	phosphoprotein phosphatase activity	0.00818	6.081	3.629	2.706	-3.4547	0.732	0	4721	0	Molecular Function
GOTERM_MF_FAT	GO:0003712~transcription cofactor activity	27	2.17216	0.000109858	ENY2, EID1, ING4, MLL5, SIN3A, SQSTM1, MKL2, BCOR, TCF4, APEX1, MYSM1, PSMD9, ATF7IP, TBL1XR1, CREBBP, IRF2BP2, PPARGC1A, JMY, MED6, NCOA1, HIPK1, THRAP3, JAZF1, ZFPM2, RBM14, TBL1X, NCOR1	869	180	13288	2.29367	0.0852456	0.00493775	0.168802		GO:0016791	phosphatase activity	0.0135	null	null	2.923	-2.1628	0.725	0.855	4721	1	Molecular Function
GOTERM_MF_FAT	GO:0003779~actin binding	36	2.89622	0.000280553	ABLIM1, ENAH, CALD1, UTRN, WASF2, MYO9A, ACTR3, MACF1, DMD, SPNB2, SNTB2, MKL2, STK38L, HIP1, PHACTR1, TRPM7, ENC1, COTL1, RPH3A, JMY, MPRIP, GMFB, EPB4.1L2, SYNE1, EPB4.1L1, ARPC5L, CFL2, MTAP1B, TMOD2, TMOD3, MARCKS, WASL, DST, ADD3, ADD2, ADD1	869	288	13288	1.91139	0.203525	0.0119054	0.430553		GO:0004725	protein tyrosine phosphatase activity	0.00549	null	null	2.533	-2.6464	0.739	0.848	4721	1	Molecular Function
GOTERM_MF_FAT	GO:0004721~phosphoprotein phosphatase activity	23	1.85036	0.000351277	PTPRK, PTPRD, PTPRF, PTPRG, PTPN4, PTPRT, DUSP11, ACP1, PTPN12, PTPN11, EYA3, MTMR3, DUSP3, PPM1E, PTPLB, PPM1K, PPP2CA, PTP4A2, PPP1R12A, PPM1L, PPP4C, UBLCP1, MTMR4	869	152	13288	2.31379	0.247937	0.0141458	0.538817		GO:0008081	phosphoric diester hydrolase activity	0.00529	null	null	2.517	-1.356	0.742	0.775	4721	1	Molecular Function
GOTERM_MF_FAT	GO:0008017~microtubule binding	13	1.04586	0.000497291	KIF5B, HOOK3, NUMA1, KIF1B, MAST2, MACF1, CEP57, TMOD3, CLASP1, CLASP2, MAPRE1, DST, APC	869	61	13288	3.25877	0.331957	0.0190263	0.761985		GO:0005083	small GTPase regulator activity	0.00815	1.758	-6.587	2.704	-1.7011	0.85	0	5083	0	Molecular Function
GOTERM_MF_FAT	GO:0022843~voltage-gated cation channel activity	20	1.60901	0.000631825	KCNMA1, HCN1, KCNC1, SCN1A, KCND2, KCNC3, SCN2B, KCNB1, CACNB2, CACNB4, KCNJ12, KCNJ9, GRM7, KCTD12B, SCN8A, KCNQ2, KCNQ1, TNFAIP1, CACNA1A, KCNH5	869	128	13288	2.38924	0.401047	0.0211307	0.967193		GO:0005096	GTPase activator activity	0.01081	null	null	2.827	-1.5851	0.848	0.922	5083	1	Molecular Function
GOTERM_MF_FAT	GO:0030165~PDZ domain binding	8	0.643604	0.00084082	ATP2B2, NOS1AP, DMD, GRM7, EXOC4, GRIA3, KCNJ12, KIRREL3	869	25	13288	4.89316	0.494492	0.0269187	1.28519		GO:0008047	enzyme activator activity	0.01681	null	null	3.018	-1.444	0.854	0.722	5083	1	Molecular Function
GOTERM_MF_FAT	GO:0016881~acid-amino acid ligase activity	23	1.85036	0.00118091	GCLC, UBE4A, HACE1, HERC4, BIRC6, UBE2I, HERC2, UBE2H, CBLL1, UBE3C, HERC1, UBE2L3, UBE2B, MIB1, SUMO1, HUWE1, NEDD4, SMURF2, RNF168, NEDD4L, FPGS, TRIP12, HECTD1	869	166	13288	2.11865	0.616451	0.0348697	1.80062		GO:0008066	glutamate receptor activity	0.00213	-2.923	-0.531	2.124	-1.4545	0.96	0	8066	0	Molecular Function
GOTERM_MF_FAT	GO:0015631~tubulin binding	14	1.12631	0.00118229	KIF5B, HOOK3, NUMA1, MAST2, KIF1B, MACF1, CEP57, FYN, TMOD3, CLASP1, CLASP2, MAPRE1, DST, APC	869	76	13288	2.81679	0.61688	0.0336842	1.80271		GO:0008134	transcription factor binding	0.01667	-3.14	6.479	3.015	-6.1302	0.897	0	8134	0	Molecular Function
GOTERM_MF_FAT	GO:0046873~metal ion transmembrane transporter activity	34	2.73532	0.00130285	KCNC1, SCN1A, KCNC3, CACNB2, CACNB4, KCNJ12, KCNK12, KCNIP3, ATP2B1, ATP2B2, SLC39A6, KCNQ2, KCNQ1, CHRNA3, KCNMA1, HCN1, TRPM3, CACNA2D1, KCND2, SCN2B, TRPM7, KCNB1, GRIN1, ITPR1, P2RX4, KCNJ9, TFRC, ATP2C1, GRM7, KCTD12B, SCN8A, TNFAIP1, CACNA1A, KCNH5	869	290	13288	1.79275	0.652607	0.0346295	1.98481		GO:0016563	transcription activator activity	0.00413	2.492	2.896	2.412	-1.7155	0.96	0	16563	0	Molecular Function
GOTERM_MF_FAT	GO:0008276~protein methyltransferase activity	10	0.804505	0.00218268	SETDB1, MLL5, EZH1, WHSC1L1, PCMTD2, ASH1L, PCMTD1, MLL3, SUV420H1, N6AMT1	869	45	13288	3.39803	0.830022	0.0507852	3.30427		GO:0016564	transcription repressor activity	0.00413	-5.965	-2.368	2.412	-1.6974	0.96	0	16564	0	Molecular Function
GOTERM_MF_FAT	GO:0004725~protein tyrosine phosphatase activity	16	1.28721	0.00225742	PTPRK, PTPRD, PTPRF, PTPRG, PTPN4, PTPRT, DUSP11, ACP1, PTPN12, PTPN11, EYA3, MTMR3, DUSP3, PTPLB, PTP4A2, MTMR4	869	101	13288	2.42236	0.840042	0.0510194	3.4156		GO:0022843	voltage-gated cation channel activity	0.00847	1.309	0.759	2.721	-3.1993	0.735	0	22843	0	Molecular Function
GOTERM_MF_FAT	GO:0016887~ATPase activity	32	2.57442	0.00292136	ABCF1, ATP6AP1, ATP2B1, IGHMBP2, ATP2B2, DDX46, VPS4B, ABCD2, ABCB10, CHD1, DHX36, RAD51L3, DHX30, CHD4, RHOBTB3, ATF7IP, DHX8, PICK1, ATP6V1H, IPO8, GTF2H2, DDX6, ABCC9, KIF1B, DNAHC5, BPTF, DHX29, ATP2C1, SMARCA5, ABCC5, ATP8A1, SMARCA4	869	281	13288	1.74134	0.906771	0.0637831	4.39922		GO:0022832	voltage-gated channel activity	0.01023	null	null	2.803	-2.1856	0.747	0.854	22843	1	Molecular Function
GOTERM_MF_FAT	GO:0005261~cation channel activity	29	2.33307	0.00325936	KCNC1, SCN1A, KCNC3, CACNB2, CACNB4, KCNJ12, KCNK12, KCNIP3, KCNQ2, KCNQ1, CHRNA3, KCNMA1, HCN1, TRPM3, CACNA2D1, KCND2, SCN2B, TRPM7, KCNB1, GRIN1, ITPR1, P2RX4, KCNJ9, GRM7, KCTD12B, SCN8A, TNFAIP1, CACNA1A, KCNH5	869	248	13288	1.78808	0.929183	0.0690581	4.89636		GO:0022836	gated channel activity	0.01783	null	null	3.044	-2.2641	0.741	0.912	22843	1	Molecular Function
GOTERM_MF_FAT	GO:0016879~ligase activity, forming carbon-nitrogen bonds	24	1.93081	0.00374739	GCLC, UBE4A, HACE1, HERC4, BIRC6, UBE2I, HERC2, UBE2H, CBLL1, UBE3C, HERC1, UBE2L3, UBE2B, MTHFD1, MIB1, SUMO1, HUWE1, NEDD4, SMURF2, RNF168, NEDD4L, FPGS, TRIP12, HECTD1	869	193	13288	1.90149	0.952396	0.0770013	5.6099		GO:0046873	metal ion transmembrane transporter activity	0.02017	null	null	3.097	-2.8851	0.76	0.773	22843	1	Molecular Function
GOTERM_MF_FAT	GO:0004386~helicase activity	18	1.44811	0.00432742	DHX8, SHPRH, HELZ, DDX6, ATRX, IGHMBP2, DDX46, ERCC6, DHX29, SMARCA5, CHD1, DHX36, RUVBL2, DHX30, SMARCA2, EP400, CHD4, SMARCA4	869	129	13288	2.13365	0.970316	0.0862365	6.45145		GO:0005261	cation channel activity	0.01575	null	null	2.99	-2.4869	0.738	0.847	22843	1	Molecular Function
GOTERM_MF_FAT	GO:0005543~phospholipid binding	17	1.36766	0.0045519	WDFY3, SNX19, SYT1, SNX9, SNAP91, SNX6, SNX5, ITPR1, ZCCHC14, DAB1, PICALM, NISCH, CPNE1, SCARB1, VAMP2, SNX13, HIP1	869	119	13288	2.18445	0.975277	0.0883512	6.77525		GO:0005267	potassium channel activity	0.00574	null	null	2.553	-1.6774	0.744	0.944	22843	1	Molecular Function
GOTERM_MF_FAT	GO:0022836~gated channel activity	31	2.49397	0.00544328	KCNC1, SCN1A, KCNC3, GABRB2, GRIK2, CACNB2, CACNB4, KCNJ12, KCNIP3, GRID2, KCNQ2, KCNQ1, CHRNA3, KCNMA1, HCN1, CACNA2D1, GABRG3, KCND2, SCN2B, KCNB1, GRIN1, GRIA3, ITPR1, P2RX4, KCNJ9, GRM7, KCTD12B, SCN8A, TNFAIP1, CACNA1A, KCNH5	869	281	13288	1.68692	0.988044	0.10003	8.05073		GO:0005244	voltage-gated ion channel activity	0.01023	null	null	2.803	-2.1856	0.736	0.97	22843	1	Molecular Function
GOTERM_MF_FAT	GO:0018024~histone-lysine N-methyltransferase activity	7	0.563154	0.00568081	SETDB1, MLL5, EZH1, WHSC1L1, ASH1L, MLL3, SUV420H1	869	26	13288	4.11685	0.99015	0.101877	8.38784		GO:0005249	voltage-gated potassium channel activity	0.00455	null	null	2.452	-1.9182	0.738	0.893	22843	1	Molecular Function
GOTERM_MF_FAT	GO:0016279~protein-lysine N-methyltransferase activity	7	0.563154	0.00568081	SETDB1, MLL5, EZH1, WHSC1L1, ASH1L, MLL3, SUV420H1	869	26	13288	4.11685	0.99015	0.101877	8.38784		GO:0005543	phospholipid binding	0.01157	-2.386	-4.787	2.856	-2.3418	0.897	0.049	5543	0	Molecular Function
GOTERM_MF_FAT	GO:0016278~lysine N-methyltransferase activity	7	0.563154	0.00568081	SETDB1, MLL5, EZH1, WHSC1L1, ASH1L, MLL3, SUV420H1	869	26	13288	4.11685	0.99015	0.101877	8.38784		GO:0035091	phosphatidylinositol binding	0.00705	null	null	2.641	-2.04	0.898	0.802	5543	1	Molecular Function
GOTERM_MF_FAT	GO:0004221~ubiquitin thiolesterase activity	12	0.965406	0.00603711	USP7, STAMBP, USP40, BRCC3, USP8, USP1, USP37, USP10, USP48, USP34, USP24, MYSM1	869	71	13288	2.58442	0.992634	0.105609	8.89135		GO:0003682	chromatin binding	0.02434	3.825	-3.587	3.179	-5.1096	0.935	0.054	3682	0	Molecular Function
GOTERM_MF_FAT	GO:0005244~voltage-gated ion channel activity	22	1.76991	0.00652296	KCNMA1, HCN1, KCNC1, CACNA2D1, SCN1A, KCND2, KCNC3, SCN2B, KCNB1, CACNB2, CACNB4, KCNJ12, KCNIP3, KCNJ9, GRM7, KCTD12B, SCN8A, KCNQ2, KCNQ1, TNFAIP1, CACNA1A, KCNH5	869	179	13288	1.87936	0.995045	0.111254	9.57377		GO:0017075	syntaxin-1 binding	0.00056	-6.24	0.708	1.556	-1.916	0.912	0.124	17075	0	Molecular Function
GOTERM_MF_FAT	GO:0022832~voltage-gated channel activity	22	1.76991	0.00652296	KCNMA1, HCN1, KCNC1, CACNA2D1, SCN1A, KCND2, KCNC3, SCN2B, KCNB1, CACNB2, CACNB4, KCNJ12, KCNIP3, KCNJ9, GRM7, KCTD12B, SCN8A, KCNQ2, KCNQ1, TNFAIP1, CACNA1A, KCNH5	869	179	13288	1.87936	0.995045	0.111254	9.57377		GO:0031072	heat shock protein binding	0.00205	-0.386	6.215	2.107	-1.4316	0.907	0.139	31072	0	Molecular Function
GOTERM_MF_FAT	GO:0003714~transcription corepressor activity	12	0.965406	0.00671694	ATF7IP, EID1, TBL1XR1, SIN3A, HIPK1, JAZF1, IRF2BP2, ZFPM2, BCOR, TBL1X, TCF4, NCOR1	869	72	13288	2.54852	0.995771	0.112034	9.8449		GO:0008013	beta-catenin binding	0.0031	-0.815	7.634	2.286	-2.0972	0.905	0.145	8013	0	Molecular Function
GOTERM_MF_FAT	GO:0016791~phosphatase activity	27	2.17216	0.00687453	IMPA1, DUSP11, ACP1, MTMR3, PTPLB, PPP2CA, NT5C2, PPP1R12A, PPP4C, MTMR4, PTPRK, PTPRD, PTPRF, PTPRG, PTPN4, PTPRT, LPIN2, PTPN12, PTPN11, EYA3, PNKP, DUSP3, PPM1E, PPM1K, PTP4A2, PPM1L, UBLCP1	869	238	13288	1.73471	0.996282	0.11222	10.0646		GO:0030165	PDZ domain binding	0.0036	-3.067	4.134	2.35	-3.0752	0.904	0.147	30165	0	Molecular Function
GOTERM_MF_FAT	GO:0008013~beta-catenin binding	6	0.482703	0.00799411	CSNK2A1, GSK3B, NUMB, PTPRT, CD2AP, APC	869	20	13288	4.58734	0.99851	0.126817	11.6111		GO:0005516	calmodulin binding	0.00473	-5.852	3.19	2.468	-5.9914	0.903	0.152	5516	0	Molecular Function
GOTERM_MF_FAT	GO:0035091~phosphoinositide binding	12	0.965406	0.00912023	SNX19, WDFY3, SNX9, NISCH, PICALM, SNAP91, SNX6, SNX5, SNX13, ITPR1, ZCCHC14, HIP1	869	75	13288	2.44658	0.999407	0.140704	13.1416		GO:0031420	alkali metal ion binding	0.00034	-4.451	-5.181	1.342	-1.5482	0.925	0.161	31420	0	Molecular Function
GOTERM_MF_FAT	GO:0005249~voltage-gated potassium channel activity	14	1.12631	0.0120731	HCN1, KCNMA1, KCNC1, SCN1A, KCNC3, KCND2, KCNB1, KCNJ12, KCNJ9, KCTD12B, KCNQ2, KCNQ1, TNFAIP1, KCNH5	869	99	13288	2.16238	0.999947	0.178823	17.0377		GO:0016881	acid-amino acid ligase activity	0.00334	6.279	0.943	2.318	-2.9278	0.839	0.177	16881	0	Molecular Function
GOTERM_MF_FAT	GO:0017075~syntaxin-1 binding	4	0.321802	0.012134	CPLX2, STXBP1, VAMP2, SNAP25	869	8	13288	7.64557	0.99995	0.176454	17.1164		GO:0016879	ligase activity, forming carbon-nitrogen bonds	0.00484	null	null	2.479	-2.4263	0.836	0.751	16881	1	Molecular Function
GOTERM_MF_FAT	GO:0003713~transcription coactivator activity	14	1.12631	0.0130755	ENY2, ING4, CREBBP, PPARGC1A, JMY, MED6, MLL5, NCOA1, THRAP3, MKL2, RBM14, APEX1, MYSM1, PSMD9	869	100	13288	2.14076	0.999977	0.185575	18.3229		GO:0019904	protein domain specific binding	0.02097	-4.099	5.632	3.114	-4.7144	0.896	0.18	19904	0	Molecular Function
GOTERM_MF_FAT	GO:0016563~transcription activator activity	27	2.17216	0.0192543	MEF2C, ENY2, ING4, MEF2A, ELF2, MLL5, BCL2, MKL2, APEX1, MYSM1, PSMD9, MYST3, CREBBP, SMAD4, TEAD1, PPARGC1A, JMY, MED6, NCOA1, CAMK4, MTF1, THRAP3, SMARCA5, NFIC, RBM14, TCF12, NFIA	869	259	13288	1.59406	1	0.253225	25.842		GO:0008276	protein methyltransferase activity	0.0041	7.164	-0.254	2.407	-2.661	0.764	0.18	8276	0	Molecular Function
GOTERM_MF_FAT	GO:0005083~small GTPase regulator activity	24	1.93081	0.019903	RABGAP1, RALBP1, ARHGEF18, MAP4K2, AKAP13, ARHGEF17, ASAP1, RABGAP1L, ARHGEF9, ITSN2, RPH3A, ARHGEF12, IQGAP1, ARHGEF11, FARP2, TBC1D15, GBF1, EVI5, KRIT1, KIFAP3, CDC42BPA, WASL, CIT, TBC1D20	869	223	13288	1.64568	1	0.256539	26.5927		GO:0018024	histone-lysine N-methyltransferase activity	0.00224	null	null	2.146	-2.2456	0.754	0.807	8276	1	Molecular Function
GOTERM_MF_FAT	GO:0016564~transcription repressor activity	23	1.85036	0.0200703	KHDRBS1, ATF7IP, EID1, TBL1XR1, BCLAF1, MECP2, IRF2BP2, PHF12, RB1, TRIM24, FOXP1, KCNIP3, CBX5, ATXN1, SIN3A, HIPK1, JAZF1, ZFPM2, CUX1, TBL1X, TCF4, BCOR, NCOR1	869	211	13288	1.66681	1	0.254439	26.7852		GO:0016279	protein-lysine N-methyltransferase activity	0.00239	null	null	2.173	-2.2456	0.753	0.992	8276	1	Molecular Function
GOTERM_MF_FAT	GO:0005267~potassium channel activity	16	1.28721	0.0210168	HCN1, KCNMA1, KCNC1, SCN1A, KCND2, KCNC3, KCNB1, KCNJ12, KCNK12, KCNIP3, KCNJ9, KCTD12B, KCNQ2, KCNQ1, TNFAIP1, KCNH5	869	129	13288	1.89658	1	0.25696	27.8651		GO:0016278	lysine N-methyltransferase activity	0.00239	null	null	2.173	-2.2456	0.76	0.925	8276	1	Molecular Function
GOTERM_MF_FAT	GO:0042054~histone methyltransferase activity	7	0.563154	0.0213044	SETDB1, MLL5, EZH1, WHSC1L1, ASH1L, MLL3, SUV420H1	869	34	13288	3.14818	1	0.256219	28.1902		GO:0042054	histone methyltransferase activity	0.00294	null	null	2.262	-1.6715	0.759	0.918	8276	1	Molecular Function
GOTERM_MF_FAT	GO:0016790~thiolester hydrolase activity	14	1.12631	0.0235593	STAMBP, USP7, USP40, BRCC3, USP8, USP1, PTPRT, HAGH, USP37, USP10, USP48, USP34, USP24, MYSM1	869	108	13288	1.98218	1	0.275486	30.6927		GO:0003779	actin binding	0.01878	-5.223	4.632	3.066	-3.5513	0.852	0.183	3779	0	Molecular Function
GOTERM_MF_FAT	GO:0005096~GTPase activator activity	21	1.68946	0.0259957	DAB2IP, RABGAP1, RALBP1, ASAP1, RABGAP1L, ARHGEF12, MYO9A, AU040829, ARHGAP26, IQGAP1, RASAL2, TBC1D15, ARHGAP5, GAPVD1, EVI5, RABEP1, SIPA1L1, RGS5, SRGAP3, RGS7, TBC1D20	869	192	13288	1.67247	1	0.295443	33.3048		GO:0015631	tubulin binding	0.01171	null	null	2.862	-2.9273	0.856	0.756	3779	1	Molecular Function
GOTERM_MF_FAT	GO:0031420~alkali metal ion binding	22	1.76991	0.0282997	KCNMA1, SLC12A6, HCN1, SLC5A3, SLC9A9, KCNC1, SCN1A, SLC8A1, KCND2, IMPA1, KCNC3, SCN2B, KCNB1, KCNJ12, KCNIP3, KCNJ9, SLC4A8, SCN8A, KCNQ2, SLC4A4, KCNQ1, KCNH5	869	206	13288	1.63303	1	0.313066	35.6902		GO:0008017	microtubule binding	0.00937	null	null	2.765	-3.3036	0.857	0.736	3779	1	Molecular Function
GOTERM_MF_FAT	GO:0019888~protein phosphatase regulator activity	7	0.563154	0.0312347	PHACTR1, PPP2R3A, CSNK2A1, PPP2R5C, CABIN1, PPP2R5E, WBP11	869	37	13288	2.89292	1	0.331096	38.6132		GO:0030955	potassium ion binding	0.00024	-3.323	-5.679	1.204	-1.3552	0.926	0.191	30955	0	Molecular Function
GOTERM_MF_FAT	GO:0042623~ATPase activity, coupled	23	1.85036	0.034749	DHX8, ATP6AP1, ATP6V1H, IPO8, GTF2H2, DDX6, ATP2B1, IGHMBP2, ATP2B2, ABCC9, DDX46, BPTF, DHX29, ATP2C1, SMARCA5, CHD1, ABCB10, DHX36, RAD51L3, DHX30, CHD4, ABCC5, ATP8A1	869	223	13288	1.57711	1	0.356782	41.9497		GO:0016887	ATPase activity	0.02109	6.722	2.594	3.117	-2.5344	0.76	0.435	16887	0	Molecular Function
GOTERM_MF_FAT	GO:0008066~glutamate receptor activity	7	0.563154	0.0351166	GRM5, GRIK2, GRM7, GRIN1, UBC, GRID2, GRIA3	869	38	13288	2.81679	1	0.355491	42.2887		GO:0004386	helicase activity	0.00616	null	null	2.583	-2.3638	0.779	0.712	16887	1	Molecular Function
GOTERM_MF_FAT	GO:0008047~enzyme activator activity	25	2.01126	0.0359745	HMGB1, RABGAP1, ASAP1, RABGAP1L, MYO9A, IQGAP1, RASAL2, PLAA, TBC1D15, ARHGAP5, EVI5, DAB2IP, RALBP1, ARHGEF12, ARHGAP26, AU040829, GAPVD1, RABEP1, SIPA1L1, RGS5, SRGAP3, MAPK8IP2, RGS7, APAF1, TBC1D20	869	249	13288	1.53525	1	0.354	43.0728		GO:0042623	ATPase activity, coupled	0.01425	null	null	2.946	-1.4591	0.767	0.785	16887	1	Molecular Function
GOTERM_MF_FAT	GO:0031072~heat shock protein binding	9	0.724055	0.0370157	SLC8A1, DNAJC13, DNAJC7, DNAJB14, DNAJC5, DNAJC3, CDC37, SEC63, DNAJB5	869	59	13288	2.33255	1	0.358102	44.011		GO:0004221	ubiquitin thiolesterase activity	0.0009	6.004	4.331	1.756	-2.2192	0.781	0.55	4221	0	Molecular Function
GOTERM_MF_FAT	GO:0019208~phosphatase regulator activity	7	0.563154	0.0437778	PHACTR1, PPP2R3A, CSNK2A1, PPP2R5C, CABIN1, PPP2R5E, WBP11	869	40	13288	2.67595	1	0.404667	49.7609		GO:0019888	protein phosphatase regulator activity	0.00195	2.804	-6.227	2.086	-1.5054	0.869	0.582	19888	0	Molecular Function
GOTERM_MF_FAT	GO:0008081~phosphoric diester hydrolase activity	10	0.804505	0.0440578	TULP2, PLCB4, PLCG1, ENPP2, PDE4B, PDE1A, PDE4D, PLCB1, SMPD3, GDPD1	869	72	13288	2.12377	1	0.402305	49.9867		GO:0019208	phosphatase regulator activity	0.0026	2.387	-6.362	2.21	-1.3587	0.867	0.597	19208	0	Molecular Function
GOTERM_MF_FAT	GO:0030955~potassium ion binding	14	1.12631	0.044135	HCN1, SLC12A6, KCNMA1, KCNC1, SCN1A, KCNC3, KCND2, KCNB1, KCNJ12, KCNIP3, KCNJ9, KCNQ2, KCNQ1, KCNH5	869	118	13288	1.8142	1	0.398564	50.0487		GO:0016790	thiolester hydrolase activity	0.00231	6.429	3.752	2.158	-1.6278	0.768	0.597	16790	0	Molecular Function

## Sheet: Brown
DAVID Functional Annotation Chart														REVIGO Ordering
Category	Term	Count	%	PValue	Genes	List Total	Pop Hits	Pop Total	Fold Enrichment	Bonferroni	Benjamini	FDR		term_ID	description	frequency	plot_X	plot_Y	plot_size	log10 p-value	uniqueness	dispensability	representative	eliminated	GO Category
GOTERM_BP_FAT	GO:0006886~intracellular protein transport	41	3.66399	1.28126e-07	BID, NXT1, XPO1, YWHAZ, AP1G1, STAM2, STX4A, RAB6, AP3S2, NFKBIA, NAPB, RIMS2, RIMS1, AP1S3, DUSP18, IMMP2L, AP2B1, BLZF1, WDR19, TOMM7, TRAK1, STAM, SEC24C, TPR, TNPO1, RAMP1, SEC61A1, SEC23A, YWHAB, VPS41, ARNTL, IPO8, YWHAE, COPG2, AP2A2, ARCN1, RAB10, KPNA3, STX5A, KPNA1, SSR3	806	276	13588	2.50435	0.000299258	5.98587e-05	0.000224283		GO:0003001	generation of a signal involved in cell-cell signaling	0.00414	-1.254	0.268	2.412	-1.9802	0.965	0	3001	0	Biological Process
GOTERM_BP_FAT	GO:0034613~cellular protein localization	42	3.75335	4.15358e-07	BID, NXT1, XPO1, OXA1L, YWHAZ, AP1G1, STAM2, STX4A, RAB6, AP3S2, NFKBIA, NAPB, RIMS2, RIMS1, AP1S3, DUSP18, IMMP2L, AP2B1, BLZF1, WDR19, TOMM7, TRAK1, STAM, SEC24C, TPR, TNPO1, RAMP1, SEC61A1, SEC23A, YWHAB, VPS41, ARNTL, IPO8, YWHAE, COPG2, AP2A2, ARCN1, RAB10, KPNA3, STX5A, KPNA1, SSR3	806	299	13588	2.36809	0.000969806	0.0001617	0.000727078		GO:0007268	synaptic transmission	0.02525	5.208	3.274	3.202	-4.3045	0.815	0	7268	0	Biological Process
GOTERM_BP_FAT	GO:0007268~synaptic transmission	26	2.3235	4.96409e-05	MYO5A, SYT1, GABRB3, CAPZA2, STX4A, PPT1, CTTNBP2, TRIM9, SYN3, DMD, APBA2, PAFAH1B1, GAD1, DLG2, USP14, GABRG2, DLGAP1, NLGN1, STXBP1, LIN7C, GRIA4, NPY5R, CTNNA2, GRIA2, GLS, WNT7A	806	178	13588	2.46249	0.109493	0.00961713	0.0868604		GO:0001505	regulation of neurotransmitter levels	0.0067	null	null	2.626	-1.5351	0.826	0.727	7268	1	Biological Process
GOTERM_BP_FAT	GO:0019226~transmission of nerve impulse	30	2.68097	6.97686e-05	MYO5A, SYT1, GABRB3, CAPZA2, ERBB2, STX4A, PPT1, NRCAM, CTTNBP2, SPNB4, TRIM9, SYN3, DMD, APBA2, PAFAH1B1, GAD1, DLG2, USP14, GABRG2, DLGAP1, NLGN1, STXBP1, LIN7C, GRIA4, NPY5R, QK, CTNNA2, GRIA2, GLS, WNT7A	806	226	13588	2.23786	0.150396	0.0124591	0.122059		GO:0034613	cellular protein localization	0.04512	-6.513	-1.147	3.454	-6.382	0.637	0	34613	0	Biological Process
GOTERM_BP_FAT	GO:0007267~cell-cell signaling	33	2.94906	0.00049649	MYO5A, SYT1, GABRB3, CAPZA2, STX4A, ILDR2, PPT1, RIMS2, CTTNBP2, TRIM9, DMD, SYN3, APBA2, PAFAH1B1, FGF1, GAD1, DLG2, USP14, WNT8B, WNT10A, GABRG2, DLGAP1, NLGN1, STXBP1, LIN7C, GRIA4, FZD2, NPY5R, CTNNA2, ACVR2B, GRIA2, GLS, WNT7A	806	290	13588	1.91839	0.686541	0.0624164	0.865548		GO:0006605	protein targeting	0.0164	null	null	3.015	-2.2727	0.586	0.818	34613	1	Biological Process
GOTERM_BP_FAT	GO:0008610~lipid biosynthetic process	32	2.8597	0.000780551	MYO5A, CYB5R3, HSD17B11, PGS1, MVD, 0610007P14RIK, CHKB, ST8SIA1, LSS, ELOVL1, PRPF19, ALDH1A2, AGPS, ANG, FASN, GGPS1, SRD5A1, SRD5A2, PRKAA2, B4GALT6, AGPAT4, PTDSS2, FA2H, CYP21A1, UGCG, ACLY, CDS1, QK, LASS4, HMGCS2, CRH, PBX1	806	285	13588	1.89289	0.838634	0.0871685	1.35758		GO:0006886	intracellular protein transport	0.02882	null	null	3.259	-6.8928	0.604	0.888	34613	1	Biological Process
GOTERM_BP_FAT	GO:0009100~glycoprotein metabolic process	20	1.78731	0.0010876	SGSH, IMPAD1, FBXO2, ST8SIA1, DPAGT1, COL2A1, GLCE, ST6GALNAC2, HS2ST1, ST6GALNAC5, NGLY1, HIF1A, ST3GAL6, TRAK1, BACE1, RPN1, HS6ST1, OGT, C1GALT1, PHLDA1	806	147	13588	2.29368	0.921293	0.114009	1.88685		GO:0008610	lipid biosynthetic process	0.01898	5.691	-1.113	3.078	-3.1073	0.82	0.046	8610	0	Biological Process
GOTERM_BP_FAT	GO:0032940~secretion by cell	23	2.05541	0.0015084	MYO5A, SCAMP1, SYT1, EXOC7, STX4A, STXBP1, NLGN1, USE1, LIN7C, ILDR2, PPT1, RIMS2, RIMS1, ACVR2B, MIA3, SCFD1, TRIM9, STXBP5, SYN3, EXOC4, EXOC5, STEAP2, WNT7A	806	186	13588	2.08466	0.970586	0.1481	2.60783		GO:0045664	regulation of neuron differentiation	0.01852	-0.234	6.375	3.067	-2.1484	0.751	0.073	45664	0	Biological Process
GOTERM_BP_FAT	GO:0006887~exocytosis	16	1.42985	0.00206489	MYO5A, SCAMP1, EXOC7, STX4A, STXBP1, NLGN1, LIN7C, RIMS2, RIMS1, MIA3, SCFD1, TRIM9, STXBP5, EXOC4, EXOC5, STEAP2	806	110	13588	2.45215	0.992002	0.189365	3.55362		GO:0050767	regulation of neurogenesis	0.02349	null	null	3.171	-1.3085	0.748	0.906	45664	1	Biological Process
GOTERM_BP_FAT	GO:0006694~steroid biosynthetic process	12	1.07239	0.00288954	HSD17B11, CYB5R3, MVD, HMGCS2, 0610007P14RIK, CYP21A1, CRH, PBX1, LSS, SRD5A1, PRKAA2, SRD5A2	806	71	13588	2.84933	0.99884	0.245467	4.93928		GO:0045665	negative regulation of neuron differentiation	0.00351	null	null	2.346	-1.3171	0.766	0.76	45664	1	Biological Process
GOTERM_BP_FAT	GO:0006813~potassium ion transport	20	1.78731	0.00293373	KCNC2, ATP1B1, KCND2, KCNA2, TMEM38A, KCNA3, KCNA6, KCTD4, KCNIP1, KCNJ3, KCNIP4, KCNV1, KCNS3, KCNQ5, ABCC9, KCNT2, SPNB4, NSF, KCTD12, KCNE4	806	160	13588	2.10732	0.998954	0.240071	5.01299		GO:0051301	cell division	0.0247	0.773	0.362	3.192	-1.3448	0.893	0.076	51301	0	Biological Process
GOTERM_BP_FAT	GO:0070647~protein modification by small protein conjugation or removal	15	1.34048	0.00323559	UBE4A, USP9X, HERC5, BIRC6, UBE2H, TRIM23, SENP2, PRPF19, FBXW7, UHRF2, SENP1, RNF2, UBE2M, CAND1, UBE2D1	806	104	13588	2.43152	0.999485	0.252617	5.51514		GO:0010824	regulation of centrosome duplication	0.00089	0.092	2.973	1.756	-1.3484	0.901	0.087	10824	0	Biological Process
GOTERM_BP_FAT	GO:0007269~neurotransmitter secretion	8	0.714924	0.00460191	SYT1, TRIM9, SYN3, STX4A, NLGN1, LIN7C, PPT1, WNT7A	806	36	13588	3.74635	0.999979	0.319425	7.75683		GO:0001936	regulation of endothelial cell proliferation	0.00295	-2.907	3.923	2.272	-1.486	0.901	0.097	1936	0	Biological Process
GOTERM_BP_FAT	GO:0016567~protein ubiquitination	11	0.983021	0.00519353	PRPF19, FBXW7, UHRF2, UBE4A, RNF2, HERC5, BIRC6, CAND1, UBE2H, TRIM23, UBE2D1	806	66	13588	2.80976	0.999995	0.342584	8.71184		GO:0009100	glycoprotein metabolic process	0.01174	2.114	-6.976	2.87	-2.9635	0.823	0.105	9100	0	Biological Process
GOTERM_BP_FAT	GO:0050657~nucleic acid transport	11	0.983021	0.00519353	ENY2, NXT1, SENP2, XPO1, NPM1, NUP107, RANBP2, NUP155, EIF5A2, QK, THOC1	806	66	13588	2.80976	0.999995	0.342584	8.71184		GO:0016311	dephosphorylation	0.01744	0.003	-4.925	3.041	-1.3987	0.878	0.113	16311	0	Biological Process
GOTERM_BP_FAT	GO:0050658~RNA transport	11	0.983021	0.00519353	ENY2, NXT1, SENP2, XPO1, NPM1, NUP107, RANBP2, NUP155, EIF5A2, QK, THOC1	806	66	13588	2.80976	0.999995	0.342584	8.71184		GO:0006397	mRNA processing	0.01265	3.349	-4.25	2.902	-1.4198	0.865	0.18	6397	0	Biological Process
GOTERM_BP_FAT	GO:0051236~establishment of RNA localization	11	0.983021	0.00519353	ENY2, NXT1, SENP2, XPO1, NPM1, NUP107, RANBP2, NUP155, EIF5A2, QK, THOC1	806	66	13588	2.80976	0.999995	0.342584	8.71184		GO:0019226	transmission of nerve impulse	0.00959	2.885	5.096	2.782	-4.1561	0.82	0.236	19226	0	Biological Process
GOTERM_BP_FAT	GO:0006605~protein targeting	17	1.51921	0.00533737	NXT1, BID, XPO1, YWHAZ, YWHAB, NFKBIA, ARNTL, IPO8, YWHAE, IMMP2L, DUSP18, TRAK1, TPR, KPNA3, TNPO1, KPNA1, SSR3	806	133	13588	2.15485	0.999996	0.340792	8.94261		GO:0001958	endochondral ossification	0.00167	-1.337	6.674	2.025	-1.9013	0.817	0.258	1958	0	Biological Process
GOTERM_BP_FAT	GO:0007264~small GTPase mediated signal transduction	27	2.41287	0.00558721	5430435G22RIK, RAB6, CDC42SE1, RTKN, RGL1, DAB1, RHOBTB2, RAPGEF5, RAB6B, RAPGEF3, RAB27B, ARL2, GDI1, DBNL, ARL1, RAP2C, RAB8B, ROCK2, TRIM23, RALGDS, RAB18, HRASLS, RAB34, RAB14, RAB15, ARL8B, RAB10	806	258	13588	1.76427	0.999998	0.3444	9.34216		GO:0060350	endochondral bone morphogenesis	0.00357	null	null	2.354	-1.5575	0.81	0.849	1958	1	Biological Process
GOTERM_BP_FAT	GO:0006403~RNA localization	11	0.983021	0.0057893	ENY2, NXT1, SENP2, XPO1, NPM1, NUP107, RANBP2, NUP155, EIF5A2, QK, THOC1	806	67	13588	2.76782	0.999999	0.345476	9.66413		GO:0007267	cell-cell signaling	0.03768	4.887	3.645	3.376	-3.3045	0.842	0.283	7267	0	Biological Process
GOTERM_BP_FAT	GO:0032446~protein modification by small protein conjugation	12	1.07239	0.00664719	PRPF19, FBXW7, UHRF2, UBE4A, RNF2, UBE2M, HERC5, BIRC6, CAND1, UBE2H, TRIM23, UBE2D1	806	79	13588	2.56079	1	0.376316	11.0189		GO:0003006	developmental process involved in reproduction	0.033	-3.147	6.283	3.318	-1.3886	0.888	0.292	3006	0	Biological Process
GOTERM_BP_FAT	GO:0007243~protein kinase cascade	25	2.23414	0.00684192	NRG3, CSPG4, RPS6KB1, FGF13, FGF12, AZI2, DUSP19, DAB1, B230120H23RIK, SPRED2, PIK3CA, SPRED1, STK38L, MAP2K6, CHUK, SCG2, PRKCA, NLK, MARK1, TYK2, IKBKG, NOTCH4, JAK1, MAPK8, PIAS1	806	236	13588	1.78586	1	0.376057	11.3238		GO:0007264	small GTPase mediated signal transduction	0.0325	4.657	3.993	3.312	-2.2528	0.82	0.294	7264	0	Biological Process
GOTERM_BP_FAT	GO:0045664~regulation of neuron differentiation	14	1.25112	0.00710498	PLXNB1, NLGN1, REST, LRRC4C, TIMP2, MEIS1, PRPF19, ASCL1, ZFP91, METRN, ULK2, PBX1, WNT7A, ASPM	806	102	13588	2.31392	1	0.378674	11.7341		GO:0016567	protein ubiquitination	0.01982	2.95	-6.282	3.097	-2.2845	0.799	0.297	16567	0	Biological Process
GOTERM_BP_FAT	GO:0000188~inactivation of MAPK activity	4	0.357462	0.00926534	PRKCA, DUSP19, SPRED2, SPRED1	806	8	13588	8.42928	1	0.444394	15.0362		GO:0032446	protein modification by small protein conjugation	0.02151	null	null	3.132	-2.1774	0.798	0.931	16567	1	Biological Process
GOTERM_BP_FAT	GO:0051028~mRNA transport	10	0.893655	0.0103436	ENY2, NXT1, SENP2, XPO1, NUP107, RANBP2, NUP155, EIF5A2, QK, THOC1	806	62	13588	2.71912	1	0.47227	16.6404		GO:0006813	potassium ion transport	0.00849	-5.82	-3.739	2.729	-2.5326	0.727	0.299	6813	0	Biological Process
GOTERM_BP_FAT	GO:0003001~generation of a signal involved in cell-cell signaling	12	1.07239	0.0104671	MYO5A, SYT1, ACVR2B, TRIM9, SYN3, STX4A, NLGN1, LIN7C, ILDR2, PPT1, RIMS2, WNT7A	806	84	13588	2.40837	1	0.467545	16.8223		GO:0006836	neurotransmitter transport	0.00667	-5.581	-3.391	2.624	-1.7132	0.732	0.345	6836	0	Biological Process
GOTERM_BP_FAT	GO:0048193~Golgi vesicle transport	9	0.80429	0.0108595	SEC23A, BLZF1, COG5, USE1, SEC13, STEAP2, SEC24C, LMAN1, ERGIC1	806	52	13588	2.91783	1	0.471473	17.3978		GO:0035556	intracellular signal transduction	0.099	4.027	4.086	3.795	-2.1648	0.817	0.376	35556	0	Biological Process
GOTERM_BP_FAT	GO:0006913~nucleocytoplasmic transport	13	1.16175	0.0110178	NXT1, XPO1, NFKBIA, IPO8, ARNTL, NUP155, NPM1, KPNA3, TPR, MYBBP1A, TNPO1, KPNA1, NMD3	806	96	13588	2.28293	1	0.468062	17.6289		GO:0006511	ubiquitin-dependent protein catabolic process	0.01605	2.62	-6.192	3.005	-1.3987	0.826	0.377	6511	0	Biological Process
GOTERM_BP_FAT	GO:0015931~nucleobase, nucleoside, nucleotide and nucleic acid transport	11	0.983021	0.0115817	ENY2, NXT1, SENP2, XPO1, NPM1, NUP107, RANBP2, NUP155, EIF5A2, QK, THOC1	806	74	13588	2.506	1	0.476868	18.4472		GO:0030201	heparan sulfate proteoglycan metabolic process	0.001	4.509	-4.763	1.806	-1.8764	0.789	0.399	30201	0	Biological Process
GOTERM_BP_FAT	GO:0046903~secretion	23	2.05541	0.0118336	MYO5A, SCAMP1, SYT1, EXOC7, STX4A, STXBP1, NLGN1, USE1, LIN7C, ILDR2, PPT1, RIMS2, RIMS1, ACVR2B, MIA3, SCFD1, TRIM9, STXBP5, SYN3, EXOC4, EXOC5, STEAP2, WNT7A	806	221	13588	1.75451	1	0.47623	18.8103		GO:0000188	inactivation of MAPK activity	0.00108	4.252	-2.357	1.839	-2.0331	0.739	0.406	188	0	Biological Process
GOTERM_BP_FAT	GO:0001958~endochondral ossification	5	0.446828	0.0125515	MEF2C, IMPAD1, HSPG2, GNAS, COL2A1	806	16	13588	5.2683	1	0.488593	19.8367		GO:0043407	negative regulation of MAP kinase activity	0.00263	null	null	2.223	-1.5575	0.723	0.848	188	1	Biological Process
GOTERM_BP_FAT	GO:0051169~nuclear transport	13	1.16175	0.0128743	NXT1, XPO1, NFKBIA, IPO8, ARNTL, NUP155, NPM1, KPNA3, TPR, MYBBP1A, TNPO1, KPNA1, NMD3	806	98	13588	2.23634	1	0.48965	20.2941		GO:0006470	protein dephosphorylation	0.00846	1.98	-5.951	2.728	-1.4273	0.818	0.411	6470	0	Biological Process
GOTERM_BP_FAT	GO:0030201~heparan sulfate proteoglycan metabolic process	4	0.357462	0.0132922	SGSH, HS6ST1, GLCE, HS2ST1	806	9	13588	7.49269	1	0.493149	20.8827		GO:0046903	secretion	0.03577	-6.521	-2.455	3.353	-1.9269	0.691	0.417	46903	0	Biological Process
GOTERM_BP_FAT	GO:0008202~steroid metabolic process	18	1.60858	0.0147492	CYB5R3, HSD17B11, OSBPL3, MVD, OSBPL8, 0610007P14RIK, OSBPL6, CYP21A1, LSS, SREBF2, HMGCS2, CRH, PBX1, SRD5A1, SRD5A2, PRKAA2, NR5A2, VLDLR	806	161	13588	1.88481	1	0.514775	22.9031		GO:0070647	protein modification by small protein conjugation or removal	0.02462	3.25	-5.957	3.191	-2.49	0.811	0.469	70647	0	Biological Process
GOTERM_BP_FAT	GO:0006836~neurotransmitter transport	11	0.983021	0.0193568	SLC32A1, SYT1, TRIM9, SYN3, STX4A, NLGN1, LIN7C, PPT1, RIMS2, RIMS1, WNT7A	806	80	13588	2.31805	1	0.598768	28.9766		GO:0021707	cerebellar granule cell differentiation	0.00048	-1.498	6.21	1.491	-1.3484	0.758	0.482	21707	0	Biological Process
GOTERM_BP_FAT	GO:0017038~protein import	11	0.983021	0.0226453	BID, XPO1, DUSP18, IMMP2L, NFKBIA, ARNTL, IPO8, TPR, KPNA3, TNPO1, KPNA1	806	82	13588	2.26151	1	0.649771	33.0324		GO:0021681	cerebellar granular layer development	0.0006	null	null	1.591	-1.3484	0.795	0.754	21707	1	Biological Process
GOTERM_BP_FAT	GO:0006888~ER to Golgi vesicle-mediated transport	6	0.536193	0.0261624	SEC23A, USE1, SEC13, SEC24C, LMAN1, ERGIC1	806	29	13588	3.48798	1	0.696066	37.1279		GO:0021684	cerebellar granular layer formation	0.00048	null	null	1.491	-1.3484	0.78	0.983	21707	1	Biological Process
GOTERM_BP_FAT	GO:0043407~negative regulation of MAP kinase activity	5	0.446828	0.027699	PRKCA, DUSP19, SPRED2, SPRED1, PDCD4	806	20	13588	4.21464	1	0.710057	38.842		GO:0021683	cerebellar granular layer morphogenesis	0.00054	null	null	1.544	-1.3484	0.779	0.977	21707	1	Biological Process
GOTERM_BP_FAT	GO:0060350~endochondral bone morphogenesis	5	0.446828	0.027699	MEF2C, IMPAD1, HSPG2, GNAS, COL2A1	806	20	13588	4.21464	1	0.710057	38.842		GO:0050658	RNA transport	0.00305	-6.979	-1.477	2.286	-2.2845	0.676	0.519	50658	0	Biological Process
GOTERM_BP_FAT	GO:0001505~regulation of neurotransmitter levels	9	0.80429	0.0291647	SYT1, TRIM9, SYN3, STX4A, NLGN1, LIN7C, PPT1, WNT7A, GAD1	806	62	13588	2.44721	1	0.722076	40.4359		GO:0050657	nucleic acid transport	0.00305	null	null	2.286	-2.2845	0.712	0.926	50658	1	Biological Process
GOTERM_BP_FAT	GO:0002062~chondrocyte differentiation	5	0.446828	0.0326584	MEF2C, PRKCA, IMPAD1, HSPG2, COL2A1	806	21	13588	4.01394	1	0.749692	44.0787		GO:0051236	establishment of RNA localization	0.00305	null	null	2.286	-2.2845	0.711	0.975	50658	1	Biological Process
GOTERM_BP_FAT	GO:0001936~regulation of endothelial cell proliferation	5	0.446828	0.0326584	ALDH1A2, CTTNBP2, ANG, CAPZA2, SCG2	806	21	13588	4.01394	1	0.749692	44.0787		GO:0051028	mRNA transport	0.00227	null	null	2.158	-1.9853	0.682	0.972	50658	1	Biological Process
GOTERM_BP_FAT	GO:0006470~protein amino acid dephosphorylation	13	1.16175	0.0373876	PTPRJ, PTPRK, PTPRD, PTPN2, PTPRG, PTPN4, ACP1, PTEN, DUSP18, DUSP19, PTP4A2, PPP1R12A, DUSP7	806	114	13588	1.92247	1	0.790203	48.6761		GO:0048193	Golgi vesicle transport	0.00605	-6.15	-1.3	2.582	-1.9642	0.658	0.526	48193	0	Biological Process
GOTERM_BP_FAT	GO:0006397~mRNA processing	24	2.14477	0.0380349	PPP4R2, SYNCRIP, BCL2L2, SKIV2L2, SFRS1, SF3B5, QK, SFRS2, SLBP, PRPF19, SF3B1, SFRS7, DDX46, PAPD4, CNOT6L, ROD1, ERN1, CPSF7, SLU7, PTBP2, CPSF2, NOVA1, SNRPG, THOC1	806	262	13588	1.5443	1	0.790238	49.2769		GO:0006403	RNA localization	0.00346	-6.007	-0.19	2.34	-2.2374	0.76	0.527	6403	0	Biological Process
GOTERM_BP_FAT	GO:0006511~ubiquitin-dependent protein catabolic process	15	1.34048	0.0399284	RAD23B, UBE4A, USP9X, FBXO2, PPP2R5C, ATE1, CUL3, ARIH2, UBE2D3, UHRF2, UCHL5, TCEB1, UBE2D1, USP34, USP14	806	141	13588	1.79346	1	0.795345	50.9965		GO:0006913	nucleocytoplasmic transport	0.0136	-6.125	-1.812	2.933	-1.9579	0.664	0.608	6913	0	Biological Process
GOTERM_BP_FAT	GO:0016311~dephosphorylation	15	1.34048	0.0399284	PTPRJ, PTPRK, PTPRD, PTPN2, PTPRG, PTPN4, ACP1, PTEN, DUSP18, DUSP19, PTPLB, PTP4A2, PPP1R12A, MTMR6, DUSP7	806	141	13588	1.79346	1	0.795345	50.9965		GO:0006606	protein import into nucleus	0.00911	null	null	2.76	-1.3341	0.594	0.939	6913	1	Biological Process
GOTERM_BP_FAT	GO:0003006~reproductive developmental process	24	2.14477	0.0408674	FOXL2, ALMS1, BCL2L2, RPS6KB1, ZBTB16, SPO11, PTEN, TCF7L2, NRIP1, PGR, IGF1R, IMMP2L, COL9A3, GOPC, WDR77, PEBP1, PBX1, PAFAH1B1, SRD5A1, SRD5A2, STRBP, PPP2R2B, TSSK3, WNT7A	806	264	13588	1.5326	1	0.797679	51.8288		GO:0006888	ER to Golgi vesicle-mediated transport	0.0023	null	null	2.164	-1.5823	0.674	0.72	6913	1	Biological Process
GOTERM_BP_FAT	GO:0006029~proteoglycan metabolic process	6	0.536193	0.0431173	SGSH, IMPAD1, COL2A1, HS6ST1, GLCE, HS2ST1	806	33	13588	3.06519	1	0.809977	53.769		GO:0002062	chondrocyte differentiation	0.00481	-1.607	6.75	2.483	-1.486	0.797	0.633	2062	0	Biological Process
GOTERM_BP_FAT	GO:0009101~glycoprotein biosynthetic process	13	1.16175	0.0442784	ST8SIA1, DPAGT1, ST6GALNAC2, GLCE, HS2ST1, ST6GALNAC5, TRAK1, ST3GAL6, RPN1, HS6ST1, OGT, C1GALT1, PHLDA1	806	117	13588	1.87317	1	0.813491	54.7412		GO:0017038	protein import	0.01017	-6.378	-2.789	2.808	-1.645	0.655	0.644	17038	0	Biological Process
GOTERM_BP_FAT	GO:0021681~cerebellar granular layer development	3	0.268097	0.0448305	ATP2B2, MTPN, WNT7A	806	6	13588	8.42928	1	0.812528	55.1967		GO:0006694	steroid biosynthetic process	0.00511	5.565	-0.898	2.509	-2.5392	0.832	0.644	6694	0	Biological Process
GOTERM_BP_FAT	GO:0021683~cerebellar granular layer morphogenesis	3	0.268097	0.0448305	ATP2B2, MTPN, WNT7A	806	6	13588	8.42928	1	0.812528	55.1967		GO:0032940	secretion by cell	0.02884	-6.219	-2.392	3.26	-2.8215	0.61	0.649	32940	0	Biological Process
GOTERM_BP_FAT	GO:0010824~regulation of centrosome duplication	3	0.268097	0.0448305	XPO1, ROCK2, NPM1	806	6	13588	8.42928	1	0.812528	55.1967		GO:0007269	neurotransmitter secretion	0.00463	null	null	2.467	-2.3371	0.6	0.72	32940	1	Biological Process
GOTERM_BP_FAT	GO:0021707~cerebellar granule cell differentiation	3	0.268097	0.0448305	ATP2B2, MTPN, WNT7A	806	6	13588	8.42928	1	0.812528	55.1967		GO:0006887	exocytosis	0.01082	null	null	2.834	-2.6851	0.633	0.796	32940	1	Biological Process
GOTERM_BP_FAT	GO:0021684~cerebellar granular layer formation	3	0.268097	0.0448305	ATP2B2, MTPN, WNT7A	806	6	13588	8.42928	1	0.812528	55.1967		GO:0015931	nucleobase-containing compound transport	0.00456	-5.366	-2.488	2.459	-1.9362	0.721	0.659	15931	0	Biological Process
GOTERM_BP_FAT	GO:0051301~cell division	25	2.23414	0.0452071	CDK19, LZTS2, USP9X, ZBTB16, CCNG1, CDCA7, EVI5, INCENP, PAFAH1B1, NUDC, ASPM, TERF1, APC, ANAPC1, ROCK2, CDK7, WEE1, FMN2, DCLRE1A, CFL1, NEK9, ARL8B, ANAPC7, NEK4, SEPT6	806	281	13588	1.49987	1	0.810344	55.5049		GO:0051169	nuclear transport	0.01378	-6.168	-1.55	2.939	-1.8903	0.677	0.667	51169	0	Biological Process
GOTERM_BP_FAT	GO:0006606~protein import into nucleus	8	0.714924	0.0463309	XPO1, NFKBIA, ARNTL, IPO8, TPR, KPNA3, TNPO1, KPNA1	806	56	13588	2.40837	1	0.813446	56.4128		GO:0006029	proteoglycan metabolic process	0.00268	1.472	-7.213	2.23	-1.3653	0.816	0.685	6029	0	Biological Process
GOTERM_BP_FAT	GO:0045665~negative regulation of neuron differentiation	6	0.536193	0.0481839	PRPF19, ZFP91, PBX1, REST, MEIS1, ASPM	806	34	13588	2.97504	1	0.821253	57.8717		GO:0009101	glycoprotein biosynthetic process	0.01001	null	null	2.801	-1.3538	0.79	0.835	6029	1	Biological Process
GOTERM_BP_FAT	GO:0050767~regulation of neurogenesis	14	1.25112	0.0491497	PLXNB1, NLGN1, REST, LRRC4C, TIMP2, MEIS1, PRPF19, ASCL1, ZFP91, METRN, ULK2, PBX1, WNT7A, ASPM	806	132	13588	1.78803	1	0.822953	58.6138		GO:0008202	steroid metabolic process	0.01038	5.58	-1.333	2.816	-1.8312	0.828	0.697	8202	0	Biological Process
GOTERM_CC_FAT	GO:0005840~ribosome	26	2.3235	5.12307e-05	RPL14, RPL13, RPL15, RPL35, RPL36, RPS6KB1, NUFIP2, RPS26, RPS28, MRPL15, NPM1, RPL10A, RPS21, RPS23, MRPL35, MRPL52, MRPL50, MRPS25, RPS9, RPL23A, RPS6, RPL41, RPL18A, RPL22, RPS13, RPS10	688	192	12504	2.46112	0.0215884	0.0108531	0.0720874		GO:0005840	ribosome	0.00991	-1.683	0.373	2.769	-4.2907	0.65	0	5840	0	Cellular Component
GOTERM_CC_FAT	GO:0005643~nuclear pore	13	1.16175	7.08945e-05	NXT1, XPO1, IPO8, NUP155, SENP2, SEC13, RANBP2, NUP107, KPNA3, TPR, EIF5A2, TNPO1, KPNA1	688	59	12504	4.00453	0.0297506	0.00752209	0.0997437		GO:0016585	chromatin remodeling complex	0.00414	0.09	7.58	2.412	-1.7285	0.953	0	16585	0	Cellular Component
GOTERM_CC_FAT	GO:0005635~nuclear envelope	21	1.87668	0.000267092	NXT1, XPO1, TMEM38A, CLIC1, IPO8, NUP155, SENP2, HRASLS, CACYBP, ERN1, SEC13, PAFAH1B1, NUP107, RANBP2, MTMR6, TPR, KPNA3, TNPO1, EIF5A2, CYHR1, KPNA1	688	153	12504	2.49453	0.10756	0.0141238	0.375298		GO:0045211	postsynaptic membrane	0.0071	3.482	2.863	2.624	-3.2832	0.724	0.021	45211	0	Cellular Component
GOTERM_CC_FAT	GO:0034702~ion channel complex	21	1.87668	0.000409983	KCNC2, GABRG2, GABRA2, KCND2, GABRA1, GABRB3, KCNA2, KCNA3, KCNA6, CLIC1, KCTD4, KCNV1, KCNS3, KCNQ5, SPNB4, STXBP5, TTYH2, SCN8A, CACNA1D, KCTD12, KCNE4	688	158	12504	2.41559	0.160282	0.0157554	0.575542		GO:0044456	synapse part	0.01757	null	null	3.017	-2.8538	0.885	0.764	45211	1	Cellular Component
GOTERM_CC_FAT	GO:0045211~postsynaptic membrane	18	1.60858	0.000520931	ANKS1B, GABRG2, DLGAP1, GABRA2, GABRA1, CLSTN2, GABRB3, GRIP1, NLGN1, GABBR1, LIN7C, GRIA3, GRIA4, GRIN3A, PJA2, GRIA2, GOPC, DLG2	688	126	12504	2.59635	0.199064	0.01693	0.730762		GO:0014069	postsynaptic density	0.00475	null	null	2.45	-1.6847	0.665	0.771	45211	1	Cellular Component
GOTERM_CC_FAT	GO:0009898~internal side of plasma membrane	31	2.77033	0.000529534	CYB5R3, LIMS2, AP1G1, STAM2, PHKA1, AP3S2, AP1S3, AP2B1, DMD, SYN3, SPRED2, PEX14, STAM, SEC23IP, GNG5, ARL1, RAP2C, RAB8B, PTPN4, NUP155, CTNNA2, EPS15, COG4, AP2A2, COPG2, ARCN1, RAB14, RAB15, RAB10, EIF5A2, PLA2G4B	688	287	12504	1.96309	0.201996	0.0159881	0.742789		GO:0043005	neuron projection	0.03659	7.133	-2.1	3.335	-2.6811	0.883	0.026	43005	0	Cellular Component
GOTERM_CC_FAT	GO:0046930~pore complex	13	1.16175	0.000575651	NXT1, XPO1, IPO8, NUP155, SENP2, SEC13, RANBP2, NUP107, KPNA3, TPR, EIF5A2, TNPO1, KPNA1	688	73	12504	3.23654	0.217529	0.0162202	0.807234		GO:0030424	axon	0.01613	null	null	2.98	-2.674	0.885	0.791	43005	1	Cellular Component
GOTERM_CC_FAT	GO:0005813~centrosome	20	1.78731	0.00123918	ARL2, LZTS2, PPP4R2, SDCCAG8, ROCK2, SMEK2, ALMS1, PDE4D, PCM1, DCTN4, DCAF12, TUBGCP5, EVI5, CEP170, MCPH1, NPM1, MARCKS, PAFAH1B1, APC, KIF2A	688	160	12504	2.2718	0.410344	0.0324745	1.73018		GO:0048475	coated membrane	0.00458	5.412	2.821	2.435	-2.387	0.859	0.123	48475	0	Cellular Component
GOTERM_CC_FAT	GO:0008076~voltage-gated potassium channel complex	12	1.07239	0.00125442	KCNC2, KCNS3, KCNQ5, KCND2, SPNB4, KCNA2, KCNA3, KCNA6, KCTD4, KCNV1, KCTD12, KCNE4	688	69	12504	3.16077	0.414165	0.0309644	1.75129		GO:0031225	anchored component of membrane	0.00348	4.745	-0.095	2.316	-1.7082	0.822	0.177	31225	0	Cellular Component
GOTERM_CC_FAT	GO:0034705~potassium channel complex	12	1.07239	0.00125442	KCNC2, KCNS3, KCNQ5, KCND2, SPNB4, KCNA2, KCNA3, KCNA6, KCTD4, KCNV1, KCTD12, KCNE4	688	69	12504	3.16077	0.414165	0.0309644	1.75129		GO:0005764	lysosome	0.01517	-4.292	3.73	2.953	-1.7303	0.706	0.215	5764	0	Cellular Component
GOTERM_CC_FAT	GO:0044456~synapse part	24	2.14477	0.0014001	SCAMP1, SYT1, GABRG2, ANKS1B, DLGAP1, GABRA2, GABRA1, CLSTN2, GABRB3, GRIP1, GABBR1, NLGN1, LIN7C, PPT1, GRIA3, GRIA4, GRIN3A, RIMS1, PJA2, GRIA2, SYN3, GOPC, CAMK2A, DLG2	688	212	12504	2.05748	0.449462	0.0326152	1.95282		GO:0000323	lytic vacuole	0.0152	null	null	2.954	-1.7088	0.706	0.941	5764	1	Cellular Component
GOTERM_CC_FAT	GO:0034703~cation channel complex	14	1.25112	0.00201	KCNC2, KCND2, KCNA2, KCNA3, KCNA6, KCTD4, KCNV1, KCNS3, KCNQ5, SPNB4, SCN8A, CACNA1D, KCNE4, KCTD12	688	95	12504	2.67834	0.575618	0.0399936	2.79236		GO:0005643	nuclear pore	0.00188	-0.544	-3.639	2.049	-4.1494	0.575	0.219	5643	0	Cellular Component
GOTERM_CC_FAT	GO:0043005~neuron projection	26	2.3235	0.00208395	SYT1, GABRB3, ABI2, PPT1, NRCAM, SPNB4, ANG, ROBO1, ANK3, MTPN, GOPC, GAD1, APC, PTPRK, ANKS1B, OPA1, FBXO2, GRIA3, CTNNA2, NCAM2, GRIA2, BACE1, NRSN1, SCN8A, MYH14, PYGB	688	245	12504	1.92871	0.588805	0.0395899	2.8937		GO:0030659	cytoplasmic vesicle membrane	0.00685	-3.471	-1.255	2.609	-2.1023	0.499	0.219	30659	0	Cellular Component
GOTERM_CC_FAT	GO:0030424~axon	15	1.34048	0.00211846	PTPRK, GABRB3, PPT1, CTNNA2, NRCAM, NCAM2, SPNB4, ANK3, ROBO1, MTPN, BACE1, MYH14, GAD1, PYGB, APC	688	107	12504	2.54782	0.594818	0.0385177	2.94095		GO:0030662	coated vesicle membrane	0.00228	null	null	2.134	-2.1033	0.528	0.866	30659	1	Cellular Component
GOTERM_CC_FAT	GO:0044431~Golgi apparatus part	24	2.14477	0.00339001	SEC23A, SCAMP1, CLSTN2, AP1G1, STX4A, ST8SIA1, AP3S2, TRIM23, CBFA2T3, ST6GALNAC2, SLC35A4, AP1S3, ST6GALNAC5, COPG2, BLZF1, ST3GAL6, GOPC, RAB14, BET1L, PCSK1N, SEC24C, STEAP2, SDF4, STX5A	688	227	12504	1.92152	0.76463	0.0562216	4.66739		GO:0030665	clathrin-coated vesicle membrane	0.00101	null	null	1.785	-1.3429	0.55	0.807	30659	1	Cellular Component
GOTERM_CC_FAT	GO:0005815~microtubule organizing center	21	1.87668	0.00372017	ARL2, LZTS2, PPP4R2, SDCCAG8, ROCK2, B9D2, SMEK2, ALMS1, PDE4D, PCM1, DCTN4, DCAF12, TUBGCP5, EVI5, CEP170, MCPH1, NPM1, MARCKS, PAFAH1B1, APC, KIF2A	688	189	12504	2.01938	0.795615	0.0571099	5.11098		GO:0046930	pore complex	0.00247	4.016	-2.917	2.167	-3.2396	0.786	0.225	46930	0	Cellular Component
GOTERM_CC_FAT	GO:0048475~coated membrane	10	0.893655	0.0041018	AP1S3, SEC23A, AP2B1, AP2A2, COPG2, AP1G1, ARCN1, AP3S2, SEC24C, EPN2	688	58	12504	3.13352	0.826393	0.0606192	5.62132		GO:0005773	vacuole	0.01806	-4.647	3.117	3.029	-1.4947	0.731	0.23	5773	0	Cellular Component
GOTERM_CC_FAT	GO:0030117~membrane coat	10	0.893655	0.0041018	AP1S3, SEC23A, AP2B1, AP2A2, COPG2, AP1G1, ARCN1, AP3S2, SEC24C, EPN2	688	58	12504	3.13352	0.826393	0.0606192	5.62132		GO:0034702	ion channel complex	0.01197	3.512	-1.797	2.851	-3.3872	0.691	0.264	34702	0	Cellular Component
GOTERM_CC_FAT	GO:0012506~vesicle membrane	13	1.16175	0.00673863	SCAMP1, SEC23A, SYT1, CLCN3, CAPZA2, AP1S3, CTTNBP2, COPG2, GRIA2, SYN3, SEC24C, EPN2, PHLDA1	688	97	12504	2.43575	0.943886	0.0915473	9.07843		GO:0034703	cation channel complex	0.00754	null	null	2.65	-2.6968	0.699	0.926	34702	1	Cellular Component
GOTERM_CC_FAT	GO:0000118~histone deacetylase complex	7	0.625559	0.00715689	HDAC5, RBBP4, RBBP7, HDAC9, RERE, NRIP1, CHD3	688	32	12504	3.97565	0.953103	0.0911895	9.61587		GO:0034705	potassium channel complex	0.0033	null	null	2.292	-2.9016	0.71	0.85	34702	1	Cellular Component
GOTERM_CC_FAT	GO:0030662~coated vesicle membrane	9	0.80429	0.00788272	AP1S3, SEC23A, SCAMP1, SYT1, COPG2, GRIA2, SYN3, SEC24C, EPN2	688	53	12504	3.08622	0.965657	0.0943997	10.5415		GO:0008076	voltage-gated potassium channel complex	0.00326	null	null	2.288	-2.9016	0.678	0.849	34702	1	Cellular Component
GOTERM_CC_FAT	GO:0030659~cytoplasmic vesicle membrane	12	1.07239	0.0079019	AP1S3, SEC23A, SCAMP1, SYT1, CTTNBP2, COPG2, GRIA2, SYN3, CAPZA2, SEC24C, PHLDA1, EPN2	688	87	12504	2.50682	0.965938	0.092044	10.5659		GO:0030117	membrane coat	0.00458	-0.238	1.22	2.435	-2.387	0.59	0.279	30117	0	Cellular Component
GOTERM_CC_FAT	GO:0005769~early endosome	9	0.80429	0.00983958	CLCN3, SNX27, RAB34, PTP4A2, RAB14, RABGAP1L, EEA1, VPS41, STEAP2	688	55	12504	2.974	0.98519	0.10493	12.9934		GO:0030118	clathrin coat	0.00245	null	null	2.164	-1.4362	0.606	0.941	30117	1	Cellular Component
GOTERM_CC_FAT	GO:0044433~cytoplasmic vesicle part	12	1.07239	0.0148714	AP1S3, SEC23A, SCAMP1, SYT1, CTTNBP2, COPG2, GRIA2, SYN3, CAPZA2, SEC24C, PHLDA1, EPN2	688	95	12504	2.29572	0.99831	0.14749	19.0144		GO:0030119	AP-type membrane coat adaptor complex	0.00169	null	null	2.004	-1.3413	0.615	0.911	30117	1	Cellular Component
GOTERM_CC_FAT	GO:0048770~pigment granule	11	0.983021	0.0177959	MYO5A, SLC1A4, YWHAZ, CCT4, FASN, RPN1, NAP1L1, YWHAB, DNAJC5, ATP6V1B2, YWHAE	688	85	12504	2.35198	0.999524	0.162967	22.3336		GO:0030131	clathrin adaptor complex	0.00139	null	null	1.919	-1.3413	0.619	0.896	30117	1	Cellular Component
GOTERM_CC_FAT	GO:0042470~melanosome	11	0.983021	0.0177959	MYO5A, SLC1A4, YWHAZ, CCT4, FASN, RPN1, NAP1L1, YWHAB, DNAJC5, ATP6V1B2, YWHAE	688	85	12504	2.35198	0.999524	0.162967	22.3336		GO:0005813	centrosome	0.01567	-1.303	-6.65	2.968	-2.9069	0.695	0.373	5813	0	Cellular Component
GOTERM_CC_FAT	GO:0005764~lysosome	18	1.60858	0.0186072	5430435G22RIK, SGSH, CTSZ, USE1, PPT1, TRIM23, LMBRD1, TMEM55A, ABCA5, ZNRF2, GNS, NPC2, LAPTM5, GLA, RAB14, PRCP, ARL8B, KIF2A	688	178	12504	1.83786	0.999665	0.166273	23.2318		GO:0005815	microtubule organizing center	0.01794	null	null	3.026	-2.4294	0.692	0.764	5813	1	Cellular Component
GOTERM_CC_FAT	GO:0030135~coated vesicle	14	1.25112	0.0186134	SCAMP1, SEC23A, SYT1, AP1G1, PPT1, AP1S3, COPG2, GRIA2, SYN3, GOPC, RAB14, SEC24C, STEAP2, EPN2	688	124	12504	2.05195	0.999666	0.162947	23.2386		GO:0000118	histone deacetylase complex	0.00303	0.152	-5.372	2.255	-2.1453	0.653	0.374	118	0	Cellular Component
GOTERM_CC_FAT	GO:0016585~chromatin remodeling complex	8	0.714924	0.0186854	HDAC5, RBBP4, ARID1A, RBBP7, HDAC9, RERE, NRIP1, CHD3	688	50	12504	2.90791	0.999676	0.160274	23.3178		GO:0044431	Golgi apparatus part	0.01539	-4.301	-3.077	2.96	-2.4698	0.602	0.376	44431	0	Cellular Component
GOTERM_CC_FAT	GO:0030133~transport vesicle	6	0.536193	0.0195482	AP1S3, SEC23A, GOPC, RAB14, STEAP2, SEC24C	688	29	12504	3.76022	0.999777	0.163841	24.2614		GO:0009898	cytoplasmic side of plasma membrane	0.00265	3.268	3.882	2.199	-3.2757	0.799	0.393	9898	0	Cellular Component
GOTERM_CC_FAT	GO:0000323~lytic vacuole	18	1.60858	0.0195511	5430435G22RIK, SGSH, CTSZ, USE1, PPT1, TRIM23, LMBRD1, TMEM55A, ABCA5, ZNRF2, GNS, NPC2, LAPTM5, GLA, RAB14, PRCP, ARL8B, KIF2A	688	179	12504	1.8276	0.999778	0.16074	24.2646		GO:0005769	early endosome	0.006	-6.579	-1.782	2.551	-2.007	0.674	0.423	5769	0	Cellular Component
GOTERM_CC_FAT	GO:0031225~anchored to membrane	20	1.78731	0.0195804	RGS7BP, CNTN6, NTNG1, RAB6, CDC42SE1, CNTFR, CDH13, NCAM2, RGMB, RAB18, CD59A, LSAMP, LY6H, DNAJC5, RAB6B, MARCKS, CNTN3, RAB27B, DNAJA4, DLG2	688	207	12504	1.75598	0.99978	0.157952	24.2964		GO:0005770	late endosome	0.00531	null	null	2.498	-1.4941	0.676	0.739	5769	1	Cellular Component
GOTERM_CC_FAT	GO:0014069~postsynaptic density	8	0.714924	0.0206663	PJA2, ANKS1B, DLGAP1, GRIA2, GOPC, NLGN1, GRIA3, DLG2	688	51	12504	2.85089	0.999863	0.162992	25.4682		GO:0005768	endosome	0.02019	-5.941	-1.347	3.077	-1.6723	0.658	0.487	5768	0	Cellular Component
GOTERM_CC_FAT	GO:0005768~endosome	23	2.05541	0.0212665	SCAMP1, PRKCZ, CLCN3, SNX27, GNPNAT1, STAM2, RABGAP1L, EEA1, VPS41, TMEM55A, ABCA5, ZNRF2, EPS15, RAB11FIP5, RNF128, RAB34, PTP4A2, BACE1, RAB14, STAM, ARL8B, STEAP2, SDF4	688	252	12504	1.65878	0.999895	0.164357	26.1085		GO:0012506	vesicle membrane	0.00796	-2.516	-3.752	2.674	-2.1714	0.603	0.53	12506	0	Cellular Component
GOTERM_CC_FAT	GO:0016604~nuclear body	15	1.34048	0.0242452	XPO1, YLPM1, ZBTB16, SFRS1, SFRS2, HDAC5, DDX46, SPNB4, ZFML, RNF2, NPM1, SLU7, WAC, PIAS1, THOC1	688	142	12504	1.91983	0.999971	0.176033	29.2117		GO:0042470	melanosome	0.00112	-6.053	1.757	1.826	-1.7497	0.657	0.582	42470	0	Cellular Component
GOTERM_CC_FAT	GO:0016607~nuclear speck	11	0.983021	0.0255324	DDX46, ZFML, YLPM1, NPM1, SLU7, WAC, PIAS1, ZBTB16, SFRS1, THOC1, SFRS2	688	90	12504	2.22132	0.999984	0.181538	30.5149		GO:0048770	pigment granule	0.00112	-6.355	1.492	1.826	-1.7497	0.657	0.582	48770	0	Cellular Component
GOTERM_CC_FAT	GO:0005773~vacuole	19	1.69794	0.0320118	5430435G22RIK, SGSH, CTSZ, USE1, PPT1, AMBRA1, TRIM23, LMBRD1, TMEM55A, ABCA5, ZNRF2, GNS, NPC2, LAPTM5, GLA, RAB14, PRCP, ARL8B, KIF2A	688	204	12504	1.69272	0.999999	0.212559	36.7429		GO:0005635	nuclear envelope	0.01234	-3.717	-5.297	2.864	-3.5735	0.629	0.62	5635	0	Cellular Component
GOTERM_CC_FAT	GO:0005770~late endosome	7	0.625559	0.0320564	CLCN3, GNPNAT1, RNF128, RAB14, VPS41, ARL8B, SDF4	688	44	12504	2.89138	0.999999	0.209626	36.7839		GO:0030133	transport vesicle	0.00318	-5.344	-0.448	2.276	-1.7089	0.578	0.639	30133	0	Cellular Component
GOTERM_CC_FAT	GO:0030118~clathrin coat	6	0.536193	0.0366267	AP1S3, AP2B1, AP2A2, AP1G1, ARCN1, EPN2	688	34	12504	3.20725	1	0.226156	40.858		GO:0044433	cytoplasmic vesicle part	0.0083	-4.403	-1.412	2.692	-1.8276	0.57	0.647	44433	0	Cellular Component
GOTERM_CC_FAT	GO:0000139~Golgi membrane	14	1.25112	0.0381894	SEC23A, CLSTN2, ST8SIA1, CBFA2T3, TRIM23, ST6GALNAC2, SLC35A4, ST6GALNAC5, AP1S3, COPG2, ST3GAL6, BET1L, STEAP2, STX5A	688	137	12504	1.85724	1	0.231483	42.1942		GO:0030135	coated vesicle	0.00504	-5.762	1.121	2.476	-1.7302	0.622	0.667	30135	0	Cellular Component
GOTERM_CC_FAT	GO:0030665~clathrin coated vesicle membrane	6	0.536193	0.0454033	AP1S3, SCAMP1, SYT1, GRIA2, SYN3, EPN2	688	36	12504	3.02907	1	0.266033	48.0066		GO:0000139	Golgi membrane	0.00725	-3.071	-2.661	2.633	-1.4181	0.541	0.674	139	0	Cellular Component
GOTERM_CC_FAT	GO:0030131~clathrin adaptor complex	5	0.446828	0.0455687	AP1S3, AP2B1, AP2A2, AP1G1, ARCN1	688	25	12504	3.63488	1	0.263369	48.1332		GO:0016604	nuclear body	0.00928	-2.119	-6.638	2.74	-1.6154	0.682	0.693	16604	0	Cellular Component
GOTERM_CC_FAT	GO:0030119~AP-type membrane coat adaptor complex	5	0.446828	0.0455687	AP1S3, AP2B1, AP2A2, AP1G1, ARCN1	688	25	12504	3.63488	1	0.263369	48.1332		GO:0016607	nuclear speck	0.00343	null	null	2.31	-1.5929	0.702	0.702	16604	1	Cellular Component
GOTERM_MF_FAT	GO:0008565~protein transporter activity	13	1.16175	0.000325738	XPO1, AP1G1, AP3S2, IPO8, AP1S3, AP2A2, AP2B1, TOMM7, KPNA3, RAMP1, TNPO1, KPNA1, SEC61A1	763	66	13288	3.43032	0.224904	0.0251551	0.497355		GO:0003712	transcription cofactor activity	0.01507	2.335	-3.523	2.971	-1.8167	0.849	0	3712	0	Molecular Function
GOTERM_MF_FAT	GO:0022836~gated channel activity	32	2.8597	0.000355993	KCNC2, CLCN3, GABRB3, KCNA2, KCNA3, KCNA6, GRIN3A, KCNJ3, KCNIP1, KCNIP4, KCNS3, KCNQ5, SPNB4, KCNE4, GABRG2, GABRA2, KCND2, GABRA1, CACNG7, TMEM38A, GRIA3, GRIA4, CLIC1, KCTD4, KCNV1, ITPR2, GRIA2, KCNT2, RYR2, SCN8A, CACNA1D, KCTD12	763	281	13288	1.98326	0.243033	0.0249947	0.543431		GO:0030374	ligand-dependent nuclear receptor transcription coactivator activity	0.00137	null	null	1.934	-1.5314	0.857	0.745	3712	1	Molecular Function
GOTERM_MF_FAT	GO:0016879~ligase activity, forming carbon-nitrogen bonds	24	2.14477	0.000692231	HECW1, SYVN1, UBE4A, UBE2G1, HERC5, BIRC6, ASNS, UBE2V2, HERC3, UBE2H, TRIM23, HERC1, GMPS, GART, PRPF19, UBE2D3, UHRF2, RNF2, RNF128, UBE2M, ZRANB1, NEDD4L, UBE2D1, TRIP12	763	193	13288	2.16565	0.418132	0.0441229	1.05417		GO:0003714	transcription corepressor activity	0.00616	null	null	2.583	-1.6697	0.85	0.866	3712	1	Molecular Function
GOTERM_MF_FAT	GO:0003735~structural constituent of ribosome	20	1.78731	0.00102431	MRPL52, RPL14, RPL13, MRPS25, RPL15, RPL35, RPL36, RPS9, RPL23A, RPS6, RPS26, RPS28, RPL18A, RPL41, MRPL15, RPL22, RPS13, RPL10A, RPS21, RPS23	763	151	13288	2.30668	0.55131	0.0597861	1.55619		GO:0003735	structural constituent of ribosome	0.00765	3.448	-5.733	2.677	-2.9896	0.941	0	3735	0	Molecular Function
GOTERM_MF_FAT	GO:0008134~transcription factor binding	31	2.77033	0.0011129	ENY2, COPS2, MTDH, PUS1, COPS5, NFKBIA, DIP2C, WDR77, NPM1, BCL11A, DDAH2, TCF4, AEBP2, NLK, ARNTL, CLIC1, PPARGC1A, PURB, PPARGC1B, NRIP1, HDAC5, NCOA2, RAB18, YAF2, NCOA6, ZRANB1, PIAS1, HDAC9, MYBBP1A, SCAND1, TOB2	763	288	13288	1.87458	0.581372	0.0603033	1.68971		GO:0008134	transcription factor binding	0.01667	-2.652	4.782	3.015	-2.9535	0.864	0	8134	0	Molecular Function
GOTERM_MF_FAT	GO:0016881~acid-amino acid ligase activity	21	1.87668	0.00131689	HECW1, SYVN1, UBE4A, UBE2G1, HERC5, BIRC6, UBE2V2, HERC3, UBE2H, TRIM23, HERC1, PRPF19, UBE2D3, UHRF2, RNF2, RNF128, UBE2M, ZRANB1, NEDD4L, UBE2D1, TRIP12	763	166	13288	2.20316	0.643167	0.0663925	1.99652		GO:0008565	protein transporter activity	0.00287	-0.707	-5.97	2.253	-3.4868	0.704	0	8565	0	Molecular Function
GOTERM_MF_FAT	GO:0004842~ubiquitin-protein ligase activity	15	1.34048	0.00240428	SYVN1, UBE4A, UBE2G1, HERC5, BIRC6, UBE2H, TRIM23, PRPF19, UBE2D3, UHRF2, RNF2, RNF128, UBE2M, ZRANB1, UBE2D1	763	104	13288	2.51185	0.847777	0.0992958	3.61694		GO:0016564	transcription repressor activity	0.00414	5.859	-3.468	2.412	-2.0105	0.941	0	16564	0	Molecular Function
GOTERM_MF_FAT	GO:0019905~syntaxin binding	7	0.625559	0.00241232	CTTNBP2, STXBP5, CAPZA2, GOPC, STXBP1, NAPB, NSF	763	25	13288	4.87633	0.848734	0.0946249	3.62883		GO:0016879	ligase activity, forming carbon-nitrogen bonds	0.00484	5.968	0.776	2.479	-3.1599	0.8	0	16879	0	Molecular Function
GOTERM_MF_FAT	GO:0030165~PDZ domain binding	7	0.625559	0.00241232	ATP2B2, CLCN3, GRIA2, DMD, EXOC4, GRIA3, PTEN	763	25	13288	4.87633	0.848734	0.0946249	3.62883		GO:0016881	acid-amino acid ligase activity	0.00334	null	null	2.318	-2.8805	0.793	0.751	16879	1	Molecular Function
GOTERM_MF_FAT	GO:0005267~potassium channel activity	17	1.51921	0.00287174	KCNC2, KCND2, KCNA2, TMEM38A, KCNA3, KCNA6, KCTD4, KCNJ3, KCNIP1, KCNIP4, KCNV1, KCNS3, KCNQ5, KCNT2, SPNB4, KCTD12, KCNE4	763	129	13288	2.29506	0.894488	0.106355	4.30582		GO:0019787	small conjugating protein ligase activity	0.00102	null	null	1.806	-2.2814	0.802	0.843	16879	1	Molecular Function
GOTERM_MF_FAT	GO:0030955~potassium ion binding	16	1.42985	0.00302092	BCKDHA, KCNC2, ATP1B1, KCND2, KCNA2, TMEM38A, KCNA3, KCNA6, KCNJ3, KCNIP1, KCNIP4, KCNV1, KCNS3, KCNQ5, IMPDH2, KCNE4	763	118	13288	2.36142	0.906138	0.106549	4.52469		GO:0030955	potassium ion binding	0.00024	-4.844	-5.083	1.204	-2.5199	0.923	0.034	30955	0	Molecular Function
GOTERM_MF_FAT	GO:0000149~SNARE binding	7	0.625559	0.0044317	CTTNBP2, STXBP5, CAPZA2, GOPC, STXBP1, NAPB, NSF	763	28	13288	4.35387	0.968985	0.140163	6.57152		GO:0051059	NF-kappaB binding	0.00082	-5.18	-2.152	1.716	-1.4003	0.879	0.128	51059	0	Molecular Function
GOTERM_MF_FAT	GO:0004725~protein tyrosine phosphatase activity	14	1.25112	0.00500081	PTPRJ, PTPRK, PTPRD, PTPN2, PTPRG, PTPN4, ACP1, PTEN, DUSP18, DUSP19, PTPLB, PTP4A2, MTMR6, DUSP7	763	101	13288	2.41402	0.980168	0.14514	7.38556		GO:0019905	syntaxin binding	0.00163	-0.938	0.85	2.009	-2.6176	0.876	0.136	19905	0	Molecular Function
GOTERM_MF_FAT	GO:0019787~small conjugating protein ligase activity	16	1.42985	0.00523174	SYVN1, UBE4A, UBE2G1, HERC5, BIRC6, UBE2V2, UBE2H, TRIM23, PRPF19, UBE2D3, UHRF2, RNF2, RNF128, UBE2M, ZRANB1, UBE2D1	763	125	13288	2.22918	0.98346	0.145952	7.71397		GO:0031072	heat shock protein binding	0.00205	-3.887	0.584	2.107	-1.7276	0.875	0.139	31072	0	Molecular Function
GOTERM_MF_FAT	GO:0022832~voltage-gated channel activity	20	1.78731	0.00703242	KCNC2, CLCN3, KCND2, KCNA2, CACNG7, KCNA3, KCNA6, CLIC1, KCTD4, KCNJ3, KCNIP1, KCNIP4, KCNV1, KCNS3, KCNQ5, SPNB4, SCN8A, CACNA1D, KCTD12, KCNE4	763	179	13288	1.94586	0.995989	0.173291	10.2377		GO:0000149	SNARE binding	0.00226	-0.857	7.384	2.149	-2.3534	0.874	0.141	149	0	Molecular Function
GOTERM_MF_FAT	GO:0005244~voltage-gated ion channel activity	20	1.78731	0.00703242	KCNC2, CLCN3, KCND2, KCNA2, CACNG7, KCNA3, KCNA6, CLIC1, KCTD4, KCNJ3, KCNIP1, KCNIP4, KCNV1, KCNS3, KCNQ5, SPNB4, SCN8A, CACNA1D, KCTD12, KCNE4	763	179	13288	1.94586	0.995989	0.173291	10.2377		GO:0042826	histone deacetylase binding	0.00252	-6.795	0.525	2.196	-1.5528	0.874	0.142	42826	0	Molecular Function
GOTERM_MF_FAT	GO:0016564~transcription repressor activity	22	1.96604	0.00976209	COPS2, AEBP2, ZFP386, ZBTB16, REST, RBBP7, PURB, NRIP1, NR2C1, HDAC5, NCOA2, YAF2, RNF2, PCGF6, BCL11A, HOPX, ZRANB1, PIAS1, TCF4, HDAC9, MYBBP1A, DNAJB6	763	211	13288	1.81583	0.999534	0.219224	13.9408		GO:0030165	PDZ domain binding	0.0036	-5.492	5.143	2.35	-2.6176	0.872	0.147	30165	0	Molecular Function
GOTERM_MF_FAT	GO:0005249~voltage-gated potassium channel activity	13	1.16175	0.0109324	KCNC2, KCND2, KCNA2, KCNA3, KCNA6, KCNJ3, KCTD4, KCNV1, KCNS3, KCNQ5, SPNB4, KCNE4, KCTD12	763	99	13288	2.28688	0.999815	0.235575	15.4842		GO:0051082	unfolded protein binding	0.00386	-3.378	6.831	2.38	-1.7429	0.872	0.149	51082	0	Molecular Function
GOTERM_MF_FAT	GO:0019904~protein domain specific binding	20	1.78731	0.014309	CLCN3, YWHAZ, NLK, YWHAB, ESRRG, GRIA3, SFRS1, PTEN, YWHAE, PPARGC1B, QK, EPS15, ATP2B2, SON, DAB1, GRIA2, PAK3, DMD, PCGF6, EXOC4	763	192	13288	1.81411	0.999987	0.275311	19.7937		GO:0005516	calmodulin binding	0.00473	-6.192	2.908	2.468	-1.5204	0.871	0.152	5516	0	Molecular Function
GOTERM_MF_FAT	GO:0022843~voltage-gated cation channel activity	15	1.34048	0.0149424	KCNC2, KCND2, KCNA2, KCNA3, KCNA6, KCTD4, KCNJ3, KCNV1, KCNS3, KCNQ5, SPNB4, SCN8A, CACNA1D, KCNE4, KCTD12	763	128	13288	2.04087	0.999992	0.278939	20.5789		GO:0019904	protein domain specific binding	0.02097	-3.587	3.417	3.114	-1.8444	0.862	0.18	19904	0	Molecular Function
GOTERM_MF_FAT	GO:0003712~transcription cofactor activity	19	1.69794	0.0152498	ENY2, COPS2, AEBP2, PUS1, COPS5, PPARGC1A, PPARGC1B, NRIP1, HDAC5, NCOA2, YAF2, WDR77, NCOA6, BCL11A, ZRANB1, PIAS1, TCF4, HDAC9, SCAND1	763	180	13288	1.8383	0.999994	0.277321	20.9574		GO:0004842	ubiquitin-protein transferase activity	0.01099	4.97	4.264	2.834	-2.619	0.834	0.189	4842	0	Molecular Function
GOTERM_MF_FAT	GO:0046873~metal ion transmembrane transporter activity	27	2.41287	0.0159181	KCNC2, SLC39A10, KCNA2, KCNA3, KCNA6, GRIN3A, KCNJ3, KCNIP1, KCNIP4, KCNS3, KCNQ5, ATP2B2, SPNB4, SLC31A2, SLC31A1, KCNE4, KCND2, CACNG7, TMEM38A, KCTD4, KCNV1, ITPR2, KCNT2, RYR2, SCN8A, CACNA1D, KCTD12	763	290	13288	1.62144	0.999996	0.281229	21.7743		GO:0004725	protein tyrosine phosphatase activity	0.00549	5.426	2.133	2.533	-2.301	0.813	0.191	4725	0	Molecular Function
GOTERM_MF_FAT	GO:0042623~ATPase activity, coupled	22	1.96604	0.0174158	MYL6, XRCC3, ATP1B1, RBBP4, DICER1, ATP11B, SKIV2L2, ATP6V1B2, IPO8, CDK7, ABCB7, DDX6, ATP6V1C1, ATP2B2, ABCC9, DDX18, CRBN, DDX46, DDX50, MYH14, KATNAL1, NSF	763	223	13288	1.71812	0.999999	0.296921	23.5767		GO:0004721	phosphoprotein phosphatase activity	0.00818	null	null	2.706	-1.552	0.81	0.848	4725	1	Molecular Function
GOTERM_MF_FAT	GO:0051082~unfolded protein binding	10	0.893655	0.0180745	CCT4, PFDN5, NPM1, DNAJC5, CCT3, DNAJC4, DNAJB1, DNAJB4, DNAJA4, SEC63	763	70	13288	2.48792	0.999999	0.299939	24.3569		GO:0046912	transferase activity, transferring acyl groups, acyl groups converted into alkyl on transfer	0.00037	4.224	5.834	1.38	-1.3745	0.856	0.325	46912	0	Molecular Function
GOTERM_MF_FAT	GO:0031072~heat shock protein binding	9	0.80429	0.018724	SACS, DNAJC5, DNAJC4, DNAJB1, DNAJC3, DNAJB4, DNAJA4, DNAJB6, SEC63	763	59	13288	2.6566	1	0.30268	25.1191		GO:0042623	ATPase activity, coupled	0.01425	5.998	2.604	2.946	-1.7591	0.832	0.398	42623	0	Molecular Function
GOTERM_MF_FAT	GO:0003714~transcription corepressor activity	10	0.893655	0.0213924	HDAC5, COPS2, AEBP2, YAF2, BCL11A, ZRANB1, PIAS1, HDAC9, TCF4, NRIP1	763	72	13288	2.41881	1	0.319091	28.1755		GO:0004714	transmembrane receptor protein tyrosine kinase activity	0.00455	4.814	4.848	2.452	-1.3983	0.84	0.407	4714	0	Molecular Function
GOTERM_MF_FAT	GO:0005261~cation channel activity	23	2.05541	0.0279017	KCNC2, KCND2, KCNA2, CACNG7, TMEM38A, KCNA3, KCNA6, GRIN3A, KCTD4, KCNIP1, KCNJ3, KCNIP4, KCNV1, ITPR2, KCNS3, KCNQ5, KCNT2, SPNB4, RYR2, SCN8A, CACNA1D, KCTD12, KCNE4	763	248	13288	1.61514	1	0.388452	35.1492		GO:0022836	gated channel activity	0.01783	-1.143	-5.879	3.044	-3.4486	0.604	0.538	22836	0	Molecular Function
GOTERM_MF_FAT	GO:0042826~histone deacetylase binding	4	0.357462	0.0280036	MEF2C, HIF1A, NRIP1, NR2C1	763	12	13288	5.80516	1	0.38298	35.2532		GO:0022843	voltage-gated cation channel activity	0.00847	null	null	2.721	-1.8256	0.596	0.97	22836	1	Molecular Function
GOTERM_MF_FAT	GO:0004721~phosphoprotein phosphatase activity	16	1.42985	0.0280528	PTPRJ, PTPRK, PTPRD, PTPN2, PTPRG, PTPN4, ACP1, PTEN, CTDSPL2, DUSP18, DUSP19, PTPLB, PTP4A2, PPP1R12A, MTMR6, DUSP7	763	152	13288	1.83321	1	0.377133	35.3033		GO:0046873	metal ion transmembrane transporter activity	0.02017	null	null	3.097	-1.7981	0.627	0.733	22836	1	Molecular Function
GOTERM_MF_FAT	GO:0030374~ligand-dependent nuclear receptor transcription coactivator activity	5	0.446828	0.0294175	ENY2, NCOA2, PUS1, WDR77, PPARGC1B	763	21	13288	4.14654	1	0.385196	36.6797		GO:0022832	voltage-gated channel activity	0.01023	null	null	2.803	-2.1529	0.613	0.866	22836	1	Molecular Function
GOTERM_MF_FAT	GO:0005516~calmodulin binding	13	1.16175	0.0301749	MYO5A, SYT1, CALD1, STRN3, MYO1D, PHKA1, ESRRG, CAMKK2, ATP2B2, MARCKS, MYH14, CAMK2A, ASPM	763	114	13288	1.98597	1	0.386749	37.4317		GO:0005261	cation channel activity	0.01575	null	null	2.99	-1.5544	0.599	0.912	22836	1	Molecular Function
GOTERM_MF_FAT	GO:0051059~NF-kappaB binding	5	0.446828	0.0397812	MTDH, NPM1, NFKBIA, CLIC1, DDAH2	763	23	13288	3.78597	1	0.470007	46.2731		GO:0005267	potassium channel activity	0.00574	null	null	2.553	-2.5419	0.609	0.812	22836	1	Molecular Function
GOTERM_MF_FAT	GO:0004714~transmembrane receptor protein tyrosine kinase activity	8	0.714924	0.0399688	EPHA5, DDR1, EPHA4, IGF1R, EPHA6, ERBB4, ERBB2, PTK7	763	56	13288	2.48792	1	0.464974	46.4336		GO:0005244	voltage-gated ion channel activity	0.01023	null	null	2.803	-2.1529	0.597	0.866	22836	1	Molecular Function
GOTERM_MF_FAT	GO:0046912~transferase activity, transferring acyl groups, acyl groups converted into alkyl on transfer	3	0.268097	0.0422191	HMGCS2, CS, ACLY	763	6	13288	8.70773	1	0.477276	48.3233		GO:0005249	voltage-gated potassium channel activity	0.00455	null	null	2.452	-1.9613	0.602	0.944	22836	1	Molecular Function

## Sheet: Cyan
DAVID Functional Annotation Chart													REVIGO Ordering
Category	Term	Count	%	PValue	Genes	List Total	Pop Hits	Pop Total	Fold Enrichment	Bonferroni	Benjamini	FDR	term_ID	description	frequency	plot_X	plot_Y	plot_size	log10 p-value	uniqueness	dispensability	representative	eliminated	GO Category
GOTERM_BP_FAT	GO:0007264~small GTPase mediated signal transduction	5	8.77193	0.011094	RAB2B, SOS1, RAB14, B230208H17RIK, ARF5	47	258	13588	5.60284	0.976964	0.848225	14.0828	GO:0007264	small GTPase mediated signal transduction	0.0325	0.967	0.868	3.312	-1.9549	1	0	7264	0	Biological Process
GOTERM_CC_FAT	GO:0009898~internal side of plasma membrane	5	8.77193	0.0129804	RAB2B, STAM2, RAB14, AP3S1, AKAP2	41	287	12504	5.31316	0.802122	0.333041	14.0042	GO:0009898	cytoplasmic side of plasma membrane	0.00265	-0.565	-0.22	2.199	-1.8867	0.354	0	9898	0	Cellular Component
GOTERM_CC_FAT	GO:0042175~nuclear envelope-endoplasmic reticulum network	4	7.01754	0.0143692	ARL6IP1, RAB2B, RAB14, YIPF5	41	160	12504	7.62439	0.833823	0.301584	15.3911	GO:0042175	nuclear outer membrane-endoplasmic reticulum membrane network	0.01194	0.625	-0.556	2.849	-1.8426	0.115	0.181	42175	0	Cellular Component
GOTERM_CC_FAT	GO:0005791~rough endoplasmic reticulum	2	3.50877	0.0346449	ARL6IP1, RAB14	41	11	12504	55.4501	0.987376	0.384792	33.4458	GO:0005791	rough endoplasmic reticulum	0.0014	0.741	0.35	1.924	-1.4604	0.177	0.358	5791	0	Cellular Component
GOTERM_CC_FAT	GO:0044431~Golgi apparatus part	4	7.01754	0.035652	RAB2B, RAB14, LRBA, AP3S1	41	227	12504	5.37402	0.988909	0.362472	34.2432	GO:0044431	Golgi apparatus part	0.01539	0.813	-0.304	2.96	-1.4479	0.153	0.457	44431	0	Cellular Component
GOTERM_MF_FAT	GO:0051018~protein kinase A binding	2	3.50877	0.0256034	LRBA, AKAP2	44	8	13288	75.5	0.962894	0.66646	25.9768	GO:0051018	protein kinase A binding	0.00127	0.999	0.213	1.903	-1.5917	1	0	51018	0	Molecular Function

## Sheet: Darkred
DAVID Functional Annotation Chart													REVIGO Ordering
Category	Term	Count	%	PValue	Genes	List Total	Pop Hits	Pop Total	Fold Enrichment	Bonferroni	Benjamini	FDR	term_ID	description	frequency	plot_X	plot_Y	plot_size	log10 p-value	uniqueness	dispensability	representative	eliminated	GO Category
GOTERM_BP_FAT	GO:0043066~negative regulation of apoptosis	3	11.5385	0.0314354	BTG2, CX3CL1, ITSN1	17	239	13588	10.033	0.999993	0.980538	35.625	GO:0043066	negative regulation of apoptotic process	0.02473	0.11	0.975	3.193	-1.5026	0.005	0	43066	0	Biological Process
GOTERM_BP_FAT	GO:0043069~negative regulation of programmed cell death	3	11.5385	0.0326557	BTG2, CX3CL1, ITSN1	17	244	13588	9.82739	0.999995	0.953629	36.7346	GO:0060548	negative regulation of cell death	0.02692	null	null	3.23	-1.4828	0.018	0.756	43066	1	Biological Process
GOTERM_BP_FAT	GO:0060548~negative regulation of cell death	3	11.5385	0.0329021	BTG2, CX3CL1, ITSN1	17	245	13588	9.78727	0.999996	0.915897	36.9564	GO:0043069	negative regulation of programmed cell death	0.0253	null	null	3.203	-1.486	0.005	0.954	43066	1	Biological Process
GOTERM_BP_FAT	GO:0045785~positive regulation of cell adhesion	2	7.69231	0.0494754	CALCA, CYR61	17	43	13588	37.1765	1	0.904324	50.327	GO:0045785	positive regulation of cell adhesion	0.00681	0.993	0.11	2.633	-1.3056	0.312	0.11	45785	0	Biological Process
GOTERM_CC_FAT	GO:0005667~transcription factor complex	3	11.5385	0.0115117	FOS, TAF7, NPAS4	10	234	12504	16.0308	0.399176	0.399176	10.2664	GO:0005667	transcription factor complex	0.02025	0.98	0.381	3.079	-1.9389	1	0	5667	0	Cellular Component

## Sheet: Green
DAVID Functional Annotation Chart														REVIGO Ordering
Category	Term	Count	%	PValue	Genes	List Total	Pop Hits	Pop Total	Fold Enrichment	Bonferroni	Benjamini	FDR		term_ID	description	frequency	plot_X	plot_Y	plot_size	log10 p-value	uniqueness	dispensability	representative	eliminated	GO Category
GOTERM_BP_FAT	GO:0010769~regulation of cell morphogenesis involved in differentiation	9	2.3622	8.7058e-06	RTN4, EFNA1, PLXNB2, MAPT, TGFB3, SEMA4D, CIT, NEFL, TTC3	287	50	13588	8.52209	0.0136525	0.0136525	0.0145538		GO:0003001	generation of a signal involved in cell-cell signaling	0.00414	3.89	2.82	2.412	-2.7137	0.975	0	3001	0	Biological Process
GOTERM_BP_FAT	GO:0031344~regulation of cell projection organization	9	2.3622	2.35877e-05	RTN4, EFNA1, PLXNB2, MAPT, NTRK2, TGFB3, SEMA4D, CIT, NEFL	287	57	13588	7.47552	0.0365604	0.0184504	0.0394279		GO:0007272	ensheathment of neurons	0.0057	-3.43	-5.53	2.556	-3.8239	0.577	0	7272	0	Biological Process
GOTERM_BP_FAT	GO:0022604~regulation of cell morphogenesis	11	2.88714	3.65112e-05	RTN4, CDC42EP1, EFNA1, PLXNB2, MAPT, GNA12, TGFB3, SEMA4D, CIT, NEFL, TTC3	287	97	13588	5.36901	0.0560219	0.0190339	0.0610238		GO:0001508	action potential	0.01116	-1.893	-3.312	2.848	-3.04	0.77	0.797	7272	1	Biological Process
GOTERM_BP_FAT	GO:0010975~regulation of neuron projection development	8	2.09974	5.19966e-05	RTN4, EFNA1, PLXNB2, MAPT, NTRK2, SEMA4D, CIT, NEFL	287	47	13588	8.05871	0.0788246	0.020317	0.0868951		GO:0008366	axon ensheathment	0.0057	null	null	2.556	-3.8239	0.576	0.932	7272	1	Biological Process
GOTERM_BP_FAT	GO:0019226~transmission of nerve impulse	16	4.19948	8.9398e-05	MYO6, SYT4, GRIN2A, CLDN11, GJC3, FKBP1B, SCRIB, MBP, CD9, SLC17A6, SYN2, LGI4, OLIG2, PRIMA1, GAL3ST1, CACNA1B	287	226	13588	3.35185	0.131655	0.0278383	0.149355		GO:0042552	myelination	0.00562	null	null	2.55	-2.9995	0.577	0.993	7272	1	Biological Process
GOTERM_BP_FAT	GO:0007272~ensheathment of neurons	7	1.83727	0.000150042	CD9, LGI4, CLDN11, OLIG2, GJC3, GAL3ST1, MBP	287	39	13588	8.49781	0.210957	0.0291825	0.250552		GO:0019228	neuronal action potential	0.00781	null	null	2.693	-3.4724	0.648	0.947	7272	1	Biological Process
GOTERM_BP_FAT	GO:0008366~axon ensheathment	7	1.83727	0.000150042	CD9, LGI4, CLDN11, OLIG2, GJC3, GAL3ST1, MBP	287	39	13588	8.49781	0.210957	0.0291825	0.250552		GO:0019226	transmission of nerve impulse	0.00959	2.677	-6.325	2.782	-4.0487	0.722	0.917	7272	1	Biological Process
GOTERM_BP_FAT	GO:0006917~induction of apoptosis	13	3.41207	0.000216642	PRKCA, IL18, TGFB3, BNIP3, MAL, PRKCD, PRDX1, BRCA1, XPA, TRIM35, TRP53BP2, BNIP3L, HIPK2	287	167	13588	3.68553	0.289734	0.0372994	0.361578		GO:0007626	locomotory behavior	0.01325	1.515	-2.542	2.922	-1.9026	0.957	0	7626	0	Biological Process
GOTERM_BP_FAT	GO:0012502~induction of programmed cell death	13	3.41207	0.000216642	PRKCA, IL18, TGFB3, BNIP3, MAL, PRKCD, PRDX1, BRCA1, XPA, TRIM35, TRP53BP2, BNIP3L, HIPK2	287	167	13588	3.68553	0.289734	0.0372994	0.361578		GO:0010324	membrane invagination	0.00122	-2.427	7.116	1.892	-1.7414	0.889	0	10324	0	Biological Process
GOTERM_BP_FAT	GO:0043065~positive regulation of apoptosis	16	4.19948	0.00024841	PRKCA, IL18, TGFB3, GRIN2A, BNIP3, MAL, PRDX1, PRKCD, BRCA1, SCRIB, XPA, TRIM35, TRP53BP2, BNIP3L, HIPK2, ID3	287	248	13588	3.05451	0.32449	0.0384693	0.414494		GO:0016311	dephosphorylation	0.01744	-0.101	0.318	3.041	-2.5268	0.906	0.026	16311	0	Biological Process
GOTERM_BP_FAT	GO:0043068~positive regulation of programmed cell death	16	4.19948	0.000270539	PRKCA, IL18, TGFB3, GRIN2A, BNIP3, MAL, PRDX1, PRKCD, BRCA1, SCRIB, XPA, TRIM35, TRP53BP2, BNIP3L, HIPK2, ID3	287	250	13588	3.03008	0.347692	0.0380953	0.45134		GO:0006836	neurotransmitter transport	0.00667	7.326	-0.361	2.624	-2.8368	0.803	0.034	6836	0	Biological Process
GOTERM_BP_FAT	GO:0010942~positive regulation of cell death	16	4.19948	0.000294538	PRKCA, IL18, TGFB3, GRIN2A, BNIP3, MAL, PRDX1, PRKCD, BRCA1, SCRIB, XPA, TRIM35, TRP53BP2, BNIP3L, HIPK2, ID3	287	252	13588	3.00603	0.371956	0.0380204	0.491286		GO:0016337	single organismal cell-cell adhesion	0.01247	2.151	0.933	2.896	-1.5535	0.921	0.037	16337	0	Biological Process
GOTERM_BP_FAT	GO:0045664~regulation of neuron differentiation	10	2.62467	0.000295967	RTN4, BDNF, EFNA1, PLXNB2, MAPT, NTRK2, SEMA4D, CIT, NEFL, TTC3	287	102	13588	4.64166	0.373371	0.0353152	0.493663		GO:0012502	induction of programmed cell death	0.00017	-4.153	2.594	1.079	-3.6635	0.807	0.052	12502	0	Biological Process
GOTERM_BP_FAT	GO:0019228~regulation of action potential in neuron	7	1.83727	0.000337008	CD9, LGI4, CLDN11, OLIG2, GJC3, GAL3ST1, MBP	287	45	13588	7.36477	0.412704	0.0348596	0.561938		GO:0009895	negative regulation of catabolic process	0.00487	1.226	6.207	2.489	-2.225	0.838	0.069	9895	0	Biological Process
GOTERM_BP_FAT	GO:0060284~regulation of cell development	12	3.14961	0.000544529	RTN4, BDNF, EFNA1, PLXNB2, MAPT, NTRK2, TGFB3, SEMA4D, CIT, PROX1, NEFL, TTC3	287	159	13588	3.5732	0.576857	0.0523337	0.906486		GO:0040008	regulation of growth	0.02439	1.048	1.873	3.187	-1.3533	0.863	0.09	40008	0	Biological Process
GOTERM_BP_FAT	GO:0001508~regulation of action potential	7	1.83727	0.000912364	CD9, LGI4, CLDN11, OLIG2, GJC3, GAL3ST1, MBP	287	54	13588	6.13731	0.763375	0.0812867	1.51445		GO:0019395	fatty acid oxidation	0.00244	2.668	-1.014	2.19	-1.8708	0.848	0.095	19395	0	Biological Process
GOTERM_BP_FAT	GO:0042391~regulation of membrane potential	10	2.62467	0.000916678	CD9, GRIN2A, BNIP3, LGI4, CLDN11, OLIG2, GJC3, PEX5L, GAL3ST1, MBP	287	119	13588	3.97857	0.764983	0.0772989	1.52156		GO:0006635	fatty acid beta-oxidation	0.00163	null	null	2.017	-1.3602	0.839	0.959	19395	1	Biological Process
GOTERM_BP_FAT	GO:0042552~myelination	6	1.5748	0.00100125	CD9, LGI4, OLIG2, GJC3, GAL3ST1, MBP	287	37	13588	7.67756	0.794389	0.07988	1.66084		GO:0034440	lipid oxidation	0.00254	null	null	2.207	-1.8708	0.851	0.837	19395	1	Biological Process
GOTERM_BP_FAT	GO:0051960~regulation of nervous system development	11	2.88714	0.00115662	RTN4, BDNF, EFNA1, PLXNB2, MAPT, NTRK2, SEMA4D, CIT, NEFL, TTC3, TRF	287	148	13588	3.51888	0.839164	0.0873186	1.91623		GO:0006935	chemotaxis	0.01982	-0.405	-1.573	3.097	-1.5595	0.943	0.157	6935	0	Biological Process
GOTERM_BP_FAT	GO:0031346~positive regulation of cell projection organization	5	1.31234	0.00124082	PLXNB2, MAPT, TGFB3, SEMA4D, NEFL	287	23	13588	10.2924	0.859208	0.0891305	2.05436		GO:0007267	cell-cell signaling	0.03768	-1.162	-6.06	3.376	-2.4688	0.833	0.233	7267	0	Biological Process
GOTERM_BP_FAT	GO:0050770~regulation of axonogenesis	6	1.5748	0.00127799	RTN4, EFNA1, PLXNB2, MAPT, SEMA4D, NEFL	287	39	13588	7.28384	0.867243	0.0876973	2.11528		GO:0010769	regulation of cell morphogenesis involved in differentiation	0.01009	-5.715	2.713	2.804	-5.06	0.574	0.239	10769	0	Biological Process
GOTERM_BP_FAT	GO:0006836~neurotransmitter transport	8	2.09974	0.00145598	SLC17A6, SYT4, SLC6A6, SYN2, SLC6A17, SCRIB, RIMS3, CACNA1B	287	80	13588	4.73449	0.899808	0.0951887	2.40652		GO:0010975	regulation of neuron projection development	0.01171	null	null	2.869	-4.284	0.524	0.755	10769	1	Biological Process
GOTERM_BP_FAT	GO:0032386~regulation of intracellular transport	6	1.5748	0.00179378	TGFB3, ABCA2, FKBP1B, PRDX1, FLNA, PTPN11	287	42	13588	6.76356	0.941277	0.111412	2.95702		GO:0010720	positive regulation of cell development	0.00843	null	null	2.726	-1.773	0.628	0.728	10769	1	Biological Process
GOTERM_BP_FAT	GO:0050767~regulation of neurogenesis	10	2.62467	0.00189831	RTN4, BDNF, EFNA1, PLXNB2, MAPT, NTRK2, SEMA4D, CIT, NEFL, TTC3	287	132	13588	3.58674	0.950227	0.113089	3.12678		GO:0050772	positive regulation of axonogenesis	0.00275	null	null	2.241	-2.4584	0.543	0.796	10769	1	Biological Process
GOTERM_BP_FAT	GO:0003001~generation of a signal involved in cell-cell signaling	8	2.09974	0.00193344	BDNF, MYO6, SYT4, NTRK2, SYN2, FKBP1B, SCRIB, CACNA1B	287	84	13588	4.50904	0.952918	0.10701	3.18377		GO:0050770	regulation of axonogenesis	0.00587	null	null	2.569	-2.8935	0.536	0.86	10769	1	Biological Process
GOTERM_BP_FAT	GO:0006470~protein amino acid dephosphorylation	9	2.3622	0.00280295	PTPRJ, PTPRD, PPM1K, DUSP14, DUSP15, DUSP16, PTPRS, ACP1, PTPN11	287	114	13588	3.73776	0.98811	0.137341	4.58429		GO:0050767	regulation of neurogenesis	0.02349	null	null	3.171	-2.7216	0.572	0.906	10769	1	Biological Process
GOTERM_BP_FAT	GO:0016311~dephosphorylation	10	2.62467	0.00297281	PTPRJ, MTMR11, PTPRD, PPM1K, DUSP14, DUSP15, DUSP16, PTPRS, ACP1, PTPN11	287	141	13588	3.3578	0.990914	0.140708	4.85564		GO:0045664	regulation of neuron differentiation	0.01852	null	null	3.067	-3.5287	0.577	0.868	10769	1	Biological Process
GOTERM_BP_FAT	GO:0007267~cell-cell signaling	15	3.93701	0.00339773	WNT5A, MYO6, WNT5B, SYT4, GRIN2A, FZD2, GJC3, FKBP1B, SCRIB, BDNF, SLC17A6, NTRK2, SYN2, PRIMA1, CACNA1B	287	290	13588	2.44888	0.995365	0.150284	5.5313		GO:0031346	positive regulation of cell projection organization	0.00832	null	null	2.72	-2.9063	0.663	0.892	10769	1	Biological Process
GOTERM_BP_FAT	GO:0050772~positive regulation of axonogenesis	4	1.04987	0.00347988	PLXNB2, MAPT, SEMA4D, NEFL	287	15	13588	12.6253	0.995931	0.149466	5.6614		GO:0000904	cell morphogenesis involved in differentiation	0.03258	null	null	3.313	-1.4497	0.637	0.718	10769	1	Biological Process
GOTERM_BP_FAT	GO:0006873~cellular ion homeostasis	14	3.67454	0.00361174	PRKCA, GRIN2A, BNIP3, CLDN11, GJC3, FKBP1B, PEX5L, TRF, MBP, CD9, PKD2, LGI4, OLIG2, GAL3ST1	287	261	13588	2.53958	0.996698	0.150609	5.86989		GO:0022604	regulation of cell morphogenesis	0.01519	null	null	2.981	-4.4377	0.594	0.767	10769	1	Biological Process
GOTERM_BP_FAT	GO:0050801~ion homeostasis	15	3.93701	0.00373688	PRKCA, SLC9A2, GRIN2A, BNIP3, CLDN11, GJC3, FKBP1B, PEX5L, TRF, MBP, CD9, PKD2, LGI4, OLIG2, GAL3ST1	287	293	13588	2.4238	0.997292	0.151437	6.06734		GO:0010647	positive regulation of cell communication	0.0456	-3.921	-0.555	3.458	-1.3308	0.715	0.304	10647	0	Biological Process
GOTERM_BP_FAT	GO:0055082~cellular chemical homeostasis	14	3.67454	0.00450821	PRKCA, GRIN2A, BNIP3, CLDN11, GJC3, FKBP1B, PEX5L, TRF, MBP, CD9, PKD2, LGI4, OLIG2, GAL3ST1	287	268	13588	2.47324	0.999203	0.175374	7.27582		GO:0032386	regulation of intracellular transport	0.01286	6.877	-0.208	2.909	-2.7462	0.678	0.312	32386	0	Biological Process
GOTERM_BP_FAT	GO:0009895~negative regulation of catabolic process	4	1.04987	0.00595663	NPC1, RELA, GRIN2A, FLNA	287	18	13588	10.5211	0.99992	0.214856	9.50574		GO:0033157	regulation of intracellular protein transport	0.00749	null	null	2.675	-1.6085	0.689	0.723	32386	1	Biological Process
GOTERM_BP_FAT	GO:0014047~glutamate secretion	3	0.787402	0.00626191	BDNF, MYO6, NTRK2	287	6	13588	23.6725	0.999951	0.21488	9.96925		GO:0046822	regulation of nucleocytoplasmic transport	0.0064	null	null	2.606	-1.4342	0.693	0.864	32386	1	Biological Process
GOTERM_BP_FAT	GO:0001505~regulation of neurotransmitter levels	6	1.5748	0.00971325	SLC17A6, SYT4, SYN2, PRIMA1, SCRIB, CACNA1B	287	62	13588	4.58177	1	0.295507	15.0566		GO:0061024	membrane organization	0.02397	-2.088	7.141	3.179	-1.5326	0.861	0.314	61024	0	Biological Process
GOTERM_BP_FAT	GO:0044057~regulation of system process	11	2.88714	0.0102097	PRKCA, BDNF, MYO6, GNAI2, NTRK2, GRIN2A, FKBP1B, CAMK2A, TRF, CACNA1B, PTPN11	287	201	13588	2.59102	1	0.302385	15.7657		GO:0000226	microtubule cytoskeleton organization	0.01665	-2.403	6.969	3.021	-1.5258	0.79	0.334	226	0	Biological Process
GOTERM_BP_FAT	GO:0007626~locomotory behavior	12	3.14961	0.012514	PRKCA, MYO6, EFNB3, CXCL5, CKLF, HIPK2, GRIN2A, CCL9, CX3CL1, SCRIB, SLIT2, CACNA1B	287	239	13588	2.37715	1	0.344967	18.985		GO:0006470	protein dephosphorylation	0.00846	-0.872	1.766	2.728	-2.5524	0.9	0.339	6470	0	Biological Process
GOTERM_BP_FAT	GO:0019395~fatty acid oxidation	4	1.04987	0.0134659	ADIPOR2, BDH2, DCI, HADHB	287	24	13588	7.89082	1	0.353951	20.2808		GO:0006897	endocytosis	0.01879	6.963	-0.641	3.074	-1.7414	0.84	0.35	6897	0	Biological Process
GOTERM_BP_FAT	GO:0034440~lipid oxidation	4	1.04987	0.0134659	ADIPOR2, BDH2, DCI, HADHB	287	24	13588	7.89082	1	0.353951	20.2808		GO:0060603	mammary gland duct morphogenesis	0.00351	-4.995	-4.417	2.346	-1.7754	0.782	0.379	60603	0	Biological Process
GOTERM_BP_FAT	GO:0042177~negative regulation of protein catabolic process	3	0.787402	0.0144142	RELA, GRIN2A, FLNA	287	9	13588	15.7816	1	0.362068	21.5523		GO:0060443	mammary gland morphogenesis	0.00456	null	null	2.459	-1.5	0.778	0.853	60603	1	Biological Process
GOTERM_BP_FAT	GO:0060603~mammary gland duct morphogenesis	4	1.04987	0.0167737	WNT5A, DDR1, CSF1, SCRIB	287	26	13588	7.28384	1	0.384698	24.6337		GO:0000165	MAPK cascade	0.02504	-1.736	-2.257	3.198	-1.477	0.726	0.387	165	0	Biological Process
GOTERM_BP_FAT	GO:0010720~positive regulation of cell development	5	1.31234	0.0168638	PLXNB2, MAPT, TGFB3, SEMA4D, NEFL	287	47	13588	5.0367	1	0.380941	24.7491		GO:0043405	regulation of MAP kinase activity	0.01013	null	null	2.806	-1.4945	0.695	0.854	165	1	Biological Process
GOTERM_BP_FAT	GO:0032940~secretion by cell	10	2.62467	0.0170399	BDNF, MYO6, SYT4, NTRK2, SYN2, STEAP2, FKBP1B, SCRIB, RIMS3, CACNA1B	287	186	13588	2.54543	1	0.3788	24.9741		GO:0042391	regulation of membrane potential	0.01965	0.497	-5.47	3.093	-3.0376	0.798	0.399	42391	0	Biological Process
GOTERM_BP_FAT	GO:0010324~membrane invagination	10	2.62467	0.0181394	SH3BP4, DNM3, NPC1, MYO6, LRP1B, STEAP2, BIN1, EHD1, MEGF10, SCRIB	287	188	13588	2.51835	1	0.387322	26.3648		GO:0001505	regulation of neurotransmitter levels	0.0067	-0.967	-5.451	2.626	-2.0126	0.76	0.406	1505	0	Biological Process
GOTERM_BP_FAT	GO:0006897~endocytosis	10	2.62467	0.0181394	SH3BP4, DNM3, NPC1, MYO6, LRP1B, STEAP2, BIN1, EHD1, MEGF10, SCRIB	287	188	13588	2.51835	1	0.387322	26.3648		GO:0031644	regulation of neurological system process	0.00162	-2.965	-7.392	2.013	-1.4931	0.754	0.417	31644	0	Biological Process
GOTERM_BP_FAT	GO:0060341~regulation of cellular localization	9	2.3622	0.0206712	SYT4, NTRK2, TGFB3, ABCA2, FKBP1B, CAMK2A, PRDX1, FLNA, PTPN11	287	161	13588	2.64661	1	0.422876	29.4757		GO:0014047	glutamate secretion	0.00098	6.694	-0.434	1.799	-2.2033	0.767	0.419	14047	0	Biological Process
GOTERM_BP_FAT	GO:0015674~di-, tri-valent inorganic cation transport	9	2.3622	0.0206712	CACNA2D1, TRPC5, GRIN2A, PKD2, STEAP2, FKBP1B, CAMK2A, TRF, CACNA1B	287	161	13588	2.64661	1	0.422876	29.4757		GO:0044057	regulation of system process	0.01665	-3.437	-6.876	3.021	-1.991	0.716	0.454	44057	0	Biological Process
GOTERM_BP_FAT	GO:0048666~neuron development	13	3.41207	0.0208258	MYO6, RTN4RL1, EFNB3, SLIT2, PTPN11, SLITRK2, BDNF, CLIC5, NTRK2, LGI4, CIT, BMPR1B, NEFL	287	292	13588	2.10782	1	0.420026	29.6616		GO:0050801	ion homeostasis	0.02324	0.437	-5.554	3.166	-2.4275	0.779	0.472	50801	0	Biological Process
GOTERM_BP_FAT	GO:0051248~negative regulation of protein metabolic process	6	1.5748	0.0242115	PRKCA, RELA, JUN, GRIN2A, PRKCD, FLNA	287	78	13588	3.64192	1	0.46431	33.6191		GO:0055082	cellular chemical homeostasis	0.02116	null	null	3.125	-2.346	0.749	0.899	50801	1	Biological Process
GOTERM_BP_FAT	GO:0033157~regulation of intracellular protein transport	4	1.04987	0.0246339	TGFB3, PRDX1, FLNA, PTPN11	287	30	13588	6.31266	1	0.464815	34.0978		GO:0006873	cellular ion homeostasis	0.01719	null	null	3.035	-2.4423	0.753	0.826	50801	1	Biological Process
GOTERM_BP_FAT	GO:0051969~regulation of transmission of nerve impulse	7	1.83727	0.0254679	BDNF, MYO6, GNAI2, NTRK2, GRIN2A, CAMK2A, TRF	287	107	13588	3.09733	1	0.460544	35.0337		GO:0097193	intrinsic apoptotic signaling pathway	0.01092	-3.251	-1.621	2.838	-1.4342	0.727	0.508	97193	0	Biological Process
GOTERM_BP_FAT	GO:0042330~taxis	7	1.83727	0.0275762	PRKCA, CXCL5, CKLF, CCL9, CX3CL1, SCRIB, SLIT2	287	109	13588	3.0405	1	0.482643	37.3439		GO:0006812	cation transport	0.04496	7.562	-0.626	3.452	-1.6846	0.742	0.514	6812	0	Biological Process
GOTERM_BP_FAT	GO:0006935~chemotaxis	7	1.83727	0.0275762	PRKCA, CXCL5, CKLF, CCL9, CX3CL1, SCRIB, SLIT2	287	109	13588	3.0405	1	0.482643	37.3439		GO:0006816	calcium ion transport	0.01578	null	null	2.998	-1.3701	0.759	0.711	6812	1	Biological Process
GOTERM_BP_FAT	GO:0016337~cell-cell adhesion	11	2.88714	0.0279584	JUP, NCAM1, PVRL4, PARD3, CLSTN3, CYFIP2, CLDN11, BMPR1B, MCAM, SCRIB, PCDHAC1	287	236	13588	2.20676	1	0.482351	37.7543		GO:0051924	regulation of calcium ion transport	0.00622	null	null	2.594	-1.4665	0.682	0.873	6812	1	Biological Process
GOTERM_BP_FAT	GO:0016044~membrane organization	12	3.14961	0.0293391	SH3BP4, CD9, DNM3, NPC1, MYO6, LRP1B, BNIP3, STEAP2, BIN1, EHD1, MEGF10, SCRIB	287	272	13588	2.08875	1	0.494114	39.2161		GO:0046903	secretion	0.03577	7.43	-0.684	3.353	-1.3519	0.77	0.525	46903	0	Biological Process
GOTERM_BP_FAT	GO:0032412~regulation of ion transmembrane transporter activity	3	0.787402	0.0295506	GNAI2, PKD2, FKBP1B	287	13	13588	10.9258	1	0.49167	39.4371		GO:0051248	negative regulation of protein metabolic process	0.02028	-0.145	4.326	3.107	-1.616	0.814	0.525	51248	0	Biological Process
GOTERM_BP_FAT	GO:0034762~regulation of transmembrane transport	3	0.787402	0.0295506	GNAI2, PKD2, FKBP1B	287	13	13588	10.9258	1	0.49167	39.4371		GO:0042177	negative regulation of protein catabolic process	0.00225	0.489	4.738	2.155	-1.8412	0.835	0.549	42177	0	Biological Process
GOTERM_BP_FAT	GO:0022898~regulation of transmembrane transporter activity	3	0.787402	0.0295506	GNAI2, PKD2, FKBP1B	287	13	13588	10.9258	1	0.49167	39.4371		GO:0051960	regulation of nervous system development	0.02722	-4.858	-4.822	3.235	-2.9368	0.622	0.568	51960	0	Biological Process
GOTERM_BP_FAT	GO:0034765~regulation of ion transmembrane transport	3	0.787402	0.0295506	GNAI2, PKD2, FKBP1B	287	13	13588	10.9258	1	0.49167	39.4371		GO:0032409	regulation of transporter activity	0.00422	7.517	-0.247	2.427	-1.4685	0.729	0.572	32409	0	Biological Process
GOTERM_BP_FAT	GO:0000226~microtubule cytoskeleton organization	7	1.83727	0.0297969	TPPP3, BBS2, TUBA8, MAPT, MTAP7, NEFL, BRCA1	287	111	13588	2.98572	1	0.489691	39.6936		GO:0031344	regulation of cell projection organization	0.01525	-1.871	6.383	2.983	-4.6271	0.69	0.579	31344	0	Biological Process
GOTERM_BP_FAT	GO:0060443~mammary gland morphogenesis	4	1.04987	0.0316209	WNT5A, DDR1, CSF1, SCRIB	287	33	13588	5.73878	1	0.505726	41.5614		GO:0032940	secretion by cell	0.02884	7.614	-0.576	3.26	-1.7685	0.718	0.613	32940	0	Biological Process
GOTERM_BP_FAT	GO:0043405~regulation of MAP kinase activity	6	1.5748	0.0320286	PRKCA, EFNA1, DUSP16, TGFB3, CEACAM1, PTPN11	287	84	13588	3.38178	1	0.505457	41.9713		GO:0007269	neurotransmitter secretion	0.00463	null	null	2.467	-1.403	0.644	0.72	32940	1	Biological Process
GOTERM_BP_FAT	GO:0031644~regulation of neurological system process	7	1.83727	0.0321319	BDNF, MYO6, GNAI2, NTRK2, GRIN2A, CAMK2A, TRF	287	113	13588	2.93287	1	0.501864	42.0748		GO:0060341	regulation of cellular localization	0.03169	6.071	-0.131	3.301	-1.6846	0.68	0.627	60341	0	Biological Process
GOTERM_BP_FAT	GO:0000165~MAPKKK cascade	7	1.83727	0.0333428	PRKCA, WNT5A, GNAI2, EFNA1, DUSP16, TGFB3, PTPN11	287	114	13588	2.90715	1	0.510292	43.2745		GO:0034762	regulation of transmembrane transport	0.0106	6.668	-1.023	2.825	-1.5294	0.681	0.631	34762	0	Biological Process
GOTERM_BP_FAT	GO:0032409~regulation of transporter activity	3	0.787402	0.0340044	GNAI2, PKD2, FKBP1B	287	14	13588	10.1453	1	0.512653	43.9202		GO:0048666	neuron development	0.03981	-5.437	-5.034	3.4	-1.6814	0.642	0.645	48666	0	Biological Process
GOTERM_BP_FAT	GO:0051924~regulation of calcium ion transport	4	1.04987	0.0341563	CACNA2D1, GNAI2, PKD2, FKBP1B	287	34	13588	5.56999	1	0.509666	44.0674		GO:0031175	neuron projection development	0.03242	null	null	3.31	-1.3832	0.582	0.865	48666	1	Biological Process
GOTERM_BP_FAT	GO:0000904~cell morphogenesis involved in differentiation	10	2.62467	0.0355061	SLITRK2, BDNF, EFNB3, RTN4RL1, CLIC5, BMPR1B, PROX1, NEFL, SLIT2, PTPN11	287	212	13588	2.23325	1	0.518978	45.36		GO:0048667	cell morphogenesis involved in neuron differentiation	0.02412	null	null	3.182	-1.4118	0.586	0.807	48666	1	Biological Process
GOTERM_BP_FAT	GO:0008629~induction of apoptosis by intracellular signals	4	1.04987	0.036794	PRKCA, XPA, HIPK2, BRCA1	287	35	13588	5.41085	1	0.527295	46.5671		GO:0043065	positive regulation of apoptotic process	0.01386	-3.209	3.165	2.942	-3.6055	0.735	0.65	43065	0	Biological Process
GOTERM_BP_FAT	GO:0046822~regulation of nucleocytoplasmic transport	4	1.04987	0.036794	TGFB3, PRDX1, FLNA, PTPN11	287	35	13588	5.41085	1	0.527295	46.5671		GO:0043068	positive regulation of programmed cell death	0.01405	null	null	2.947	-3.567	0.735	0.969	43065	1	Biological Process
GOTERM_BP_FAT	GO:0048667~cell morphogenesis involved in neuron differentiation	9	2.3622	0.0387404	SLITRK2, BDNF, EFNB3, RTN4RL1, CLIC5, BMPR1B, NEFL, SLIT2, PTPN11	287	182	13588	2.34123	1	0.541522	48.3438		GO:0006915	apoptotic process	0.06464	null	null	3.61	-3.6635	0.807	0.723	43065	1	Biological Process
GOTERM_BP_FAT	GO:0042490~mechanoreceptor differentiation	4	1.04987	0.0395331	BDNF, MYO6, CLIC5, NTRK2	287	36	13588	5.26055	1	0.544472	49.0514		GO:0010942	positive regulation of cell death	0.01495	-3.323	2.647	2.975	-3.5302	0.745	0.652	10942	0	Biological Process
GOTERM_BP_FAT	GO:0007269~neurotransmitter secretion	4	1.04987	0.0395331	SYT4, SYN2, SCRIB, CACNA1B	287	36	13588	5.26055	1	0.544472	49.0514		GO:0051130	positive regulation of cellular component organization	0.02703	-3.501	5.33	3.231	-1.3556	0.688	0.653	51130	0	Biological Process
GOTERM_BP_FAT	GO:0031175~neuron projection development	10	2.62467	0.0413799	SLITRK2, BDNF, MYO6, EFNB3, RTN4RL1, BMPR1B, CIT, NEFL, SLIT2, PTPN11	287	218	13588	2.17179	1	0.556816	50.6647		GO:0042490	mechanoreceptor differentiation	0.00529	-5.327	-5.008	2.524	-1.403	0.714	0.662	42490	0	Biological Process
GOTERM_BP_FAT	GO:0006816~calcium ion transport	7	1.83727	0.0426479	CACNA2D1, TRPC5, GRIN2A, PKD2, FKBP1B, CAMK2A, CACNA1B	287	121	13588	2.73896	1	0.563579	51.7445		GO:0060284	regulation of cell development	0.0297	-4.979	-3.044	3.272	-3.2636	0.64	0.664	60284	0	Biological Process
GOTERM_BP_FAT	GO:0006635~fatty acid beta-oxidation	3	0.787402	0.0436267	BDH2, DCI, HADHB	287	16	13588	8.87718	1	0.567644	52.5628		GO:0051129	negative regulation of cellular component organization	0.01801	-2.103	6.157	3.055	-1.3333	0.713	0.667	51129	0	Biological Process
GOTERM_BP_FAT	GO:0051130~positive regulation of cellular component organization	7	1.83727	0.0440976	PLXNB2, MAPT, TGFB3, SEMA4D, PROX1, NEFL, AHR	287	122	13588	2.71651	1	0.567334	52.9517		GO:0034765	regulation of ion transmembrane transport	0.01038	6.797	-0.919	2.816	-1.5294	0.651	0.672	34765	0	Biological Process
GOTERM_BP_FAT	GO:0040008~regulation of growth	11	2.88714	0.0443309	RTN4, IGSF11, DDR1, BBS2, HEPACAM, MAPT, CSF1, ADIPOR2, PROX1, IGFBP5, PTPN11	287	256	13588	2.03435	1	0.565052	53.1433		GO:0032412	regulation of ion transmembrane transporter activity	0.00397	null	null	2.4	-1.5294	0.667	0.891	34765	1	Biological Process
GOTERM_BP_FAT	GO:0046903~secretion	10	2.62467	0.0444686	BDNF, MYO6, SYT4, NTRK2, SYN2, STEAP2, FKBP1B, SCRIB, RIMS3, CACNA1B	287	221	13588	2.14231	1	0.562017	53.2561		GO:0022898	regulation of transmembrane transporter activity	0.00402	null	null	2.405	-1.5294	0.682	0.986	34765	1	Biological Process
GOTERM_BP_FAT	GO:0051129~negative regulation of cellular component organization	6	1.5748	0.0464239	RTN4, GSN, MAPT, MTAP4, CIT, TTC3	287	93	13588	3.05451	1	0.573843	54.8298		GO:0051969	regulation of transmission of nerve impulse	0.00025	-2.952	-6.255	1.23	-1.594	0.717	0.685	51969	0	Biological Process
GOTERM_BP_FAT	GO:0010647~positive regulation of cell communication	9	2.3622	0.0466843	NCAM1, CD8A, CSF1, NTRK2, HIPK2, TGFB3, THBS1, FLNA, PTPN11	287	189	13588	2.25452	1	0.571819	55.0355		GO:0001578	microtubule bundle formation	0.00217	-1.803	7.214	2.14	-1.3118	0.821	0.698	1578	0	Biological Process
GOTERM_BP_FAT	GO:0001578~microtubule bundle formation	3	0.787402	0.0487714	TPPP3, BBS2, MTAP7	287	17	13588	8.35499	1	0.58407	56.6533		GO:0042330	taxis	0.01984	-0.158	-1.856	3.097	-1.5595	0.943	0.698	42330	0	Biological Process
GOTERM_CC_FAT	GO:0043005~neuron projection	13	3.41207	0.0034697	MYO6, SYT4, GRIN2A, BNIP3, SAMD4, PEX5L, MBP, NCAM1, MAPT, NTRK2, CNTN2, NEFL, CACNA1B	248	245	12504	2.67531	0.62213	0.114542	4.49173		GO:0005913	cell-cell adherens junction	0.00377	0.505	4.505	2.35	-1.6425	0.771	0	5913	0	Cellular Component
GOTERM_CC_FAT	GO:0030424~axon	8	2.09974	0.00526962	NCAM1, MYO6, MAPT, NTRK2, CNTN2, NEFL, CACNA1B, MBP	248	107	12504	3.76967	0.772225	0.125839	6.74766		GO:0043296	apical junction complex	0.00575	null	null	2.533	-1.3037	0.771	0.712	5913	1	Cellular Component
GOTERM_CC_FAT	GO:0000139~Golgi membrane	9	2.3622	0.00581418	ST6GAL1, ST6GALNAC3, SCAMP2, PLEKHB1, ST3GAL4, CLSTN3, STEAP2, CBFA2T3, GAL3ST1	248	137	12504	3.31222	0.804603	0.12721	7.42041		GO:0019717	synaptosome	0.00414	5.837	0.068	2.412	-1.3838	0.863	0	19717	0	Cellular Component
GOTERM_CC_FAT	GO:0015629~actin cytoskeleton	10	2.62467	0.0205978	JUP, MYO10, MYO6, KAT2B, CLIC5, SVIL, MYO1D, ANLN, CIT, PTPN11	248	205	12504	2.45948	0.997055	0.290221	24.0577		GO:0043005	neuron projection	0.03659	5.322	-5.715	3.335	-2.4597	0.65	0	43005	0	Cellular Component
GOTERM_CC_FAT	GO:0005913~cell-cell adherens junction	4	1.04987	0.0227768	JUP, PARD3, TJP1, SCRIB	248	31	12504	6.50572	0.998421	0.301209	26.2615		GO:0030424	axon	0.01613	null	null	2.98	-2.2782	0.658	0.791	43005	1	Cellular Component
GOTERM_CC_FAT	GO:0030173~integral to Golgi membrane	4	1.04987	0.0247752	ST6GAL1, ST6GALNAC3, ST3GAL4, STEAP2	248	32	12504	6.30242	0.99911	0.309063	28.2306		GO:0043025	neuronal cell body	0.01616	null	null	2.981	-1.5458	0.658	0.791	43005	1	Cellular Component
GOTERM_CC_FAT	GO:0031228~intrinsic to Golgi membrane	4	1.04987	0.0247752	ST6GAL1, ST6GALNAC3, ST3GAL4, STEAP2	248	32	12504	6.30242	0.99911	0.309063	28.2306		GO:0044456	synapse part	0.01757	-5.032	3.031	3.017	-1.6031	0.865	0	44456	0	Cellular Component
GOTERM_CC_FAT	GO:0044456~synapse part	10	2.62467	0.0249413	SLC17A6, SYT4, CLSTN3, NTRK2, SYN2, GRIN2A, SYPL, SHANK1, CAMK2A, HOMER2	248	212	12504	2.37827	0.999152	0.297848	28.3921		GO:0000139	Golgi membrane	0.00725	-6.201	-4.078	2.633	-2.2355	0.539	0.025	139	0	Cellular Component
GOTERM_CC_FAT	GO:0009898~internal side of plasma membrane	12	3.14961	0.0274401	JUP, TJP1, HEPACAM, MAPT, SVIL, SNX1, GNG11, GNG3, GNG12, EHD1, TJP2, MBP	248	287	12504	2.10813	0.999586	0.298208	30.7809		GO:0031228	intrinsic component of Golgi membrane	0.00137	null	null	1.914	-1.606	0.482	0.74	139	1	Cellular Component
GOTERM_CC_FAT	GO:0043025~cell soma	7	1.83727	0.02846	NCAM1, RTN4, MYO6, NTRK2, TGFB3, CACNA1B, MBP	248	117	12504	3.01654	0.999692	0.296365	31.7346		GO:0030173	integral component of Golgi membrane	0.00134	null	null	1.903	-1.606	0.483	0.712	139	1	Cellular Component
GOTERM_CC_FAT	GO:0005834~heterotrimeric G-protein complex	4	1.04987	0.0313183	GNA12, GNG11, GNG3, GNG12	248	35	12504	5.76221	0.999865	0.310111	34.343		GO:0031301	integral component of organelle membrane	0.00791	null	null	2.671	-1.5032	0.555	0.827	139	1	Cellular Component
GOTERM_CC_FAT	GO:0031301~integral to organelle membrane	6	1.5748	0.0313886	RTN4, ST6GAL1, ST6GALNAC3, ST3GAL4, BNIP3, STEAP2	248	89	12504	3.39906	0.999868	0.300359	34.4059		GO:0015629	actin cytoskeleton	0.0221	1.09	-0.294	3.117	-1.6862	0.792	0.089	15629	0	Cellular Component
GOTERM_CC_FAT	GO:0044431~Golgi apparatus part	10	2.62467	0.0363388	ST6GAL1, ST6GALNAC3, SCAMP2, PLEKHB1, ST3GAL4, CLSTN3, STEAP2, CBFA2T3, GAL3ST1, FLNA	248	227	12504	2.22112	0.999968	0.32876	38.7025		GO:0009898	cytoplasmic side of plasma membrane	0.00265	-1.682	-8.371	2.199	-1.5616	0.729	0.117	9898	0	Cellular Component
GOTERM_CC_FAT	GO:0019717~synaptosome	5	1.31234	0.0413283	SLC17A6, GRIN2A, CYFIP2, CHN2, SAMD4	248	66	12504	3.81965	0.999993	0.35448	42.7688		GO:0005834	heterotrimeric G-protein complex	0.00203	-0.387	-8.304	2.083	-1.5042	0.724	0.352	5834	0	Cellular Component
GOTERM_CC_FAT	GO:0043296~apical junction complex	6	1.5748	0.0496968	JUP, PARD3, TJP1, PKP4, CLDN11, TJP2	248	101	12504	2.99521	0.999999	0.378587	49.0333		GO:0044431	Golgi apparatus part	0.01539	-6.873	-3.148	2.96	-1.4396	0.584	0.674	44431	0	Cellular Component
GOTERM_MF_FAT	GO:0017048~Rho GTPase binding	5	1.31234	0.00105533	FMNL2, PAK3, DOCK10, DAAM2, FLNA	257	24	13288	10.7717	0.370943	0.370943	1.4816		GO:0003705	RNA polymerase II distal enhancer sequence-specific DNA binding transcription factor activity	0.00408	6.046	-1.813	2.405	-1.7088	0.892	0	3705	0	Molecular Function
GOTERM_MF_FAT	GO:0004725~protein tyrosine phosphatase activity	8	2.09974	0.00335443	PTPRJ, PTPRD, DUSP14, DUSP15, DUSP16, PTPRS, ACP1, PTPN11	257	101	13288	4.09539	0.771237	0.308414	4.63901		GO:0004725	protein tyrosine phosphatase activity	0.00549	1.646	5.402	2.533	-2.4744	0.711	0	4725	0	Molecular Function
GOTERM_MF_FAT	GO:0017016~Ras GTPase binding	6	1.5748	0.00472611	FMNL2, PAK3, DOCK10, DAAM2, APPL2, FLNA	257	57	13288	5.44256	0.87503	0.292921	6.47771		GO:0016791	phosphatase activity	0.0135	null	null	2.923	-1.3841	0.71	0.855	4725	1	Molecular Function
GOTERM_MF_FAT	GO:0031267~small GTPase binding	6	1.5748	0.0054783	FMNL2, PAK3, DOCK10, DAAM2, APPL2, FLNA	257	59	13288	5.25806	0.910327	0.291434	7.47196		GO:0004721	phosphoprotein phosphatase activity	0.00818	null	null	2.706	-2.0344	0.708	0.848	4725	1	Molecular Function
GOTERM_MF_FAT	GO:0019992~diacylglycerol binding	6	1.5748	0.0054783	PRKCA, ARAF, CHN1, CHN2, CIT, PRKCD	257	59	13288	5.25806	0.910327	0.291434	7.47196		GO:0005261	cation channel activity	0.01575	1.62	-6.497	2.99	-2.0588	0.454	0	5261	0	Molecular Function
GOTERM_MF_FAT	GO:0051020~GTPase binding	6	1.5748	0.00675951	FMNL2, PAK3, DOCK10, DAAM2, APPL2, FLNA	257	62	13288	5.00364	0.94908	0.310775	9.1429		GO:0022832	voltage-gated channel activity	0.01023	null	null	2.803	-1.6434	0.474	0.854	5261	1	Molecular Function
GOTERM_MF_FAT	GO:0005261~cation channel activity	12	3.14961	0.00873352	KCNJ16, CACNA2D1, SCN1B, KCNAB2, TRPC5, KCNA2, KCNB1, KCNN2, GRIN2A, PKD2, PKD2L1, CACNA1B	257	248	13288	2.50182	0.978738	0.319608	11.6626		GO:0005262	calcium channel activity	0.00578	null	null	2.555	-1.3766	0.481	0.812	5261	1	Molecular Function
GOTERM_MF_FAT	GO:0004721~phosphoprotein phosphatase activity	9	2.3622	0.00923851	PTPRJ, PTPRD, PPM1K, DUSP14, DUSP15, DUSP16, PTPRS, ACP1, PTPN11	257	152	13288	3.06144	0.983	0.287907	12.2966		GO:0022836	gated channel activity	0.01783	null	null	3.044	-1.3383	0.46	0.912	5261	1	Molecular Function
GOTERM_MF_FAT	GO:0003779~actin binding	13	3.41207	0.0100688	FMNL2, CAP2, MYO6, CLMN, MYO1D, ANLN, FHDC1, HOMER2, DAAM2, FLNA, SYNE1, GSN, SVIL	257	288	13288	2.33387	0.988235	0.289465	13.3299		GO:0005244	voltage-gated ion channel activity	0.01023	null	null	2.803	-1.6434	0.469	0.865	5261	1	Molecular Function
GOTERM_MF_FAT	GO:0046873~metal ion transmembrane transporter activity	13	3.41207	0.0106524	KCNJ16, CACNA2D1, SCN1B, KCNAB2, TRPC5, KCNB1, KCNA2, GRIN2A, TRF, PKD2L1, KCNN2, PKD2, CACNA1B	257	290	13288	2.31778	0.990918	0.285249	14.0495		GO:0046873	metal ion transmembrane transporter activity	0.02017	null	null	3.097	-1.9726	0.492	0.832	5261	1	Molecular Function
GOTERM_MF_FAT	GO:0003705~RNA polymerase II transcription factor activity, enhancer binding	4	1.04987	0.0195539	RELA, MITF, OLIG2, PROX1	257	30	13288	6.8939	0.999828	0.418314	24.3587		GO:0017048	Rho GTPase binding	0.00257	-5.018	-3.596	2.204	-2.9766	0.634	0	17048	0	Molecular Function
GOTERM_MF_FAT	GO:0005244~voltage-gated ion channel activity	9	2.3622	0.0227321	KCNJ16, CACNA2D1, SCN1B, KCNAB2, CLIC4, KCNA2, KCNB1, CLIC5, CACNA1B	257	179	13288	2.59966	0.999959	0.447774	27.7521		GO:0031267	small GTPase binding	0.00678	null	null	2.624	-2.2614	0.62	0.969	17048	1	Molecular Function
GOTERM_MF_FAT	GO:0022832~voltage-gated channel activity	9	2.3622	0.0227321	KCNJ16, CACNA2D1, SCN1B, KCNAB2, CLIC4, KCNA2, KCNB1, CLIC5, CACNA1B	257	179	13288	2.59966	0.999959	0.447774	27.7521		GO:0017016	Ras GTPase binding	0.00645	null	null	2.603	-2.3255	0.62	0.901	17048	1	Molecular Function
GOTERM_MF_FAT	GO:0004683~calmodulin-dependent protein kinase activity	3	0.787402	0.0288847	CAMK1G, CAMK2A, CAMKK2	257	14	13288	11.0795	0.999997	0.491971	33.9231		GO:0019992	diacylglycerol binding	0.00045	5.474	2.474	1.462	-2.2614	0.871	0.031	19992	0	Molecular Function
GOTERM_MF_FAT	GO:0019899~enzyme binding	10	2.62467	0.0335312	FMNL2, PAK3, NLK, PKD2, PRKCDBP, PRIMA1, DOCK10, DAAM2, APPL2, FLNA	257	229	13288	2.25783	1	0.493674	38.2548		GO:0003779	actin binding	0.01878	-5.03	1.764	3.066	-1.997	0.806	0.144	3779	0	Molecular Function
GOTERM_MF_FAT	GO:0016791~phosphatase activity	10	2.62467	0.0412931	PTPRJ, MTMR11, PTPRD, PPM1K, DUSP14, DUSP15, DUSP16, PTPRS, ACP1, PTPN11	257	238	13288	2.17245	1	0.537615	44.907		GO:0004683	calmodulin-dependent protein kinase activity	0.00124	-1.036	6.306	1.892	-1.5393	0.842	0.156	4683	0	Molecular Function
GOTERM_MF_FAT	GO:0005262~calcium channel activity	5	1.31234	0.04201	CACNA2D1, TRPC5, GRIN2A, PKD2, CACNA1B	257	68	13288	3.80179	1	0.529349	45.4865		GO:0019899	enzyme binding	0.04427	-6.335	0.147	3.439	-1.4746	0.801	0.202	19899	0	Molecular Function
GOTERM_MF_FAT	GO:0015293~symporter activity	7	1.83727	0.0424575	SLC1A4, SLC17A6, SLC20A2, SLC15A2, SLC6A6, SLC25A3, SLC6A17	257	132	13288	2.74189	1	0.519314	45.8454		GO:0051020	GTPase binding	0.00744	-5.003	-2.681	2.665	-2.1701	0.684	0.548	51020	0	Molecular Function
GOTERM_MF_FAT	GO:0022836~gated channel activity	11	2.88714	0.0458863	KCNJ16, CACNA2D1, SCN1B, KCNAB2, CLIC4, KCNA2, KCNB1, CLIC5, KCNN2, GRIN2A, CACNA1B	257	281	13288	2.02401	1	0.521194	48.5232		GO:0015293	symporter activity	0.005	2.194	-6.087	2.493	-1.372	0.554	0.615	15293	0	Molecular Function

## Sheet: Greenyellow
DAVID Functional Annotation Chart													REVIGO Ordering
Category	Term	Count	%	PValue	Genes	List Total	Pop Hits	Pop Total	Fold Enrichment	Bonferroni	Benjamini	FDR	term_ID	description	frequency	plot_X	plot_Y	plot_size	log10 p-value	uniqueness	dispensability	representative	eliminated	GO Category
GOTERM_BP_FAT	GO:0035265~organ growth	3	4.41176	0.00292458	FGFR2, MTAP7, GJC3	51	22	13588	36.3316	0.81275	0.81275	4.20638	GO:0035265	organ growth	0.00667	0	0.993	2.624	-2.5339	0	0	35265	0	Biological Process
GOTERM_BP_FAT	GO:0040007~growth	4	5.88235	0.0339547	FGFR2, ULK1, MTAP7, GJC3	51	193	13588	5.52189	1	0.992844	39.7616	GO:0040007	growth	0.0435	0.956	0	3.438	-1.4691	0.002	0	40007	0	Biological Process
GOTERM_CC_FAT	GO:0005840~ribosome	4	5.88235	0.0412551	RPS18, RPS13, RPL27, RPS21	51	192	12504	5.10784	0.997256	0.625827	39.1705	GO:0005840	ribosome	0.00991	0.99	0.386	2.769	-1.3845	1	0	5840	0	Cellular Component
GOTERM_MF_FAT	GO:0003735~structural constituent of ribosome	4	5.88235	0.0201279	RPS18, RPS13, RPL27, RPS21	52	151	13288	6.76923	0.964373	0.964373	21.8513	GO:0003735	structural constituent of ribosome	0.00765	0.992	0.088	2.677	-1.6962	1	0	3735	0	Molecular Function

## Sheet: Grey60
DAVID Functional Annotation Chart													REVIGO Ordering
Category	Term	Count	%	PValue	Genes	List Total	Pop Hits	Pop Total	Fold Enrichment	Bonferroni	Benjamini	FDR	term_ID	description	frequency	plot_X	plot_Y	plot_size	log10 p-value	uniqueness	dispensability	representative	eliminated	GO Category
GOTERM_CC_FAT	GO:0000785~chromatin	3	8.57143	0.0230554	H1F0, TCP1, KLHDC3	19	165	12504	11.9656	0.817818	0.817818	21.6096	GO:0000785	chromatin	0.01665	0.983	0.251	2.994	-1.6372	0.055	0	785	0	Cellular Component
GOTERM_CC_FAT	GO:0030176~integral to endoplasmic reticulum membrane	2	5.71429	0.0464849	BSCL2, SPCS1	19	33	12504	39.8852	0.969032	0.68597	39.1553	GO:0030176	integral component of endoplasmic reticulum membrane	0.00323	0.251	0.997	2.283	-1.3327	0.062	0.251	30176	0	Cellular Component

## Sheet: Lightcyan
DAVID Functional Annotation Chart													REVIGO Ordering
Category	Term	Count	%	PValue	Genes	List Total	Pop Hits	Pop Total	Fold Enrichment	Bonferroni	Benjamini	FDR	term_ID	description	frequency	plot_X	plot_Y	plot_size	log10 p-value	uniqueness	dispensability	representative	eliminated	GO Category
GOTERM_BP_FAT	GO:0001525~angiogenesis	4	8.33333	0.0064784	RTN4, GNA13, PLCD1, CX3CL1	40	133	13588	10.2165	0.98222	0.738997	9.19202	GO:0001525	angiogenesis	0.0153	-5.261	3.409	2.985	-2.1885	0.264	0	1525	0	Biological Process
GOTERM_BP_FAT	GO:0007631~feeding behavior	3	6.25	0.00936633	NPY, PHF21A, STAT3	40	51	13588	19.9824	0.997075	0.767444	13.0302	GO:0048514	blood vessel morphogenesis	0.02052	null	null	3.112	-1.7223	0.254	0.893	1525	1	Biological Process
GOTERM_BP_FAT	GO:0048514~blood vessel morphogenesis	4	8.33333	0.0189557	RTN4, GNA13, PLCD1, CX3CL1	40	198	13588	6.86263	0.999993	0.861593	24.7171	GO:0001568	blood vessel development	0.02485	null	null	3.195	-1.4879	0.272	0.932	1525	1	Biological Process
GOTERM_BP_FAT	GO:0033598~mammary gland epithelial cell proliferation	2	4.16667	0.0255445	CCND1, MED1	40	9	13588	75.4889	1	0.898927	31.8793	GO:0001944	vasculature development	0.02658	null	null	3.224	-1.4612	0.304	0.761	1525	1	Biological Process
GOTERM_BP_FAT	GO:0007243~protein kinase cascade	4	8.33333	0.0298747	GNA13, TSC2, MAPK8IP1, STAT3	40	236	13588	5.75763	1	0.904686	36.2347	GO:0007631	feeding behavior	0.00487	5.403	-0.744	2.489	-2.0284	0.733	0	7631	0	Biological Process
GOTERM_BP_FAT	GO:0006835~dicarboxylic acid transport	2	4.16667	0.0311341	SLC1A2, SLC1A1	40	11	13588	61.7636	1	0.859282	37.4518	GO:0006835	dicarboxylic acid transport	0.00306	-0.335	-5.785	2.288	-1.5068	0.735	0.035	6835	0	Biological Process
GOTERM_BP_FAT	GO:0022604~regulation of cell morphogenesis	3	6.25	0.031494	RTN4, GNA13, GAS7	40	97	13588	10.5062	1	0.835307	37.7957	GO:0060070	canonical Wnt signaling pathway	0.01065	4.115	5.634	2.827	-1.3471	0.644	0.131	60070	0	Biological Process
GOTERM_BP_FAT	GO:0001568~blood vessel development	4	8.33333	0.0325197	RTN4, GNA13, PLCD1, CX3CL1	40	244	13588	5.56885	1	0.818792	38.7658	GO:0033598	mammary gland epithelial cell proliferation	0.0014	-5.523	0.531	1.949	-1.5927	0.547	0.25	33598	0	Biological Process
GOTERM_BP_FAT	GO:0001944~vasculature development	4	8.33333	0.0345819	RTN4, GNA13, PLCD1, CX3CL1	40	250	13588	5.4352	1	0.813343	40.6739	GO:0035556	intracellular signal transduction	0.099	3.746	3.593	3.795	-1.5247	0.632	0.315	35556	0	Biological Process
GOTERM_BP_FAT	GO:0060070~Wnt receptor signaling pathway through beta-catenin	2	4.16667	0.0449717	CCND1, SOX4	40	16	13588	42.4625	1	0.869682	49.4722	GO:0022604	regulation of cell morphogenesis	0.01519	-3.528	4.003	2.981	-1.5018	0.44	0.464	22604	0	Biological Process
GOTERM_MF_FAT	GO:0019901~protein kinase binding	3	6.25	0.0192634	CCND1, MAPK8IP1, STAT3	41	71	13288	13.6943	0.930389	0.736161	20.4381	GO:0005283	sodium:amino acid symporter activity	0.0006	3.097	4.608	1.58	-1.6801	0.2	0	5283	0	Molecular Function
GOTERM_MF_FAT	GO:0005283~sodium:amino acid symporter activity	2	4.16667	0.020887	SLC1A2, SLC1A1	41	7	13288	92.5993	0.944525	0.618613	21.9725	GO:0017153	sodium:dicarboxylate symporter activity	0.00074	null	null	1.672	-1.6228	0.19	0.888	5283	1	Molecular Function
GOTERM_MF_FAT	GO:0017153~sodium:dicarboxylate symporter activity	2	4.16667	0.0238359	SLC1A2, SLC1A1	41	8	13288	81.0244	0.963303	0.56232	24.6905	GO:0015172	acidic amino acid transmembrane transporter activity	0.00066	null	null	1.623	-1.5723	0.213	0.776	5283	1	Molecular Function
GOTERM_MF_FAT	GO:0005313~L-glutamate transmembrane transporter activity	2	4.16667	0.0267761	SLC1A2, SLC1A1	41	9	13288	72.0217	0.975726	0.524633	27.314	GO:0005313	L-glutamate transmembrane transporter activity	0.00066	null	null	1.623	-1.5723	0.195	0.922	5283	1	Molecular Function
GOTERM_MF_FAT	GO:0015172~acidic amino acid transmembrane transporter activity	2	4.16667	0.0267761	SLC1A2, SLC1A1	41	9	13288	72.0217	0.975726	0.524633	27.314	GO:0005416	cation:amino acid symporter activity	0.00071	null	null	1.653	-1.5271	0.21	0.785	5283	1	Molecular Function
GOTERM_MF_FAT	GO:0019900~kinase binding	3	6.25	0.0269547	CCND1, MAPK8IP1, STAT3	41	85	13288	11.4387	0.976328	0.464156	27.4706	GO:0005310	dicarboxylic acid transmembrane transporter activity	0.00123	null	null	1.886	-1.5271	0.214	0.76	5283	1	Molecular Function
GOTERM_MF_FAT	GO:0005310~dicarboxylic acid transmembrane transporter activity	2	4.16667	0.0297078	SLC1A2, SLC1A1	41	10	13288	64.8195	0.983944	0.445803	29.8463	GO:0016563	transcription activator activity	0.00414	3.349	-4.983	2.412	-1.3705	0.791	0	16563	0	Molecular Function
GOTERM_MF_FAT	GO:0005416~cation:amino acid symporter activity	2	4.16667	0.0297078	SLC1A2, SLC1A1	41	10	13288	64.8195	0.983944	0.445803	29.8463	GO:0019901	protein kinase binding	0.01526	-5.523	1.661	2.976	-1.7153	0.622	0	19901	0	Molecular Function
GOTERM_MF_FAT	GO:0019899~enzyme binding	4	8.33333	0.0312643	CCND1, MAPK8IP1, GCLM, STAT3	41	229	13288	5.66109	0.987114	0.419549	31.1578	GO:0019900	kinase binding	0.01683	null	null	3.019	-1.5694	0.622	0.721	19901	1	Molecular Function
GOTERM_MF_FAT	GO:0016563~transcription activator activity	4	8.33333	0.0426053	SOX4, HCFC1, STAT3, MED1	41	259	13288	5.00537	0.997433	0.484577	40.0567	GO:0019899	enzyme binding	0.04427	-5.414	-2.492	3.439	-1.505	0.722	0.196	19899	0	Molecular Function

## Sheet: Lightgreen
NA

[truncated: 11 more sheets: Lightyellow, Magenta, Midnightblue, Pink, Purple, Red, Royalblue, Salmon, Tan, Turquoise, Yellow]
