# Supplementary material for: Brain regional gene expression network analysis identifies unique interactions between chronic ethanol exposure and consumption
Source: PLoS One. 2020 May 29;15(5):e0233319. doi: 10.1371/journal.pone.0233319 (PMC7259766; doi:10.1371/journal.pone.0233319)
Supplement: S6 Table — Gene Ontology categories, overlapping genes and significance values are shown for all categories with uncorrected significance of p-value ≤ 0.05. (XLSX) [file pone.0233319.s010.xlsx]

## Sheet: Black
Category	Term	Count	%	PValue	Genes	List Total	Pop Hits	Pop Total	Fold Enrichment	Bonferroni	Benjamini	FDR
GOTERM_BP_FAT	GO:0009791~post-embryonic development	7	2.89256	0.00109422	GABRG2, ACVR2B, BCL11B, MECP2, SLC18A2, TET2, ERCC1	183	87	13588	5.97425	0.752659	0.294781	1.76767
GOTERM_BP_FAT	GO:0007243~protein kinase cascade	10	4.13223	0.00453015	RPS6KA4, GADD45G, MKNK1, MAPK9, PIK3CA, RPS6KB1, PIAS1, MAP2K7, MARK1, DAPK1	183	236	13588	3.14624	0.996953	0.619246	7.12956
GOTERM_BP_FAT	GO:0001702~gastrulation with mouth forming second	4	1.65289	0.00489893	ACVR2B, SMAD4, LRP6, ODZ4	183	26	13588	11.4233	0.998101	0.591474	7.68842
GOTERM_BP_FAT	GO:0043066~negative regulation of apoptosis	10	4.13223	0.00493445	CASP3, TSC22D3, GCLC, BCL11B, MECP2, PIK3CA, MKL1, CIAPIN1, ERCC1, DAPK1	183	239	13588	3.10675	0.998186	0.545698	7.7421
GOTERM_BP_FAT	GO:0043069~negative regulation of programmed cell death	10	4.13223	0.00563501	CASP3, TSC22D3, GCLC, BCL11B, MECP2, PIK3CA, MKL1, CIAPIN1, ERCC1, DAPK1	183	244	13588	3.04309	0.999261	0.513764	8.7945
GOTERM_BP_FAT	GO:0060548~negative regulation of cell death	10	4.13223	0.00579567	CASP3, TSC22D3, GCLC, BCL11B, MECP2, PIK3CA, MKL1, CIAPIN1, ERCC1, DAPK1	183	245	13588	3.03067	0.999399	0.461014	9.03427
GOTERM_BP_FAT	GO:0006916~anti-apoptosis	6	2.47934	0.00652687	TSC22D3, GCLC, PIK3CA, MKL1, CIAPIN1, DAPK1	183	88	13588	5.06259	0.999765	0.474149	10.118
GOTERM_BP_FAT	GO:0030111~regulation of Wnt receptor signaling pathway	4	1.65289	0.01517	CCND1, LRP1, LRP6, SOX4	183	39	13588	7.61552	1	0.661633	22.0432
GOTERM_BP_FAT	GO:0007369~gastrulation	5	2.06612	0.0173192	ACVR2B, SMAD4, LRP6, BMPR1A, ODZ4	183	74	13588	5.01698	1	0.690658	24.7688
GOTERM_BP_FAT	GO:0060070~Wnt receptor signaling pathway through beta-catenin	3	1.23967	0.0189272	CCND1, LRP6, SOX4	183	16	13588	13.9221	1	0.66988	26.7493
GOTERM_MF_FAT	GO:0017124~SH3 domain binding	5	2.06612	0.0218823	SH3BGRL, BAIAP2, SH3BP1, CIT, ELMO2	180	79	13288	4.67229	0.999762	0.500977	26.3573
GOTERM_BP_FAT	GO:0007264~small GTPase mediated signal transduction	9	3.71901	0.0229798	RAP2B, RAB18, BAIAP2, PECAM1, RAB14, RHOBTB2, RTKN, ARHGEF9, RALGDS	183	258	13588	2.59016	1	0.724662	31.5259
GOTERM_BP_FAT	GO:0010769~regulation of cell morphogenesis involved in differentiation	4	1.65289	0.0292516	SMAD4, SEMA3A, LRRC4C, CIT	183	50	13588	5.94011	1	0.754149	38.3454
GOTERM_CC_FAT	GO:0043005~neuron projection	8	3.30579	0.0300738	NGEF, SPNB4, CPNE5, TTYH1, NCS1, NRSN1, SEZ6, MBP	153	245	12504	2.66859	0.998993	0.411892	32.32
GOTERM_BP_FAT	GO:0007507~heart development	8	3.30579	0.0305492	HDAC5, CASP3, ACVR2B, KIF3A, ERBB2, PTCD2, SOX4, BMPR1A	183	223	13588	2.66373	1	0.744651	39.6743
GOTERM_BP_FAT	GO:0016055~Wnt receptor signaling pathway	6	2.47934	0.0305749	SENP2, CCND1, LRP6, SOX4, TLE4, HBP1	183	130	13588	3.42699	1	0.733065	39.7004
GOTERM_MF_FAT	GO:0016651~oxidoreductase activity, acting on NADH or NADPH	4	1.65289	0.0312254	NDUFB4, GSR, NNT, NDUFA7	180	51	13288	5.78998	0.999994	0.526442	35.5103
GOTERM_BP_FAT	GO:0019226~transmission of nerve impulse	8	3.30579	0.0325976	GABRG2, CTTNBP2, SLC17A6, SPNB4, ERBB2, MECP2, PAFAH1B1, MBP	183	226	13588	2.62837	1	0.744394	41.7176
GOTERM_BP_FAT	GO:0010035~response to inorganic substance	5	2.06612	0.0350132	CCND1, PXDN, GCLC, MAPK9, STIM1	183	92	13588	4.0354	1	0.758571	44.0435
GOTERM_BP_FAT	GO:0000122~negative regulation of transcription from RNA polymerase II promoter	8	3.30579	0.036044	HDAC5, MTDH, HIPK1, CBX4, TLE4, CUX1, NFX1, NR2C1	183	231	13588	2.57148	1	0.74784	45.0094
GOTERM_BP_FAT	GO:0022604~regulation of cell morphogenesis	5	2.06612	0.041274	EPB4.1, SMAD4, SEMA3A, LRRC4C, CIT	183	97	13588	3.82739	1	0.75716	49.6732
GOTERM_MF_FAT	GO:0008134~transcription factor binding	9	3.71901	0.0413151	HDAC5, MTDH, RAB18, HIPK1, MECP2, HCFC1, TLE4, PIAS1, MKL1	180	288	13288	2.30694	1	0.607684	44.2021
GOTERM_BP_FAT	GO:0008624~induction of apoptosis by extracellular signals	3	1.23967	0.0437547	CASP3, MAPK9, DAPK1	183	25	13588	8.91016	1	0.760028	51.7531
GOTERM_MF_FAT	GO:0019904~protein domain specific binding	7	2.89256	0.0455938	RAP2B, SH3BGRL, BAIAP2, SH3BP1, CIT, SRC, ELMO2	180	192	13288	2.69144	1	0.623708	47.5488
GOTERM_BP_FAT	GO:0030178~negative regulation of Wnt receptor signaling pathway	3	1.23967	0.0469927	CCND1, LRP1, LRP6	183	26	13588	8.56747	1	0.760287	54.3466

## Sheet: Blue
Category	Term	Count	%	PValue	Genes	List Total	Pop Hits	Pop Total	Fold Enrichment	Bonferroni	Benjamini	FDR
GOTERM_MF_FAT	GO:0008134~transcription factor binding	35	3.49301	3.58135e-06	DCC, MTDH, LMO4, CITED2, MLL5, SIN3A, DIP2C, WDR77, BCOR, MYST4, PSMD9, ATF7IP, NLK, CREBBP, ICMT, ARNTL, PURB, PPARGC1B, NRIP1, PURA, MED6, NCOA1, NCOA2, EP300, GCM1, MAP3K10, DNMT1, ZRANB1, ZFPM2, PIAS1, TBL1X, LCOR, NSD1, HDAC8, MED1	673	288	13288	2.3995	0.00275741	0.000690067	0.00547057
GOTERM_CC_FAT	GO:0016607~nuclear speck	16	1.59681	2.18983e-05	SFRS1, SFRS18, MLL5, PPIH, DDX46, PIAS3, ZFML, PPP1R8, RSRC1, SRRM2, SRRM1, PIAS1, PSME4, RBM25, THOC1, DDX42	600	90	12504	3.70489	0.00893823	0.00112167	0.0306493
GOTERM_MF_FAT	GO:0003712~transcription cofactor activity	23	2.29541	0.000111003	ATF7IP, DCC, CREBBP, ICMT, PPARGC1B, NRIP1, CITED2, MED6, MLL5, NCOA1, SIN3A, NCOA2, EP300, WDR77, MAP3K10, ZRANB1, ZFPM2, PIAS1, TBL1X, BCOR, NSD1, PSMD9, MED1	673	180	13288	2.5229	0.0820276	0.0121524	0.169429
GOTERM_BP_FAT	GO:0006913~nucleocytoplasmic transport	16	1.59681	0.000122316	NUP160, HTT, IPO11, ARNTL, IPO8, NUP155, CAMK4, RSRC1, GSK3B, SPNB2, PPP3CA, TPR, KPNA3, KPNB1, KPNA1, NMD3	708	96	13588	3.19868	0.24965	0.0912983	0.214022
GOTERM_BP_FAT	GO:0007268~synaptic transmission	23	2.29541	0.000142054	SYT1, GABRB3, NRXN3, ALDH5A1, SNCA, NLGN1, LIN7C, PPT1, NPY5R, CTNNA2, HRH1, PTK2, CAMK4, DMD, PCDHB16, GLS, SYN3, GRM7, PAFAH1B1, PPP3CA, GAD1, CACNA1A, DLG2	708	178	13588	2.47988	0.283636	0.0800094	0.248519
GOTERM_CC_FAT	GO:0016604~nuclear body	19	1.89621	0.00014822	BMI1, CREBBP, SFRS1, SFRS18, MLL5, PPIH, DDX46, PPP1R8, PIAS3, ZFML, RSRC1, SRRM2, NUDT21, SRRM1, PSME4, PIAS1, RBM25, DDX42, THOC1	600	142	12504	2.78845	0.0589646	0.00605903	0.207281
GOTERM_BP_FAT	GO:0051169~nuclear transport	16	1.59681	0.000155129	NUP160, HTT, IPO11, ARNTL, IPO8, NUP155, CAMK4, RSRC1, GSK3B, SPNB2, PPP3CA, TPR, KPNA3, KPNB1, KPNA1, NMD3	708	98	13588	3.1334	0.305296	0.0702634	0.271363
GOTERM_BP_FAT	GO:0019226~transmission of nerve impulse	26	2.59481	0.000302223	SYT1, GABRB3, SNCA, PPT1, HRH1, PTK2, SYN3, PCDHB16, DMD, POU3F2, PAFAH1B1, PPP3CA, EIF2B2, GAD1, DLG2, ALDH5A1, NRXN3, NLGN1, LIN7C, SOD1, NPY5R, CTNNA2, CAMK4, GLS, GRM7, CACNA1A	708	226	13588	2.20794	0.508221	0.0624832	0.52803
GOTERM_BP_FAT	GO:0034613~cellular protein localization	30	2.99401	0.000922698	ARL6IP1, COPA, CACNB1, CASK, IMMP2L, DUSP18, BLZF1, SIN3A, SH3GLB1, SPNB2, STX16, CHM, STAM, PPP3CA, SEC24C, TPR, KPNB1, SEC61A1, SEC23A, RAB2A, HTT, IPO11, EXPH5, ARNTL, IPO8, GSK3B, GOSR1, KPNA3, STX5A, KPNA1	708	299	13588	1.92563	0.885536	0.107812	1.60387
GOTERM_BP_FAT	GO:0006886~intracellular protein transport	28	2.79441	0.00121067	ARL6IP1, COPA, CACNB1, CASK, IMMP2L, DUSP18, BLZF1, SPNB2, STX16, CHM, STAM, PPP3CA, SEC24C, TPR, KPNB1, SEC61A1, SEC23A, RAB2A, HTT, IPO11, EXPH5, ARNTL, IPO8, GSK3B, GOSR1, KPNA3, STX5A, KPNA1	708	276	13588	1.94702	0.94183	0.121281	2.09945
GOTERM_BP_FAT	GO:0048193~Golgi vesicle transport	10	0.998004	0.00130495	KIF1C, SEC23A, GABARAPL2, BLZF1, COG5, HTT, PRKCI, GOSR1, SEC24C, MON2	708	52	13588	3.69079	0.953393	0.124802	2.26117
GOTERM_MF_FAT	GO:0016879~ligase activity, forming carbon-nitrogen bonds	21	2.09581	0.00184401	BMI1, SYVN1, UBE2G1, HERC5, HERC4, BIRC6, CAD, HERC2, UBE2H, RBBP6, GMPS, MTHFD1, UBE2D3, UHRF2, KCMF1, PIAS3, FAAH, UBE2W, MDM2, ZRANB1, TRIP12	673	193	13288	2.14836	0.75902	0.121349	2.78005
GOTERM_MF_FAT	GO:0003682~chromatin binding	18	1.79641	0.00216431	BMI1, MSH6, CREBBP, ARID4B, MLH3, ATRX, NCOA1, SIN3A, CDYL, NCOA2, CENPB, SMARCA5, PHF21A, CHD1, TBL1X, NSD1, MED1, CHD3	673	155	13288	2.2929	0.811845	0.129952	3.25551
GOTERM_CC_FAT	GO:0005840~ribosome	20	1.99601	0.00217429	MRPS25, RPL26, RPL27A, NUFIP1, RPS15A, RPL37, RPL22L1, RPL39, RPS25, RPL30, RPL7, MRPL15, RPL21, MRPL54, RPS13, RPS10, RPS11, RPS21, MRPL35, RPS24	600	192	12504	2.17083	0.590341	0.05776	3.00097
GOTERM_MF_FAT	GO:0004842~ubiquitin-protein ligase activity	14	1.39721	0.0022121	BMI1, SYVN1, UBE2G1, HERC5, BIRC6, UBE2H, HERC2, RBBP6, UBE2D3, UHRF2, KCMF1, MDM2, ZRANB1, UBE2W	673	104	13288	2.6579	0.818667	0.12308	3.32628
GOTERM_BP_FAT	GO:0006606~protein import into nucleus	10	0.998004	0.00223322	HTT, SPNB2, IPO11, ARNTL, PPP3CA, IPO8, TPR, KPNA3, KPNB1, KPNA1	708	56	13588	3.42716	0.99475	0.189399	3.84023
GOTERM_CC_FAT	GO:0016585~chromatin remodeling complex	9	0.898204	0.00239247	SMARCA5, HDAC10, PHF21A, ARID1A, RBBP7, HDAC8, RERE, NRIP1, CHD3	600	50	12504	3.7512	0.625472	0.0595347	3.29744
GOTERM_MF_FAT	GO:0004402~histone acetyltransferase activity	6	0.598802	0.00267812	ELP3, NCOA1, CDYL, EP300, CREBBP, MYST4	673	20	13288	5.92333	0.873511	0.128762	4.0137
GOTERM_MF_FAT	GO:0004468~lysine N-acetyltransferase activity	6	0.598802	0.00267812	ELP3, NCOA1, CDYL, EP300, CREBBP, MYST4	673	20	13288	5.92333	0.873511	0.128762	4.0137
GOTERM_CC_FAT	GO:0005635~nuclear envelope	17	1.69661	0.00271988	RTN4, NUP160, IPO11, IPO8, NRADD, NUP155, SYNE1, BNIP2, HRASLS, ERN1, PAFAH1B1, NUP107, TPR, KPNA3, CYHR1, KPNB1, KPNA1	600	153	12504	2.31556	0.672632	0.0601521	3.74076
GOTERM_BP_FAT	GO:0051170~nuclear import	10	0.998004	0.00286218	HTT, SPNB2, IPO11, ARNTL, PPP3CA, IPO8, TPR, KPNA3, KPNB1, KPNA1	708	58	13588	3.30898	0.998806	0.228059	4.89641
GOTERM_BP_FAT	GO:0016197~endosome transport	7	0.698603	0.0032996	ANKRD27, HTT, VPS54, LRBA, VPS4B, EHD1, MON2	708	29	13588	4.63257	0.999574	0.249802	5.6245
GOTERM_BP_FAT	GO:0017038~protein import	12	1.1976	0.00336364	DUSP18, IMMP2L, HTT, SPNB2, IPO11, ARNTL, PPP3CA, IPO8, TPR, KPNA3, KPNB1, KPNA1	708	82	13588	2.8086	0.999633	0.246134	5.73065
GOTERM_BP_FAT	GO:0050770~regulation of axonogenesis	8	0.798403	0.00358807	RTN4, PTK2, TNFRSF12A, LIMK1, ULK2, POU3F2, LRRC4C, CACNA1A	708	39	13588	3.93684	0.999784	0.252508	6.10177
GOTERM_CC_FAT	GO:0000118~histone deacetylase complex	7	0.698603	0.00367708	HDAC10, PHF21A, RBBP7, HDAC8, RERE, NRIP1, CHD3	600	32	12504	4.55875	0.779174	0.0727379	5.02602
GOTERM_CC_FAT	GO:0044454~nuclear chromosome part	13	1.29741	0.00372288	MSH6, WAPAL, NUFIP1, MLH3, TERF2IP, PURB, NCAPD3, PURA, CITED2, ORC3L, SYCP3, H3F3A, TERF1	600	103	12504	2.63029	0.783297	0.0702322	5.08712
GOTERM_MF_FAT	GO:0008080~N-acetyltransferase activity	9	0.898204	0.0037984	SAT1, ELP3, NCOA1, CDYL, EP300, GNPNAT1, CREBBP, MYST4, NAT8L	673	51	13288	3.48431	0.946824	0.150415	5.64757
GOTERM_BP_FAT	GO:0034504~protein localization in nucleus	10	0.998004	0.00405917	HTT, SPNB2, IPO11, ARNTL, PPP3CA, IPO8, TPR, KPNA3, KPNB1, KPNA1	708	61	13588	3.14624	0.999929	0.26514	6.87632
GOTERM_MF_FAT	GO:0019787~small conjugating protein ligase activity	15	1.49701	0.00425462	BMI1, SYVN1, UBE2G1, HERC5, BIRC6, UBE2H, HERC2, RBBP6, UBE2D3, UHRF2, KCMF1, PIAS3, UBE2W, MDM2, ZRANB1	673	125	13288	2.36933	0.962646	0.138795	6.30547
GOTERM_CC_FAT	GO:0030176~integral to endoplasmic reticulum membrane	7	0.698603	0.00431575	RTN4, RRBP1, PIGU, STIM1, ELOVL6, ASPH, ERO1L	600	33	12504	4.42061	0.830226	0.0712233	5.8747
GOTERM_MF_FAT	GO:0003713~transcription coactivator activity	13	1.29741	0.00451193	DCC, CREBBP, ICMT, PPARGC1B, CITED2, MED6, MLL5, NCOA1, EP300, NCOA2, WDR77, MED1, PSMD9	673	100	13288	2.56678	0.969394	0.140659	6.67463
GOTERM_BP_FAT	GO:0018130~heterocycle biosynthetic process	9	0.898204	0.0045132	MTHFD1, PYCR1, GPHN, COX10, ADK, IREB2, ALDH4A1, MMAB, APRT	708	51	13588	3.38684	0.999976	0.282445	7.61712
GOTERM_BP_FAT	GO:0048511~rhythmic process	13	1.29741	0.00479765	TAF4A, ZFX, ARNTL, SOD1, CDK4, NRIP1, PGR, IMMP2L, HRH1, PER2, PER3, EIF2B2, BMPR1B	708	98	13588	2.54589	0.999988	0.289781	8.07838
GOTERM_BP_FAT	GO:0007267~cell-cell signaling	27	2.69461	0.00487137	SYT1, FGFR1, GABRB3, SNCA, PPT1, HRH1, PTK2, SYN3, PCDHB16, DMD, PAFAH1B1, PPP3CA, GAD1, DLG2, WNT8B, ALDH5A1, HTT, NRXN3, DLGAP5, NLGN1, LIN7C, NPY5R, CTNNA2, CAMK4, GLS, GRM7, CACNA1A	708	290	13588	1.78685	0.99999	0.286257	8.19756
GOTERM_BP_FAT	GO:0006397~mRNA processing	25	2.49501	0.0051319	PPP4R2, FIP1L1, RBM4, SYNCRIP, SNRPD2, SKIV2L2, SFRS7, DDX46, CNOT6L, SRRM2, NUDT21, LSM4, SRRM1, PTBP2, RBM25, SFRS12, PABPN1, SFRS1, PPIH, PPP1R8, RSRC1, ERN1, LSM11, THOC5, THOC1	708	262	13588	1.83131	0.999994	0.291895	8.61762
GOTERM_CC_FAT	GO:0000228~nuclear chromosome	14	1.39721	0.00522374	MSH6, WAPAL, NUFIP1, MLH3, TERF2IP, PURB, NCAPD3, PURA, CITED2, ATRX, ORC3L, SYCP3, H3F3A, TERF1	600	121	12504	2.41124	0.883206	0.0823083	7.06914
GOTERM_BP_FAT	GO:0046660~female sex differentiation	10	0.998004	0.00561553	PGR, IMMP2L, COL9A3, ZFX, TAF4A, BMPR1B, SOD1, EIF2B2, NRIP1, MED1	708	64	13588	2.99876	0.999998	0.300481	9.39259
GOTERM_BP_FAT	GO:0008585~female gonad development	9	0.898204	0.00573577	PGR, IMMP2L, COL9A3, ZFX, TAF4A, BMPR1B, SOD1, EIF2B2, NRIP1	708	53	13588	3.25903	0.999999	0.292712	9.5843
GOTERM_BP_FAT	GO:0016568~chromatin modification	23	2.29541	0.00586632	SETDB1, BMI1, BRCC3, CREBBP, SMYD3, HDAC10, CTCF, RBBP7, MLL5, EP300, PHF16, ASH1L, SMARCA5, PHF21A, CHD1, DNMT1, KDM3B, BCOR, NSD1, HDAC8, RERE, KDM5C, MYST4	708	236	13588	1.87042	0.999999	0.292039	9.79201
GOTERM_BP_FAT	GO:0007243~protein kinase cascade	23	2.29541	0.00586632	PRKCA, GRB2, NLK, SNIP1, MAP4K2, MKNK2, PINK1, MALT1, FGF13, MAPK10, SOD1, MARK1, IL31RA, SS18, NOTCH4, PKD2, MAPK8IP2, SPRED2, PPM1L, SPRED1, PIAS1, MAPK8IP1, CHUK	708	236	13588	1.87042	0.999999	0.292039	9.79201
GOTERM_CC_FAT	GO:0000502~proteasome complex	9	0.898204	0.00611406	RAD23B, PSMB7, PSMD14, PSMA6, UCHL5, POMP, PSME4, USP25, PSMD9	600	58	12504	3.23379	0.919093	0.0921808	8.22666
GOTERM_BP_FAT	GO:0009064~glutamine family amino acid metabolic process	8	0.798403	0.00628172	GOT2, PYCR1, SLC1A3, ALDH5A1, GLS, ALDH4A1, CAD, GMPS	708	43	13588	3.57062	1	0.291137	10.4499
GOTERM_MF_FAT	GO:0016410~N-acyltransferase activity	10	0.998004	0.00634025	SAT1, ELP3, NCOA1, CDYL, EP300, GNPNAT1, CREBBP, LASS6, MYST4, NAT8L	673	67	13288	2.94693	0.992582	0.184806	9.25884
GOTERM_CC_FAT	GO:0012506~vesicle membrane	12	1.1976	0.00658181	SEC23A, SYT1, COPA, SYNPR, SLC2A4, GRB2, SYN3, CUZD1, APPBP2, SEC24C, FNDC3A, PHLDA1	600	97	12504	2.57814	0.933294	0.0954126	8.82941
GOTERM_CC_FAT	GO:0005643~nuclear pore	9	0.898204	0.00678453	NUP160, IPO11, NUP107, IPO8, NUP155, TPR, KPNA3, KPNB1, KPNA1	600	59	12504	3.17898	0.938648	0.0948761	9.08949
GOTERM_CC_FAT	GO:0000151~ubiquitin ligase complex	9	0.898204	0.00750912	BMI1, CUL3, FBXW8, BRCC3, SYVN1, HERC2, CDC26, RBBP6, ZZEF1	600	60	12504	3.126	0.954514	0.101083	10.0135
GOTERM_MF_FAT	GO:0019904~protein domain specific binding	19	1.89621	0.00860849	GRB2, NLK, CBL, CASK, ARHGAP17, SFRS1, CD2AP, PPARGC1B, ELMO1, DOCK4, SH3BP5, EPS15, SON, PICALM, SOS1, DMD, GRM7, EXOC4, SHCBP1	673	192	13288	1.95388	0.998726	0.226152	12.3719
GOTERM_BP_FAT	GO:0046545~development of primary female sexual characteristics	9	0.898204	0.00891869	PGR, IMMP2L, COL9A3, ZFX, TAF4A, BMPR1B, SOD1, EIF2B2, NRIP1	708	57	13588	3.03033	1	0.373399	14.5222
GOTERM_BP_FAT	GO:0006605~protein targeting	15	1.49701	0.00933592	ARL6IP1, HTT, IPO11, CACNB1, IPO8, ARNTL, DUSP18, IMMP2L, GSK3B, SPNB2, PPP3CA, TPR, KPNA3, KPNB1, KPNA1	708	133	13588	2.16452	1	0.380459	15.1503
GOTERM_BP_FAT	GO:0007269~neurotransmitter secretion	7	0.698603	0.00994139	SYT1, NRXN3, SYN3, NLGN1, LIN7C, PPT1, CACNA1A	708	36	13588	3.7318	1	0.386597	16.054
GOTERM_MF_FAT	GO:0016881~acid-amino acid ligase activity	17	1.69661	0.00996792	BMI1, SYVN1, UBE2G1, HERC5, HERC4, BIRC6, UBE2H, HERC2, RBBP6, UBE2D3, UHRF2, KCMF1, PIAS3, UBE2W, MDM2, ZRANB1, TRIP12	673	166	13288	2.02202	0.999558	0.248788	14.1896
GOTERM_MF_FAT	GO:0003714~transcription corepressor activity	10	0.998004	0.0101037	ATF7IP, SIN3A, MAP3K10, ZRANB1, ZFPM2, PIAS1, BCOR, TBL1X, NSD1, NRIP1	673	72	13288	2.74228	0.999602	0.243936	14.3692
GOTERM_BP_FAT	GO:0022602~ovulation cycle process	8	0.798403	0.0102522	PGR, IMMP2L, ZFX, TAF4A, BMPR1B, SOD1, EIF2B2, NRIP1	708	47	13588	3.26674	1	0.3897	16.5144
GOTERM_BP_FAT	GO:0010975~regulation of neuron projection development	8	0.798403	0.0102522	RTN4, PTK2, TNFRSF12A, LIMK1, ULK2, POU3F2, LRRC4C, CACNA1A	708	47	13588	3.26674	1	0.3897	16.5144
GOTERM_MF_FAT	GO:0016564~transcription repressor activity	20	1.99601	0.010679	ATF7IP, BMI1, JARID2, RBBP7, PURB, NRIP1, FOXP2, SIN3A, NCOA2, ZFP263, MAP3K10, DNMT1, ZRANB1, ZFPM2, PIAS1, BHLHE40, TBL1X, BCOR, NSD1, MYST4	673	211	13288	1.87151	0.999746	0.248318	15.1263
GOTERM_BP_FAT	GO:0042698~ovulation cycle	8	0.798403	0.011479	PGR, IMMP2L, ZFX, TAF4A, BMPR1B, SOD1, EIF2B2, NRIP1	708	48	13588	3.19868	1	0.418517	18.3085
GOTERM_MF_FAT	GO:0019894~kinesin binding	4	0.399202	0.0118292	KIFAP3, MAPK8IP2, MAPK8IP1, JAKMIP1	673	10	13288	7.89777	0.999896	0.263482	16.6211
GOTERM_BP_FAT	GO:0033365~protein localization in organelle	12	1.1976	0.0118703	DUSP18, IMMP2L, HTT, SPNB2, IPO11, ARNTL, PPP3CA, IPO8, TPR, KPNA3, KPNB1, KPNA1	708	97	13588	2.37428	1	0.422916	18.8729
GOTERM_BP_FAT	GO:0007005~mitochondrion organization	12	1.1976	0.0118703	TFAM, DUSP18, IMMP2L, OPA1, MRPL15, COX10, SH3GLB1, HTT, SNCA, RRM2B, CXADR, SOD2	708	97	13588	2.37428	1	0.422916	18.8729
GOTERM_BP_FAT	GO:0001701~in utero embryonic development	24	2.39521	0.0122671	BMI1, SETDB1, TAPT1, XRCC4, FGFR1, 2610005L07RIK, SYVN1, GRB2, GABPA, SPINT1, BIRC6, ICMT, SFRS1, CITED2, CUL3, SIN3A, FBXW8, GCM1, PKD2, PLCD1, ZFPM2, BMPR1A, ACVR1, MED1	708	267	13588	1.72513	1	0.427265	19.4417
GOTERM_BP_FAT	GO:0001892~embryonic placenta development	9	0.898204	0.0132647	FBXW8, GCM1, GRB2, PKD2, BIRC6, SPINT1, PLCD1, CITED2, MED1	708	61	13588	2.83162	1	0.440452	20.8549
GOTERM_CC_FAT	GO:0044456~synapse part	19	1.89621	0.0133473	SYT1, GABRA2, GABRB3, GRIP1, CLSTN3, NRXN3, NLGN1, NUFIP1, LIN7C, PPT1, GRIN3A, GPHN, SYNPR, PLCB4, SOS1, SYN3, GRM7, DLG2, DNM2	600	212	12504	1.86774	0.995951	0.162821	17.1464
GOTERM_MF_FAT	GO:0016407~acetyltransferase activity	9	0.898204	0.0136208	SAT1, ELP3, NCOA1, CDYL, EP300, GNPNAT1, CREBBP, MYST4, NAT8L	673	63	13288	2.82063	0.999974	0.274155	18.9007
GOTERM_CC_FAT	GO:0043005~neuron projection	21	2.09581	0.014164	DCC, SYT1, HMGB1, OPA1, GABRB3, HTT, CASK, PPT1, CDC26, SOD1, CTNNA2, NCAM1, NCAM2, PLCB4, ANK3, PXMP3, GSK3B, KLHL24, MAPK8IP1, GAD1, CACNA1A	600	245	12504	1.78629	0.997117	0.167043	18.1013
GOTERM_BP_FAT	GO:0010769~regulation of cell morphogenesis involved in differentiation	8	0.798403	0.0142455	RTN4, PTK2, TNFRSF12A, LIMK1, ULK2, POU3F2, LRRC4C, CACNA1A	708	50	13588	3.07073	1	0.458019	22.2216
GOTERM_BP_FAT	GO:0001505~regulation of neurotransmitter levels	9	0.898204	0.014558	SYT1, NRXN3, ALDH5A1, SYN3, NLGN1, LIN7C, PPT1, GAD1, CACNA1A	708	62	13588	2.78595	1	0.453431	22.6523
GOTERM_BP_FAT	GO:0009791~post-embryonic development	11	1.0978	0.0146814	ZFP826, SCHIP1, TAPT1, IMPAD1, ALDH5A1, TIPARP, ZFX, IREB2, SEMA3C, FOXP2, SOD2	708	87	13588	2.42659	1	0.450503	22.8219
GOTERM_BP_FAT	GO:0006511~ubiquitin-dependent protein catabolic process	15	1.49701	0.0151121	RAD23B, USP40, USP9X, CD2AP, ATE1, CUL3, ARIH1, USP53, UBE2D3, FBXW8, UHRF2, PSMA6, UCHL5, USP25, TBL1X	708	141	13588	2.04171	1	0.454471	23.4105
GOTERM_MF_FAT	GO:0030983~mismatched DNA binding	4	0.399202	0.0156621	ANKRD17, MSH6, PMS2, MLH3	673	11	13288	7.17979	0.999995	0.300907	21.4269
GOTERM_BP_FAT	GO:0008380~RNA splicing	19	1.89621	0.0174637	PPP4R2, RBM4, SYNCRIP, SNRPD2, SKIV2L2, SFRS1, SFRS7, PPIH, DDX46, PPP1R8, RSRC1, SRRM2, LSM4, LSM11, SRRM1, PTBP2, THOC5, THOC1, SFRS12	708	201	13588	1.81418	1	0.498148	26.5512
GOTERM_BP_FAT	GO:0048666~neuron development	25	2.49501	0.0180848	DCC, FGFR1, RTN4RL1, GRIN3A, EPHB3, SEMA5A, PTK2, SLC1A3, ANK3, DMD, ROBO3, FOXD1, KLF7, RPGR, EFNB3, HTT, PRKCI, NTN4, SOD1, CTNNA2, SOD2, ULK2, BMPR1B, DST, CACNA1A	708	292	13588	1.64316	1	0.504649	27.3603
GOTERM_BP_FAT	GO:0070647~protein modification by small protein conjugation or removal	12	1.1976	0.0192433	BMI1, BRCC3, UHRF2, KCMF1, PIAS3, USP9X, HERC5, BIRC6, MDM2, UBE2H, HERC2, RBBP6	708	104	13588	2.21447	1	0.51528	28.8468
GOTERM_CC_FAT	GO:0048471~perinuclear region of cytoplasm	17	1.69661	0.0194264	SEC23A, INADL, MTDH, MALT1, MAPK10, CD2AP, LNPEP, SLC2A4, TRIM68, PAK2, BNIP2, SORBS2, SERBP1, RC3H2, PAFAH1B1, MAPK8IP1, CYHR1	600	189	12504	1.8745	0.999679	0.210665	24.0132
GOTERM_BP_FAT	GO:0016567~protein ubiquitination	9	0.898204	0.0206552	BMI1, UHRF2, KCMF1, HERC5, BIRC6, MDM2, UBE2H, HERC2, RBBP6	708	66	13588	2.6171	1	0.524086	30.6197
GOTERM_MF_FAT	GO:0003735~structural constituent of ribosome	15	1.49701	0.0207994	MRPS25, RPL26, RPL27A, RPS15A, RPL37, RPL22L1, RPL39, RPL30, MRPL15, RPL7, RPL21, RPS13, RPS11, RPS21, RPS24	673	151	13288	1.96137	1	0.362469	27.463
GOTERM_BP_FAT	GO:0032446~protein modification by small protein conjugation	10	0.998004	0.0211462	BMI1, UHRF2, KCMF1, PIAS3, HERC5, BIRC6, MDM2, UBE2H, HERC2, RBBP6	708	79	13588	2.42938	1	0.527167	31.2265
GOTERM_BP_FAT	GO:0060325~face morphogenesis	4	0.399202	0.0216881	ZFP826, SCHIP1, TIPARP, ASPH	708	12	13588	6.39736	1	0.530984	31.8904
GOTERM_BP_FAT	GO:0006298~mismatch repair	4	0.399202	0.0216881	ANKRD17, MSH6, PMS2, MLH3	708	12	13588	6.39736	1	0.530984	31.8904
GOTERM_CC_FAT	GO:0046930~pore complex	9	0.898204	0.0230321	NUP160, IPO11, NUP107, IPO8, NUP155, TPR, KPNA3, KPNB1, KPNA1	600	73	12504	2.56932	0.999929	0.238877	27.8323
GOTERM_CC_FAT	GO:0030659~cytoplasmic vesicle membrane	10	0.998004	0.023144	SEC23A, SYT1, COPA, SYNPR, SLC2A4, SYN3, CUZD1, APPBP2, SEC24C, PHLDA1	600	87	12504	2.3954	0.999932	0.234084	27.948
GOTERM_CC_FAT	GO:0043025~cell soma	12	1.1976	0.024513	NCAM1, RTN4, LNPEP, SLC1A3, SOS1, GSK3B, MAPK8IP2, KLHL24, PPT1, GRIN3A, SOD1, CACNA1A	600	117	12504	2.13744	0.999962	0.234923	29.3487
GOTERM_BP_FAT	GO:0001541~ovarian follicle development	6	0.598802	0.0266279	IMMP2L, ZFX, TAF4A, BMPR1B, SOD1, EIF2B2	708	33	13588	3.48947	1	0.570413	37.6692
GOTERM_BP_FAT	GO:0048745~smooth muscle tissue development	4	0.399202	0.0271257	ZFP826, SCHIP1, TIPARP, FOXP2	708	13	13588	5.90526	1	0.572422	38.2252
GOTERM_BP_FAT	GO:0031344~regulation of cell projection organization	8	0.798403	0.0276503	RTN4, PTK2, TNFRSF12A, LIMK1, ULK2, POU3F2, LRRC4C, CACNA1A	708	57	13588	2.69363	1	0.57473	38.806
GOTERM_BP_FAT	GO:0007167~enzyme linked receptor protein signaling pathway	23	2.29541	0.0279556	SCHIP1, FGFR1, 2610005L07RIK, EFNB3, GRB2, NLK, USP9X, TIPARP, BEX1, EPHB3, SLC2A8, ZFP826, IGF1R, SS18, RGMB, PTK2, SOS1, SPNB2, PPM1L, BMPR1B, CACNA1A, BMPR1A, ACVR1	708	273	13588	1.61692	1	0.574088	39.1417
GOTERM_BP_FAT	GO:0048667~cell morphogenesis involved in neuron differentiation	17	1.69661	0.0280239	DCC, KLF7, RTN4RL1, EFNB3, SOD1, EPHB3, CTNNA2, SEMA5A, PTK2, SLC1A3, ANK3, ULK2, ROBO3, BMPR1B, FOXD1, DST, CACNA1A	708	182	13588	1.79267	1	0.57036	39.2166
GOTERM_BP_FAT	GO:0051656~establishment of organelle localization	6	0.598802	0.0299269	PTK2, SYNE1, NLGN1, MAP4K2, CDC42BPA, NMD3	708	34	13588	3.38684	1	0.581054	41.2675
GOTERM_MF_FAT	GO:0003690~double-stranded DNA binding	6	0.598802	0.0300968	ANKRD17, MSH6, PMS2, MLH3, PURB, PURA	673	35	13288	3.38476	1	0.471009	37.2998
GOTERM_CC_FAT	GO:0005789~endoplasmic reticulum membrane	14	1.39721	0.0307049	ARL6IP1, RTN4, CLSTN3, RRBP1, PIGU, STIM1, DPAGT1, MIA3, SERINC1, RPN1, ERN1, ERO1L, ASPH, ELOVL6	600	152	12504	1.91947	0.999997	0.279532	35.3738
GOTERM_CC_FAT	GO:0030424~axon	11	1.0978	0.0322602	DCC, NCAM1, NCAM2, GABRB3, ANK3, HTT, KLHL24, PPT1, CDC26, GAD1, CTNNA2	600	107	12504	2.14243	0.999999	0.279579	36.8102
GOTERM_CC_FAT	GO:0005667~transcription factor complex	19	1.89621	0.0325552	ATF7IP, TAF3, LMO4, TAF4A, CREBBP, NFYC, NFYB, TBP, ARNTL, CDK4, ATF5, TFAM, GCM1, EP300, PKNOX1, ETS1, POU3F2, TBL1X, TCF12	600	234	12504	1.69214	0.999999	0.27609	37.0793
GOTERM_BP_FAT	GO:0060323~head morphogenesis	4	0.399202	0.0332187	ZFP826, SCHIP1, TIPARP, ASPH	708	14	13588	5.48345	1	0.598181	44.6623
GOTERM_BP_FAT	GO:0060711~labyrinthine layer development	6	0.598802	0.033472	FBXW8, GCM1, GRB2, BIRC6, SPINT1, PLCD1	708	35	13588	3.29007	1	0.592688	44.9156
GOTERM_BP_FAT	GO:0006304~DNA modification	5	0.499002	0.0336684	ATF7IP, MLL5, DNTT, DNMT1, CTCF	708	24	13588	3.99835	1	0.590779	45.1114
GOTERM_CC_FAT	GO:0031227~intrinsic to endoplasmic reticulum membrane	7	0.698603	0.0370546	RTN4, RRBP1, PIGU, STIM1, ELOVL6, ASPH, ERO1L	600	52	12504	2.80538	1	0.30234	41.0541
GOTERM_CC_FAT	GO:0030055~cell-substrate junction	8	0.798403	0.0378594	PTK2, LIMS1, PRUNE, TLN2, LIMK1, DMD, DST, ARHGAP26	600	66	12504	2.52606	1	0.302067	41.7401
GOTERM_CC_FAT	GO:0044433~cytoplasmic vesicle part	10	0.998004	0.0380371	SEC23A, SYT1, COPA, SYNPR, SLC2A4, SYN3, CUZD1, APPBP2, SEC24C, PHLDA1	600	95	12504	2.19368	1	0.29765	41.8905
GOTERM_BP_FAT	GO:0045444~fat cell differentiation	8	0.798403	0.0382569	ALDH6A1, SLC2A4, BBS7, GSK3B, ERO1L, TBL1X, ADIPOQ, MED1	708	61	13588	2.517	1	0.630479	49.5017
GOTERM_BP_FAT	GO:0008406~gonad development	10	0.998004	0.0390639	PGR, IMMP2L, COL9A3, ZFX, TAF4A, BMPR1B, SOD1, EIF2B2, FNDC3A, NRIP1	708	88	13588	2.18092	1	0.634335	50.2388
GOTERM_MF_FAT	GO:0018024~histone-lysine N-methyltransferase activity	5	0.499002	0.0399778	SETDB1, MLL5, ASH1L, SMYD3, NSD1	673	26	13288	3.79701	1	0.562985	46.3788
GOTERM_MF_FAT	GO:0016279~protein-lysine N-methyltransferase activity	5	0.499002	0.0399778	SETDB1, MLL5, ASH1L, SMYD3, NSD1	673	26	13288	3.79701	1	0.562985	46.3788
GOTERM_MF_FAT	GO:0016278~lysine N-methyltransferase activity	5	0.499002	0.0399778	SETDB1, MLL5, ASH1L, SMYD3, NSD1	673	26	13288	3.79701	1	0.562985	46.3788
GOTERM_BP_FAT	GO:0048812~neuron projection morphogenesis	16	1.59681	0.0412479	DCC, KLF7, RTN4RL1, EFNB3, EPHB3, CTNNA2, SEMA5A, PTK2, ANK3, ULK2, DMD, ROBO3, BMPR1B, FOXD1, DST, CACNA1A	708	176	13588	1.74474	1	0.646932	52.1829
GOTERM_BP_FAT	GO:0048638~regulation of developmental growth	6	0.598802	0.0413158	RTN4, FGFR1, TNFRSF12A, LIMK1, ULK2, CXADR	708	37	13588	3.11223	1	0.6437	52.2422
GOTERM_CC_FAT	GO:0031252~cell leading edge	11	1.0978	0.0421626	PTK2, CCDC88A, TLN2, TNFRSF12A, TRPM7, TMOD3, PAFAH1B1, NRADD, CD2AP, DIAP1, CTNNA2	600	112	12504	2.04679	1	0.307849	45.2833
GOTERM_BP_FAT	GO:0043066~negative regulation of apoptosis	20	1.99601	0.0431963	BMI1, XRCC4, FGFR1, SYVN1, ROCK1, HTT, SNCA, BIRC6, PPT1, SOD1, TAX1BP1, CITED2, SOD2, ATF5, SIN3A, BTG2, SYCP3, GSK3B, MAPK8IP1, CACNA1A	708	239	13588	1.60603	1	0.656605	53.8567
GOTERM_CC_FAT	GO:0005813~centrosome	14	1.39721	0.0436912	PPP4R2, RABGAP1, ROCK1, CEP76, DLGAP5, PCM1, BRCA1, TUBGCP3, RASSF1, CEP170, SLMAP, MARCKS, PAFAH1B1, CNTLN	600	160	12504	1.8235	1	0.306726	46.4931
GOTERM_CC_FAT	GO:0042175~nuclear envelope-endoplasmic reticulum network	14	1.39721	0.0436912	ARL6IP1, RTN4, CLSTN3, RRBP1, PIGU, STIM1, DPAGT1, MIA3, SERINC1, RPN1, ERN1, ERO1L, ASPH, ELOVL6	600	160	12504	1.8235	1	0.306726	46.4931
GOTERM_MF_FAT	GO:0005402~cation:sugar symporter activity	4	0.399202	0.044078	SLC2A8, SLC2A4, SLC35A3, SLC35A4	673	16	13288	4.93611	1	0.589827	49.7724
GOTERM_MF_FAT	GO:0005351~sugar:hydrogen symporter activity	4	0.399202	0.044078	SLC2A8, SLC2A4, SLC35A3, SLC35A4	673	16	13288	4.93611	1	0.589827	49.7724
GOTERM_BP_FAT	GO:0043524~negative regulation of neuron apoptosis	7	0.698603	0.0441471	XRCC4, ROCK1, HTT, SNCA, PPT1, SOD1, CACNA1A	708	50	13588	2.68689	1	0.657287	54.6533
GOTERM_MF_FAT	GO:0017124~SH3 domain binding	9	0.898204	0.0457518	SH3BP5, EPS15, PICALM, SOS1, CBL, ARHGAP17, CD2AP, DOCK4, ELMO1	673	79	13288	2.24937	1	0.594517	51.0992
GOTERM_BP_FAT	GO:0007416~synaptogenesis	4	0.399202	0.0473319	NRXN3, PCDHB16, NLGN1, CACNA1A	708	16	13588	4.79802	1	0.672475	57.2281
GOTERM_BP_FAT	GO:0009163~nucleoside biosynthetic process	3	0.299401	0.0476877	ADK, QTRTD1, APRT	708	7	13588	8.22518	1	0.671714	57.507
GOTERM_BP_FAT	GO:0046129~purine ribonucleoside biosynthetic process	3	0.299401	0.0476877	ADK, QTRTD1, APRT	708	7	13588	8.22518	1	0.671714	57.507
GOTERM_BP_FAT	GO:0042451~purine nucleoside biosynthetic process	3	0.299401	0.0476877	ADK, QTRTD1, APRT	708	7	13588	8.22518	1	0.671714	57.507
GOTERM_BP_FAT	GO:0042455~ribonucleoside biosynthetic process	3	0.299401	0.0476877	ADK, QTRTD1, APRT	708	7	13588	8.22518	1	0.671714	57.507
GOTERM_BP_FAT	GO:0040023~establishment of nucleus localization	3	0.299401	0.0476877	PTK2, SYNE1, CDC42BPA	708	7	13588	8.22518	1	0.671714	57.507
GOTERM_BP_FAT	GO:0016570~histone modification	10	0.998004	0.0496129	BMI1, MLL5, BRCC3, EP300, PHF16, CREBBP, HDAC10, NSD1, HDAC8, MYST4	708	92	13588	2.0861	1	0.682998	58.9868

## Sheet: Brown
Category	Term	Count	%	PValue	Genes	List Total	Pop Hits	Pop Total	Fold Enrichment	Bonferroni	Benjamini	FDR
GOTERM_CC_FAT	GO:0016604~nuclear body	22	2.15475	2.02096e-06	XPO1, SP100, MAGOH, YLPM1, RB1, SFRS1, SFRS2, SMNDC1, PNN, SRY, PPIH, DDX46, DDX3X, ZFML, RSRC1, RNF2, NPM1, PSPC1, WAC, PIAS1, RBM25, PRPF40A	576	142	12504	3.36326	0.000846424	0.000211673	0.00283784
GOTERM_CC_FAT	GO:0016607~nuclear speck	17	1.66503	2.93797e-06	MAGOH, YLPM1, SFRS1, PNN, SMNDC1, SFRS2, SRY, PPIH, DDX46, DDX3X, ZFML, RSRC1, NPM1, WAC, PIAS1, RBM25, PRPF40A	576	90	12504	4.10046	0.00123025	0.000246172	0.00412549
GOTERM_MF_FAT	GO:0019904~protein domain specific binding	25	2.44858	6.93785e-05	ENAH, CLCN3, USP8, PTEN, PICALM, DAB1, SQSTM1, DMD, EHD2, INSR, KHDRBS1, CBL, NDFIP1, SFRS1, SIRT1, YWHAE, DOCK4, QK, SH3BGRL, ATXN2, SON, GRIA2, ITGB1BP2, KLF1, ADAM15	699	192	13288	2.47526	0.0518898	0.0262905	0.105873
GOTERM_BP_FAT	GO:0030900~forebrain development	21	2.05681	0.000253094	EGFR, BBS4, TWSG1, TBX3, YWHAE, CDK5, APLP2, GHRHR, ATRX, ARX, ATP7A, ALDH1A2, SLC1A2, DAB1, MSX1, GNAQ, ALDH1A3, FOXG1, TOP2B, PITX1, ASPM	680	167	13588	2.51275	0.465534	0.188466	0.445037
GOTERM_BP_FAT	GO:0007507~heart development	24	2.35064	0.000793388	MEF2C, PTPRJ, TBX3, TCAP, TBX20, HSPG2, SMAD3, EGLN1, SOX6, PTEN, GJA5, ALDH1A2, MIB1, SALL4, MSX1, HIF1A, GNAQ, CASP7, RB1CC1, CALCRL, MESP1, HTR2B, HDAC9, CHRNA3	680	223	13588	2.15057	0.859762	0.388049	1.38884
GOTERM_BP_FAT	GO:0006397~mRNA processing	26	2.54652	0.00146733	TDRD3, APOBEC1, PRPF4B, HNRPLL, PNN, SMNDC1, PRPF19, DDX46, HNRNPK, BAT1A, RBM25, PRPF40A, SFRS12, EFTUD2, MAGOH, PTBP1, DDX5, SFRS1, SFRS2, QK, DDX39, PPIH, PAPD4, RSRC1, CPSF7, PAPOLG	680	262	13588	1.98298	0.973598	0.516577	2.55428
GOTERM_BP_FAT	GO:0016567~protein ubiquitination	11	1.07738	0.00151781	PRPF19, MIB1, KCMF1, UBE3A, RNF2, HERC5, BIRC6, UBE2H, TRIM23, RBBP6, OS9	680	66	13588	3.33039	0.976703	0.46558	2.64105
GOTERM_BP_FAT	GO:0032446~protein modification by small protein conjugation	12	1.17532	0.00182035	PRPF19, MIB1, SUMO2, KCMF1, UBE3A, RNF2, HERC5, BIRC6, UBE2H, TRIM23, RBBP6, OS9	680	79	13588	3.03529	0.988996	0.474923	3.15955
GOTERM_BP_FAT	GO:0070647~protein modification by small protein conjugation or removal	14	1.3712	0.00199347	UBE3A, USP9X, HERC5, BIRC6, UBE2H, TRIM23, RBBP6, OS9, PRPF19, MIB1, SUMO2, SENP1, KCMF1, RNF2	680	104	13588	2.68993	0.992836	0.460625	3.45507
GOTERM_CC_FAT	GO:0048471~perinuclear region of cytoplasm	19	1.86092	0.00275222	KCNMA1, EPN3, MTDH, SEC24A, KIF5B, AP1G1, CLU, PICK1, IGH-6, MALT1, SERHL, RANGAP1, RPS6, ATXN2, DAB1, TFRC, APEX1, TNRC6A, UNC45A	576	189	12504	2.18232	0.68487	0.065672	3.79613
GOTERM_MF_FAT	GO:0004842~ubiquitin-protein ligase activity	14	1.3712	0.00307436	UBE3A, HERC5, UBR3, BIRC6, UBE2H, TRIM23, RLIM, FEM1A, RBBP6, PRPF19, MIB1, UBE2D2, KCMF1, RNF2	699	104	13288	2.55904	0.906027	0.44633	4.59228
GOTERM_CC_FAT	GO:0005840~ribosome	19	1.86092	0.00326204	RPL18, MRPL3, MRPL50, MRPS25, RPS9, RPL27, RPL37, RPS6, MRPL13, RPS28, MRPS9, NPM1, RPL3L, RPS12, RPS13, RPS20, RPS21, RPS27A, RPS24	576	192	12504	2.14822	0.745646	0.0732367	4.48445
GOTERM_BP_FAT	GO:0006979~response to oxidative stress	12	1.17532	0.00393708	ATP7A, HIF1A, UCP3, HMOX1, PPP2CB, CLU, CAT, MMP14, PPP1R15B, NDUFS2, PRDX1, HNRPLL	680	87	13588	2.75619	0.999942	0.588354	6.71508
GOTERM_BP_FAT	GO:0001501~skeletal system development	26	2.54652	0.00448997	MEF2C, TWSG1, HEXB, SOX5, SOX6, GJA5, HOXC4, RUNX2, RPS27A, PITX1, FGF4, MDFI, TBX3, ARID5B, HSPG2, SIX2, SMAD3, MMP14, ATP7A, HDAC4, MSX1, HOXB2, CHRDL1, HIF1A, TNFSF11, GNAQ	680	285	13588	1.82295	0.999985	0.501477	7.62329
GOTERM_CC_FAT	GO:0005681~spliceosome	14	1.3712	0.0045796	PRPF4B, MAGOH, EFTUD2, SFRS1, DDX5, PNN, SMNDC1, SFRS2, PRPF19, PPIH, HNRNPK, BAT1A, WAC, SFRS12	576	124	12504	2.45094	0.85387	0.0962697	6.24222
GOTERM_CC_FAT	GO:0030018~Z disc	8	0.783546	0.00470993	HDAC4, DES, TCAP, DMD, ITGB1BP2, FHL3, SLC4A1, CAPZB	576	46	12504	3.77536	0.861671	0.0941722	6.41444
GOTERM_BP_FAT	GO:0051216~cartilage development	11	1.07738	0.00529947	ATP7A, MEF2C, HIF1A, MSX1, HOXC4, SOX5, HSPG2, SOX6, RUNX2, PITX1, FGF4	680	78	13588	2.81802	0.999998	0.481883	8.93801
GOTERM_BP_FAT	GO:0045859~regulation of protein kinase activity	19	1.86092	0.00555167	MDFI, IRAK1, CCDC88A, PICK1, IGH-6, RB1, CDK5, LATS2, APLP2, SPRY4, TRIB1, DUSP19, DAB1, NPM1, DNAJC3, FGF2, CEACAM1, CHRNA3, VLDLR	680	186	13588	2.04121	0.999999	0.465436	9.34398
GOTERM_BP_FAT	GO:0008380~RNA splicing	20	1.95886	0.00573529	TDRD3, PRPF4B, EFTUD2, MAGOH, PTBP1, SFRS1, DDX5, QK, SFRS2, PNN, SMNDC1, PRPF19, DDX39, PPIH, HNRNPK, DDX46, RSRC1, BAT1A, PRPF40A, SFRS12	680	201	13588	1.98829	0.999999	0.461487	9.63848
GOTERM_MF_FAT	GO:0003735~structural constituent of ribosome	17	1.66503	0.00583202	RPL18, MRPL3, MRPS25, RPS9, RPL27, RPL37, RPS6, MRPL13, RPS28, MRPS9, RPL3L, RPS12, RPS13, RPS20, RPS21, RPS27A, RPS24	699	151	13288	2.1402	0.988803	0.527011	8.54308
GOTERM_MF_FAT	GO:0019787~small conjugating protein ligase activity	15	1.46915	0.0059202	UBE3A, HERC5, UBR3, BIRC6, UBE2H, TRIM23, RLIM, RBBP6, FEM1A, PRPF19, MIB1, SUMO2, UBE2D2, KCMF1, RNF2	699	125	13288	2.2812	0.98954	0.478716	8.66685
GOTERM_BP_FAT	GO:0043085~positive regulation of catalytic activity	24	2.35064	0.00592921	ADCY3, TRP53, MDFI, IRAK1, ADCY1, CCDC88A, PICK1, IGH-6, CDK5, GHRHR, ATP7A, ADRB3, DAB1, GALR1, VCP, GNAQ, BTG1, NPM1, CALCRL, HTR2B, FGF2, CHRNA3, CEACAM1, VLDLR	680	261	13588	1.83746	1	0.458423	9.94853
GOTERM_MF_FAT	GO:0016879~ligase activity, forming carbon-nitrogen bonds	20	1.95886	0.00626873	UBE3A, HERC5, UBR3, BIRC6, UBE2H, UBE3C, TRIM23, RLIM, RBBP6, GMPS, FEM1A, MTHFD1L, PRPF19, SUMO2, MIB1, GLUL, UBE2D2, KCMF1, RNF2, HECTD2	699	193	13288	1.96995	0.99201	0.453211	9.15453
GOTERM_CC_FAT	GO:0042175~nuclear envelope-endoplasmic reticulum network	16	1.56709	0.0069065	TRPC2, SEC24A, ALG6, NAV3, ITPR1, PIGN, FMO4, POMT2, FMO5, STT3A, FMO2, DPM1, PIGB, SPCS1, ASPH, DNAJC3	576	160	12504	2.17083	0.945189	0.123654	9.27336
GOTERM_CC_FAT	GO:0005792~microsome	17	1.66503	0.00718978	CYP1A1, SEC11A, CYP21A1, FA2H, ITPR1, CPT1A, CYP4A10, FMO4, DCT, FMO5, VCP, FMO2, DMD, HMOX1, SPCS1, SRD5A2, DTNA	576	176	12504	2.09683	0.951364	0.123179	9.63609
GOTERM_BP_FAT	GO:0043549~regulation of kinase activity	19	1.86092	0.00766444	MDFI, IRAK1, CCDC88A, PICK1, IGH-6, RB1, CDK5, LATS2, APLP2, SPRY4, TRIB1, DUSP19, DAB1, NPM1, DNAJC3, FGF2, CEACAM1, CHRNA3, VLDLR	680	192	13588	1.97742	1	0.50603	12.6786
GOTERM_BP_FAT	GO:0000302~response to reactive oxygen species	7	0.685602	0.00822394	ATP7A, UCP3, PPP2CB, CAT, PPP1R15B, PRDX1, HNRPLL	680	36	13588	3.88546	1	0.505779	13.5421
GOTERM_CC_FAT	GO:0042598~vesicular fraction	17	1.66503	0.0097913	CYP1A1, SEC11A, CYP21A1, FA2H, ITPR1, CPT1A, CYP4A10, FMO4, DCT, FMO5, VCP, FMO2, DMD, HMOX1, SPCS1, SRD5A2, DTNA	576	182	12504	2.0277	0.9838	0.152031	12.9049
GOTERM_BP_FAT	GO:0007167~enzyme linked receptor protein signaling pathway	24	2.35064	0.0100481	EGFR, TRP53, TWSG1, WFIKKN2, FGF5, PTPN2, ARID5B, USP9X, PTPRA, PICK1, PTK7, SMAD3, PTEN, EPHA1, CDK5, MAP3K7, MSX1, ROR1, ANGPT1, INSR, FGF2, CHRNA3, NR1H3, FGF4	680	273	13588	1.75669	1	0.510385	16.3017
GOTERM_CC_FAT	GO:0031674~I band	8	0.783546	0.0102967	HDAC4, DES, TCAP, DMD, ITGB1BP2, FHL3, SLC4A1, CAPZB	576	53	12504	3.27673	0.98692	0.153628	13.5271
GOTERM_CC_FAT	GO:0005789~endoplasmic reticulum membrane	15	1.46915	0.0103091	TRPC2, SEC24A, ALG6, ITPR1, PIGN, FMO4, POMT2, FMO5, STT3A, FMO2, DPM1, PIGB, SPCS1, ASPH, DNAJC3	576	152	12504	2.14227	0.986988	0.148548	13.5422
GOTERM_BP_FAT	GO:0042325~regulation of phosphorylation	25	2.44858	0.0105147	LATS2, SPRY4, APLP2, TRIB1, DUSP19, DAB1, RB1CC1, NPM1, RAPGEF4, DNAJC3, FGF2, CEACAM1, CHRNA3, EGFR, MDFI, IRAK1, CCDC88A, PICK1, TNFRSF14, IGH-6, RB1, CDK5, ATP7A, GRK1, VLDLR	680	290	13588	1.72262	1	0.506916	16.9942
GOTERM_BP_FAT	GO:0051338~regulation of transferase activity	19	1.86092	0.0109037	MDFI, IRAK1, CCDC88A, PICK1, IGH-6, RB1, CDK5, LATS2, APLP2, SPRY4, TRIB1, DUSP19, DAB1, NPM1, DNAJC3, FGF2, CEACAM1, CHRNA3, VLDLR	680	199	13588	1.90786	1	0.501308	17.5673
GOTERM_BP_FAT	GO:0000122~negative regulation of transcription from RNA polymerase II promoter	21	2.05681	0.0119265	TRP53, MDFI, MTDH, HMX1, KLF12, CDX4, SOX14, ZFP57, SMAD3, RB1, SOX6, RBBP7, HDAC4, SALL4, MSX1, RNF2, PER2, HDAC9, NSD1, KDM6B, DNAJB5	680	231	13588	1.81658	1	0.524023	19.0564
GOTERM_MF_FAT	GO:0016881~acid-amino acid ligase activity	17	1.66503	0.0139252	UBE3A, HERC5, UBR3, BIRC6, UBE2H, UBE3C, TRIM23, RLIM, RBBP6, FEM1A, PRPF19, MIB1, SUMO2, UBE2D2, KCMF1, RNF2, HECTD2	699	166	13288	1.94681	0.999979	0.659375	19.2733
GOTERM_BP_FAT	GO:0016568~chromatin modification	21	2.05681	0.0146684	ING5, ENY2, ING4, KDM6A, TTF1, WHSC1, CTCF, RB1, RBBP7, SIRT1, HDAC4, PHF17, HJURP, RNF2, BRE, RUVBL2, HDAC9, NSD1, KLF1, KDM5C, KDM6B	680	236	13588	1.77809	1	0.564478	22.9245
GOTERM_BP_FAT	GO:0046716~muscle maintenance	4	0.391773	0.0151659	MTM1, HIF1A, LARGE, DMD	680	11	13588	7.26631	1	0.560554	23.6073
GOTERM_BP_FAT	GO:0007190~activation of adenylate cyclase activity	7	0.685602	0.0153891	ADCY3, ADRB3, ADCY1, GALR1, GNAQ, CALCRL, GHRHR	680	41	13588	3.41162	1	0.558105	23.9118
GOTERM_BP_FAT	GO:0048729~tissue morphogenesis	21	2.05681	0.0161532	EGFR, BBS4, TWSG1, ENAH, KRT6A, TBX3, PTK7, SMAD3, CRB3, EGLN1, MAP3K7, ALDH1A1, ATP7A, ALDH1A2, MIB1, GPC3, HOXB2, ALDH1A3, NGFR, MESP1, FOXD1	680	238	13588	1.76315	1	0.560697	24.9457
GOTERM_MF_FAT	GO:0008134~transcription factor binding	25	2.44858	0.0171469	ENY2, COPS2, ING4, NACA, MTDH, UBE3A, SQSTM1, BCL11A, CREG1, NPM1, NPAT, APEX1, PSMD9, NR1H3, MDFI, SMAD3, RB1, ARNTL, DDX5, SIRT1, HDAC4, PIAS1, HDAC9, NSD1, C1D	699	288	13288	1.65017	0.999998	0.70107	23.2075
GOTERM_BP_FAT	GO:0045762~positive regulation of adenylate cyclase activity	7	0.685602	0.0172182	ADCY3, ADRB3, ADCY1, GALR1, GNAQ, CALCRL, GHRHR	680	42	13588	3.33039	1	0.569525	26.3644
GOTERM_BP_FAT	GO:0051349~positive regulation of lyase activity	7	0.685602	0.0172182	ADCY3, ADRB3, ADCY1, GALR1, GNAQ, CALCRL, GHRHR	680	42	13588	3.33039	1	0.569525	26.3644
GOTERM_BP_FAT	GO:0031281~positive regulation of cyclase activity	7	0.685602	0.0172182	ADCY3, ADRB3, ADCY1, GALR1, GNAQ, CALCRL, GHRHR	680	42	13588	3.33039	1	0.569525	26.3644
GOTERM_MF_FAT	GO:0019899~enzyme binding	21	2.05681	0.0178871	MEF2C, CNKSR2, IRAK1, NOS1, CCDC88A, PICK1, MOBKL1A, RB1, RIMS2, SIRT1, GSG1, CUL3, DUSP2, HIF1A, SQSTM1, BTG1, SAPS3, DMD, MARCKS, SYTL3, INSR	699	229	13288	1.74328	0.999999	0.684986	24.0859
GOTERM_BP_FAT	GO:0031399~regulation of protein modification process	16	1.56709	0.0182781	EGFR, TRP53, MDFI, IRAK1, CCDC88A, IGH-6, TNFRSF14, CTCF, YWHAE, FEM1A, CDK5, HDAC4, RB1CC1, RAPGEF4, PIAS1, FGF2	680	165	13588	1.93768	1	0.577451	27.7513
GOTERM_BP_FAT	GO:0001568~blood vessel development	21	2.05681	0.0203082	MEF2C, PTPRJ, TBX3, CDX4, FOXM1, TBX20, MMP14, PTEN, GJA5, MEIS1, QK, DLX3, MAP3K7, ATP7A, ALDH1A2, MIB1, HIF1A, HMOX1, ANGPT1, FGF2, CYR61	680	244	13588	1.71979	1	0.589705	30.3391
GOTERM_MF_FAT	GO:0030955~potassium ion binding	13	1.27326	0.0211087	SLC12A6, KCNMA1, KCNC1, KCNB1, KCNA2, KCNU1, KCNS1, KCNJ6, KCNK7, SLC24A3, KCNQ1, KCNH3, KCNE4	699	118	13288	2.09432	1	0.716456	27.8001
GOTERM_BP_FAT	GO:0034599~cellular response to oxidative stress	5	0.489716	0.0220356	ATP7A, HIF1A, CAT, PRDX1, HNRPLL	680	22	13588	4.54144	1	0.613578	32.472
GOTERM_BP_FAT	GO:0021587~cerebellum morphogenesis	5	0.489716	0.0220356	ATP7A, DAB1, AGTPBP1, RORA, CDK5	680	22	13588	4.54144	1	0.613578	32.472
GOTERM_MF_FAT	GO:0017124~SH3 domain binding	10	0.979432	0.0223267	KHDRBS1, SH3BGRL, ENAH, USP8, PICALM, ITGB1BP2, CBL, ADAM15, QK, DOCK4	699	79	13288	2.40633	1	0.710227	29.1595
GOTERM_BP_FAT	GO:0009048~dosage compensation, by inactivation of X chromosome	3	0.29383	0.022542	SMCHD1, XIST, CTCF	680	5	13588	11.9894	1	0.609567	33.0856
GOTERM_BP_FAT	GO:0030031~cell projection assembly	9	0.881489	0.0229687	BBS4, CCDC88A, ITGA6, ROCK1, ONECUT1, RDX, WASL, CAPZB, FGD3	680	70	13588	2.56916	1	0.610463	33.5984
GOTERM_BP_FAT	GO:0031668~cellular response to extracellular stimulus	7	0.685602	0.0235881	TRP53, SLC1A2, ITGA6, RB1CC1, HMOX1, TNRC6A, SIRT1	680	45	13588	3.10837	1	0.614381	34.3363
GOTERM_MF_FAT	GO:0031420~alkali metal ion binding	19	1.86092	0.023722	KCNMA1, SLC12A6, KCNC1, SLC12A3, KCNA2, KCNB1, SLC34A1, SLC10A4, SLC10A1, KCNU1, KCNS1, KCNJ6, KCNK7, SLC24A3, SLC5A9, ACCN5, KCNQ1, KCNH3, KCNE4	699	206	13288	1.75335	1	0.707475	30.6875
GOTERM_CC_FAT	GO:0009898~internal side of plasma membrane	22	2.15475	0.0238461	WDFY3, PARVG, PHKA2, RAP2C, RAB3D, AP1G1, PTPN4, RANGAP1, RDX, AP1S3, GNGT1, AP2B1, AP3M2, DMD, SYN3, AP3B2, RALA, PEX14, TGM3, EHD2, SEC23IP, PLA2G4B	576	287	12504	1.66405	0.999959	0.286152	28.7453
GOTERM_MF_FAT	GO:0004028~3-chloroallyl aldehyde dehydrogenase activity	3	0.29383	0.0247798	ALDH1A1, ALDH1A2, ALDH1A3	699	5	13288	11.406	1	0.700132	31.8253
GOTERM_BP_FAT	GO:0001944~vasculature development	21	2.05681	0.0255712	MEF2C, PTPRJ, TBX3, CDX4, FOXM1, TBX20, MMP14, PTEN, GJA5, MEIS1, QK, DLX3, MAP3K7, ATP7A, ALDH1A2, MIB1, HIF1A, HMOX1, ANGPT1, FGF2, CYR61	680	250	13588	1.67852	1	0.632764	36.647
GOTERM_BP_FAT	GO:0045665~negative regulation of neuron differentiation	6	0.587659	0.0256881	PRPF19, MIB1, FOXG1, TLX3, MEIS1, ASPM	680	34	13588	3.5263	1	0.628759	36.7808
GOTERM_MF_FAT	GO:0003712~transcription cofactor activity	17	1.66503	0.0276309	ENY2, ING4, COPS2, NACA, UBE3A, DDX5, SIRT1, HDAC4, SQSTM1, BCL11A, NPAT, PIAS1, HDAC9, NSD1, APEX1, PSMD9, C1D	699	180	13288	1.79539	1	0.677802	34.8057
GOTERM_BP_FAT	GO:0048771~tissue remodeling	7	0.685602	0.0286133	ATP7A, MEF2C, HIF1A, TNFSF11, SLC34A1, MMP14, SPP2	680	47	13588	2.9761	1	0.652375	40.0432
GOTERM_BP_FAT	GO:0006800~oxygen and reactive oxygen species metabolic process	7	0.685602	0.0286133	ATP7A, CYP1A1, FMO2, CAT, GTF3C2, PRDX1, HNRPLL	680	47	13588	2.9761	1	0.652375	40.0432
GOTERM_BP_FAT	GO:0030799~regulation of cyclic nucleotide metabolic process	9	0.881489	0.0287487	ADCY3, ADRB3, AIPL1, ADCY1, HTR1B, GALR1, GNAQ, CALCRL, GHRHR	680	73	13588	2.46358	1	0.64877	40.1902
GOTERM_MF_FAT	GO:0004721~phosphoprotein phosphatase activity	15	1.46915	0.0290605	PTPRJ, PTPRD, PTPN2, PTPRA, PTPN4, STYX, PTPRS, PTEN, MTM1, DUSP19, DUSP2, PTP4A3, PPP2CB, PPP1R15B, UBLCP1	699	152	13288	1.87599	1	0.659906	36.2539
GOTERM_MF_FAT	GO:0016564~transcription repressor activity	19	1.86092	0.029265	KHDRBS1, COPS2, BCLAF1, HMX1, TBX3, SOX14, ZFP386, RB1, RBBP7, SIRT1, HDAC4, ATF3, MSX1, RNF2, BCL11A, PIAS1, HDAC9, NSD1, C1D	699	211	13288	1.7118	1	0.629084	36.4585
GOTERM_BP_FAT	GO:0001890~placenta development	10	0.979432	0.0293942	MDFI, EGFR, DLX3, HIF1A, CDX4, TTPA, BIRC6, EGLN1, RPS6, CYR61	680	87	13588	2.29682	1	0.646552	40.8868
GOTERM_BP_FAT	GO:0042542~response to hydrogen peroxide	5	0.489716	0.0295968	PPP2CB, CAT, PPP1R15B, PRDX1, HNRPLL	680	24	13588	4.16299	1	0.643974	41.1039
GOTERM_BP_FAT	GO:0021697~cerebellar cortex formation	4	0.391773	0.0299308	ATP7A, AGTPBP1, RORA, CDK5	680	14	13588	5.70924	1	0.643091	41.4601
GOTERM_CC_FAT	GO:0030017~sarcomere	9	0.881489	0.0302914	HDAC4, DES, TCAP, MYH1, DMD, ITGB1BP2, FHL3, SLC4A1, CAPZB	576	80	12504	2.44219	0.999997	0.331527	35.0748
GOTERM_BP_FAT	GO:0003007~heart morphogenesis	9	0.881489	0.0308797	ALDH1A2, MIB1, HIF1A, MSX1, TBX3, TBX20, SMAD3, EGLN1, MESP1	680	74	13588	2.43029	1	0.649742	42.4609
GOTERM_BP_FAT	GO:0007169~transmembrane receptor protein tyrosine kinase signaling pathway	17	1.66503	0.0312456	EGFR, FGF5, PTPN2, ARID5B, PTPRA, PICK1, PTK7, PTEN, CDK5, EPHA1, ROR1, ANGPT1, INSR, FGF2, CHRNA3, NR1H3, FGF4	680	192	13588	1.76927	1	0.649206	42.8425
GOTERM_BP_FAT	GO:0006140~regulation of nucleotide metabolic process	9	0.881489	0.0331166	ADCY3, ADRB3, AIPL1, ADCY1, HTR1B, GALR1, GNAQ, CALCRL, GHRHR	680	75	13588	2.39788	1	0.656514	44.7568
GOTERM_CC_FAT	GO:0000123~histone acetyltransferase complex	5	0.489716	0.0335163	ENY2, ING5, ING4, PHF17, RUVBL2	576	27	12504	4.02006	0.999999	0.343031	38.0418
GOTERM_MF_FAT	GO:0019900~kinase binding	10	0.979432	0.0339484	CNKSR2, IRAK1, CCDC88A, DUSP2, SQSTM1, PICK1, MOBKL1A, MARCKS, RB1, INSR	699	85	13288	2.23647	1	0.639477	40.9813
GOTERM_BP_FAT	GO:0021987~cerebral cortex development	6	0.587659	0.0356373	ARX, EGFR, BBS4, DAB1, CDK5, YWHAE	680	37	13588	3.24038	1	0.674585	47.2403
GOTERM_BP_FAT	GO:0006886~intracellular protein transport	22	2.15475	0.0361987	TRP53, XPO1, STX3, SEC24A, AP1G1, PICK1, SIX2, NAPA, ARNTL, SYNGR1, RIMS2, YWHAE, CDK5, AP1S3, AP2B1, VCP, AP3M2, STX19, AP3B2, SYTL3, KPNA3, SAR1A	680	276	13588	1.5928	1	0.671379	47.7789
GOTERM_CC_FAT	GO:0043235~receptor complex	9	0.881489	0.0366345	ADRB3, ITGA6, CD3D, GRIA2, ITGB8, ITGA5, IGH-6, GRIA4, CHRNA3	576	83	12504	2.35392	1	0.36033	40.7906
GOTERM_BP_FAT	GO:0009894~regulation of catabolic process	7	0.685602	0.0373918	HDAC4, XPO1, GPC3, NDFIP1, PSMD2, PNPLA2, ARNTL	680	50	13588	2.79753	1	0.67902	48.9064
GOTERM_BP_FAT	GO:0001947~heart looping	5	0.489716	0.0385145	MIB1, HIF1A, TBX3, TBX20, SMAD3	680	26	13588	3.84276	1	0.685645	49.9463
GOTERM_BP_FAT	GO:0021575~hindbrain morphogenesis	5	0.489716	0.0385145	ATP7A, DAB1, AGTPBP1, RORA, CDK5	680	26	13588	3.84276	1	0.685645	49.9463
GOTERM_MF_FAT	GO:0004725~protein tyrosine phosphatase activity	11	1.07738	0.0392179	PTPRJ, MTM1, DUSP19, PTPRD, DUSP2, PTP4A3, PTPN2, PTPN4, PTPRA, PTPRS, PTEN	699	101	13288	2.0704	1	0.653376	45.7097
GOTERM_BP_FAT	GO:0010035~response to inorganic substance	10	0.979432	0.0400924	ATP7A, KCNMA1, UCP3, GRIA2, PPP2CB, CAT, PPP1R15B, PRDX1, HNRPLL, CHRNA3	680	92	13588	2.17199	1	0.69198	51.3742
GOTERM_CC_FAT	GO:0042470~melanosome	9	0.881489	0.0413267	DCT, GANAB, TFRC, ATP6V1B2, MMP14, SYNGR1, PRDX1, YWHAE, CANX	576	85	12504	2.29853	1	0.38812	44.7141
GOTERM_CC_FAT	GO:0048770~pigment granule	9	0.881489	0.0413267	DCT, GANAB, TFRC, ATP6V1B2, MMP14, SYNGR1, PRDX1, YWHAE, CANX	576	85	12504	2.29853	1	0.38812	44.7141
GOTERM_BP_FAT	GO:0032268~regulation of cellular protein metabolic process	22	2.15475	0.0418898	EGFR, TRP53, MDFI, IRAK1, CCDC88A, MAGOH, CTCF, IGH-6, TNFRSF14, YWHAE, CDK5, FEM1A, QK, HDAC4, EIF4E, RB1CC1, RAPGEF4, PIAS1, PPP1R15B, FGF2, TNRC6A, EIF2C3	680	280	13588	1.57004	1	0.703993	52.9538
GOTERM_CC_FAT	GO:0015935~small ribosomal subunit	5	0.489716	0.0422293	MRPS25, NPM1, RPS9, RPS20, RPS24	576	29	12504	3.74282	1	0.386521	45.4405
GOTERM_BP_FAT	GO:0030817~regulation of cAMP biosynthetic process	8	0.783546	0.042772	ADCY3, ADRB3, ADCY1, HTR1B, GALR1, GNAQ, CALCRL, GHRHR	680	65	13588	2.45937	1	0.707546	53.7113
GOTERM_BP_FAT	GO:0048742~regulation of skeletal muscle fiber development	4	0.391773	0.0427752	HDAC4, TBX3, BTG1, HDAC9	680	16	13588	4.99559	1	0.703505	53.7141
GOTERM_BP_FAT	GO:0021795~cerebral cortex cell migration	4	0.391773	0.0427752	ARX, EGFR, DAB1, CDK5	680	16	13588	4.99559	1	0.703505	53.7141
GOTERM_MF_FAT	GO:0008234~cysteine-type peptidase activity	14	1.3712	0.0436042	CAPN6, CAPN7, USP8, USP9X, MALT1, USP29, USP19, CTSJ, SENP1, CAPN11, CASP7, USP37, YOD1, USP34	699	146	13288	1.82288	1	0.668629	49.373
GOTERM_CC_FAT	GO:0044449~contractile fiber part	9	0.881489	0.0438158	HDAC4, DES, TCAP, MYH1, DMD, ITGB1BP2, FHL3, SLC4A1, CAPZB	576	86	12504	2.2718	1	0.389838	46.696
GOTERM_BP_FAT	GO:0045768~positive regulation of anti-apoptosis	3	0.29383	0.0442908	OPA1, HMOX1, BRE	680	7	13588	8.56387	1	0.712288	54.9886
GOTERM_BP_FAT	GO:0007549~dosage compensation	3	0.29383	0.0442908	SMCHD1, XIST, CTCF	680	7	13588	8.56387	1	0.712288	54.9886
GOTERM_BP_FAT	GO:0032728~positive regulation of interferon-beta production	3	0.29383	0.0442908	POLR3F, POLR3C, POLR3D	680	7	13588	8.56387	1	0.712288	54.9886
GOTERM_BP_FAT	GO:0034613~cellular protein localization	23	2.25269	0.0445648	TRP53, XPO1, BBS4, STX3, SEC24A, AP1G1, PICK1, SIX2, NAPA, ARNTL, RIMS2, SYNGR1, YWHAE, CDK5, AP1S3, AP2B1, VCP, AP3M2, STX19, AP3B2, SYTL3, KPNA3, SAR1A	680	299	13588	1.5371	1	0.710587	55.2154
GOTERM_BP_FAT	GO:0006836~neurotransmitter transport	9	0.881489	0.0459525	SLC32A1, STX3, TRIM9, SLC6A2, SYN3, SLC6A5, SLC18A1, RIMS2, RIMS4	680	80	13588	2.24801	1	0.717909	56.3478
GOTERM_BP_FAT	GO:0045860~positive regulation of protein kinase activity	12	1.17532	0.0459737	MDFI, IRAK1, CCDC88A, DAB1, PICK1, NPM1, IGH-6, CDK5, FGF2, CHRNA3, CEACAM1, VLDLR	680	124	13588	1.93378	1	0.714213	56.3649
GOTERM_BP_FAT	GO:0001701~in utero embryonic development	21	2.05681	0.0459763	EGFR, TRP53, MDFI, MAFF, TBX3, RIC8, TTPA, SMAD3, UBR3, BIRC6, EGLN1, SFRS1, BCL2L11, CUL3, PRPF19, MIB1, SALL4, MSX1, HIF1A, KLF1, CYR61	680	267	13588	1.57165	1	0.710401	56.367
GOTERM_BP_FAT	GO:0010810~regulation of cell-substrate adhesion	6	0.587659	0.04767	EGFLAM, ONECUT1, SPOCK2, MMP14, PTEN, CYR61	680	40	13588	2.99735	1	0.712425	57.7121
GOTERM_BP_FAT	GO:0031669~cellular response to nutrient levels	5	0.489716	0.0488043	TRP53, RB1CC1, HMOX1, TNRC6A, SIRT1	680	28	13588	3.56828	1	0.713749	58.5909
GOTERM_BP_FAT	GO:0030814~regulation of cAMP metabolic process	8	0.783546	0.0491219	ADCY3, ADRB3, ADCY1, HTR1B, GALR1, GNAQ, CALCRL, GHRHR	680	67	13588	2.38595	1	0.708961	58.8338
GOTERM_CC_FAT	GO:0048475~coated membrane	7	0.685602	0.0494409	AP1S3, AP2B1, PICALM, SEC24A, AP3M2, AP1G1, AP3B2	576	58	12504	2.61997	1	0.389867	50.9343
GOTERM_CC_FAT	GO:0030117~membrane coat	7	0.685602	0.0494409	AP1S3, AP2B1, PICALM, SEC24A, AP3M2, AP1G1, AP3B2	576	58	12504	2.61997	1	0.389867	50.9343
GOTERM_CC_FAT	GO:0005635~nuclear envelope	13	1.27326	0.0496364	WDFY3, TRPC2, XPO1, NUP133, NOS1, LMNA, NAV3, HNRPLL, ITPR1, PRICKLE1, IGF2R, CACYBP, KPNA3	576	153	12504	1.8445	1	0.384185	51.0758

## Sheet: Cyan
Category	Term	Count	%	PValue	Genes	List Total	Pop Hits	Pop Total	Fold Enrichment	Bonferroni	Benjamini	FDR
GOTERM_BP_FAT	GO:0060688~regulation of morphogenesis of a branching structure	3	4.16667	0.00438598	WNT5A, AR, PGF	55	25	13588	29.6465	0.946468	0.946468	6.37257
GOTERM_CC_FAT	GO:0043005~neuron projection	5	6.94444	0.0175006	PLCB4, TIAM2, DPYSL3, PSD2, SYNPO	52	245	12504	4.90738	0.914061	0.458564	18.7838
GOTERM_CC_FAT	GO:0014069~postsynaptic density	3	4.16667	0.0183094	PLCB4, EPS8, SYNPO	52	51	12504	14.1448	0.923357	0.401733	19.5682
GOTERM_BP_FAT	GO:0001655~urogenital system development	4	5.55556	0.0202226	WNT5A, ODC1, AR, GM9115, PGF, GM15645, LOC676173, GM7993, GM7278, GM6742	55	146	13588	6.76862	0.999999	0.989278	26.3644
GOTERM_BP_FAT	GO:0060685~regulation of prostatic bud formation	2	2.77778	0.0236132	WNT5A, AR	55	6	13588	82.3515	1	0.981291	30.0907
GOTERM_BP_FAT	GO:0060601~lateral sprouting from an epithelium	2	2.77778	0.0236132	WNT5A, AR	55	6	13588	82.3515	1	0.981291	30.0907
GOTERM_BP_FAT	GO:0002009~morphogenesis of an epithelium	4	5.55556	0.0313327	WNT5A, AR, PGF, PCDH8	55	173	13588	5.71224	1	0.985597	37.9282
GOTERM_CC_FAT	GO:0044463~cell projection part	4	5.55556	0.0319472	RSPH4A, CETN2, SCARB1, SYNPO	52	170	12504	5.65792	0.989036	0.431152	31.7925
GOTERM_BP_FAT	GO:0040007~growth	4	5.55556	0.041254	WNT5A, AR, NDN, TGFB3	55	193	13588	5.1203	1	0.990687	46.7992
GOTERM_BP_FAT	GO:0030879~mammary gland development	3	4.16667	0.0458272	WNT5A, AR, TGFB3	55	86	13588	8.61818	1	0.988475	50.4765
GOTERM_BP_FAT	GO:0044087~regulation of cellular component biogenesis	3	4.16667	0.0487335	ACTR3, TGFB3, SYNPO	55	89	13588	8.32768	1	0.984381	52.6887

## Sheet: Darkgreen
NONE

## Sheet: Darkgrey
NONE

## Sheet: Darkred
Category	Term	Count	%	PValue	Genes	List Total	Pop Hits	Pop Total	Fold Enrichment	Bonferroni	Benjamini	FDR
GOTERM_BP_FAT	GO:0030218~erythrocyte differentiation	3	10	0.0024585	SLC11A2, RPS6, NCOR1	22	48	13588	38.6023	0.596793	0.596793	3.33612
GOTERM_BP_FAT	GO:0034101~erythrocyte homeostasis	3	10	0.00277115	SLC11A2, RPS6, NCOR1	22	51	13588	36.3316	0.640835	0.400697	3.75289
GOTERM_BP_FAT	GO:0030099~myeloid cell differentiation	3	10	0.00950534	SLC11A2, RPS6, NCOR1	22	96	13588	19.3011	0.970526	0.691103	12.3353
GOTERM_BP_FAT	GO:0048872~homeostasis of number of cells	3	10	0.0129846	SLC11A2, RPS6, NCOR1	22	113	13588	16.3974	0.991955	0.700509	16.4859
GOTERM_MF_FAT	GO:0003735~structural constituent of ribosome	3	10	0.0213165	RPS27L, RPS6, RPS23	21	151	13288	12.5714	0.870874	0.870874	21.0887
GOTERM_BP_FAT	GO:0048821~erythrocyte development	2	6.66667	0.0244565	SLC11A2, RPS6	22	16	13588	77.2045	0.999892	0.839157	28.9158
GOTERM_MF_FAT	GO:0003712~transcription cofactor activity	3	10	0.0295464	KAT2B, COPS5, NCOR1	21	180	13288	10.546	0.94211	0.613158	28.0839
GOTERM_CC_FAT	GO:0005840~ribosome	3	10	0.0305393	RPS27L, RPS6, RPS23	19	192	12504	10.2829	0.972616	0.972616	29.8019
GOTERM_BP_FAT	GO:0031099~regeneration	2	6.66667	0.0349761	RTN4RL1, TIMP3	22	23	13588	53.7075	0.999998	0.888033	38.7834
GOTERM_CC_FAT	GO:0005903~brush border	2	6.66667	0.0492355	SLC11A2, SLC34A2	19	35	12504	37.606	0.997139	0.946515	43.7868

## Sheet: Darkturquoise
Category	Term	Count	%	PValue	Genes	List Total	Pop Hits	Pop Total	Fold Enrichment	Bonferroni	Benjamini	FDR
GOTERM_MF_FAT	GO:0005249~voltage-gated potassium channel activity	3	9.09091	0.00471701	KCNMA1, KCNA1, KCNJ12	15	99	13288	26.8444	0.264593	0.264593	4.70467
GOTERM_MF_FAT	GO:0030955~potassium ion binding	3	9.09091	0.00663611	KCNMA1, KCNA1, KCNJ12	15	118	13288	22.522	0.3513	0.194581	6.56092
GOTERM_MF_FAT	GO:0022843~voltage-gated cation channel activity	3	9.09091	0.00776694	KCNMA1, KCNA1, KCNJ12	15	128	13288	20.7625	0.397593	0.155441	7.63938
GOTERM_MF_FAT	GO:0005267~potassium channel activity	3	9.09091	0.00788451	KCNMA1, KCNA1, KCNJ12	15	129	13288	20.6016	0.402215	0.120702	7.75086
GOTERM_MF_FAT	GO:0005244~voltage-gated ion channel activity	3	9.09091	0.0147642	KCNMA1, KCNA1, KCNJ12	15	179	13288	14.8469	0.619713	0.175819	14.0667
GOTERM_MF_FAT	GO:0022832~voltage-gated channel activity	3	9.09091	0.0147642	KCNMA1, KCNA1, KCNJ12	15	179	13288	14.8469	0.619713	0.175819	14.0667
GOTERM_BP_FAT	GO:0006813~potassium ion transport	3	9.09091	0.0148382	KCNMA1, KCNA1, KCNJ12	17	160	13588	14.9868	0.989993	0.989993	18.1737
GOTERM_MF_FAT	GO:0031420~alkali metal ion binding	3	9.09091	0.0192541	KCNMA1, KCNA1, KCNJ12	15	206	13288	12.901	0.7174	0.189919	17.9754
GOTERM_MF_FAT	GO:0005261~cation channel activity	3	9.09091	0.0272344	KCNMA1, KCNA1, KCNJ12	15	248	13288	10.7161	0.833837	0.226166	24.529
GOTERM_CC_FAT	GO:0044456~synapse part	3	9.09091	0.0293683	KCNMA1, SCAMP1, HOMER1	17	212	12504	10.4084	0.93931	0.93931	27.8911
GOTERM_MF_FAT	GO:0022836~gated channel activity	3	9.09091	0.0342966	KCNMA1, KCNA1, KCNJ12	15	281	13288	9.45765	0.896523	0.246895	29.9306
GOTERM_MF_FAT	GO:0046873~metal ion transmembrane transporter activity	3	9.09091	0.0363364	KCNMA1, KCNA1, KCNJ12	15	290	13288	9.16414	0.909811	0.234569	31.4246

## Sheet: Green
Category	Term	Count	%	PValue	Genes	List Total	Pop Hits	Pop Total	Fold Enrichment	Bonferroni	Benjamini	FDR
GOTERM_CC_FAT	GO:0044456~synapse part	24	3.40909	3.14946e-06	KCNMA1, RAB3A, DLGAP1, SYT4, CLSTN2, MPDZ, GLRA2, GRIN2A, LIN7C, GRIN3A, SYT7, NRXN1, SHANK1, HOMER2, RIMS1, SHANK2, GRM2, DOC2A, SLC17A6, CHRNA4, SV2B, LRRK2, SYT17, DLG2	459	212	12504	3.08398	0.000988443	0.00032959	0.00423781
GOTERM_MF_FAT	GO:0022836~gated channel activity	27	3.83523	7.80636e-06	KCNC2, KCNA2, GLRA2, KCNA3, GRIN3A, KCNJ3, KCNIP1, KCNMB2, KCNS3, KCNQ5, CHRNA4, KCNMA1, TRPC4, CACNA2D1, GRIN2A, CACNG5, CACNA2D2, KCNT1, KCNJ6, KCNJ9, KCNT2, RYR3, CLIC6, CACNA1G, RYR2, SCN8A, KCTD12	472	281	13288	2.70505	0.00475835	0.00238201	0.0115574
GOTERM_MF_FAT	GO:0005261~cation channel activity	25	3.55114	8.16353e-06	KCNC2, KCNA2, KCNA3, GRIN3A, KCNJ3, KCNIP1, KCNMB2, KCNS3, KCNQ5, CHRNA4, KCNMA1, TRPC4, CACNA2D1, GRIN2A, CACNG5, CACNA2D2, KCNT1, KCNJ6, KCNJ9, KCNT2, RYR3, CACNA1G, RYR2, SCN8A, KCTD12	472	248	13288	2.83796	0.00497552	0.00166126	0.0120862
GOTERM_MF_FAT	GO:0046873~metal ion transmembrane transporter activity	27	3.83523	1.36939e-05	KCNC2, KCNA2, KCNA3, GRIN3A, KCNJ3, KCNIP1, KCNMB2, KCNS3, KCNQ5, CHRNA4, KCNMA1, TRPC4, CACNA2D1, GRIN2A, CACNG5, CACNA2D2, KCNT1, KCNJ6, TFRC, KCNJ9, KCNT2, ATP2C1, RYR3, CACNA1G, RYR2, SCN8A, KCTD12	472	290	13288	2.6211	0.00833215	0.00208958	0.0202733
GOTERM_BP_FAT	GO:0048666~neuron development	27	3.83523	2.24483e-05	DCC, RAB3A, ABI2, RPE65, RORB, GRIN3A, PRKG1, EPHB1, NRCAM, BDNF, DMD, DCLK1, APC, NTN4, RTN4R, GAS1, RGNEF, SLIT2, HES1, SLITRK1, ASCL1, PPP1R9A, GNAQ, ULK2, RELN, CNTN4, BMPR1B	493	292	13588	2.54853	0.0451052	0.0451052	0.0387131
GOTERM_CC_FAT	GO:0043005~neuron projection	24	3.40909	3.40721e-05	KCNMA1, DCC, PTPRK, CPLX2, SYT4, MPDZ, STMN2, UTRN, GRIN2A, ABI2, DPYSL3, PEX5L, SHANK2, DCTN2, CALCA, NRCAM, PPP1R9A, GRM2, NPTXR, BACE1, RELN, SCN8A, CABLES1, APC	459	245	12504	2.66859	0.0106418	0.00267113	0.0458375
GOTERM_BP_FAT	GO:0010648~negative regulation of cell communication	20	2.84091	4.53963e-05	PRKCA, SOCS3, IGF1, CDC42SE1, CIDEA, GAS1, SOCS5, FRZB, RGS16, IGF1R, CYP7B1, RGS10, RGS20, WNT4, GRM2, BMPER, DGKZ, RGS8, DDIT4L, APC	493	186	13588	2.96364	0.0891134	0.0455962	0.0782736
GOTERM_BP_FAT	GO:0009968~negative regulation of signal transduction	19	2.69886	4.82464e-05	PRKCA, SOCS3, IGF1, CDC42SE1, CIDEA, GAS1, SOCS5, FRZB, RGS16, IGF1R, CYP7B1, RGS10, RGS20, WNT4, BMPER, DGKZ, RGS8, DDIT4L, APC	493	171	13588	3.06243	0.0944358	0.032525	0.083186
GOTERM_BP_FAT	GO:0031175~neuron projection development	21	2.98295	0.000130593	DCC, RAB3A, RTN4R, ABI2, GAS1, GRIN3A, RGNEF, PRKG1, SLIT2, EPHB1, NRCAM, SLITRK1, BDNF, PPP1R9A, DMD, ULK2, CNTN4, RELN, BMPR1B, DCLK1, APC	493	218	13588	2.65504	0.235487	0.0649255	0.225016
GOTERM_BP_FAT	GO:0007267~cell-cell signaling	25	3.55114	0.000145958	MYO5A, CPLX3, RAB3A, WNT5B, SYT4, ILDR2, FKBP1B, WNT4, BDNF, DMD, CHRNA4, APBA2, PAFAH1B1, SV2B, PRIMA1, DLG2, FGF3, KCNMA1, TRPC4, DLGAP1, GRIN2A, LIN7C, NRXN1, GRM2, SLC17A6	493	290	13588	2.37602	0.259264	0.0582564	0.251459
GOTERM_BP_FAT	GO:0046903~secretion	21	2.98295	0.000157545	MYO5A, KCNMA1, RAB3A, CPLX3, CPLX2, TRPC4, PTGER3, SYT4, USE1, LIN7C, ILDR2, NRXN1, RIMS1, FKBP1B, STXBP5L, CADPS, BDNF, GRM2, DOC2A, STXBP5, SV2B	493	221	13588	2.619	0.276705	0.0452225	0.271397
GOTERM_MF_FAT	GO:0003690~double-stranded DNA binding	8	1.13636	0.000190838	FOS, KLF6, RAD51AP1, CGGBP1, TEF, SMAD3, ZEB1, NFIB	472	35	13288	6.43487	0.11007	0.0230527	0.282181
GOTERM_BP_FAT	GO:0019226~transmission of nerve impulse	21	2.98295	0.000212317	MYO5A, KCNMA1, RAB3A, CPLX3, DLGAP1, SYT4, GRIN2A, LIN7C, NRXN1, FKBP1B, NRCAM, GRM2, SLC17A6, DMD, NAB1, APBA2, CHRNA4, SV2B, PAFAH1B1, PRIMA1, DLG2	493	226	13588	2.56106	0.35375	0.0531089	0.365586
GOTERM_BP_FAT	GO:0003001~generation of a signal involved in cell-cell signaling	12	1.70455	0.000213553	MYO5A, CPLX3, RAB3A, BDNF, TRPC4, GRM2, SYT4, LIN7C, SV2B, ILDR2, NRXN1, FKBP1B	493	84	13588	3.93741	0.355391	0.047619	0.367711
GOTERM_BP_FAT	GO:0007268~synaptic transmission	18	2.55682	0.000255434	MYO5A, KCNMA1, RAB3A, CPLX3, DLGAP1, SYT4, GRIN2A, LIN7C, NRXN1, SLC17A6, GRM2, DMD, APBA2, CHRNA4, SV2B, PAFAH1B1, PRIMA1, DLG2	493	178	13588	2.78716	0.408586	0.0511684	0.439676
GOTERM_MF_FAT	GO:0043566~structure-specific DNA binding	11	1.5625	0.000333353	FOS, KLF6, SSBP3, RAD51AP1, SSBP2, CGGBP1, TEF, SMAD3, ZEB1, OBFC2A, NFIB	472	76	13288	4.07471	0.184303	0.0286824	0.492426
GOTERM_BP_FAT	GO:0032940~secretion by cell	18	2.55682	0.000428306	MYO5A, RAB3A, CPLX3, CPLX2, SYT4, USE1, LIN7C, ILDR2, NRXN1, RIMS1, FKBP1B, STXBP5L, CADPS, BDNF, GRM2, DOC2A, STXBP5, SV2B	493	186	13588	2.66728	0.585543	0.0707698	0.736204
GOTERM_CC_FAT	GO:0030427~site of polarized growth	9	1.27841	0.000485395	PPP1R9A, NPTXR, STMN2, UTRN, DPYSL3, SHANK2, CABLES1, APC, DCTN2	459	51	12504	4.80738	0.141399	0.0250884	0.651173
GOTERM_CC_FAT	GO:0030426~growth cone	9	1.27841	0.000485395	PPP1R9A, NPTXR, STMN2, UTRN, DPYSL3, SHANK2, CABLES1, APC, DCTN2	459	51	12504	4.80738	0.141399	0.0250884	0.651173
GOTERM_MF_FAT	GO:0005244~voltage-gated ion channel activity	17	2.41477	0.000634065	KCNMA1, KCNC2, CACNA2D1, KCNA2, CACNG5, KCNA3, CACNA2D2, KCNJ3, KCNIP1, KCNS3, KCNQ5, KCNJ6, KCNJ9, CLIC6, CACNA1G, SCN8A, KCTD12	472	179	13288	2.67371	0.321273	0.0380124	0.934697
GOTERM_MF_FAT	GO:0022832~voltage-gated channel activity	17	2.41477	0.000634065	KCNMA1, KCNC2, CACNA2D1, KCNA2, CACNG5, KCNA3, CACNA2D2, KCNJ3, KCNIP1, KCNS3, KCNQ5, KCNJ6, KCNJ9, CLIC6, CACNA1G, SCN8A, KCTD12	472	179	13288	2.67371	0.321273	0.0380124	0.934697
GOTERM_MF_FAT	GO:0005267~potassium channel activity	14	1.98864	0.000658156	KCNC2, KCNMA1, KCNA2, KCNA3, KCNJ3, KCNIP1, KCNMB2, KCNS3, KCNQ5, KCNJ6, KCNT1, KCNT2, KCNJ9, KCTD12	472	129	13288	3.05531	0.331197	0.035909	0.970049
GOTERM_CC_FAT	GO:0045211~postsynaptic membrane	14	1.98864	0.000710627	KCNMA1, DLGAP1, CLSTN2, MPDZ, GLRA2, GRIN2A, LIN7C, GRIN3A, SHANK1, SHANK2, HOMER2, GRM2, CHRNA4, DLG2	459	126	12504	3.02687	0.200058	0.031385	0.951995
GOTERM_BP_FAT	GO:0001764~neuron migration	10	1.42045	0.000907136	DCC, ASCL1, SATB2, DAB1, NAV1, RELN, PAFAH1B1, PRKG1, PEX5L, DCLK1	493	70	13588	3.93741	0.845246	0.110077	1.55321
GOTERM_MF_FAT	GO:0030955~potassium ion binding	13	1.84659	0.000968832	KCNC2, KCNMA1, MAT2A, KCNA2, KCNA3, KCNJ3, KCNIP1, KCNS3, KCNQ5, KCNJ6, KCNT1, KCNJ9, SLC24A3	472	118	13288	3.10155	0.446915	0.0481555	1.4249
GOTERM_BP_FAT	GO:0006694~steroid biosynthetic process	10	1.42045	0.00100622	CYB5R3, CYP7B1, HSD3B6, MVD, HMGCS1, PBX1, PRKAA2, BMPR1B, PEX5L, NSDHL	493	71	13588	3.88195	0.873794	0.114635	1.72148
GOTERM_BP_FAT	GO:0044057~regulation of system process	18	2.55682	0.00103194	KCNMA1, PRKCA, RAB3A, CPLX3, PTPRM, GRIN2A, RIMS1, CACNA2D2, FKBP1B, CALCA, TNNT2, BDNF, GRM2, HOPX, CACNA1G, GUCY1A3, RYR2, HBEGF	493	201	13588	2.46823	0.880301	0.111243	1.76512
GOTERM_BP_FAT	GO:0016477~cell migration	20	2.84091	0.00118633	PRKCA, DCC, SATB2, ABI2, CDH2, ITGA4, PRKG1, KITL, PEX5L, ASCL1, DAB1, NAV1, CTGF, HBEGF, LRP8, RELN, PAFAH1B1, DCLK1, APC, SCG2	493	240	13588	2.29682	0.912886	0.120542	2.02665
GOTERM_MF_FAT	GO:0005096~GTPase activator activity	17	2.41477	0.00134253	TBC1D2B, ARHGAP19, SIPA1L2, RABGAP1L, ARHGAP15, RGS16, ARHGAP25, USP6NL, RASAL2, RASAL1, GARNL3, RGS20, SMAP1, SIPA1L1, RGS8, LRRK2, ALS2CL	472	192	13288	2.49267	0.559938	0.0569457	1.96943
GOTERM_BP_FAT	GO:0006816~calcium ion transport	13	1.84659	0.00144984	TRPC4, CACNA2D1, CACNG5, GRIN2A, GRIN3A, FKBP1B, CACNA2D2, SLC24A3, ATP2C1, CACNA1G, CAMK2D, CHRNA4, RYR2	493	121	13588	2.96119	0.949361	0.132421	2.47154
GOTERM_BP_FAT	GO:0007269~neurotransmitter secretion	7	0.994318	0.00168857	CPLX3, RAB3A, GRM2, SYT4, LIN7C, SV2B, NRXN1	493	36	13588	5.35925	0.969027	0.146097	2.87294
GOTERM_BP_FAT	GO:0001505~regulation of neurotransmitter levels	9	1.27841	0.0016921	CPLX3, RAB3A, SLC17A6, GRM2, SYT4, LIN7C, SV2B, NRXN1, PRIMA1	493	62	13588	4.00092	0.969251	0.140485	2.87886
GOTERM_BP_FAT	GO:0048812~neuron projection morphogenesis	16	2.27273	0.00185247	DCC, RAB3A, RTN4R, GAS1, RGNEF, SLIT2, EPHB1, NRCAM, SLITRK1, BDNF, ULK2, DMD, RELN, BMPR1B, DCLK1, APC	493	176	13588	2.50562	0.977901	0.141431	3.14762
GOTERM_MF_FAT	GO:0022843~voltage-gated cation channel activity	13	1.84659	0.00196103	KCNC2, KCNMA1, KCNA2, KCNA3, CACNA2D2, KCNJ3, KCNS3, KCNQ5, KCNJ6, KCNJ9, CACNA1G, SCN8A, KCTD12	472	128	13288	2.85924	0.698615	0.0722197	2.86452
GOTERM_BP_FAT	GO:0008016~regulation of heart contraction	8	1.13636	0.00202565	TNNT2, CALCA, PRKCA, HOPX, CACNA1G, RYR2, HBEGF, FKBP1B	493	50	13588	4.4099	0.984532	0.14815	3.43706
GOTERM_BP_FAT	GO:0006813~potassium ion transport	15	2.13068	0.00203093	KCNC2, KCNMA1, KCNA2, KCNA3, KCNJ3, KCNIP1, KCNMB2, KCNS3, KCNQ5, KCNT1, KCNJ6, KCNT2, KCNJ9, SLC24A3, KCTD12	493	160	13588	2.58392	0.984699	0.143421	3.44587
GOTERM_CC_FAT	GO:0009898~internal side of plasma membrane	22	3.125	0.00205142	CYB5R3, LOR, RAP2A, RAB3A, FKBP8, RAB8B, MPDZ, STMN2, AP1G1, MRAS, MAOB, PTPN4, CADPS, SHB, NPTXR, SMAP1, DMD, SVIL, PALM2, GNG2, GNG3, AKAP2, ADD2	459	287	12504	2.08822	0.475237	0.0774383	2.72539
GOTERM_BP_FAT	GO:0006836~neurotransmitter transport	10	1.42045	0.00235316	CPLX3, RAB3A, CPLX2, SLC17A6, GRM2, SYT4, LIN7C, SV2B, NRXN1, RIMS1	493	80	13588	3.44523	0.992123	0.153823	3.9822
GOTERM_BP_FAT	GO:0007409~axonogenesis	15	2.13068	0.00241454	DCC, RAB3A, RTN4R, GAS1, RGNEF, SLIT2, EPHB1, NRCAM, SLITRK1, BDNF, ULK2, RELN, BMPR1B, DCLK1, APC	493	163	13588	2.53637	0.993059	0.148139	4.08405
GOTERM_BP_FAT	GO:0001655~urogenital system development	14	1.98864	0.00248453	MYO1E, NPNT, IGF1, SLIT2, AHR, IGF1R, CYP7B1, WNT4, BDNF, SFRP1, AQP11, ITGA8, PBX1, APC	493	146	13588	2.64292	0.993991	0.147711	4.20005
GOTERM_BP_FAT	GO:0048667~cell morphogenesis involved in neuron differentiation	16	2.27273	0.00256809	DCC, RAB3A, RTN4R, GAS1, RGNEF, SLIT2, EPHB1, HES1, NRCAM, SLITRK1, BDNF, ULK2, RELN, BMPR1B, DCLK1, APC	493	182	13588	2.42302	0.994942	0.148031	4.33839
GOTERM_BP_FAT	GO:0045596~negative regulation of cell differentiation	16	2.27273	0.00256809	SMAD3, ZEB1, SOCS5, TTC3, HES1, MAPK1, DLX1, WNT4, BDNF, ULK2, HOPX, PBX1, CNTN4, TWIST2, ASPM, APC	493	182	13588	2.42302	0.994942	0.148031	4.33839
GOTERM_MF_FAT	GO:0005262~calcium channel activity	9	1.27841	0.00268644	CACNA2D1, TRPC4, RYR3, GRIN2A, CACNG5, CACNA1G, RYR2, GRIN3A, CACNA2D2	472	68	13288	3.72607	0.806722	0.0872676	3.90462
GOTERM_BP_FAT	GO:0048858~cell projection morphogenesis	17	2.41477	0.00280292	DCC, RAB3A, RTN4R, GAS1, RGNEF, SLIT2, EPHB1, NRCAM, SLITRK1, BBS2, BDNF, ULK2, DMD, RELN, BMPR1B, DCLK1, APC	493	202	13588	2.31956	0.996883	0.156109	4.72611
GOTERM_BP_FAT	GO:0006937~regulation of muscle contraction	7	0.994318	0.00334697	KCNMA1, CALCA, PRKCA, CACNA1G, GUCY1A3, RYR2, FKBP1B	493	41	13588	4.70568	0.998985	0.17876	5.61873
GOTERM_BP_FAT	GO:0003006~reproductive developmental process	20	2.84091	0.00350237	IGF1, BCL2L2, FOXO3, KITL, AHR, NRIP1, CDH6, CALCA, IGF1R, CYP7B1, BBS2, WNT4, SFRP1, DDX25, PBX1, PAFAH1B1, PCYT1B, STRBP, BMPR1B, PPP2R2B	493	264	13588	2.08802	0.999263	0.177132	5.87224
GOTERM_MF_FAT	GO:0017016~Ras GTPase binding	8	1.13636	0.00383995	FMNL2, RANBP9, DOCK9, DIAP2, DOCK10, RIMS1, FLNA, ALS2CL	472	57	13288	3.95123	0.9047	0.101341	5.53715
GOTERM_BP_FAT	GO:0051056~regulation of small GTPase mediated signal transduction	18	2.55682	0.00391349	TBC1D2B, SIPA1L2, ARHGEF17, RABGAP1L, RGNEF, KITL, FARP1, USP6NL, RASAL2, RASAL1, GARNL3, SMAP1, SIPA1L1, RAPGEF5, DGKZ, RELN, PAFAH1B1, ALS2CL	493	228	13588	2.17594	0.999685	0.18675	6.53984
GOTERM_BP_FAT	GO:0032990~cell part morphogenesis	17	2.41477	0.00450529	DCC, RAB3A, RTN4R, GAS1, RGNEF, SLIT2, EPHB1, NRCAM, SLITRK1, BBS2, BDNF, ULK2, DMD, RELN, BMPR1B, DCLK1, APC	493	212	13588	2.21015	0.999907	0.202628	7.49299
GOTERM_BP_FAT	GO:0000904~cell morphogenesis involved in differentiation	17	2.41477	0.00450529	DCC, RAB3A, RTN4R, GAS1, RGNEF, SLIT2, EPHB1, HES1, NRCAM, SLITRK1, WNT4, BDNF, ULK2, RELN, BMPR1B, DCLK1, APC	493	212	13588	2.21015	0.999907	0.202628	7.49299
GOTERM_MF_FAT	GO:0031267~small GTPase binding	8	1.13636	0.00466415	FMNL2, RANBP9, DOCK9, DIAP2, DOCK10, RIMS1, FLNA, ALS2CL	472	59	13288	3.81729	0.942528	0.116792	6.68775
GOTERM_CC_FAT	GO:0034702~ion channel complex	14	1.98864	0.0053666	KCNC2, KCNMA1, KCNA2, GLRA2, KCNA3, CACNA2D2, KCNS3, KCNQ5, STXBP5, CLIC6, CACNA1G, CHRNA4, SCN8A, KCTD12	459	158	12504	2.41383	0.815416	0.142389	6.98479
GOTERM_MF_FAT	GO:0051020~GTPase binding	8	1.13636	0.00614167	FMNL2, RANBP9, DOCK9, DIAP2, DOCK10, RIMS1, FLNA, ALS2CL	472	62	13288	3.63259	0.976812	0.139778	8.71774
GOTERM_BP_FAT	GO:0021954~central nervous system neuron development	6	0.852273	0.00625751	DCC, ASCL1, GNAQ, RGNEF, EPHB1, DCLK1	493	33	13588	5.01125	0.999998	0.244641	10.2617
GOTERM_BP_FAT	GO:0006887~exocytosis	11	1.5625	0.00652943	MYO5A, CADPS, CPLX3, RAB3A, CPLX2, DOC2A, STXBP5, LIN7C, SV2B, RIMS1, STXBP5L	493	110	13588	2.75619	0.999999	0.249161	10.6843
GOTERM_MF_FAT	GO:0031420~alkali metal ion binding	16	2.27273	0.00667537	KCNMA1, KCNC2, MAT2A, KCNA2, KCNA3, KCNJ3, KCNIP1, KCNS3, KCNQ5, KCNT1, KCNJ6, SLC17A6, KCNJ9, SLC24A3, SLC4A8, SCN8A	472	206	13288	2.18661	0.9833	0.145635	9.44082
GOTERM_BP_FAT	GO:0006873~cellular ion homeostasis	19	2.69886	0.00683563	MYO5A, KCNMA1, PRKCA, PTGER3, GRIN2A, FKBP1B, PEX5L, CALCA, TFRC, GNAQ, ATP2C1, AQP11, SLC24A3, RYR3, NAB1, CACNA1G, CHRNA4, RYR2, TRFR2	493	261	13588	2.00642	0.999999	0.254573	11.158
GOTERM_MF_FAT	GO:0015467~G-protein activated inward rectifier potassium channel activity	3	0.426136	0.00717347	KCNJ6, KCNJ9, KCNJ3	472	4	13288	21.1144	0.987708	0.150339	10.1108
GOTERM_BP_FAT	GO:0021801~cerebral cortex radial glia guided migration	3	0.426136	0.00747844	DAB1, LRP8, PAFAH1B1	493	4	13588	20.6714	1	0.265576	12.1446
GOTERM_BP_FAT	GO:0048870~cell motility	20	2.84091	0.00755533	PRKCA, DCC, SATB2, ABI2, CDH2, ITGA4, PRKG1, KITL, PEX5L, ASCL1, DAB1, NAV1, CTGF, HBEGF, LRP8, RELN, PAFAH1B1, DCLK1, APC, SCG2	493	284	13588	1.94098	1	0.263422	12.2619
GOTERM_BP_FAT	GO:0051674~localization of cell	20	2.84091	0.00755533	PRKCA, DCC, SATB2, ABI2, CDH2, ITGA4, PRKG1, KITL, PEX5L, ASCL1, DAB1, NAV1, CTGF, HBEGF, LRP8, RELN, PAFAH1B1, DCLK1, APC, SCG2	493	284	13588	1.94098	1	0.263422	12.2619
GOTERM_BP_FAT	GO:0048608~reproductive structure development	12	1.70455	0.00757123	CYP7B1, IGF1R, WNT4, SFRP1, IGF1, BCL2L2, FOXO3, PCYT1B, BMPR1B, AHR, NRIP1, CDH6	493	130	13588	2.54417	1	0.259548	12.2862
GOTERM_BP_FAT	GO:0043010~camera-type eye development	12	1.70455	0.00757123	HMGN1, MAF, FKBP8, MITF, ABI2, NEUROD1, SMAD3, GAS1, ZEB1, BMPR1B, EPHB1, APC	493	130	13588	2.54417	1	0.259548	12.2862
GOTERM_MF_FAT	GO:0008047~enzyme activator activity	18	2.55682	0.00757544	TBC1D2B, ARHGAP19, SIPA1L2, RABGAP1L, ARHGAP15, RGS16, ARHGAP25, USP6NL, RASAL2, RASAL1, GARNL3, RGS20, SMAP1, SIPA1L1, RGS8, LRRK2, IGFBP3, ALS2CL	472	249	13288	2.03512	0.990402	0.1529	10.6482
GOTERM_MF_FAT	GO:0019899~enzyme binding	17	2.41477	0.00762547	MEF2C, FMNL2, MEF2A, DOCK9, TPX2, CDH2, RIMS1, FLNA, NRIP1, IGF1R, RANBP9, CCND2, DMD, DOCK10, DIAP2, PRIMA1, ALS2CL	472	229	13288	2.08993	0.990693	0.148943	10.7149
GOTERM_CC_FAT	GO:0034703~cation channel complex	10	1.42045	0.00795226	KCNMA1, KCNC2, KCNS3, KCNQ5, KCNA2, CACNA1G, KCNA3, SCN8A, CACNA2D2, KCTD12	459	95	12504	2.86756	0.918487	0.175391	10.1863
GOTERM_BP_FAT	GO:0031532~actin cytoskeleton reorganization	4	0.568182	0.00813041	CDC42BPG, ATP2C1, LPIN1, FLNA	493	12	13588	9.18729	1	0.271442	13.1347
GOTERM_MF_FAT	GO:0005249~voltage-gated potassium channel activity	10	1.42045	0.00843961	KCNMA1, KCNC2, KCNS3, KCNQ5, KCNJ6, KCNJ9, KCNA2, KCNA3, KCNJ3, KCTD12	472	99	13288	2.84369	0.994363	0.15854	11.7933
GOTERM_BP_FAT	GO:0006695~cholesterol biosynthetic process	5	0.710227	0.0086969	CYB5R3, MVD, HMGCS1, PRKAA2, NSDHL	493	23	13588	5.99171	1	0.282925	13.9865
GOTERM_BP_FAT	GO:0055082~cellular chemical homeostasis	19	2.69886	0.00887623	MYO5A, KCNMA1, PRKCA, PTGER3, GRIN2A, FKBP1B, PEX5L, CALCA, TFRC, GNAQ, ATP2C1, AQP11, SLC24A3, RYR3, NAB1, CACNA1G, CHRNA4, RYR2, TRFR2	493	268	13588	1.95401	1	0.283438	14.2545
GOTERM_MF_FAT	GO:0017048~Rho GTPase binding	5	0.710227	0.00942594	FMNL2, DOCK9, DIAP2, DOCK10, FLNA	472	24	13288	5.86511	0.996931	0.170277	13.0835
GOTERM_CC_FAT	GO:0016528~sarcoplasm	6	0.852273	0.00952566	CACNA2D1, NOL3, SLN, RYR3, RYR2, FKBP1B	459	36	12504	4.54031	0.950481	0.193193	12.0842
GOTERM_MF_FAT	GO:0015269~calcium-activated potassium channel activity	4	0.568182	0.00970585	KCNMA1, KCNT1, KCNT2, KCNMB2	472	13	13288	8.66232	0.997418	0.169914	13.4464
GOTERM_BP_FAT	GO:0021987~cerebral cortex development	6	0.852273	0.0102129	BBS2, ASCL1, DAB1, LRP8, RELN, PAFAH1B1	493	37	13588	4.46949	1	0.305034	16.2274
GOTERM_BP_FAT	GO:0048589~developmental growth	10	1.42045	0.0102584	MYO5A, ULK2, IGF1, HBEGF, NINJ1, SMAD3, FOXO3, GAS1, BMPR1B, DCLK1	493	100	13588	2.75619	1	0.301852	16.2937
GOTERM_BP_FAT	GO:0050801~ion homeostasis	20	2.84091	0.0105207	MYO5A, KCNMA1, PRKCA, PTGER3, SLC9A6, GRIN2A, FKBP1B, PEX5L, CALCA, TFRC, GNAQ, ATP2C1, AQP11, SLC24A3, RYR3, NAB1, CACNA1G, CHRNA4, RYR2, TRFR2	493	293	13588	1.88136	1	0.299861	16.6756
GOTERM_BP_FAT	GO:0030029~actin filament-based process	14	1.98864	0.0117355	MYO5A, FMNL2, ARHGEF17, LPIN1, FLNA, TNNT2, FMN2, PPP1R9A, CDC42BPG, ATP2C1, FHOD3, PALM2, PAFAH1B1, DIAP2, AKAP2	493	176	13588	2.19242	1	0.323936	18.4227
GOTERM_BP_FAT	GO:0001654~eye development	13	1.84659	0.0117797	MAF, HMGN1, FKBP8, MITF, SMAD3, ABI2, RORB, ZEB1, GAS1, EPHB1, NEUROD1, BMPR1B, APC	493	157	13588	2.28219	1	0.316597	18.4856
GOTERM_BP_FAT	GO:0021543~pallium development	7	0.994318	0.0118829	BBS2, ASCL1, DLX1, DAB1, LRP8, RELN, PAFAH1B1	493	53	13588	3.64025	1	0.314848	18.6322
GOTERM_CC_FAT	GO:0008021~synaptic vesicle	8	1.13636	0.0119453	RAB3A, SLC17A6, DOC2A, SYT4, SV2B, SYT7, LRRK2, SYT17	459	68	12504	3.20492	0.977026	0.222414	14.9306
GOTERM_MF_FAT	GO:0004707~MAP kinase activity	4	0.568182	0.0120324	MAPK1, MAPK12, MAPK6, MAPK8	472	14	13288	8.04358	0.999387	0.200791	16.4088
GOTERM_BP_FAT	GO:0016337~cell-cell adhesion	17	2.41477	0.0121215	CLSTN2, PCDH10, CDH2, ITGA4, PCDHAC2, CDH6, PCDHGA1, CDH22, NRCAM, CDH7, DAB1, DSG2, ATP2C1, CTGF, EFR3A, BMPR1B, CDH10	493	236	13588	1.98539	1	0.312187	18.9705
GOTERM_BP_FAT	GO:0007423~sensory organ development	18	2.55682	0.0124324	KCNMA1, MAF, HMGN1, FKBP8, MITF, SMAD3, ABI2, RORB, GAS1, ZEB1, EPHB1, HES1, ASCL1, BDNF, ITGA8, NEUROD1, BMPR1B, APC	493	257	13588	1.9304	1	0.314943	19.4092
GOTERM_MF_FAT	GO:0015276~ligand-gated ion channel activity	10	1.42045	0.0129089	TRPC4, KCNJ6, KCNJ9, RYR3, GLRA2, GRIN2A, RYR2, CHRNA4, GRIN3A, KCNJ3	472	106	13288	2.6559	0.999643	0.208236	17.5001
GOTERM_MF_FAT	GO:0022834~ligand-gated channel activity	10	1.42045	0.0129089	TRPC4, KCNJ6, KCNJ9, RYR3, GLRA2, GRIN2A, RYR2, CHRNA4, GRIN3A, KCNJ3	472	106	13288	2.6559	0.999643	0.208236	17.5001
GOTERM_CC_FAT	GO:0030136~clathrin-coated vesicle	10	1.42045	0.0139678	SH3BP4, RAB3A, SLC17A6, DOC2A, SYT4, AP1G1, SV2B, SYT7, LRRK2, SYT17	459	104	12504	2.61941	0.987927	0.241225	17.2441
GOTERM_BP_FAT	GO:0015674~di-, tri-valent inorganic cation transport	13	1.84659	0.0141662	TRPC4, CACNA2D1, CACNG5, GRIN2A, GRIN3A, FKBP1B, CACNA2D2, SLC24A3, ATP2C1, CACNA1G, CAMK2D, CHRNA4, RYR2	493	161	13588	2.22549	1	0.342332	21.8151
GOTERM_BP_FAT	GO:0001503~ossification	10	1.42045	0.0146674	MEF2C, SATB2, CHRDL1, BMP1, CTGF, NAB1, IGF1, SMAD3, MAPK8, IGFBP3	493	106	13588	2.60018	1	0.344225	22.498
GOTERM_BP_FAT	GO:0021955~central nervous system neuron axonogenesis	4	0.568182	0.0155135	DCC, RGNEF, EPHB1, DCLK1	493	15	13588	7.34983	1	0.352349	23.638
GOTERM_CC_FAT	GO:0030135~coated vesicle	11	1.5625	0.0156346	SH3BP4, RAB3A, SLC17A6, DOC2A, SYT4, AP1G1, SV2B, SYT7, LRRK2, SEC24D, SYT17	459	124	12504	2.41661	0.992903	0.240345	19.1068
GOTERM_BP_FAT	GO:0030036~actin cytoskeleton organization	13	1.84659	0.0169041	FMNL2, ARHGEF17, LPIN1, FLNA, TNNT2, FMN2, PPP1R9A, CDC42BPG, ATP2C1, FHOD3, PALM2, PAFAH1B1, DIAP2, AKAP2	493	165	13588	2.17154	1	0.369479	25.4772
GOTERM_BP_FAT	GO:0021953~central nervous system neuron differentiation	6	0.852273	0.0172084	DCC, ASCL1, GNAQ, RGNEF, EPHB1, DCLK1	493	42	13588	3.93741	1	0.363488	25.8741
GOTERM_MF_FAT	GO:0022839~ion gated channel activity	4	0.568182	0.017566	KCNMA1, KCNT1, KCNT2, KCNMB2	472	16	13288	7.03814	0.99998	0.266096	23.0791
GOTERM_MF_FAT	GO:0005227~calcium activated cation channel activity	4	0.568182	0.017566	KCNMA1, KCNT1, KCNT2, KCNMB2	472	16	13288	7.03814	0.99998	0.266096	23.0791
GOTERM_BP_FAT	GO:0055117~regulation of cardiac muscle contraction	3	0.426136	0.0178145	CACNA1G, RYR2, FKBP1B	493	6	13588	13.7809	1	0.366349	26.6587
GOTERM_BP_FAT	GO:0045859~regulation of protein kinase activity	14	1.98864	0.0178785	PRKCA, PDCD4, KITL, TRIB2, CASP3, DAB1, DGKG, DGKZ, LRP8, PDGFC, RELN, TRAF7, MAP2K6, APC	493	186	13588	2.07455	1	0.363854	26.7411
GOTERM_CC_FAT	GO:0042734~presynaptic membrane	5	0.710227	0.0181181	KCNMA1, GRM2, GRIN2A, NRXN1, RIMS1	459	28	12504	4.86461	0.996789	0.249535	21.8102
GOTERM_BP_FAT	GO:0030900~forebrain development	13	1.84659	0.0184141	PRKG1, HES1, ASCL1, BBS2, DLX1, DAB1, GNAQ, PAFAH1B1, RELN, LRP8, DCLK1, ASPM, NFIB	493	167	13588	2.14553	1	0.365494	27.4271
GOTERM_BP_FAT	GO:0021795~cerebral cortex cell migration	4	0.568182	0.0185896	DAB1, LRP8, RELN, PAFAH1B1	493	16	13588	6.89047	1	0.364842	27.6506
GOTERM_MF_FAT	GO:0003735~structural constituent of ribosome	12	1.70455	0.0186007	RPL17, RPL18A, RPL14, RPL13, RPL31, RPL22, RPL34, RPL10, RPL23A, MRPL47, RPL10A, RPS7	472	151	13288	2.23729	0.99999	0.272883	24.2699
GOTERM_CC_FAT	GO:0030425~dendrite	10	1.42045	0.0195209	PTPRK, PPP1R9A, CPLX2, NPTXR, MPDZ, GRIN2A, ABI2, RELN, SCN8A, PEX5L	459	110	12504	2.47653	0.997951	0.255298	23.3001
GOTERM_CC_FAT	GO:0031225~anchored to membrane	15	2.13068	0.0201937	GNAZ, SPRN, CPLX3, RAB6, RTN4R, CDC42SE1, RPE65, GAS1, RGS20, GPC6, CNTN4, CNTN3, CAR4, DLG2, NTM	459	207	12504	1.97405	0.998348	0.252611	24.0053
GOTERM_BP_FAT	GO:0007167~enzyme linked receptor protein signaling pathway	18	2.55682	0.02125	LTBP1, PTPN2, MYO1E, IGF1, SMAD3, RPE65, SOCS5, EPHB1, FLNA, EPHA5, IGF1R, EPHA6, CTGF, PALM2, HBEGF, PDGFC, BMPR1B, AKAP2, FGF3	493	273	13588	1.81727	1	0.401602	30.96
GOTERM_BP_FAT	GO:0016126~sterol biosynthetic process	5	0.710227	0.0220723	CYB5R3, MVD, HMGCS1, PRKAA2, NSDHL	493	30	13588	4.59364	1	0.409898	31.9537
GOTERM_BP_FAT	GO:0017015~regulation of transforming growth factor beta receptor signaling pathway	5	0.710227	0.0220723	NPNT, ITGA8, CIDEA, SMAD3, ZEB1	493	30	13588	4.59364	1	0.409898	31.9537
GOTERM_BP_FAT	GO:0006470~protein amino acid dephosphorylation	10	1.42045	0.0225387	PTPRK, PPP6C, PTPRD, PTPRM, PPM1E, PTPRG, PTPN2, PPP2CA, PTPN4, PTPN12	493	114	13588	2.41771	1	0.412929	32.5113
GOTERM_BP_FAT	GO:0043549~regulation of kinase activity	14	1.98864	0.0225807	PRKCA, PDCD4, KITL, TRIB2, CASP3, DAB1, DGKG, DGKZ, LRP8, PDGFC, RELN, TRAF7, MAP2K6, APC	493	192	13588	2.00972	1	0.409991	32.5613
GOTERM_BP_FAT	GO:0007169~transmembrane receptor protein tyrosine kinase signaling pathway	14	1.98864	0.0225807	PTPN2, MYO1E, IGF1, RPE65, SOCS5, EPHB1, FLNA, EPHA5, IGF1R, EPHA6, CTGF, HBEGF, PDGFC, FGF3	493	192	13588	2.00972	1	0.409991	32.5613
GOTERM_BP_FAT	GO:0040007~growth	14	1.98864	0.0234461	MYO5A, HPN, FKBP8, SMAD3, NINJ1, IGF1, SOCS5, GAS1, FOXO3, ULK2, HBEGF, APBA2, BMPR1B, DCLK1	493	193	13588	1.99931	1	0.414938	33.5839
GOTERM_CC_FAT	GO:0005789~endoplasmic reticulum membrane	12	1.70455	0.0240198	CYB5R3, FKBP8, CLSTN2, FMO1, RYR3, SPCS3, RYR2, DPM3, ASPH, EXT1, FKBP1B, EXTL2	459	152	12504	2.15067	0.999516	0.282459	27.9027
GOTERM_BP_FAT	GO:0045986~negative regulation of smooth muscle contraction	3	0.426136	0.024348	KCNMA1, CALCA, GUCY1A3	493	7	13588	11.8122	1	0.423545	34.6339
GOTERM_CC_FAT	GO:0033017~sarcoplasmic reticulum membrane	3	0.426136	0.024878	RYR3, RYR2, FKBP1B	459	7	12504	11.6751	0.999633	0.280792	28.7511
GOTERM_BP_FAT	GO:0022029~telencephalon cell migration	4	0.568182	0.0256807	DAB1, LRP8, RELN, PAFAH1B1	493	18	13588	6.12486	1	0.437382	36.1571
GOTERM_BP_FAT	GO:0007156~homophilic cell adhesion	10	1.42045	0.0261518	CDH22, CDH7, CLSTN2, DSG2, PCDH10, CDH2, PCDHAC2, CDH10, PCDHGA1, CDH6	493	117	13588	2.35572	1	0.439885	36.6874
GOTERM_BP_FAT	GO:0051301~cell division	18	2.55682	0.0270426	HAUS4, NEK1, SEPT11, CCNB1, FMN2, CDCA8, CDCA7, CCND2, INCENP, F630043A04RIK, PAFAH1B1, PARD6G, ANAPC7, CCNA2, ASPM, CABLES1, APC, SEPT9	493	281	13588	1.76553	1	0.447509	37.679
GOTERM_BP_FAT	GO:0060348~bone development	10	1.42045	0.0274423	MEF2C, SATB2, CHRDL1, BMP1, CTGF, NAB1, IGF1, SMAD3, MAPK8, IGFBP3	493	118	13588	2.33575	1	0.448954	38.1191
GOTERM_MF_FAT	GO:0005083~small GTPase regulator activity	15	2.13068	0.0277956	TBC1D2B, DOCK9, ARHGEF17, RABGAP1L, RGNEF, ARHGAP15, RIMS1, FARP1, USP6NL, GARNL3, CDC42BPG, SMAP1, RAPGEF5, DOCK10, ALS2CL	472	223	13288	1.89367	1	0.349875	34.1222
GOTERM_MF_FAT	GO:0003779~actin binding	18	2.55682	0.0278906	MYO5A, FMNL2, PHACTR1, CAP2, MYO1B, MYH3, ENC1, UTRN, HOMER2, FLNA, FMN2, DMD, SVIL, FHOD3, DIAP2, MYO5B, ADD2, MYLK	472	288	13288	1.75953	1	0.343967	34.2174
GOTERM_CC_FAT	GO:0005802~trans-Golgi network	6	0.852273	0.0279797	ATP2C1, AP1G1, GOLGA1, LRRK2, SYT17, FLNA	459	47	12504	3.47768	0.999865	0.299832	31.741
GOTERM_MF_FAT	GO:0008083~growth factor activity	11	1.5625	0.0284409	BDNF, NRG3, BMP1, CTGF, IGF1, HBEGF, GDF10, PDGFC, FGF12, KITL, FGF3	472	141	13288	2.1963	1	0.342786	34.7666
GOTERM_BP_FAT	GO:0010959~regulation of metal ion transport	6	0.852273	0.0290721	CACNA2D1, TRPC4, SLN, RYR2, FKBP1B, AKT3	493	48	13588	3.44523	1	0.464922	39.8836
GOTERM_BP_FAT	GO:0051338~regulation of transferase activity	14	1.98864	0.0291639	PRKCA, PDCD4, KITL, TRIB2, CASP3, DAB1, DGKG, DGKZ, LRP8, PDGFC, RELN, TRAF7, MAP2K6, APC	493	199	13588	1.93903	1	0.462564	39.9816
GOTERM_BP_FAT	GO:0007389~pattern specification process	18	2.55682	0.0294505	SATB2, FKBP8, NRG3, SMAD3, GAS1, ZEB1, ZIC3, HES1, ASCL1, DLX1, SFRP1, BTG2, NEUROD1, PBX1, RELN, ASPH, BMPR1B, APC	493	284	13588	1.74688	1	0.462488	40.2864
GOTERM_BP_FAT	GO:0021885~forebrain cell migration	4	0.568182	0.0296957	DAB1, LRP8, RELN, PAFAH1B1	493	19	13588	5.8025	1	0.461944	40.5462
GOTERM_BP_FAT	GO:0021700~developmental maturation	9	1.27841	0.0300216	MYO5A, KCNMA1, CALCA, NRCAM, HES1, RAB3A, GNAQ, NTN4, FOXO3	493	101	13588	2.45601	1	0.462321	40.8896
GOTERM_BP_FAT	GO:0007281~germ cell development	9	1.27841	0.0300216	CALCA, BBS2, WNT4, DDX25, PAFAH1B1, FOXO3, STRBP, PPP2R2B, KITL	493	101	13588	2.45601	1	0.462321	40.8896
GOTERM_BP_FAT	GO:0001501~skeletal system development	18	2.55682	0.0304823	MEF2C, PRKCA, SATB2, BMP1, SMAD3, IGF1, GAS1, ZEB1, DLK1, DLX1, CHRDL1, GNAQ, CTGF, NAB1, MAPK8, PBX1, BMPR1B, IGFBP3	493	285	13588	1.74075	1	0.464196	41.372
GOTERM_BP_FAT	GO:0015012~heparan sulfate proteoglycan biosynthetic process	3	0.426136	0.0316953	EXT1, GLCE, HS2ST1	493	8	13588	10.3357	1	0.474244	42.6245
GOTERM_BP_FAT	GO:0021799~cerebral cortex radially oriented cell migration	3	0.426136	0.0316953	DAB1, LRP8, PAFAH1B1	493	8	13588	10.3357	1	0.474244	42.6245
GOTERM_BP_FAT	GO:0008202~steroid metabolic process	12	1.70455	0.0323212	CYB5R3, CYP7B1, OSBPL3, HSD3B6, LDLR, MVD, HMGCS1, PBX1, PRKAA2, BMPR1B, PEX5L, NSDHL	493	161	13588	2.0543	1	0.477703	43.2608
GOTERM_CC_FAT	GO:0042175~nuclear envelope-endoplasmic reticulum network	12	1.70455	0.0333112	CYB5R3, FKBP8, CLSTN2, FMO1, RYR3, SPCS3, RYR2, DPM3, ASPH, EXT1, FKBP1B, EXTL2	459	160	12504	2.04314	0.999976	0.335786	36.6103
GOTERM_BP_FAT	GO:0045665~negative regulation of neuron differentiation	5	0.710227	0.0333785	HES1, CNTN4, PBX1, TTC3, ASPM	493	34	13588	4.05322	1	0.485593	44.3207
GOTERM_BP_FAT	GO:0051924~regulation of calcium ion transport	5	0.710227	0.0333785	CACNA2D1, TRPC4, SLN, RYR2, FKBP1B	493	34	13588	4.05322	1	0.485593	44.3207
GOTERM_BP_FAT	GO:0003012~muscle system process	7	0.994318	0.0339659	KCNMA1, TNNT2, RYR3, CAMK2D, GUCY1A3, FKBP1B, MAP2K6	493	67	13588	2.8796	1	0.488424	44.9015
GOTERM_BP_FAT	GO:0030166~proteoglycan biosynthetic process	4	0.568182	0.0340213	IGF1, EXT1, GLCE, HS2ST1	493	20	13588	5.51237	1	0.485777	44.956
GOTERM_CC_FAT	GO:0016529~sarcoplasmic reticulum	5	0.710227	0.0345949	CACNA2D1, SLN, RYR3, RYR2, FKBP1B	459	34	12504	4.00615	0.999984	0.335985	37.7337
GOTERM_BP_FAT	GO:0045637~regulation of myeloid cell differentiation	6	0.852273	0.0365545	SMAP1, ID2, MITF, FOXO3, KITL, APC	493	51	13588	3.24257	1	0.507828	47.3934
GOTERM_CC_FAT	GO:0014069~postsynaptic density	6	0.852273	0.0380976	DLGAP1, MPDZ, GRIN2A, SHANK2, HOMER2, DLG2	459	51	12504	3.20492	0.999995	0.343326	40.7058
GOTERM_MF_FAT	GO:0005041~low-density lipoprotein receptor activity	3	0.426136	0.0382641	LDLR, LRP1B, LRP8	472	9	13288	9.38418	1	0.411243	43.879
GOTERM_BP_FAT	GO:0045932~negative regulation of muscle contraction	3	0.426136	0.0397893	KCNMA1, CALCA, GUCY1A3	493	9	13588	9.18729	1	0.531818	50.3583
GOTERM_BP_FAT	GO:0030201~heparan sulfate proteoglycan metabolic process	3	0.426136	0.0397893	EXT1, GLCE, HS2ST1	493	9	13588	9.18729	1	0.531818	50.3583
GOTERM_BP_FAT	GO:0001822~kidney development	9	1.27841	0.0402697	BDNF, WNT4, AQP11, NPNT, MYO1E, ITGA8, PBX1, SLIT2, APC	493	107	13588	2.31829	1	0.532956	50.7849
GOTERM_CC_FAT	GO:0034705~potassium channel complex	7	0.994318	0.0402705	KCNMA1, KCNC2, KCNS3, KCNQ5, KCNA2, KCNA3, KCTD12	459	69	12504	2.76366	0.999998	0.349634	42.483
GOTERM_CC_FAT	GO:0008076~voltage-gated potassium channel complex	7	0.994318	0.0402705	KCNMA1, KCNC2, KCNS3, KCNQ5, KCNA2, KCNA3, KCTD12	459	69	12504	2.76366	0.999998	0.349634	42.483
GOTERM_BP_FAT	GO:0008203~cholesterol metabolic process	7	0.994318	0.0408202	CYB5R3, CYP7B1, LDLR, MVD, HMGCS1, PRKAA2, NSDHL	493	70	13588	2.75619	1	0.534697	51.2696
GOTERM_MF_FAT	GO:0019888~protein phosphatase regulator activity	5	0.710227	0.0409284	PHACTR1, PPP1R2, PPP1R1B, PPP2R2B, IGFBP3	472	37	13288	3.8044	1	0.42597	46.1374
GOTERM_CC_FAT	GO:0031227~intrinsic to endoplasmic reticulum membrane	6	0.852273	0.0409338	FKBP8, FMO1, DPM3, ASPH, EXT1, EXTL2	459	52	12504	3.14329	0.999998	0.345147	43.0157
GOTERM_MF_FAT	GO:0003727~single-stranded RNA binding	4	0.568182	0.0413276	KHDRBS2, BCL2L2, STRBP, PABPC1	472	22	13288	5.11864	1	0.422286	46.4684
GOTERM_MF_FAT	GO:0005520~insulin-like growth factor binding	4	0.568182	0.0413276	IGF1R, CTGF, IGFBP2, IGFBP3	472	22	13288	5.11864	1	0.422286	46.4684
GOTERM_MF_FAT	GO:0019210~kinase inhibitor activity	4	0.568182	0.0413276	CASP3, SOCS5, CAMK2N2, TRIB2	472	22	13288	5.11864	1	0.422286	46.4684
GOTERM_MF_FAT	GO:0019838~growth factor binding	7	0.994318	0.0420471	IGF1R, COL4A1, LTBP1, CTGF, IGFBP2, IL1RAPL2, IGFBP3	472	72	13288	2.73705	1	0.421202	47.0602
GOTERM_MF_FAT	GO:0003714~transcription corepressor activity	7	0.994318	0.0420471	YAF2, BCL11A, RYBP, ZFPM2, IRF2BP1, TCF4, NRIP1	472	72	13288	2.73705	1	0.421202	47.0602
GOTERM_BP_FAT	GO:0030278~regulation of ossification	6	0.852273	0.0421426	CALCA, ANK, SMAD3, PBX1, TWIST2, APC	493	53	13588	3.12021	1	0.543149	52.4156
GOTERM_BP_FAT	GO:0008585~female gonad development	6	0.852273	0.0421426	WNT4, FOXO3, PCYT1B, BMPR1B, NRIP1, CDH6	493	53	13588	3.12021	1	0.543149	52.4156
GOTERM_CC_FAT	GO:0030424~axon	9	1.27841	0.0425606	DCC, KCNMA1, CALCA, NRCAM, PTPRK, GRM2, STMN2, BACE1, APC	459	107	12504	2.29137	0.999999	0.347389	44.3026
GOTERM_BP_FAT	GO:0010817~regulation of hormone levels	10	1.42045	0.0428829	MYO5A, CPLX3, PCSK1, WNT4, KCNJ6, RELN, ILDR2, ALDH1A7, BMPR1B, FKBP1B	493	128	13588	2.15327	1	0.546368	53.0459
GOTERM_BP_FAT	GO:0033555~multicellular organismal response to stress	5	0.710227	0.043709	CALCA, BDNF, GRM2, ADRA2A, RELN	493	37	13588	3.72458	1	0.550236	53.7401
GOTERM_MF_FAT	GO:0004721~phosphoprotein phosphatase activity	11	1.5625	0.0440759	PTPRK, EYA4, PPP6C, PTPRD, PTPRM, PPM1E, PTPRG, PTPN2, PPP2CA, PTPN4, PTPN12	472	152	13288	2.03736	1	0.429977	48.6962
GOTERM_BP_FAT	GO:0021537~telencephalon development	7	0.994318	0.0458418	BBS2, ASCL1, DLX1, DAB1, LRP8, RELN, PAFAH1B1	493	72	13588	2.67963	1	0.5647	55.4878
GOTERM_BP_FAT	GO:0016055~Wnt receptor signaling pathway	10	1.42045	0.0465539	SDC1, WNT4, WNT5B, DACT1, SFRP1, CSNK1E, MITF, TLE3, FRZB, APC	493	130	13588	2.12014	1	0.567309	56.0573
GOTERM_MF_FAT	GO:0008143~poly(A) RNA binding	3	0.426136	0.0467281	KHDRBS2, BCL2L2, PABPC1	472	10	13288	8.44576	1	0.442777	50.7638
GOTERM_BP_FAT	GO:0006874~cellular calcium ion homeostasis	8	1.13636	0.0467805	CALCA, PRKCA, PTGER3, ATP2C1, SLC24A3, RYR3, RYR2, FKBP1B	493	91	13588	2.42302	1	0.566027	56.2371
GOTERM_BP_FAT	GO:0006942~regulation of striated muscle contraction	3	0.426136	0.0485664	CACNA1G, RYR2, FKBP1B	493	10	13588	8.26856	1	0.573861	57.63
GOTERM_MF_FAT	GO:0005516~calmodulin binding	9	1.27841	0.0495767	MYO5A, CAMK1G, MYO1B, MYH3, CAMK2D, ASPM, MYO5B, ADD2, MYLK	472	114	13288	2.22257	1	0.456201	52.8978
GOTERM_BP_FAT	GO:0030003~cellular cation homeostasis	11	1.5625	0.0496452	CALCA, PRKCA, PTGER3, TFRC, ATP2C1, SLC24A3, AQP11, RYR3, RYR2, FKBP1B, TRFR2	493	152	13588	1.99461	1	0.57904	58.4511

## Sheet: Greenyellow
Category	Term	Count	%	PValue	Genes	List Total	Pop Hits	Pop Total	Fold Enrichment	Bonferroni	Benjamini	FDR
GOTERM_MF_FAT	GO:0015631~tubulin binding	5	3.33333	0.0025593	RAB11FIP5, MAST2, MLPH, VPS41, APPBP2	101	76	13288	8.65555	0.430939	0.171321	3.20938
GOTERM_MF_FAT	GO:0008017~microtubule binding	4	2.66667	0.0108567	MAST2, MLPH, VPS41, APPBP2	101	61	13288	8.62717	0.909422	0.196134	12.9733
GOTERM_CC_FAT	GO:0030133~transport vesicle	3	2	0.0164622	SEC24B, GOPC, VMA21	86	29	12504	15.0409	0.935356	0.935356	18.2485
GOTERM_BP_FAT	GO:0006511~ubiquitin-dependent protein catabolic process	5	3.33333	0.021598	USP30, ARIH2, USP9X, TCEB1, USP25	103	141	13588	4.6781	0.999988	0.554198	27.0934
GOTERM_BP_FAT	GO:0070271~protein complex biogenesis	6	4	0.0280994	TAF1, MTSS1, SPAG9, H2-L, GOPC, VMA21	103	227	13588	3.48693	1	0.626285	33.7992
GOTERM_BP_FAT	GO:0006461~protein complex assembly	6	4	0.0280994	TAF1, MTSS1, SPAG9, H2-L, GOPC, VMA21	103	227	13588	3.48693	1	0.626285	33.7992
GOTERM_CC_FAT	GO:0010369~chromocenter	2	1.33333	0.0401079	TRIM66, CBX5	86	6	12504	48.4651	0.998834	0.965853	39.1571
GOTERM_MF_FAT	GO:0003785~actin monomer binding	2	1.33333	0.0443207	MTSS1, TMSB10	101	6	13288	43.8548	0.999953	0.509521	43.8453
GOTERM_CC_FAT	GO:0030127~COPII vesicle coat	2	1.33333	0.0466362	SEC24B, VMA21	86	7	12504	41.5415	0.999622	0.86055	43.994
GOTERM_CC_FAT	GO:0012507~ER to Golgi transport vesicle membrane	2	1.33333	0.0466362	SEC24B, VMA21	86	7	12504	41.5415	0.999622	0.86055	43.994

[truncated: 14 more sheets: Grey60, Lightcyan, Lightgreen, Lightyellow, Magenta, Midnightblue, Pink, Purple, Red, Royalblue, Salmon, Tan, Turquoise, Yellow]
