# Supplementary material for: Brain regional gene expression network analysis identifies unique interactions between chronic ethanol exposure and consumption
Source: PLoS One. 2020 May 29;15(5):e0233319. doi: 10.1371/journal.pone.0233319 (PMC7259766; doi:10.1371/journal.pone.0233319)
Supplement: S7 Table — Gene Ontology categories, overlapping genes and significance values are shown for all categories with uncorrected significance of p-value ≤ 0.05. Also shown are Revigo ordering statistics for the same GO categories. (XLSX) [file pone.0233319.s011.xlsx]

## Sheet: Black
DAVID Functional Annotation Chart														REVIGO Ordering
Category	Term	Count	%	PValue	Genes	List Total	Pop Hits	Pop Total	Fold Enrichment	Bonferroni	Benjamini	FDR		term_ID	description	frequency	plot_X	plot_Y	plot_size	log10 p-value	uniqueness	dispensability	representative	eliminated	GO Category
GOTERM_BP_FAT	GO:0033673~negative regulation of kinase activity	5	2.31481	0.00321726	ADORA2A, DUSP16, TSC2, LIME1, SPRED1	164	51	13588	8.12291	0.970842	0.829243	5.021		GO:0006469	negative regulation of protein kinase activity	0.00681	-5.149	-0.007	2.633	-2.4925	0.147	0	6469	0	Biological Process
GOTERM_BP_FAT	GO:0006469~negative regulation of protein kinase activity	5	2.31481	0.00321726	ADORA2A, DUSP16, TSC2, LIME1, SPRED1	164	51	13588	8.12291	0.970842	0.829243	5.021		GO:0043086	negative regulation of catalytic activity	0.02384	null	null	3.177	-1.4782	0.169	0.785	6469	1	Biological Process
GOTERM_BP_FAT	GO:0051348~negative regulation of transferase activity	5	2.31481	0.00370079	ADORA2A, DUSP16, TSC2, LIME1, SPRED1	164	53	13588	7.81638	0.982876	0.74225	5.75486		GO:0051348	negative regulation of transferase activity	0.00781	null	null	2.693	-2.4317	0.178	0.741	6469	1	Biological Process
GOTERM_BP_FAT	GO:0050806~positive regulation of synaptic transmission	3	1.38889	0.0258676	SLC1A3, ADORA2A, SLC24A2	164	21	13588	11.8362	1	0.999244	34.2272		GO:0033673	negative regulation of kinase activity	0.00722	null	null	2.659	-2.4925	0.146	0.971	6469	1	Biological Process
GOTERM_BP_FAT	GO:0051971~positive regulation of transmission of nerve impulse	3	1.38889	0.0282336	SLC1A3, ADORA2A, SLC24A2	164	22	13588	11.2982	1	0.998133	36.7351		GO:0050806	positive regulation of synaptic transmission	0.00316	4.564	-2.384	2.301	-1.5872	0.455	0.089	50806	0	Biological Process
GOTERM_BP_FAT	GO:0031646~positive regulation of neurological system process	3	1.38889	0.0332132	SLC1A3, ADORA2A, SLC24A2	164	24	13588	10.3567	1	0.99792	41.7232		GO:0031646	positive regulation of neurological system process	0.00044	4.557	2.398	1.462	-1.4787	0.391	0.209	31646	0	Biological Process
GOTERM_BP_FAT	GO:0043086~negative regulation of catalytic activity	5	2.31481	0.0332497	ADORA2A, DUSP16, TSC2, LIME1, SPRED1	164	101	13588	4.10167	1	0.995005	41.7584		GO:0051971	positive regulation of transmission of nerve impulse	0.00014	null	null	1	-1.5492	0.352	0.774	31646	1	Biological Process
GOTERM_CC_FAT	GO:0005840~ribosome	24	11.1111	7.9551e-18	RPL36A, RPL13, RPL35, RPL36, RPL37, MRPL20, RPL32, RPL34, FAU, RPL10, RPL12, RPS21, RPS23, RPL36AL, RPL26, RPS9, RPL28, RPS7, RPL18A, RPS17, RPL22, RPL21, MRPL49, RPS13, RPS10	138	192	12504	11.3261	1.82967e-15	1.82967e-15	1.01988e-14		GO:0005840	ribosome	0.0099	0.438	-3.184	2.769	-4.0857	0.102	0	5840	0	Cellular Component
GOTERM_CC_FAT	GO:0033279~ribosomal subunit	7	3.24074	8.21167e-05	RPL32, RPS17, RPL26, RPL10, RPS9, RPS23, MRPL20	138	66	12504	9.61001	0.0187104	0.00471077	0.105226		GO:0044445	cytosolic part	0.0085	-4.801	-2.907	2.702	-1.4988	0.331	0.201	44445	0	Cellular Component
GOTERM_CC_FAT	GO:0015934~large ribosomal subunit	4	1.85185	0.00881727	RPL32, RPL26, RPL10, MRPL20	138	39	12504	9.2932	0.869576	0.28787	10.7334		GO:0000502	proteasome complex	0.0037	4.971	-2.787	2.344	-1.5913	0.384	0.234	502	0	Cellular Component
GOTERM_CC_FAT	GO:0022626~cytosolic ribosome	3	1.38889	0.0162557	RPL32, RPS17, RPL10	138	18	12504	15.1014	0.976937	0.342189	18.9511		GO:0015934	large ribosomal subunit	0.0024	0.566	-4.753	2.146	-2.0547	0.07	0.651	15934	0	Cellular Component
GOTERM_CC_FAT	GO:0000502~proteasome complex	4	1.85185	0.025626	PSMC5, UBE3A, PSMB3, PSMB2	138	58	12504	6.24888	0.997448	0.418881	28.31		GO:0015935	small ribosomal subunit	0.003	null	null	2.248	-1.399	0.066	0.883	15934	1	Cellular Component
GOTERM_CC_FAT	GO:0044445~cytosolic part	4	1.85185	0.0317127	TCP1, RPL32, RPS17, RPL10	138	63	12504	5.75293	0.999396	0.460803	33.8441		GO:0022626	cytosolic ribosome	0.0028	null	null	2.228	-1.789	0.045	0.767	15934	1	Cellular Component
GOTERM_CC_FAT	GO:0015935~small ribosomal subunit	3	1.38889	0.0398982	RPS17, RPS9, RPS23	138	29	12504	9.37331	0.999914	0.513423	40.6665		GO:0003735	structural constituent of ribosome	0.00765	-5.551	1.587	2.677	-17.2757	0.254	0	3735	0	Molecular Function
GOTERM_MF_FAT	GO:0003735~structural constituent of ribosome	23	10.6481	5.30373e-18	RPL36A, RPL13, RPL26, RPL35, RPL36, RPS9, RPL37, RPL28, MRPL20, RPS7, RPL32, RPL18A, RPL22, RPS17, RPL34, RPL21, MRPL49, RPL10, RPS13, FAU, RPL12, RPS21, RPS23, RPL36AL	161	151	13288	12.5714	1.85631e-15	1.85631e-15	7.25381e-15		GO:0016791	phosphatase activity	0.0135	4.15	4.014	2.923	-1.5994	0.257	0	16791	0	Molecular Function
GOTERM_MF_FAT	GO:0016791~phosphatase activity	8	3.7037	0.0251512	MTMR11, PTPRD, DUSP2, DUSP16, NT5C3L, PPP4C, PPP1CB, LPIN1	161	238	13288	2.77426	0.999866	0.555365	29.4175		GO:0019843	rRNA binding	0.00139	1.401	-5.601	1.94	-1.4757	0.251	0	19843	0	Molecular Function
GOTERM_MF_FAT	GO:0019843~rRNA binding	3	1.38889	0.0334391	RPS9, RPL37, MRPL20	161	24	13288	10.3168	0.999993	0.62916	37.1966

## Sheet: Blue
DAVID Functional Annotation Chart														REVIGO Ordering
Category	Term	Count	%	PValue	Genes	List Total	Pop Hits	Pop Total	Fold Enrichment	Bonferroni	Benjamini	FDR		term_ID	description	frequency	plot_X	plot_Y	plot_size	log10 p-value	uniqueness	dispensability	representative	eliminated	GO Category
GOTERM_BP_FAT	GO:0070647~protein modification by small protein conjugation or removal	25	2.04082	1.95942e-08	SMT3H2-PS2, UBE3A, USP9X, NEDD8, OS9, RBX1, GM11829, LOC100047093, SUMO2, SUMO1, GM9836, GM13430, GM12755, LOC100047941, ITCH, MYSM1, HECTD1, GM10241, GM13690, BRCC3, UBE4A, LOC100044181, HERC5, GM12335, BIRC6, GM11971, HERC2, UBE2H, GM10540, SENP2, MIB1, LOC100046148, SENP1, LOC100046167, GSPT1, HUWE1, TRIM33, NEDD4, RNF2, MDM2, GM9840, GM2058	855	104	13588	3.82029	5.10807e-05	6.38523e-06	3.47309e-05		GO:0034613	cellular protein localization	0.04512	6.563	-2.368	3.454	-5.7235	0.815	0	34613	0	Biological Process
GOTERM_BP_FAT	GO:0032446~protein modification by small protein conjugation	20	1.63265	2.93291e-07	SMT3H2-PS2, UBE3A, NEDD8, OS9, RBX1, GM11829, LOC100047093, SUMO2, SUMO1, GM9836, GM13430, GM12755, ITCH, HECTD1, GM10241, GM13690, UBE4A, LOC100044181, HERC5, GM12335, BIRC6, GM11971, UBE2H, HERC2, GM10540, MIB1, LOC100046148, LOC100046167, GSPT1, TRIM33, HUWE1, NEDD4, RNF2, GM9840, MDM2, GM2058	855	79	13588	4.02339	0.000764317	8.4953e-05	0.00051986		GO:0006605	protein targeting	0.0164	null	null	3.015	-2.3947	0.777	0.818	34613	1	Biological Process
GOTERM_BP_FAT	GO:0034613~cellular protein localization	42	3.42857	1.88645e-06	LOC100039155, COPA, OXA1L, SEC24B, CLTB, XPO6, GRIK2, LOC100047481, CASK, CDC42, IMMP2L, BLZF1, SIN3A, ANK2, GM6493, TPR, GM4116, COX16, AP3B1, SEC23A, STX6, IPO8, SYNJ2BP, RPH3A, FLNA, GM7407, ARCN1, SRP72, KPNA3, STX5A, KPNA1, PACS1, SNX9, YWHAZ, NAPG, SNX1, RIMS1, TOMM7, MACF1, CEP57, SH3GLB1, STX18, BCAP29, TNPO1, TRP53, GM8750, LOC100043998, GM8752, HTT, YWHAB, LOC547345, YWHAE, GM4202, LOC1…	855	299	13588	2.23238	0.00490592	0.000491678	0.00334371		GO:0033365	protein localization to organelle	0.02049	null	null	3.111	-1.7387	0.83	0.845	34613	1	Biological Process
GOTERM_BP_FAT	GO:0016567~protein ubiquitination	17	1.38776	2.25402e-06	UBE4A, UBE3A, HERC5, BIRC6, UBE2H, HERC2, RBX1, OS9, LOC100047093, MIB1, GSPT1, TRIM33, HUWE1, NEDD4, RNF2, MDM2, GM9840, GM2058, ITCH, HECTD1	855	66	13588	4.0935	0.00585901	0.000419643	0.0039952		GO:0006886	intracellular protein transport	0.02882	null	null	3.259	-4.248	0.805	0.888	34613	1	Biological Process
GOTERM_BP_FAT	GO:0048666~neuron development	38	3.10204	3.54925e-05	DCC, ABLIM1, TUG1, EXOC7, ABI2, RPE65, PRKG1, PTEN, NRCAM, ZFP91, PTK2, APP, LOC545845, ANK3, DMD, BCL11B, LOC100048863, NUMB, RAC1, LHX4, NEFL, APC, DSCAM, ZFP91-CNTF, KLF7, HTT, MTAP2, KIF5C, NTNG1, STXBP1, SOD1, SLITRK2, LOC100047109, 4930506M07RIK, EPHA4, EPHA7, PPP1R9A, CNTF, GNAQ, ULK1, ULK2, GM8566, CLIC5, DST	855	292	13588	2.06819	0.0883786	0.00542819	0.0628922		GO:0034504	protein localization to nucleus	0.01182	null	null	2.873	-1.441	0.836	0.783	34613	1	Biological Process
GOTERM_BP_FAT	GO:0031175~neuron projection development	31	2.53061	4.15597e-05	ABLIM1, DCC, EXOC7, ABI2, PRKG1, PTEN, NRCAM, APP, PTK2, ANK3, DMD, BCL11B, LOC100048863, RAC1, NUMB, LHX4, NEFL, APC, DSCAM, KLF7, MTAP2, KIF5C, NTNG1, STXBP1, SLITRK2, LOC100047109, 4930506M07RIK, EPHA4, PPP1R9A, EPHA7, ULK1, ULK2, DST	855	218	13588	2.25993	0.102685	0.00568632	0.0736395		GO:0070647	protein modification by small protein conjugation or removal	0.02462	-0.073	7.366	3.191	-7.7077	0.861	0	70647	0	Biological Process
GOTERM_BP_FAT	GO:0006886~intracellular protein transport	36	2.93878	5.64754e-05	LOC100039155, COPA, SEC24B, CLTB, XPO6, GRIK2, LOC100047481, CASK, IMMP2L, BLZF1, GM6493, TPR, GM4116, COX16, AP3B1, SEC23A, STX6, SYNJ2BP, IPO8, RPH3A, ARCN1, SRP72, KPNA3, STX5A, KPNA1, PACS1, SNX9, YWHAZ, NAPG, SNX1, RIMS1, TOMM7, MACF1, CEP57, STX18, BCAP29, TNPO1, TRP53, GM8750, LOC100043998, GM8752, HTT, YWHAB, LOC547345, YWHAE, GM4202, LOC100044039, LOC674168, LOC100048120, LOC100044041, L…	855	276	13588	2.07292	0.136909	0.00667017	0.100056		GO:0032870	cellular response to hormone stimulus	0.01568	0.384	2.189	2.995	-2.5187	0.874	0.031	32870	0	Biological Process
GOTERM_BP_FAT	GO:0016044~membrane organization	35	2.85714	9.53993e-05	OXA1L, SNAP91, UBE3A, PPT1, NRCAM, APP, PICALM, LOC545845, SH3GLB1, RAC1, NECAP1, PAFAH1B1, SCARB1, TRIP10, GM5790, GM4116, COX16, GHR, AP3B1, TRP53, HTT, LRP1B, STXBP1, IGH-3, SYNJ2BP, SOD1, CORO1C, IGHG, LRP1, GAPVD1, RABEP1, ULK1, GM8566, SH3KBP1, BIN1, CSTAD, ANKFY1, EPN1, EPN2, DNM2, VLDLR	855	272	13588	2.04498	0.2202	0.0103097	0.168962		GO:0008286	insulin receptor signaling pathway	0.00357	null	null	2.354	-1.5453	0.791	0.908	32870	1	Biological Process
GOTERM_BP_FAT	GO:0048667~cell morphogenesis involved in neuron differentiation	26	2.12245	0.000182301	ABLIM1, DCC, NRCAM, APP, PTK2, LOC545845, ANK3, BCL11B, LOC100048863, RAC1, NUMB, LHX4, NEFL, APC, DSCAM, KLF7, KIF5C, NTNG1, STXBP1, SOD1, SLITRK2, LOC100047109, 4930506M07RIK, EPHA4, EPHA7, ULK1, CLIC5, GM8566, ULK2, DST	855	182	13588	2.27034	0.378302	0.0174497	0.322638		GO:0043434	response to peptide hormone	0.01138	null	null	2.856	-1.4473	0.897	0.907	32870	1	Biological Process
GOTERM_BP_FAT	GO:0033043~regulation of organelle organization	23	1.87755	0.000248551	CAPZA1, GM5611, ACTR3, GM13161, CDC42, MAPT, RAC1, LOC100048863, NPM1, RHOA, GM12844, CLASP1, GM7289, TLK2, CLASP2, LOC632682, RASA1, APC, TES, TRP53, LOC100046628, GM9118, CEP192, MTAP2, GM3608, LOC631743, HERC2, UBE2B, PROX1, GM6477, LOC100047109, GM5920, ARPC5L, GM7407, TMOD3, NCOR1, DST, LOC633387	855	154	13588	2.37354	0.476936	0.0220988	0.439644		GO:0032869	cellular response to insulin stimulus	0.00587	null	null	2.569	-1.7758	0.868	0.755	32870	1	Biological Process
GOTERM_BP_FAT	GO:0048812~neuron projection morphogenesis	25	2.04082	0.000272155	ABLIM1, DCC, NRCAM, APP, PTK2, ANK3, BCL11B, DMD, RAC1, NUMB, LOC100048863, LHX4, NEFL, DSCAM, APC, KLF7, KIF5C, NTNG1, STXBP1, SLITRK2, LOC100047109, EPHA4, 4930506M07RIK, EPHA7, ULK1, ULK2, DST	855	176	13588	2.25744	0.508161	0.0233759	0.481301		GO:0032868	response to insulin	0.00771	null	null	2.688	-1.517	0.899	0.933	32870	1	Biological Process
GOTERM_BP_FAT	GO:0010324~membrane invagination	26	2.12245	0.00030342	UBE3A, PPT1, APP, PICALM, RAC1, NECAP1, SCARB1, TRIP10, GM5790, GM4116, COX16, GHR, AP3B1, LRP1B, STXBP1, IGH-3, SYNJ2BP, CORO1C, IGHG, LRP1, GAPVD1, RABEP1, ULK1, SH3KBP1, BIN1, ANKFY1, EPN1, EPN2, VLDLR, DNM2	855	188	13588	2.19788	0.546671	0.0251976	0.536453		GO:0031175	neuron projection development	0.03242	-4.396	-5.044	3.31	-4.3809	0.62	0.034	31175	0	Biological Process
GOTERM_BP_FAT	GO:0006897~endocytosis	26	2.12245	0.00030342	UBE3A, PPT1, APP, PICALM, RAC1, NECAP1, SCARB1, TRIP10, GM5790, GM4116, COX16, GHR, AP3B1, LRP1B, STXBP1, IGH-3, SYNJ2BP, CORO1C, IGHG, LRP1, GAPVD1, RABEP1, ULK1, SH3KBP1, BIN1, ANKFY1, EPN1, EPN2, VLDLR, DNM2	855	188	13588	2.19788	0.546671	0.0251976	0.536453		GO:0010975	regulation of neuron projection development	0.01171	null	null	2.869	-1.579	0.569	0.868	31175	1	Biological Process
GOTERM_BP_FAT	GO:0000904~cell morphogenesis involved in differentiation	28	2.28571	0.000359722	ABLIM1, DCC, CUL3, NRCAM, APP, PTK2, LOC545845, ANK3, BCL11B, LOC100048863, RAC1, NUMB, LHX4, NEFL, APC, DSCAM, KLF7, KIF5C, NTNG1, STXBP1, SOD1, PROX1, SLITRK2, LOC100047109, 4930506M07RIK, EPHA4, EPHA7, ULK1, CLIC5, GM8566, ULK2, DST	855	212	13588	2.099	0.608576	0.028023	0.635697		GO:0007409	axonogenesis	0.01998	null	null	3.1	-3.2549	0.622	0.867	31175	1	Biological Process
GOTERM_BP_FAT	GO:0051493~regulation of cytoskeleton organization	17	1.38776	0.000424342	CAPZA1, GM5611, ACTR3, MAPT, RAC1, LOC100048863, NPM1, RHOA, GM12844, CLASP1, GM7289, CLASP2, LOC632682, RASA1, APC, TES, LOC100046628, GM9118, MTAP2, CEP192, GM3608, LOC631743, PROX1, GM6477, LOC100047109, GM5920, ARPC5L, TMOD3, DST, LOC633387	855	99	13588	2.729	0.669284	0.0294625	0.749488		GO:0045664	regulation of neuron differentiation	0.01852	null	null	3.067	-1.9446	0.71	0.756	31175	1	Biological Process
GOTERM_BP_FAT	GO:0007409~axonogenesis	23	1.87755	0.000555717	DCC, ABLIM1, NRCAM, PTK2, APP, ANK3, BCL11B, NUMB, LOC100048863, RAC1, LHX4, NEFL, APC, KLF7, KIF5C, STXBP1, NTNG1, LOC100047109, SLITRK2, EPHA4, 4930506M07RIK, EPHA7, ULK1, ULK2, DST	855	163	13588	2.24249	0.765232	0.0374177	0.98045		GO:0048812	neuron projection morphogenesis	0.02408	null	null	3.181	-3.5654	0.617	0.88	31175	1	Biological Process
GOTERM_BP_FAT	GO:0042325~regulation of phosphorylation	34	2.77551	0.00067628	GM12587, LOC677578, GM5611, GM7782, ZFP91, APP, LOC545845, SPRED2, SPRED1, GM7888, CHRNA3, SOCS3, LOC100046019, GM8423, SPAG9, EIF2AK1, GM7407, LOC100047080, GM7468, GM5473, HMGB1, LOC675448, GM8031, GM3565, DUSP16, RAC1, NPM1, LOC100048863, GM8594, SMAD4, GM8390, GM13121, VAV2, GM12331, GM8967, GM13932, GM6589, TSC1, GM6115, IKBKG, GM7422, HMGB1-PS1, GM3307, HMGB1-PS5, LOC674543, GM3851, GM8288,…	855	290	13588	1.86325	0.828583	0.0442147	1.19196		GO:0031344	regulation of cell projection organization	0.01525	null	null	2.983	-2.0617	0.642	0.759	31175	1	Biological Process
GOTERM_BP_FAT	GO:0048858~cell projection morphogenesis	26	2.12245	0.000893186	ABLIM1, DCC, ONECUT1, NRCAM, APP, PTK2, ANK3, DMD, BCL11B, RAC1, NUMB, LOC100048863, LHX4, NEFL, DSCAM, APC, KLF7, KIF5C, NTNG1, STXBP1, SLITRK2, LOC100047109, EPHA4, 4930506M07RIK, EPHA7, ULK1, ULK2, DST	855	202	13588	2.04556	0.902663	0.0565759	1.57141		GO:0048858	cell projection morphogenesis	0.03119	null	null	3.294	-3.0491	0.636	0.924	31175	1	Biological Process
GOTERM_BP_FAT	GO:0044087~regulation of cellular component biogenesis	15	1.22449	0.00124944	ATF7IP, GM3608, CAPZA1, LOC631743, PTEN, PROX1, ACTR3, MUSK, GM5920, PTK2, ARPC5L, MAPT, RAC1, LOC100048863, RHOA, TMOD3, GM12844, LOC632682, RASA1, APC, TES	855	89	13588	2.67849	0.961586	0.076418	2.19166		GO:0016358	dendrite development	0.00743	null	null	2.671	-1.4758	0.669	0.743	31175	1	Biological Process
GOTERM_BP_FAT	GO:0016311~dephosphorylation	20	1.63265	0.00131415	GM8783, IMPA1, PPP2R3A, STYX, PTEN, GM13767, MTMR3, GM13768, PTPLB, PPP2CA, DUSP16, PPP3CB, PPP1R12A, MTMR6, GM5043, MTMR4, PTPRJ, PTPRK, PTPRD, GM5951, EPM2A, GM15801, PTPN12, EYA3, LOC100044642, LOC100044742, GM7908, PTP4A1, PPM1H, GM14698, PPP2R3D	855	141	13588	2.25424	0.967556	0.0783822	2.30392		GO:0048667	cell morphogenesis involved in neuron differentiation	0.02412	null	null	3.182	-3.7399	0.624	0.865	31175	1	Biological Process
GOTERM_BP_FAT	GO:0006417~regulation of translation	16	1.30612	0.00139869	LOC674373, LOC630527, EIF4E3, CPEB2, PAIP1, LOC676674, ANKHD1, EIF4G1, EIF4EBP3, PA2G4, APP, EIF4E, GM5297, EIF4EBP2, EIF2AK1, TNRC6C, PUM1, TNRC6B, EIF2C3, EIF2AK4, EIF4E2	855	100	13588	2.54278	0.973982	0.0813585	2.45042		GO:0048666	neuron development	0.03981	null	null	3.4	-4.4498	0.749	0.843	31175	1	Biological Process
GOTERM_BP_FAT	GO:0070507~regulation of microtubule cytoskeleton organization	9	0.734694	0.00147301	LOC100046628, GM9118, CEP192, MTAP2, GM5611, GM6477, LOC100047109, MAPT, LOC100048863, NPM1, GM7289, CLASP1, CLASP2, DST, LOC633387, APC, TES	855	36	13588	3.9731	0.97857	0.0836348	2.57902		GO:0050770	regulation of axonogenesis	0.00587	null	null	2.569	-1.4758	0.584	0.847	31175	1	Biological Process
GOTERM_BP_FAT	GO:0000226~microtubule cytoskeleton organization	17	1.38776	0.00151456	GM5611, HOOK3, HOOK1, PTK2, TUBGCP5, MAPT, NPM1, GM7289, PAFAH1B1, PPP4C, NEFL, TES, LOC100046628, GM1826, GM9118, MTAP2, CEP192, UBE2B, GM6477, LOC100047109, SS18, NAV1, CDC42BPA, DST, LOC633387	855	111	13588	2.43397	0.980773	0.0823151	2.65084		GO:0050767	regulation of neurogenesis	0.02349	null	null	3.171	-1.7301	0.706	0.906	31175	1	Biological Process
GOTERM_BP_FAT	GO:0051338~regulation of transferase activity	25	2.04082	0.00160355	GM5611, PDCD4, APLP2, LATS2, CDC42, APP, ERCC6, LOC545845, SERINC1, DGKG, LOC100048863, NPM1, RAC1, DUSP16, SPRED2, GM7289, SPRED1, CHRNA3, APC, LOC100046628, GM9118, RB1, VAV2, SOD1, GM6477, SH3BP5, SPAG9, TSC1, GM8566, IKBKG, GM7407, ERN1, DGKZ, LOC633387, VLDLR	855	199	13588	1.99653	0.98476	0.0851702	2.80451		GO:0010769	regulation of cell morphogenesis involved in differentiation	0.01009	null	null	2.804	-1.9193	0.584	0.795	31175	1	Biological Process
GOTERM_BP_FAT	GO:0032990~cell part morphogenesis	26	2.12245	0.00177646	ABLIM1, DCC, ONECUT1, NRCAM, APP, PTK2, ANK3, DMD, BCL11B, RAC1, NUMB, LOC100048863, LHX4, NEFL, DSCAM, APC, KLF7, KIF5C, NTNG1, STXBP1, SLITRK2, LOC100047109, EPHA4, 4930506M07RIK, EPHA7, ULK1, ULK2, DST	855	212	13588	1.94907	0.990297	0.0920534	3.10245		GO:0046716	muscle cell cellular homeostasis	0.00087	0.807	-2.686	1.748	-1.5543	0.898	0.053	46716	0	Biological Process
GOTERM_BP_FAT	GO:0043549~regulation of kinase activity	24	1.95918	0.00216862	GM5611, PDCD4, LATS2, APLP2, CDC42, APP, ERCC6, LOC545845, DGKG, RAC1, DUSP16, NPM1, LOC100048863, SPRED2, GM7289, SPRED1, CHRNA3, APC, LOC100046628, GM9118, RB1, VAV2, SOD1, GM6477, SH3BP5, SPAG9, TSC1, GM8566, GM7407, IKBKG, ERN1, DGKZ, LOC633387, VLDLR	855	192	13588	1.98655	0.996517	0.103127	3.77498		GO:0007017	microtubule-based process	0.0257	2.515	-1.834	3.21	-2.1545	0.909	0.079	7017	0	Biological Process
GOTERM_BP_FAT	GO:0006461~protein complex assembly	27	2.20408	0.00219987	SNAP91, ATL2, XPO6, TUBA3B, TUBA3A, ATL3, GM5611, CALR, IGHMBP2, MUSK, PTK2, PICALM, CEP57, PTK2B, GM6493, C1QTNF1, LOC100048863, NPM1, SRR, GM7289, TNPO1, CHRNA3, APC, ZW10, TES, LOC100046628, GM9118, TTF1, GM5366, IPO8, FLNA, GM6477, SPAG9, ATP6V0A1, DIAP2, LOC633387, DIAP1	855	227	13588	1.89029	0.99679	0.102667	3.82839		GO:0042325	regulation of phosphorylation	0.04696	-3.082	6.001	3.471	-3.1701	0.783	0.141	42325	0	Biological Process
GOTERM_BP_FAT	GO:0070271~protein complex biogenesis	27	2.20408	0.00219987	SNAP91, ATL2, XPO6, TUBA3B, TUBA3A, ATL3, GM5611, CALR, IGHMBP2, MUSK, PTK2, PICALM, CEP57, PTK2B, GM6493, C1QTNF1, LOC100048863, NPM1, SRR, GM7289, TNPO1, CHRNA3, APC, ZW10, TES, LOC100046628, GM9118, TTF1, GM5366, IPO8, FLNA, GM6477, SPAG9, ATP6V0A1, DIAP2, LOC633387, DIAP1	855	227	13588	1.89029	0.99679	0.102667	3.82839		GO:0045859	regulation of protein kinase activity	0.02404	null	null	3.181	-1.8819	0.721	0.95	42325	1	Biological Process
GOTERM_BP_FAT	GO:0043066~negative regulation of apoptosis	28	2.28571	0.00222988	XIAP, GRIK2, PPT1, CX3CL1, BCL2L1, CIAPIN1, PTEN, MAP3K7, SIN3A, LOC545845, BCL11B, LOC100048863, LHX4, RHOA, GM12844, PIK3CA, NEFL, RASA1, APC, TRP53, HTT, LOC631743, BIRC6, SOD1, UBE2B, TAX1BP1, DAPK1, BFAR, BTG2, GM8188, BCL2A1A, GM8566, DPM1, APBB3	855	239	13588	1.86187	0.997032	0.10217	3.87964		GO:0051348	negative regulation of transferase activity	0.00781	null	null	2.693	-1.329	0.828	0.824	42325	1	Biological Process
GOTERM_BP_FAT	GO:0010608~posttranscriptional regulation of gene expression	20	1.63265	0.00232504	LOC674373, EIF4E3, LOC630527, CPEB2, PTEN, EIF4EBP3, APP, EIF4EBP2, TNRC6C, PUM1, TNRC6B, PAIP1, STXBP1, ELAVL1, ANKHD1, LOC676674, FLNA, EIF4G1, PA2G4, EIF2AK1, GM5297, EIF4E, EIF4E2, EIF2AK4, EIF2C3	855	148	13588	2.14762	0.997685	0.104466	4.042		GO:0006469	negative regulation of protein kinase activity	0.00681	null	null	2.633	-1.407	0.716	0.811	42325	1	Biological Process
GOTERM_BP_FAT	GO:0043069~negative regulation of programmed cell death	28	2.28571	0.00298939	XIAP, GRIK2, PPT1, CX3CL1, BCL2L1, CIAPIN1, PTEN, MAP3K7, SIN3A, LOC545845, BCL11B, LOC100048863, LHX4, RHOA, GM12844, PIK3CA, NEFL, RASA1, APC, TRP53, HTT, LOC631743, BIRC6, SOD1, UBE2B, TAX1BP1, DAPK1, BFAR, BTG2, GM8188, BCL2A1A, GM8566, DPM1, APBB3	855	244	13588	1.82372	0.999592	0.125908	5.16832		GO:0043549	regulation of kinase activity	0.02579	null	null	3.211	-2.6638	0.766	0.717	42325	1	Biological Process
GOTERM_BP_FAT	GO:0032870~cellular response to hormone stimulus	11	0.897959	0.00302867	PHIP, IRS2, EIF4EBP2, STAR, GSK3A, ADIPOR2, RPE65, LATS2, AKT3, GHR, NR1H3	855	58	13588	3.01408	0.999632	0.125435	5.23452		GO:0033673	negative regulation of kinase activity	0.00722	null	null	2.659	-1.407	0.788	0.971	42325	1	Biological Process
GOTERM_BP_FAT	GO:0060548~negative regulation of cell death	28	2.28571	0.0031651	XIAP, GRIK2, PPT1, CX3CL1, BCL2L1, CIAPIN1, PTEN, MAP3K7, SIN3A, LOC545845, BCL11B, LOC100048863, LHX4, RHOA, GM12844, PIK3CA, NEFL, RASA1, APC, TRP53, HTT, LOC631743, BIRC6, SOD1, UBE2B, TAX1BP1, DAPK1, BFAR, BTG2, GM8188, BCL2A1A, GM8566, DPM1, APBB3	855	245	13588	1.81627	0.999743	0.128676	5.46411		GO:0043066	negative regulation of apoptotic process	0.02473	-2.186	-0.211	3.193	-2.6517	0.795	0.141	43066	0	Biological Process
GOTERM_BP_FAT	GO:0006511~ubiquitin-dependent protein catabolic process	19	1.55102	0.00318064	RAD23B, USP8, UBE4A, UFD1L, UBE3A, USP9X, UBR2, LOC100045866, RBX1, OS9, ATE1, GM4596, CUL3, ARIH1, UBE2D3, CUL5, RNF11, GM9840, GM15361, ITCH, TCEB1, USP34, USP25	855	141	13588	2.14153	0.999753	0.127288	5.49024		GO:0060548	negative regulation of cell death	0.02692	null	null	3.23	-2.4996	0.798	0.756	43066	1	Biological Process
GOTERM_BP_FAT	GO:0016568~chromatin modification	27	2.20408	0.00375098	ENY2, C7, KDM6A, UTY, LOC677441, EZH1, GM5196, CBX3, GM13161, EPC1, MLL5, GM16373, GM7721, TLK2, LOC100047941, KDM3B, MLL3, KDM5C, CHD4, MYSM1, GM5792, BRCC3, LOC633016, TTF1, RB1, UBE2B, ATXN7L3, GM6917, EYA3, GM6901, HDAC2, HUWE1, LOC632383, RNF2, WHSC1L1, GM7469, PHF21A, NCOR1, KDM6B, SMARCA4	855	236	13588	1.8182	0.999944	0.14194	6.44414		GO:0043069	negative regulation of programmed cell death	0.0253	null	null	3.203	-2.5244	0.794	0.954	43066	1	Biological Process
GOTERM_BP_FAT	GO:0007243~protein kinase cascade	27	2.20408	0.00375098	WNT5A, NRG3, GRB2, MAP4K2, GM12791, RPS6KB1, FGF12, AZI2, LATS2, MAP3K7, ERCC6, LOC545845, B230120H23RIK, DUSP16, SPRED2, PIK3CA, SPRED1, SRPK2, GM1826, MALT1, SOD1, STK3, DAPK1, SPAG9, MAPK1, SS18, GM8188, RPS6KA2, MAPK14, GM8566, IKBKG, JAK1, LOC100048858	855	236	13588	1.8182	0.999944	0.14194	6.44414		GO:0051726	regulation of cell cycle	0.03036	-2.002	-0.001	3.282	-2.0826	0.845	0.146	51726	0	Biological Process
GOTERM_BP_FAT	GO:0006605~protein targeting	18	1.46939	0.00402981	PACS1, TRP53, LOC100043998, YWHAZ, XPO6, HTT, YWHAB, SYNJ2BP, IPO8, YWHAE, IMMP2L, GM4202, MACF1, CEP57, GM6493, SRP72, TPR, KPNA3, TNPO1, GM4116, COX16, KPNA1, AP3B1	855	133	13588	2.15085	0.999973	0.149519	6.90718		GO:0000278	mitotic cell cycle	0.0266	null	null	3.225	-1.9627	0.899	0.788	51726	1	Biological Process
GOTERM_BP_FAT	GO:0060284~regulation of cell development	20	1.63265	0.00518564	LOC100048076, STAR, TNFRSF12A, MEIS1, ZFP91, LOC676870, PTK2, MUSK, MAPT, SEMA3F, RHOA, GM12844, NEFL, CHRNA3, TRP53, ZFP91-CNTF, SMAD4, NLGN1, LOC631743, PROX1, MIB1, CNTF, ULK1, ULK2, PBX1, IGFBP3	855	159	13588	1.99904	0.999999	0.176038	8.80364		GO:0009719	response to endogenous stimulus	0.04836	0.974	1.646	3.484	-1.3852	0.949	0.18	9719	0	Biological Process
GOTERM_BP_FAT	GO:0051129~negative regulation of cellular component organization	14	1.14286	0.00528261	MTAP2, CEP192, GM3608, CAPZA1, PTEN, UBE2B, GM5920, PTK2, ULK1, SEMA3F, MAPT, ULK2, LOC100048863, TMOD3, CLASP1, CLASP2, LOC632682, APC	855	93	13588	2.3924	0.999999	0.17674	8.96108		GO:0000375	RNA splicing, via transesterification reactions	0.00684	0.843	5.019	2.635	-1.3053	0.907	0.183	375	0	Biological Process
GOTERM_BP_FAT	GO:0032268~regulation of cellular protein metabolic process	30	2.44898	0.00554841	LOC674543, LOC630527, GM3851, CPEB2, GM12587, LOC677578, GM8288, PDCD4, GM2710, EIF4EBP3, GM9480, GM7782, ZFP91, APP, NDUFS4, EIF4EBP2, GM8554, PUM1, GM5842, GM7888, GHR, GM5504, GM8807, SOCS3, LOC100046019, GM8423, LOC676674, GM6090, UBE2B, EIF4G1, PA2G4, EIF2AK1, HMG1L1, GM8563, GM5853, LOC100047080, RNF139, LOC637733, GM15059, GM7468, EIF2C3, LOC100048378, EIF2AK4, GM5473, LOC100048076, HMGB1,…	855	280	13588	1.70276	0.999999	0.182462	9.3913		GO:0019226	transmission of nerve impulse	0.00959	-3.063	0.698	2.782	-2.0871	0.866	0.212	19226	0	Biological Process
GOTERM_BP_FAT	GO:0032535~regulation of cellular component size	20	1.63265	0.00593275	TNFRSF12A, CAPZA1, GM5611, PPT1, ACTR3, APP, SEMA3F, MAPT, RAC1, NPM1, SERTAD3, GM7289, LOC632682, NEFL, RASA1, SERTAD2, TRP53, LOC100046628, GM9118, GM3608, ADIPOR2, GM6477, GM5920, TSC1, ULK1, ARPC5L, ULK2, TMOD3, LOC633387	855	161	13588	1.97421	1	0.191442	10.01		GO:0007283	spermatogenesis	0.01732	-0.011	-2.276	3.038	-1.5067	0.895	0.218	7283	0	Biological Process
GOTERM_BP_FAT	GO:0032886~regulation of microtubule-based process	9	0.734694	0.00636797	LOC100046628, GM9118, CEP192, MTAP2, GM5611, GM6477, LOC100047109, MAPT, LOC100048863, NPM1, GM7289, CLASP1, CLASP2, DST, LOC633387, APC, TES	855	45	13588	3.17848	1	0.199131	10.7058		GO:0048232	male gamete generation	0.01733	null	null	3.039	-1.5067	0.895	0.903	7283	1	Biological Process
GOTERM_BP_FAT	GO:0031110~regulation of microtubule polymerization or depolymerization	7	0.571429	0.00691825	LOC100047109, MTAP2, MAPT, LOC100048863, CLASP1, CLASP2, DST, APC, TES	855	28	13588	3.9731	1	0.211907	11.5783		GO:0007268	synaptic transmission	0.02525	-0.858	1.235	3.202	-2.0815	0.889	0.236	7268	0	Biological Process
GOTERM_BP_FAT	GO:0007017~microtubule-based process	24	1.95918	0.00700673	TUBA3B, TUBA3A, GM5611, HOOK3, HOOK1, APP, PTK2, TUBGCP5, MAPT, NPM1, PAFAH1B1, GM7289, PPP4C, NEFL, TES, LOC100046628, GM1826, GM9118, MTAP2, HTT, CEP192, KIF5C, GM5366, KIF16B, UBE2B, GM6477, LOC100047109, SS18, DNAHC5, NAV1, LYST, CDC42BPA, DST, LOC633387	855	211	13588	1.80767	1	0.211847	11.7178		GO:0007032	endosome organization	0.00095	-3.531	-6.884	1.785	-1.3559	0.807	0.252	7032	0	Biological Process
GOTERM_BP_FAT	GO:0040023~establishment of nucleus localization	4	0.326531	0.00715099	CDC42, PTK2, SYNE1, GM7407, CDC42BPA	855	7	13588	9.08137	1	0.213267	11.9449		GO:0010324	membrane invagination	0.00122	-3.227	-6.612	1.892	-3.5186	0.841	0.258	10324	0	Biological Process
GOTERM_BP_FAT	GO:0048638~regulation of developmental growth	8	0.653061	0.00741123	MUSK, TNFRSF12A, ULK1, ULK2, MAPT, SEMA3F, CXADR, PROX1	855	37	13588	3.43619	1	0.217672	12.3531		GO:0048638	regulation of developmental growth	0.00757	-2.491	-2.905	2.679	-2.1301	0.804	0.261	48638	0	Biological Process
GOTERM_BP_FAT	GO:0043623~cellular protein complex assembly	15	1.22449	0.0076132	SNAP91, XPO6, TUBA3B, TUBA3A, GM5366, IPO8, CALR, FLNA, MUSK, PTK2, PICALM, PTK2B, GM6493, DIAP2, TNPO1, CHRNA3, DIAP1, TES	855	108	13588	2.20728	1	0.218054	12.6687		GO:0030308	negative regulation of cell growth	0.00587	null	null	2.569	-1.579	0.669	0.723	48638	1	Biological Process
GOTERM_BP_FAT	GO:0019226~transmission of nerve impulse	25	2.04082	0.00818316	CLDN19, GRIK2, LOC100044208, PPT1, NRCAM, MUSK, APP, PTK2, LOC545845, DMD, SYN3, PAFAH1B1, SNAP25, CHRNA3, TES, DLGAP1, NLGN1, STXBP1, GRIA4, RPH3A, SOD1, LIN7A, VDAC1, ATXN1, TSC1, GM8566, GLS, GRM7	855	226	13588	1.75801	1	0.227472	13.5535		GO:0007167	enzyme linked receptor protein signaling pathway	0.03203	-2.734	2.147	3.305	-1.8856	0.809	0.277	7167	0	Biological Process
GOTERM_BP_FAT	GO:0051726~regulation of cell cycle	24	1.95918	0.00826798	LOC674543, GM3851, COPS5, BTRC, GM12587, LOC677578, GM5611, GM8288, PTEN, GM2710, LATS2, CSNK2A2, GM9480, GM7782, CDC42, APP, GM8554, B230120H23RIK, GM5842, GM7888, ZW10, BRCC3, GM5504, GM8807, LOC100046019, GM8423, RB1, HERC2, GM6090, UBE2B, PROX1, GM6477, HMG1L1, GM8563, GM7407, LOC100047080, GM5853, MDM2, GM15059, LOC637733, GM7468, LOC100046483, LOC633387, LOC100048378, GM5473, HMGB1, LOC6754…	855	214	13588	1.78232	1	0.224803	13.6844		GO:0010608	posttranscriptional regulation of gene expression	0.01425	-1.59	6.45	2.954	-2.6336	0.853	0.281	10608	0	Biological Process
GOTERM_BP_FAT	GO:0016197~endosome transport	7	0.571429	0.00826908	HOOK1, CDC42, CHMP5, HTT, GM7407, VPS4B, LOC675056, FLNA, HOOK3	855	29	13588	3.8361	1	0.22253	13.6861		GO:0006836	neurotransmitter transport	0.00667	7.001	-2.962	2.624	-1.5559	0.852	0.29	6836	0	Biological Process
GOTERM_BP_FAT	GO:0007268~synaptic transmission	21	1.71429	0.00828825	DLGAP1, GRIK2, LOC100044208, STXBP1, NLGN1, PPT1, GRIA4, RPH3A, LIN7A, VDAC1, ATXN1, MUSK, APP, PTK2, DMD, GLS, SYN3, GRM7, PAFAH1B1, SNAP25, CHRNA3, TES	855	178	13588	1.87495	1	0.220729	13.7157		GO:0051338	regulation of transferase activity	0.02717	-1.63	4.053	3.234	-2.7949	0.831	0.309	51338	0	Biological Process
GOTERM_BP_FAT	GO:0031344~regulation of cell projection organization	10	0.816327	0.00867581	PTK2, TNFRSF12A, ULK1, ULK2, MAPT, SEMA3F, RAC1, LOC100048863, NEFL, CHRNA3, APC	855	57	13588	2.78814	1	0.227515	14.3114		GO:0007264	small GTPase mediated signal transduction	0.0325	-3.538	2.361	3.312	-1.6853	0.816	0.315	7264	0	Biological Process
GOTERM_BP_FAT	GO:0042493~response to drug	13	1.06122	0.00876905	TRP53, GM1826, STAR, MAT2A, SOD1, DDIT3, ALDH1A1, SS18, HMGCS2, LOC545845, BLOC1S3, LYST, GM8566, GNAS, CHRNA3, TES	855	88	13588	2.34774	1	0.227402	14.4542		GO:0060537	muscle tissue development	0.02038	-2.196	-3.436	3.109	-1.9463	0.891	0.318	60537	0	Biological Process
GOTERM_BP_FAT	GO:0016477~cell migration	26	2.12245	0.0089361	DCC, ZFAND5, JUB, TNFRSF12A, PLXNA2, S100A9, ABI2, CDH2, CX3CL1, PRKG1, PTEN, LOC100044363, PTK2, SEMA3F, LOC100047896, RAC1, LOC100048863, PAFAH1B1, SCARB1, CLASP2, APC, TES, VAV2, YWHAE, ZFP826, NAV1, ULK1, LYST, CNTN2	855	240	13588	1.72168	1	0.228958	14.7094		GO:0007212	dopamine receptor signaling pathway	0.00154	-0.91	1.875	1.991	-1.475	0.856	0.325	7212	0	Biological Process
GOTERM_BP_FAT	GO:0007026~negative regulation of microtubule depolymerization	5	0.408163	0.00933285	MTAP2, MAPT, LOC100048863, CLASP1, CLASP2, APC	855	14	13588	5.67586	1	0.231142	15.3125		GO:0042542	response to hydrogen peroxide	0.00376	2.331	1.176	2.377	-1.8197	0.915	0.328	42542	0	Biological Process
GOTERM_BP_FAT	GO:0031114~regulation of microtubule depolymerization	5	0.408163	0.00933285	MTAP2, MAPT, LOC100048863, CLASP1, CLASP2, APC	855	14	13588	5.67586	1	0.231142	15.3125		GO:0000302	response to reactive oxygen species	0.006	null	null	2.579	-1.6312	0.912	0.806	42542	1	Biological Process
GOTERM_BP_FAT	GO:0051130~positive regulation of cellular component organization	16	1.30612	0.00947189	LOC100048076, TNFRSF12A, GM5611, PPT1, CALR, MAPT, NPM1, LOC100048863, RAC1, RHOA, GM12844, GM7289, NEFL, TES, APC, TRP53, LOC100046628, GM9118, LOC631743, SMAD4, IGH-3, PROX1, GM6477, IGHG, MIB1, NCOR1, LOC633387	855	122	13588	2.08425	1	0.231985	15.523		GO:0032535	regulation of cellular component size	0.01089	-4.047	-6.921	2.837	-2.2267	0.735	0.329	32535	0	Biological Process
GOTERM_BP_FAT	GO:0007040~lysosome organization	6	0.489796	0.0104112	HOOK1, CHMP5, LYST, PPT1, HOOK3, IDUA	855	22	13588	4.33429	1	0.247392	16.9317		GO:0008361	regulation of cell size	0.00575	null	null	2.56	-1.416	0.749	0.829	32535	1	Biological Process
GOTERM_BP_FAT	GO:0000278~mitotic cell cycle	26	2.12245	0.0108966	PPP2R3A, USP9X, CETN2, LOC100045388, LATS2, GM5931, APP, SIN3A, GM9174, LOC100048863, CAMK2D, CLASP1, PAFAH1B1, CLASP2, BUB3, STAG1, APC, TERF1, ZW10, GM14176, DLGAP5, UBE2I, RB1, CDC26, CDC27, LOC100044900, DCLRE1A, RPS6KA2, RNF2, MDM2, LOC100048858, ARL8B, ANAPC7, PPP2R3D	855	244	13588	1.69345	1	0.255072	17.651		GO:0006897	endocytosis	0.01879	6.627	-3.21	3.074	-3.5186	0.867	0.332	6897	0	Biological Process
GOTERM_BP_FAT	GO:0043550~regulation of lipid kinase activity	4	0.326531	0.0109111	CDC42, RAC1, GM7407, RB1, VAV2	855	8	13588	7.9462	1	0.253121	17.6723		GO:0044087	regulation of cellular component biogenesis	0.01933	-4.266	-5.897	3.086	-2.9033	0.736	0.348	44087	0	Biological Process
GOTERM_BP_FAT	GO:0043523~regulation of neuron apoptosis	12	0.979592	0.0111328	TRP53, HTT, GRIK2, LOC631743, PPT1, BCL2L1, SOD1, EPHA7, LOC545845, GM8566, GRM7, DPM1, RHOA, GM12844, NEFL, RASA1	855	80	13588	2.38386	1	0.255325	17.9988		GO:0034976	response to endoplasmic reticulum stress	0.00467	1.205	2.234	2.47	-1.6749	0.917	0.349	34976	0	Biological Process
GOTERM_BP_FAT	GO:0060537~muscle tissue development	17	1.38776	0.0113162	MEF2C, ZFAND5, TIPARP, LOC631743, EGLN1, CXADR, PTEN, PROX1, ZFP826, GPHN, MUSK, APP, TSC1, DMD, MAPK14, LOC100047896, RHOA, GM12844, ZFPM2, MKL2	855	136	13588	1.98655	1	0.25673	18.268		GO:0006417	regulation of translation	0.0079	-1.444	6.868	2.698	-2.8543	0.801	0.355	6417	0	Biological Process
GOTERM_BP_FAT	GO:0045664~regulation of neuron differentiation	14	1.14286	0.0113602	ZFP91-CNTF, TNFRSF12A, LOC631743, NLGN1, MEIS1, LOC676870, MIB1, ZFP91, PTK2, CNTF, ULK1, SEMA3F, MAPT, ULK2, RHOA, GM12844, PBX1, NEFL, CHRNA3	855	102	13588	2.18131	1	0.255398	18.3324		GO:0017148	negative regulation of translation	0.00241	null	null	2.185	-1.339	0.789	0.771	6417	1	Biological Process
GOTERM_BP_FAT	GO:0043524~negative regulation of neuron apoptosis	9	0.734694	0.0120416	HTT, GRIK2, LOC631743, PPT1, BCL2L1, SOD1, LOC545845, GM8566, DPM1, RHOA, GM12844, NEFL, RASA1	855	50	13588	2.86063	1	0.266286	19.3243		GO:0061024	membrane organization	0.02397	-3.89	-7.121	3.179	-4.0205	0.793	0.365	61024	0	Biological Process
GOTERM_BP_FAT	GO:0010769~regulation of cell morphogenesis involved in differentiation	9	0.734694	0.0120416	LOC100048076, PTK2, TNFRSF12A, ULK1, ULK2, MAPT, SEMA3F, SMAD4, NEFL, CHRNA3	855	50	13588	2.86063	1	0.266286	19.3243		GO:0016477	cell migration	0.04142	6.054	-2.196	3.417	-2.0489	0.797	0.374	16477	0	Biological Process
GOTERM_BP_FAT	GO:0006470~protein amino acid dephosphorylation	15	1.22449	0.0120594	PTPRJ, GM8783, PTPRK, PTPRD, PPP2R3A, GM5951, EPM2A, STYX, GM15801, PTEN, PTPN12, EYA3, GM13767, GM13768, LOC100044642, LOC100044742, PPP2CA, PTP4A1, PPM1H, GM14698, DUSP16, PPP3CB, PPP1R12A, PPP2R3D	855	114	13588	2.0911	1	0.264414	19.3502		GO:0051270	regulation of cellular component movement	0.02216	null	null	3.145	-1.4427	0.76	0.741	16477	1	Biological Process
GOTERM_BP_FAT	GO:0007167~enzyme linked receptor protein signaling pathway	28	2.28571	0.0130142	LOC100048076, ZFAND5, LTBP1, GRB2, USP9X, TIPARP, GM12791, RPE65, PTEN, PHIP, MAP3K7, MUSK, PTK2, EIF4EBP2, CEP57, PTK2B, LOC100047896, CHRNA3, GHR, NR1H3, TRP53, IRS2, GM1826, SMAD4, SMAD3, FLNA, ZFP826, SS18, EPHA4, EPHA7, GM8188, GSK3A, JAK1	855	273	13588	1.62999	1	0.279906	20.7207		GO:0048870	cell motility	0.04515	null	null	3.454	-1.6821	0.795	0.942	16477	1	Biological Process
GOTERM_BP_FAT	GO:0045859~regulation of protein kinase activity	21	1.71429	0.0131242	GM5611, PDCD4, LATS2, APLP2, APP, ERCC6, LOC545845, DGKG, DUSP16, NPM1, LOC100048863, SPRED2, GM7289, SPRED1, CHRNA3, APC, LOC100046628, GM9118, RB1, SOD1, GM6477, SH3BP5, SPAG9, TSC1, GM8566, IKBKG, ERN1, DGKZ, LOC633387, VLDLR	855	186	13588	1.7943	1	0.279646	20.8771		GO:0033043	regulation of organelle organization	0.0285	-5.192	-5.142	3.255	-3.6038	0.646	0.374	33043	0	Biological Process
GOTERM_BP_FAT	GO:0048193~Golgi vesicle transport	9	0.734694	0.0151237	PACS1, STX6, SEC23A, BLZF1, COG5, SEC24B, HTT, LOC100047481, LMAN1, ZW10	855	52	13588	2.75061	1	0.307785	23.671		GO:0051130	positive regulation of cellular component organization	0.02703	null	null	3.231	-2.0236	0.673	0.709	33043	1	Biological Process
GOTERM_BP_FAT	GO:0010638~positive regulation of organelle organization	9	0.734694	0.0151237	TRP53, LOC100046628, GM9118, LOC631743, GM5611, PROX1, GM6477, MAPT, RAC1, LOC100048863, NPM1, RHOA, GM12844, GM7289, NCOR1, LOC633387, APC, TES	855	52	13588	2.75061	1	0.307785	23.671		GO:0035556	intracellular signal transduction	0.099	-4.266	2.516	3.795	-2.4259	0.79	0.376	35556	0	Biological Process
GOTERM_BP_FAT	GO:0042542~response to hydrogen peroxide	6	0.489796	0.0151473	LOC545845, STAR, GPX4, GM8566, CAT, PRDX3, SOD1, HNRPLL, DDIT3	855	24	13588	3.9731	1	0.305842	23.7033		GO:0051674	localization of cell	0.04515	6.017	-2.386	3.454	-1.6821	0.88	0.379	51674	0	Biological Process
GOTERM_BP_FAT	GO:0031111~negative regulation of microtubule polymerization or depolymerization	5	0.408163	0.0153507	MTAP2, MAPT, LOC100048863, CLASP1, CLASP2, APC	855	16	13588	4.96637	1	0.306936	23.9822		GO:0001944	vasculature development	0.02658	-2.939	-3.159	3.224	-1.5954	0.834	0.38	1944	0	Biological Process
GOTERM_BP_FAT	GO:0032869~cellular response to insulin stimulus	8	0.653061	0.0167553	PHIP, IRS2, EIF4EBP2, STAR, GSK3A, RPE65, AKT3, NR1H3	855	43	13588	2.95673	1	0.327571	25.8816		GO:0048514	blood vessel morphogenesis	0.02052	null	null	3.112	-1.3636	0.818	0.791	1944	1	Biological Process
GOTERM_BP_FAT	GO:0045792~negative regulation of cell size	9	0.734694	0.0168626	TRP53, TSC1, ULK1, ULK2, SEMA3F, SERTAD3, ADIPOR2, PPT1, SERTAD2	855	53	13588	2.69871	1	0.326894	26.0247		GO:0001568	blood vessel development	0.02485	null	null	3.195	-1.4709	0.833	0.932	1944	1	Biological Process
GOTERM_BP_FAT	GO:0006913~nucleocytoplasmic transport	13	1.06122	0.0169253	TRP53, LOC100046628, LOC100043998, ADAM10, GM9118, XPO6, HTT, GM5611, IPO8, NUP155, GM6477, ATXN1, CEP57, GM6493, NPM1, GM7289, TPR, KPNA3, TNPO1, KPNA1, LOC633387	855	96	13588	2.1521	1	0.325526	26.1084		GO:0042493	response to drug	0.01452	1.668	1.371	2.962	-2.057	0.933	0.381	42493	0	Biological Process
GOTERM_BP_FAT	GO:0051656~establishment of organelle localization	7	0.571429	0.017944	LOC100046628, GM9118, NLGN1, MAP4K2, GM5611, GM6477, CDC42, SYNE1, PTK2, NPM1, GM7407, CDC42BPA, GM7289, LOC633387	855	34	13588	3.27196	1	0.336667	27.4539		GO:0006511	ubiquitin-dependent protein catabolic process	0.01605	0.306	5.748	3.005	-2.4975	0.876	0.387	6511	0	Biological Process
GOTERM_BP_FAT	GO:0007033~vacuole organization	7	0.571429	0.017944	HOOK1, ATG9A, CHMP5, LYST, PPT1, HOOK3, IDUA	855	34	13588	3.27196	1	0.336667	27.4539		GO:0007040	lysosome organization	0.00195	-3.654	-6.902	2.093	-1.9825	0.796	0.396	7040	0	Biological Process
GOTERM_BP_FAT	GO:0007169~transmembrane receptor protein tyrosine kinase signaling pathway	21	1.71429	0.0180426	ZFAND5, IRS2, GM1826, GRB2, TIPARP, GM12791, RPE65, PTEN, FLNA, PHIP, ZFP826, SS18, EPHA4, EPHA7, MUSK, PTK2, EIF4EBP2, CEP57, GSK3A, PTK2B, LOC100047896, CHRNA3, NR1H3, GHR	855	192	13588	1.73823	1	0.335815	27.5829		GO:0030097	hemopoiesis	0.03688	-3.163	-3.1	3.366	-1.5773	0.84	0.399	30097	0	Biological Process
GOTERM_BP_FAT	GO:0033365~protein localization in organelle	13	1.06122	0.0182504	PACS1, TRP53, LOC100043998, XPO6, HTT, IPO8, IMMP2L, MACF1, CEP57, GM6493, SRP72, KPNA3, TPR, TNPO1, KPNA1	855	97	13588	2.12991	1	0.336624	27.854		GO:0046903	secretion	0.03577	6.673	-2.83	3.353	-1.4171	0.825	0.405	46903	0	Biological Process
GOTERM_BP_FAT	GO:0050767~regulation of neurogenesis	16	1.30612	0.0186184	ZFP91-CNTF, TRP53, STAR, TNFRSF12A, LOC631743, NLGN1, MEIS1, LOC676870, ZFP91, MIB1, PTK2, CNTF, ULK1, SEMA3F, MAPT, ULK2, RHOA, GM12844, PBX1, NEFL, CHRNA3	855	132	13588	1.92635	1	0.339803	28.3318		GO:0006813	potassium ion transport	0.00849	7.158	-2.925	2.729	-1.3556	0.848	0.417	6813	0	Biological Process
GOTERM_BP_FAT	GO:0051169~nuclear transport	13	1.06122	0.0196518	TRP53, LOC100046628, LOC100043998, ADAM10, GM9118, XPO6, HTT, GM5611, IPO8, NUP155, GM6477, ATXN1, CEP57, GM6493, NPM1, GM7289, TPR, KPNA3, TNPO1, KPNA1, LOC633387	855	98	13588	2.10818	1	0.352611	29.6578		GO:0006486	protein glycosylation	0.00789	-0.024	6.217	2.697	-1.5675	0.81	0.418	6486	0	Biological Process
GOTERM_BP_FAT	GO:0043254~regulation of protein complex assembly	10	0.816327	0.0197733	ATF7IP, GM3608, CAPZA1, ACTR3, GM5920, MAPT, ARPC5L, LOC100048863, RAC1, TMOD3, LOC632682, RASA1, TES, APC	855	65	13588	2.44498	1	0.352009	29.8122		GO:0043413	macromolecule glycosylation	0.00789	null	null	2.697	-1.5675	0.859	0.974	6486	1	Biological Process
GOTERM_BP_FAT	GO:0043242~negative regulation of protein complex disassembly	7	0.571429	0.0205398	GM5920, MTAP2, MAPT, GM3608, LOC100048863, CAPZA1, TMOD3, CLASP1, CLASP2, LOC632682, APC	855	35	13588	3.17848	1	0.358202	30.7786		GO:0009101	glycoprotein biosynthetic process	0.01001	null	null	2.801	-1.4948	0.878	0.93	6486	1	Biological Process
GOTERM_BP_FAT	GO:0007264~small GTPase mediated signal transduction	26	2.12245	0.0206417	RALGPS2, USP8, GRB2, GM12791, CDC42, NISCH, RAC1, RAPGEF6, RHOA, RAPGEF5, B230208H17RIK, GM12844, RALA, GM4116, COX16, RAP2B, GDI1, RAB2B, RAP2C, RALBP1, LOC631743, SYNJ2BP, VAV2, RALGDS, RASGRF2, RAB18, ULK1, RAB35, GM7407, PECAM1, RAB14, LOC100047558, ARL8B	855	258	13588	1.60156	1	0.355008	30.9062		GO:0070085	glycosylation	0.0086	null	null	2.735	-1.5675	0.893	0.747	6486	1	Biological Process
GOTERM_BP_FAT	GO:0051674~localization of cell	28	2.28571	0.0207928	DCC, ZFAND5, JUB, TNFRSF12A, PLXNA2, S100A9, ABI2, CDH2, CX3CL1, PRKG1, PTEN, LOC100044363, PTK2, SEMA3F, LOC100047896, LOC100048863, RAC1, SCARB1, PAFAH1B1, CLASP2, APC, TES, VAV2, YWHAE, ZFP826, DNAHC5, SPAG6, NAV1, ULK1, LYST, CNTN2	855	284	13588	1.56686	1	0.35482	31.0949		GO:0007033	vacuole organization	0.00336	-3.785	-6.962	2.328	-1.7461	0.786	0.419	7033	0	Biological Process
GOTERM_BP_FAT	GO:0048870~cell motility	28	2.28571	0.0207928	DCC, ZFAND5, JUB, TNFRSF12A, PLXNA2, S100A9, ABI2, CDH2, CX3CL1, PRKG1, PTEN, LOC100044363, PTK2, SEMA3F, LOC100047896, LOC100048863, RAC1, SCARB1, PAFAH1B1, CLASP2, APC, TES, VAV2, YWHAE, ZFP826, DNAHC5, SPAG6, NAV1, ULK1, LYST, CNTN2	855	284	13588	1.56686	1	0.35482	31.0949		GO:0016311	dephosphorylation	0.01744	1.383	5.239	3.041	-2.8814	0.889	0.421	16311	0	Biological Process
GOTERM_BP_FAT	GO:0051495~positive regulation of cytoskeleton organization	6	0.489796	0.0211395	MAPT, RAC1, LOC100048863, RHOA, LOC631743, GM12844, PROX1, APC, TES	855	26	13588	3.66748	1	0.357299	31.5261		GO:0006470	protein dephosphorylation	0.00846	-0.387	6.766	2.728	-1.9187	0.854	0.422	6470	0	Biological Process
GOTERM_BP_FAT	GO:0034976~response to endoplasmic reticulum stress	6	0.489796	0.0211395	TRP53, ERN1, ERO1L, EIF2AK4, DDIT3, OS9	855	26	13588	3.66748	1	0.357299	31.5261		GO:0016055	Wnt signaling pathway	0.01551	-2.894	2.62	2.99	-1.4715	0.823	0.424	16055	0	Biological Process
GOTERM_BP_FAT	GO:0046777~protein amino acid autophosphorylation	10	0.816327	0.0216643	PTK2, EIF2AK1, LOC677611, CSNK2A1, GM10031, ULK1, TRPM7, CDK12, CAMK2D, ERN1, YES1, TES	855	66	13588	2.40794	1	0.362119	32.1739		GO:0040023	establishment of nucleus localization	0.00087	6.388	-2.51	1.748	-2.1456	0.864	0.425	40023	0	Biological Process
GOTERM_BP_FAT	GO:0006606~protein import into nucleus	9	0.734694	0.022937	TRP53, LOC100043998, XPO6, CEP57, HTT, GM6493, IPO8, TPR, KPNA3, TNPO1, KPNA1	855	56	13588	2.55414	1	0.374335	33.721		GO:0051656	establishment of organelle localization	0.01028	null	null	2.812	-1.7461	0.84	0.718	40023	1	Biological Process
GOTERM_BP_FAT	GO:0000302~response to reactive oxygen species	7	0.571429	0.0233786	ERCC6, LOC545845, STAR, GPX4, GM8566, CAT, PRDX3, SOD1, HNRPLL, DDIT3	855	36	13588	3.09019	1	0.375484	34.25		GO:0051647	nucleus localization	0.00154	null	null	1.991	-1.4496	0.866	0.754	40023	1	Biological Process
GOTERM_BP_FAT	GO:0051960~regulation of nervous system development	17	1.38776	0.0236418	ZFP91-CNTF, TRP53, STAR, TNFRSF12A, LOC631743, NLGN1, MEIS1, LOC676870, ZFP91, MIB1, MUSK, PTK2, CNTF, ULK1, SEMA3F, MAPT, ULK2, RHOA, GM12844, PBX1, NEFL, CHRNA3	855	148	13588	1.82548	1	0.374361	34.5633		GO:0007169	transmembrane receptor protein tyrosine kinase signaling pathway	0.01976	-2.322	2.15	3.096	-1.7437	0.814	0.438	7169	0	Biological Process
GOTERM_BP_FAT	GO:0032271~regulation of protein polymerization	9	0.734694	0.0252654	GM3608, CAPZA1, ACTR3, GM5920, MAPT, ARPC5L, LOC100048863, RAC1, TMOD3, LOC632682, RASA1, TES, APC	855	57	13588	2.50933	1	0.387703	36.4654		GO:0048745	smooth muscle tissue development	0.00197	-1.835	-2.561	2.097	-1.3559	0.911	0.442	48745	0	Biological Process
GOTERM_BP_FAT	GO:0001944~vasculature development	25	2.04082	0.0253854	MEF2C, ZFAND5, TNFRSF12A, TIPARP, CX3CL1, CDH2, ELK3, LOC100044363, MEIS1, PTEN, GPI1, MAP3K7, GM13767, GM13768, PTK2, LOC100047896, MKL2, RASA1, NSDHL, PTPRJ, SOCS3, PROX1, MAPK1, MIB1, ZFP826, NUS1, GM8188, MAPK14, ZFPM2, SMARCA4	855	250	13588	1.58924	1	0.386945	36.604		GO:0032446	protein modification by small protein conjugation	0.02151	0.14	6.203	3.132	-6.5331	0.856	0.474	32446	0	Biological Process
GOTERM_BP_FAT	GO:0030308~negative regulation of cell growth	8	0.653061	0.0263632	TRP53, ULK1, ULK2, SEMA3F, SERTAD3, ADIPOR2, PPT1, SERTAD2	855	47	13588	2.70509	1	0.394128	37.7219		GO:0016567	protein ubiquitination	0.01982	null	null	3.097	-5.6478	0.857	0.931	32446	1	Biological Process
GOTERM_BP_FAT	GO:0010975~regulation of neuron projection development	8	0.653061	0.0263632	PTK2, TNFRSF12A, ULK1, ULK2, MAPT, SEMA3F, NEFL, CHRNA3	855	47	13588	2.70509	1	0.394128	37.7219		GO:0009100	glycoprotein metabolic process	0.01174	0.41	6.694	2.87	-1.3641	0.883	0.488	9100	0	Biological Process
GOTERM_BP_FAT	GO:0030097~hemopoiesis	25	2.04082	0.026467	MAEA, ONECUT1, TIPARP, PRDX3, TPD52, CBFA2T3, VPS33A, CIAPIN1, MEIS1, LOC676870, MLL5, PICALM, GAB3, BCL11B, LOC100048863, PPP3CB, ACIN1, KIRREL3, APC, TRP53, MALT1, RB1, ZFP826, ATP6V0A1, LOC100045143, PBX1, NCOR1, ADD2	855	251	13588	1.58291	1	0.393161	37.8395		GO:0043550	regulation of lipid kinase activity	0.00141	-0.603	5.196	1.954	-1.9621	0.8	0.5	43550	0	Biological Process
GOTERM_BP_FAT	GO:0070085~glycosylation	12	0.979592	0.0270688	ST6GALNAC5, GALNT2, ST6GAL1, ST6GALNAC3, GALNT10, ST3GAL4, B3GALT5, FUT11, B3GALT4, ST3GAL6, DPM1, OGT	855	91	13588	2.0957	1	0.397931	38.517		GO:0016197	endosomal transport	0.005	6.699	-2.425	2.5	-2.0825	0.808	0.514	16197	0	Biological Process
GOTERM_BP_FAT	GO:0043413~biopolymer glycosylation	12	0.979592	0.0270688	ST6GALNAC5, GALNT2, ST6GAL1, ST6GALNAC3, GALNT10, ST3GAL4, B3GALT5, FUT11, B3GALT4, ST3GAL6, DPM1, OGT	855	91	13588	2.0957	1	0.397931	38.517		GO:0008088	axon cargo transport	0.00154	6.364	-2.2	1.991	-1.5543	0.746	0.537	8088	0	Biological Process
GOTERM_BP_FAT	GO:0006486~protein amino acid glycosylation	12	0.979592	0.0270688	ST6GALNAC5, GALNT2, ST6GAL1, ST6GALNAC3, GALNT10, ST3GAL4, B3GALT5, FUT11, B3GALT4, ST3GAL6, DPM1, OGT	855	91	13588	2.0957	1	0.397931	38.517		GO:0046777	protein autophosphorylation	0.00822	-0.496	6.563	2.715	-1.6643	0.839	0.562	46777	0	Biological Process
GOTERM_BP_FAT	GO:0051170~nuclear import	9	0.734694	0.0277537	TRP53, LOC100043998, XPO6, CEP57, HTT, GM6493, IPO8, TPR, KPNA3, TNPO1, KPNA1	855	58	13588	2.46606	1	0.403538	39.2798		GO:0006913	nucleocytoplasmic transport	0.0136	6.431	-2.376	2.933	-1.7715	0.819	0.596	6913	0	Biological Process
GOTERM_BP_FAT	GO:0006836~neurotransmitter transport	11	0.897959	0.0278032	CPLX2, SLC6A1, SYN3, SLC6A6, NLGN1, PPT1, RPH3A, RIMS1, SNAP25, LIN7A, RIMS3	855	80	13588	2.1852	1	0.401934	39.3345		GO:0006606	protein import into nucleus	0.00911	null	null	2.76	-1.6395	0.779	0.939	6913	1	Biological Process
GOTERM_BP_FAT	GO:0008088~axon cargo transport	4	0.326531	0.0279091	LOC100047109, APP, HTT, PAFAH1B1, DST	855	11	13588	5.77905	1	0.400978	39.4516		GO:0051170	nuclear import	0.00916	null	null	2.762	-1.5567	0.825	0.94	6913	1	Biological Process
GOTERM_BP_FAT	GO:0046716~muscle maintenance	4	0.326531	0.0279091	LOC545845, LARGE, GM8566, DMD, LOC100048863, SOD1, APC	855	11	13588	5.77905	1	0.400978	39.4516		GO:0032268	regulation of cellular protein metabolic process	0.05579	-2.268	6.3	3.546	-2.2558	0.769	0.621	32268	0	Biological Process
GOTERM_BP_FAT	GO:0008286~insulin receptor signaling pathway	6	0.489796	0.0284933	PHIP, IRS2, EIF4EBP2, GSK3A, RPE65, NR1H3	855	28	13588	3.40551	1	0.405319	40.0933		GO:0060284	regulation of cell development	0.0297	-4.721	-1.391	3.272	-2.2852	0.727	0.635	60284	0	Biological Process
GOTERM_BP_FAT	GO:0030036~actin cytoskeleton organization	18	1.46939	0.030396	LOC100045884, CAPZA1, S100A9, FHL3, ARHGAP17, CALR, NISCH, RAC1, RHOA, GM12844, PAFAH1B1, LOC632682, GM5790, TRPM7, GM3608, LOC631743, ARHGEF17, PROX1, FLNA, CORO1C, PPP1R9A, GM5920, ATP2C1, DIAP2, DIAP1	855	165	13588	1.73372	1	0.423728	42.1392		GO:0000904	cell morphogenesis involved in differentiation	0.03258	-4.236	-5.113	3.313	-3.4437	0.64	0.643	904	0	Biological Process
GOTERM_BP_FAT	GO:0032868~response to insulin stimulus	9	0.734694	0.0304067	PHIP, IRS2, EIF4EBP2, STAR, GSK3A, RPE65, AKT3, SCAP, NR1H3	855	59	13588	2.42426	1	0.421677	42.1506		GO:0032990	cell part morphogenesis	0.0322	null	null	3.307	-2.7504	0.658	0.807	904	1	Biological Process
GOTERM_BP_FAT	GO:0048232~male gamete generation	25	2.04082	0.03114	RAD23B, STYX, CETN2, SPO11, BCL2L1, HNRPLL, HOOK1, GM13161, IMMP2L, CEP57, LOC545845, GPX4, PAFAH1B1, ODF2, TLK2, LOC100047199, FNDC3A, HMGA1-RS1, LOC100044547, SLCO4C1, LIMK2, HTT, ZFX, UBR2, SIX5, HERC2, SOD1, UBE2B, HMGA1, SPAG6, GM8566, GM14698, GGNBP2	855	255	13588	1.55808	1	0.427217	42.9211		GO:0051493	regulation of cytoskeleton organization	0.01384	-5.111	-5.618	2.941	-3.3726	0.647	0.649	51493	0	Biological Process
GOTERM_BP_FAT	GO:0007283~spermatogenesis	25	2.04082	0.03114	RAD23B, STYX, CETN2, SPO11, BCL2L1, HNRPLL, HOOK1, GM13161, IMMP2L, CEP57, LOC545845, GPX4, PAFAH1B1, ODF2, TLK2, LOC100047199, FNDC3A, HMGA1-RS1, LOC100044547, SLCO4C1, LIMK2, HTT, ZFX, UBR2, SIX5, HERC2, SOD1, UBE2B, HMGA1, SPAG6, GM8566, GM14698, GGNBP2	855	255	13588	1.55808	1	0.427217	42.9211		GO:0051495	positive regulation of cytoskeleton organization	0.00502	null	null	2.501	-1.6749	0.668	0.79	51493	1	Biological Process
GOTERM_BP_FAT	GO:0009101~glycoprotein biosynthetic process	14	1.14286	0.0320042	GALNT2, ST6GAL1, B3GALT5, B3GALT4, FUT11, HS2ST1, ST6GALNAC5, ST6GALNAC3, GALNT10, LARGE, ST3GAL4, ST3GAL6, DPM1, OGT	855	117	13588	1.90165	1	0.433978	43.8169		GO:0070507	regulation of microtubule cytoskeleton organization	0.00456	null	null	2.459	-2.8318	0.64	0.752	51493	1	Biological Process
GOTERM_BP_FAT	GO:0034622~cellular macromolecular complex assembly	22	1.79592	0.0323185	SNAP91, XPO6, TUBA3B, TUBA3A, CALR, PTK2, MUSK, PICALM, PTK2B, GM6493, PTBP2, TNPO1, CHRNA3, TES, SRPK2, SHPRH, TSR1, IPO8, GM5366, FLNA, SLU7, LOC639384, DIAP2, SMARCA2, SMARCA4, DIAP1	855	217	13588	1.61121	1	0.435024	44.1394		GO:0043242	negative regulation of protein complex disassembly	0.00233	null	null	2.17	-1.6874	0.667	0.92	51493	1	Biological Process
GOTERM_BP_FAT	GO:0016358~dendrite development	7	0.571429	0.0334347	KLF7, APP, MTAP2, RAC1, ABI2, PRKG1, DSCAM	855	39	13588	2.85248	1	0.444073	45.2705		GO:0010639	negative regulation of organelle organization	0.00914	null	null	2.761	-1.4046	0.642	0.77	51493	1	Biological Process
GOTERM_BP_FAT	GO:0050770~regulation of axonogenesis	7	0.571429	0.0334347	PTK2, TNFRSF12A, ULK1, ULK2, MAPT, SEMA3F, NEFL	855	39	13588	2.85248	1	0.444073	45.2705		GO:0010638	positive regulation of organelle organization	0.01125	null	null	2.851	-1.8203	0.657	0.788	51493	1	Biological Process
GOTERM_BP_FAT	GO:0007212~dopamine receptor signaling pathway	5	0.408163	0.0334945	GNAL, GNAQ, HTT, GNAS, FLNA	855	20	13588	3.9731	1	0.442512	45.3305		GO:0007026	negative regulation of microtubule depolymerization	0.00133	null	null	1.929	-2.03	0.634	0.858	51493	1	Biological Process
GOTERM_BP_FAT	GO:0016055~Wnt receptor signaling pathway	15	1.22449	0.0337715	WNT5A, ZBTB33, WNT16, LOC677060, UBE2B, PORCN, FZD6, DKK4, CSNK2A2, SENP2, PEG12, CSNK2A1, LOC677611, MACF1, GM10031, LOC100048863, FBXW2, LOC100046483, APC, WNT8B	855	130	13588	1.83374	1	0.443106	45.6075		GO:0032886	regulation of microtubule-based process	0.0056	null	null	2.549	-2.196	0.823	0.769	51493	1	Biological Process
GOTERM_BP_FAT	GO:0001568~blood vessel development	24	1.95918	0.0338156	MEF2C, TNFRSF12A, TIPARP, CDH2, ELK3, CX3CL1, PTEN, MEIS1, LOC100044363, GPI1, MAP3K7, GM13767, GM13768, PTK2, MKL2, RASA1, NSDHL, PTPRJ, SOCS3, PROX1, MAPK1, MIB1, ZFP826, NUS1, GM8188, MAPK14, ZFPM2, SMARCA4	855	244	13588	1.56319	1	0.441417	45.6515		GO:0031111	negative regulation of microtubule polymerization or depolymerization	0.00181	null	null	2.061	-1.8139	0.642	0.924	51493	1	Biological Process
GOTERM_BP_FAT	GO:0051647~nucleus localization	4	0.326531	0.0355108	CDC42, PTK2, SYNE1, GM7407, CDC42BPA	855	12	13588	5.29747	1	0.453507	47.3172		GO:0031110	regulation of microtubule polymerization or depolymerization	0.00251	null	null	2.201	-2.16	0.654	0.906	51493	1	Biological Process
GOTERM_BP_FAT	GO:0043434~response to peptide hormone stimulus	12	0.979592	0.0357035	PHIP, IRS2, EIF4EBP2, STAR, HMGCS2, GSK3A, RPE65, AKT3, GHR, SCAP, TES, NR1H3	855	95	13588	2.00746	1	0.453216	47.5034		GO:0031114	regulation of microtubule depolymerization	0.0014	null	null	1.949	-2.03	0.649	0.945	51493	1	Biological Process
GOTERM_BP_FAT	GO:0051270~regulation of cell motion	13	1.06122	0.0360837	LOC674543, JUB, GM3851, GM12587, LOC677578, GM8288, PTEN, GM2710, GM7782, GM9480, NISCH, GM8554, SEMA3F, GM5842, UNC5C, GM7888, IRS2, GM5504, GM8807, GM5951, LOC100046019, GM8423, GM6090, LOC100044642, LOC100044742, HMG1L1, GM8563, LOC100047080, GM5853, GM15059, LOC637733, GM7468, LOC100048378, GM8783, GM5473, HMGB1, LOC675448, ONECUT1, LOC675001, GM8031, GM12568, GM3160, GM10075, GM3565, GM9012,…	855	107	13588	1.93085	1	0.454684	47.8691		GO:0030036	actin cytoskeleton organization	0.02441	null	null	3.187	-1.5172	0.697	0.759	51493	1	Biological Process
GOTERM_BP_FAT	GO:0034504~protein localization in nucleus	9	0.734694	0.0362234	TRP53, LOC100043998, XPO6, CEP57, HTT, GM6493, IPO8, TPR, KPNA3, TNPO1, KPNA1	855	61	13588	2.34478	1	0.453899	48.0028		GO:0000226	microtubule cytoskeleton organization	0.01665	null	null	3.021	-2.8197	0.685	0.708	51493	1	Biological Process
GOTERM_BP_FAT	GO:0016569~covalent chromatin modification	12	0.979592	0.0381336	BRCC3, UBE2B, EYA3, EPC1, MLL5, HDAC2, HUWE1, RNF2, LOC100047941, MLL3, MYSM1, KDM6B, SMARCA4	855	96	13588	1.98655	1	0.469267	49.7996		GO:0032940	secretion by cell	0.02884	6.88	-2.625	3.26	-1.3466	0.761	0.649	32940	0	Biological Process
GOTERM_BP_FAT	GO:0046903~secretion	22	1.79592	0.0382768	COPA, CPLX2, EXOC7, HTT, NR3C2, STXBP1, NLGN1, PPT1, ARHGAP17, RPH3A, VPS33A, RIMS1, RIMS3, LIN7A, NISCH, BLOC1S3, LYST, SYN3, EXOC4, EXOC6, SNAP25, CHRNA3	855	221	13588	1.58205	1	0.468457	49.9319		GO:0051960	regulation of nervous system development	0.02722	-4.416	-1.867	3.235	-1.6263	0.749	0.654	51960	0	Biological Process
GOTERM_BP_FAT	GO:0008361~regulation of cell size	13	1.06122	0.0383747	TRP53, LOC100046628, GM9118, TNFRSF12A, ADIPOR2, GM5611, PPT1, GM6477, APP, TSC1, ULK1, ULK2, MAPT, SEMA3F, NPM1, SERTAD3, GM7289, LOC633387, SERTAD2	855	108	13588	1.91297	1	0.467253	50.0221		GO:0006461	protein complex assembly	0.0373	-3.745	-6.401	3.371	-2.6576	0.733	0.656	6461	0	Biological Process
GOTERM_BP_FAT	GO:0006469~negative regulation of protein kinase activity	8	0.653061	0.0391715	SH3BP5, LOC100048863, DUSP16, SPRED2, SPRED1, RB1, PDCD4, LATS2, APC	855	51	13588	2.49293	1	0.472235	50.7511		GO:0032271	regulation of protein polymerization	0.00506	null	null	2.505	-1.5975	0.69	0.738	6461	1	Biological Process
GOTERM_BP_FAT	GO:0033673~negative regulation of kinase activity	8	0.653061	0.0391715	SH3BP5, LOC100048863, DUSP16, SPRED2, SPRED1, RB1, PDCD4, LATS2, APC	855	51	13588	2.49293	1	0.472235	50.7511		GO:0070271	protein complex biogenesis	0.03733	null	null	3.372	-2.6576	0.764	0.722	6461	1	Biological Process
GOTERM_BP_FAT	GO:0010639~negative regulation of organelle organization	9	0.734694	0.0393948	CEP192, MTAP2, GM3608, CAPZA1, UBE2B, GM5920, MAPT, LOC100048863, TMOD3, CLASP1, CLASP2, LOC632682, APC	855	62	13588	2.30696	1	0.472128	50.9536		GO:0043623	cellular protein complex assembly	0.01408	null	null	2.948	-2.1184	0.756	0.838	6461	1	Biological Process
GOTERM_BP_FAT	GO:0009719~response to endogenous stimulus	19	1.55102	0.0411945	LOC674543, GM3851, STAR, GM12587, LOC677578, RPE65, GM8288, GM2710, LATS2, GM7782, GM9480, EIF4EBP2, GM8554, GM5842, GM7888, AKT3, GHR, IRS2, GM5504, GM8807, SNRPN, LOC100046019, ADIPOR2, GM5802, GM8423, LOC100048609, GM6090, DDIT3, SCAP, GNAL, HMG1L1, GM8563, LOC100047080, GM5853, GM15059, LOC637733, GM7468, LOC100048378, GM5473, HMGB1, LOC675448, LOC675001, GM8031, GM12568, GM3160, GM10075, GM3…	855	184	13588	1.64106	1	0.485551	52.557		GO:0034622	cellular macromolecular complex assembly	0.02227	null	null	3.147	-1.4905	0.751	0.849	6461	1	Biological Process
GOTERM_BP_FAT	GO:0030100~regulation of endocytosis	8	0.653061	0.0429123	IGHG, MIB1, IGH-3, SCARB1, PPT1, SYNJ2BP, BIN1, CALR, GM4116, COX16, EPN2	855	52	13588	2.44498	1	0.49783	54.0413		GO:0043254	regulation of protein complex assembly	0.00955	null	null	2.78	-1.7039	0.673	0.797	6461	1	Biological Process
GOTERM_BP_FAT	GO:0009100~glycoprotein metabolic process	16	1.30612	0.0432444	GALNT2, ST6GAL1, IMPAD1, B3GALT5, FUT11, B3GALT4, PORCN, HS2ST1, ST6GALNAC5, ST6GALNAC3, GALNT10, LARGE, ST3GAL4, ST3GAL6, DPM1, OGT	855	147	13588	1.72978	1	0.498479	54.3232		GO:0030100	regulation of endocytosis	0.00554	2.267	-6.121	2.544	-1.3674	0.618	0.66	30100	0	Biological Process
GOTERM_BP_FAT	GO:0048514~blood vessel morphogenesis	20	1.63265	0.0432895	MEF2C, PTPRJ, TNFRSF12A, TIPARP, CX3CL1, CDH2, ELK3, PTEN, MEIS1, GPI1, LOC100044363, PROX1, GM13767, MAP3K7, ZFP826, GM13768, PTK2, NUS1, GM8188, MAPK14, ZFPM2, MKL2, RASA1, SMARCA4	855	198	13588	1.60529	1	0.496783	54.3613		GO:0016568	chromatin modification	0.02147	-3.953	-7.044	3.132	-2.4259	0.72	0.665	16568	0	Biological Process
GOTERM_BP_FAT	GO:0007032~endosome organization	4	0.326531	0.044061	STX6, HOOK1, VPS4B, LOC675056, HOOK3	855	13	13588	4.88997	1	0.498938	55.0093		GO:0016569	covalent chromatin modification	0.01651	null	null	3.017	-1.4187	0.727	0.912	16568	1	Biological Process
GOTERM_BP_FAT	GO:0048745~smooth muscle tissue development	4	0.326531	0.044061	ZFAND5, ZFP826, LOC100047896, TIPARP, PROX1	855	13	13588	4.88997	1	0.498938	55.0093		GO:0048193	Golgi vesicle transport	0.00605	6.495	-2.613	2.582	-1.8203	0.796	0.666	48193	0	Biological Process
GOTERM_BP_FAT	GO:0006813~potassium ion transport	17	1.38776	0.0441	SLC9A8, KCNC1, KCND2, KCNC3, TMEM38A, LOC675056, KCNJ3, KCTD7, KCNU1, ABCC9, KCNJ6, TSC1, KCNK7, SLC24A3, VPS4B, TNFAIP1, NSF, KCNE4	855	160	13588	1.68857	1	0.497222	55.0418		GO:0051169	nuclear transport	0.01378	6.354	-2.333	2.939	-1.7066	0.827	0.667	51169	0	Biological Process
GOTERM_BP_FAT	GO:0032940~secretion by cell	19	1.55102	0.0450203	CPLX2, EXOC7, HTT, STXBP1, NLGN1, PPT1, ARHGAP17, RPH3A, VPS33A, RIMS1, RIMS3, LIN7A, NISCH, BLOC1S3, LYST, SYN3, EXOC4, EXOC6, SNAP25	855	186	13588	1.62342	1	0.502525	55.8029		GO:0043523	regulation of neuron apoptotic process	0.00908	-0.033	-0.348	2.758	-1.9534	0.838	0.671	43523	0	Biological Process
GOTERM_BP_FAT	GO:0017148~negative regulation of translation	5	0.408163	0.0458193	EIF4EBP3, EIF2AK1, EIF4EBP2, ANKHD1, EIF2C3, EIF2AK4	855	22	13588	3.61191	1	0.506773	56.4537		GO:0043524	negative regulation of neuron apoptotic process	0.00629	null	null	2.599	-1.9193	0.815	0.931	43523	1	Biological Process
GOTERM_BP_FAT	GO:0051348~negative regulation of transferase activity	8	0.653061	0.0468764	SH3BP5, LOC100048863, DUSP16, SPRED2, SPRED1, RB1, PDCD4, LATS2, APC	855	53	13588	2.39885	1	0.512922	57.301		GO:0051129	negative regulation of cellular component organization	0.01801	-4.302	-5.648	3.055	-2.2772	0.668	0.671	51129	0	Biological Process
GOTERM_BP_FAT	GO:0043552~positive regulation of phosphoinositide 3-kinase activity	3	0.244898	0.0499628	CDC42, RAC1, GM7407, VAV2	855	6	13588	7.9462	1	0.533986	59.6866		GO:0045792	negative regulation of cell size	0.0006	-3.112	-6.292	1.591	-1.7731	0.79	0.672	45792	0	Biological Process
GOTERM_BP_FAT	GO:0043551~regulation of phosphoinositide 3-kinase activity	3	0.244898	0.0499628	CDC42, RAC1, GM7407, VAV2	855	6	13588	7.9462	1	0.533986	59.6866		GO:0043551	regulation of phosphatidylinositol 3-kinase activity	0.00122	-0.527	5.177	1.892	-1.3014	0.799	0.697	43551	0	Biological Process
GOTERM_CC_FAT	GO:0016607~nuclear speck	18	1.46939	1.09092e-05	RP9, GM5611, SART3, MLL5, SUMO1, SRRM2, NPM1, LOC100046735, CDK12, SRRM1, GM7289, WAC, RBM27, RNF34, RBM25, LUC7L3, DDX42, LOC100046766, LOC100046628, GM9118, LOC100046744, GM6206, MAML2, GM6477, RFWD2, LOC100044766, SLU7, LOC633387, THOC1	714	90	12504	3.50252	0.00487541	0.000697947	0.0154659		GO:0043552	positive regulation of phosphatidylinositol 3-kinase activity	0.00075	null	null	1.681	-1.3014	0.799	0.942	43551	1	Biological Process
GOTERM_CC_FAT	GO:0016604~nuclear body	23	1.87755	1.68642e-05	RP9, GM5611, SART3, MLL5, SUMO1, SRRM2, NPM1, LOC100046735, CDK12, SRRM1, WAC, GM7289, RBM27, RNF34, RBM25, LUC7L3, DDX42, LOC100046766, LOC100046628, SP100, GM9118, LOC100046744, GM6206, MAML2, RB1, GM6477, RFWD2, NOLC1, RNF2, LOC100044766, PSPC1, SLU7, LOC633387, THOC1	714	142	12504	2.83655	0.00752674	0.000943955	0.0239072		GO:0005912	adherens junction	0.00874	-3.518	-6.097	2.714	-1.4095	0.949	0	5912	0	Cellular Component
GOTERM_CC_FAT	GO:0030424~axon	19	1.55102	3.16889e-05	DCC, PTPRK, SLC6A1, HTT, PPT1, DPYSL2, CDC26, NCAM1, IGHMBP2, NRCAM, 4930506M07RIK, NCAM2, APP, GM9174, ANK3, MAPT, LOC100048863, CNTN2, NEFL, APC, PYGB	714	107	12504	3.10971	0.0140966	0.00128979	0.044919		GO:0016604	nuclear body	0.00928	-6.308	3.214	2.74	-4.7721	0.64	0	16604	0	Cellular Component
GOTERM_CC_FAT	GO:0005813~centrosome	24	1.95918	3.75119e-05	JUB, RABGAP1, CETN2, GM5611, AKAP9, LATS2, TUBGCP5, CEP57, CEP170, ACTR1A, NPM1, LOC100048863, ODF2, GM7289, CLASP1, PAFAH1B1, LOC100047199, CLASP2, PPP4C, APC, LOC100046628, GM9118, CEP192, DLGAP5, CEP110, SMEK2, DCTN4, CDC27, GM6477, CLIC5, MCPH1, LOC633387	714	160	12504	2.62689	0.0166652	0.00139949	0.0531711		GO:0016607	nuclear speck	0.00343	null	null	2.31	-4.9626	0.663	0.702	16604	1	Cellular Component
GOTERM_CC_FAT	GO:0005635~nuclear envelope	23	1.87755	5.47755e-05	C7, XPO6, LOC677441, GM5196, CBX3, HNRPLL, EPC1, SUMO1, GM6493, GPX4, GM7721, PAFAH1B1, MTMR6, TPR, TNPO1, CCAR1, WDFY3, GM5792, LOC100043998, LOC633016, TMEM38A, IPO8, NUP155, GM6917, SENP2, SYNE1, GM6901, PRICKLE1, LOC632383, IGF2R, PRICKLE2, ERN1, GM7469, TMPO, KPNA3, KPNA1	714	153	12504	2.63261	0.0242415	0.00153258	0.0776324		GO:0044456	synapse part	0.01757	0.987	-6.011	3.017	-1.4691	0.912	0	44456	0	Cellular Component
GOTERM_CC_FAT	GO:0043005~neuron projection	30	2.44898	0.000148926	LOC674543, GM3851, SLC6A1, GM12587, CASK, LOC677578, GM8288, GM2710, NRCAM, IGHMBP2, GM9480, GM7782, APP, GM9174, LOC545845, ANK3, GM8554, MAPT, CYGB, GM5842, GM7888, PTPRK, GM5504, GM8807, MTAP2, KIF5C, LOC100046019, GM8423, GM6090, NCAM1, 4930506M07RIK, NCAM2, HMG1L1, GM8563, GM8566, CNTN2, LOC100047080, GM5853, GM15059, LOC637733, GM7468, LOC100048378, DCC, GM5473, HMGB1, CPLX2, LOC675448, GM1…	714	245	12504	2.1444	0.0645464	0.00266539	0.210939		GO:0014069	postsynaptic density	0.00475	null	null	2.45	-1.6063	0.61	0.732	44456	1	Cellular Component
GOTERM_CC_FAT	GO:0005815~microtubule organizing center	25	2.04082	0.000188638	JUB, RABGAP1, TUBA3B, TUBA3A, CETN2, GM5611, AKAP9, LATS2, TUBGCP5, CEP57, CEP170, ACTR1A, LOC100048863, NPM1, PAFAH1B1, CLASP1, GM7289, ODF2, LOC100047199, CLASP2, PPP4C, APC, LOC100046628, GM9118, CEP192, DLGAP5, CEP110, SMEK2, GM5366, DCTN4, CDC27, GM6477, CLIC5, MCPH1, LOC633387	714	189	12504	2.31648	0.0810445	0.0032454	0.267117		GO:0009898	cytoplasmic side of plasma membrane	0.00265	6.005	0.506	2.199	-3.6737	0.798	0.019	9898	0	Cellular Component
GOTERM_CC_FAT	GO:0009898~internal side of plasma membrane	33	2.69388	0.000211827	PHKA2, COPA, SNAP91, CLTB, SNX1, ZFYVE20, VPS33A, CDC42, PTK2, GPHN, DMD, MAPT, SYN3, RAC1, RHOA, SPRED2, RALA, GM12844, GNG2, GM4116, SEC23IP, COX16, EHD3, AP3B1, RAP2B, WDFY3, GM8750, RAB2B, SYMPK, GM8752, RAP2C, LOC631743, LOC547345, SYNJ2BP, NUP155, COG4, LOC100044039, LOC674168, RAB35, ARCN1, GM7407, RAB14, LOC100047558, LOC100044041, LOC100044042, ADD2, LOC100044040	714	287	12504	2.01364	0.0905438	0.00350895	0.299908		GO:0030424	axon	0.01613	-2.01	-5.511	2.98	-4.4989	0.839	0.023	30424	0	Cellular Component
GOTERM_CC_FAT	GO:0000151~ubiquitin ligase complex	12	0.979592	0.000505922	BRCC3, UBE4A, UBR2, HERC2, CDC26, RBX1, CUL3, CUL5, GM9174, NEDD4, RNF2, GM9840, RNF11, ITCH	714	60	12504	3.50252	0.202848	0.00752853	0.714907		GO:0043005	neuron projection	0.03659	null	null	3.335	-3.8268	0.833	0.791	30424	1	Cellular Component
GOTERM_CC_FAT	GO:0044431~Golgi apparatus part	27	2.20408	0.000538137	PACS1, GALNT2, COPA, SEC24B, CLTB, CLSTN2, LOC100045884, LOC100047481, CBFA2T3, ST6GALNAC5, ST6GALNAC3, BLZF1, ST3GAL4, ST3GAL6, GOLGA1, SNAP25, AP3B1, SEC23A, STX6, RAB2B, ST6GAL1, ADAM10, LIMK2, FUT11, FLNA, ATP2C1, IGF2R, RAB14, STX5A	714	227	12504	2.083	0.214276	0.00774886	0.760268		GO:0043025	neuronal cell body	0.01616	null	null	2.981	-1.4613	0.839	0.791	30424	1	Cellular Component
GOTERM_CC_FAT	GO:0005819~spindle	16	1.30612	0.0012866	GM8783, PIN4, GM11196, LATS2, APP, TUBGCP5, PPP2CA, CLASP1, PAFAH1B1, CLASP2, GM7743, LOC100044478, LOC635999, ZW10, GM6851, GM5951, DLGAP5, GM15801, RB1, CDC27, LOC100044642, LOC100044742, RPS6KA2, PTP4A1, MAPK14, CALM3, LOC100048858, GM7308, CALM2, CALM1	714	109	12504	2.57066	0.43829	0.0168207	1.80875		GO:0031252	cell leading edge	0.01473	2.403	-4.608	2.941	-1.9504	0.911	0.025	31252	0	Cellular Component
GOTERM_CC_FAT	GO:0005905~coated pit	8	0.653061	0.00182974	APP, LRP1, PICALM, SNAP91, CLTB, NECAP1, EPN1, VLDLR	714	32	12504	4.37815	0.559776	0.0219309	2.56314		GO:0000151	ubiquitin ligase complex	0.00637	-2.861	-2.971	2.577	-3.2958	0.796	0.053	151	0	Cellular Component
GOTERM_CC_FAT	GO:0048475~coated membrane	10	0.816327	0.00522819	SEC23A, GM8750, COPA, SEC24B, GM8752, CLTB, SNAP91, LOC100047481, LOC547345, PICALM, LOC100044039, LOC674168, ARCN1, NECAP1, LOC100044041, LOC100044042, EPN2, AP3B1, LOC100044040	714	58	12504	3.01941	0.904475	0.0599284	7.16248		GO:0042470	melanosome	0.00112	1.672	7.466	1.826	-2.0612	0.732	0.091	42470	0	Cellular Component
GOTERM_CC_FAT	GO:0030117~membrane coat	10	0.816327	0.00522819	SEC23A, GM8750, COPA, SEC24B, GM8752, CLTB, SNAP91, LOC100047481, LOC547345, PICALM, LOC100044039, LOC674168, ARCN1, NECAP1, LOC100044041, LOC100044042, EPN2, AP3B1, LOC100044040	714	58	12504	3.01941	0.904475	0.0599284	7.16248		GO:0048475	coated membrane	0.00458	4.622	-3.102	2.435	-2.2816	0.878	0.113	48475	0	Cellular Component
GOTERM_CC_FAT	GO:0048770~pigment granule	12	0.979592	0.00868584	YWHAZ, YWHAB, CANX, YWHAE, NCSTN, SLC1A4, GM4202, TMEM33, RAB35, RAC1, ATP6V0A1, SYPL, CTSB	714	85	12504	2.47237	0.979924	0.0930848	11.6342		GO:0005773	vacuole	0.01806	-0.503	7.322	3.029	-1.3612	0.759	0.175	5773	0	Cellular Component
GOTERM_CC_FAT	GO:0042470~melanosome	12	0.979592	0.00868584	YWHAZ, YWHAB, CANX, YWHAE, NCSTN, SLC1A4, GM4202, TMEM33, RAB35, RAC1, ATP6V0A1, SYPL, CTSB	714	85	12504	2.47237	0.979924	0.0930848	11.6342		GO:0005938	cell cortex	0.01219	3.998	4.592	2.859	-1.5622	0.753	0.243	5938	0	Cellular Component
GOTERM_CC_FAT	GO:0005768~endosome	25	2.04082	0.00945546	GM8783, SLC9A9, CHMP5, SNX1, RABGAP1L, ZFYVE20, ZNRF1, VPS33A, NISCH, SQSTM1, PIKFYVE, NUMB, VPS4B, EHD3, TM9SF2, GM5951, NDFIP2, LOC675056, GM15801, TMEM55A, LOC100044642, GAPVD1, RABEP1, LOC100044742, PTP4A1, IGF2R, BACE2, RAB14, ARL8B, ANKFY1, GRB14	714	252	12504	1.73736	0.985824	0.0942404	12.6019		GO:0030117	membrane coat	0.00458	2.175	3.108	2.435	-2.2816	0.649	0.262	30117	0	Cellular Component
GOTERM_CC_FAT	GO:0005874~microtubule	24	1.95918	0.010204	TUBA3B, TUBA3A, HOOK3, HOOK1, TUBGCP5, CEP57, CEP170, MAPT, LOC100048863, SNTB2, ODF2, CLASP1, PAFAH1B1, LOC100047199, CLASP2, TRIP10, ZW10, APC, GM1826, MTAP2, KIF5C, GM5366, KIF16B, CDC27, SS18, LOC100047790, DNAHC5, NAV1, SPAG6, DNM2	714	240	12504	1.75126	0.989896	0.0991609	13.5336		GO:0030118	clathrin coat	0.00245	null	null	2.164	-1.3772	0.662	0.941	30117	1	Cellular Component
GOTERM_CC_FAT	GO:0031252~cell leading edge	14	1.14286	0.0112098	JUB, TRPM7, TNFRSF12A, ABI2, CDH2, LOC100044363, ACTR3, PTK2, RAC1, PIK3CA, TMOD3, GNAS, PAFAH1B1, RASA1, DIAP1	714	112	12504	2.18908	0.993593	0.106161	14.7711		GO:0030120	vesicle coat	0.00194	null	null	2.064	-1.7082	0.508	0.922	30117	1	Cellular Component
GOTERM_CC_FAT	GO:0019897~extrinsic to plasma membrane	9	0.734694	0.0121458	GNAL, RGS11, GPHN, GNAQ, RAC1, NUMB, LOC100048881, RGS7, GNAS, GNG2	714	55	12504	2.8657	0.995808	0.112204	15.9078		GO:0005813	centrosome	0.01567	-6.258	1.476	2.968	-4.426	0.588	0.28	5813	0	Cellular Component
GOTERM_CC_FAT	GO:0016323~basolateral plasma membrane	16	1.30612	0.0145116	JUB, SLCO4C1, CLDN19, FERMT2, CASK, LIN7A, LOC100047109, PTK2, SLC23A2, PTK2B, DMD, NUMB, SH3KBP1, SLC4A7, STK39, DST, TES	714	141	12504	1.98725	0.998568	0.127536	18.7186		GO:0005815	microtubule organizing center	0.01794	null	null	3.026	-3.7235	0.584	0.764	5813	1	Cellular Component
GOTERM_CC_FAT	GO:0031965~nuclear membrane	7	0.571429	0.0194972	EPC1, SUMO1, PRICKLE1, PRICKLE2, TMEM38A, ERN1, PAFAH1B1	714	38	12504	3.22601	0.999852	0.164747	24.3581		GO:0005819	spindle	0.00911	null	null	2.732	-2.8906	0.604	0.706	5813	1	Cellular Component
GOTERM_CC_FAT	GO:0030120~vesicle coat	6	0.489796	0.01958	SEC23A, COPA, SEC24B, CLTB, LOC100047481, NECAP1, EPN2	714	28	12504	3.7527	0.999858	0.162368	24.4486		GO:0005874	microtubule	0.01298	null	null	2.886	-1.9912	0.556	0.735	5813	1	Cellular Component
GOTERM_CC_FAT	GO:0012506~vesicle membrane	12	0.979592	0.0219708	SEC23A, COPA, SEC24B, CLTB, GRB2, LOC100047481, GM12791, ULK1, SYN3, PIKFYVE, NECAP1, FNDC3A, TES, EPN2	714	97	12504	2.16651	0.999952	0.174195	27.0192		GO:0044431	Golgi apparatus part	0.01539	-2.436	4.296	2.96	-3.2692	0.587	0.297	44431	0	Cellular Component
GOTERM_CC_FAT	GO:0030135~coated vesicle	14	1.14286	0.0244009	PACS1, SEC23A, COPA, SEC24B, CLTB, LOC100047481, PPT1, RPH3A, PICALM, SYN3, IGF2R, RAB14, NECAP1, SYPL, EPN2	714	124	12504	1.97723	0.999984	0.188454	29.5485		GO:0000792	heterochromatin	0.00411	-5.117	0.327	2.387	-1.6063	0.667	0.339	792	0	Cellular Component
GOTERM_CC_FAT	GO:0014069~postsynaptic density	8	0.653061	0.024756	PJA2, DLGAP1, ADAM10, DLGAP2, NLGN1, HOMER2, CHRNA3, DNM2	714	51	12504	2.74708	0.999987	0.18469	29.9111		GO:0012506	vesicle membrane	0.00796	-3.299	4.135	2.674	-1.6582	0.614	0.367	12506	0	Cellular Component
GOTERM_CC_FAT	GO:0000792~heterochromatin	8	0.653061	0.024756	GM5792, C7, SMCHD1, LOC633016, LOC677441, GM5196, CBX3, UBE2B, GM6917, ATRX, ORC2L, HDAC2, GM6901, LOC632383, RNF2, GM7721, GM7469, SMARCA4	714	51	12504	2.74708	0.999987	0.18469	29.9111		GO:0005905	coated pit	0.00194	2.197	1.038	2.064	-2.7376	0.761	0.378	5905	0	Cellular Component
GOTERM_CC_FAT	GO:0005938~cell cortex	14	1.14286	0.0274056	EXOC7, GM3608, CALD1, FERMT2, CAPZA1, RAI14, FLNA, GM5920, PPP1R9A, MACF1, EXOC4, EXOC6, CLASP1, ITCH, CLASP2, LOC632682, TRIP10	714	126	12504	1.94585	0.999996	0.199329	32.5631		GO:0019897	extrinsic component of plasma membrane	0.00485	5.954	1.361	2.459	-1.9156	0.769	0.38	19897	0	Cellular Component
GOTERM_CC_FAT	GO:0016363~nuclear matrix	7	0.571429	0.0306131	ATXN1, MAEA, CFL2, PSPC1, SRRM1, THOC1, CXXC1	714	42	12504	2.91877	0.999999	0.216801	35.6487		GO:0005834	heterotrimeric G-protein complex	0.00203	null	null	2.083	-1.3302	0.708	0.831	19897	1	Cellular Component
GOTERM_CC_FAT	GO:0044456~synapse part	20	1.63265	0.0339529	DLGAP1, ADAM10, CLSTN2, DLGAP2, GRIK2, LOC100044208, NLGN1, PPT1, GRIA4, SHANK1, RPH3A, HOMER2, RIMS1, LIN7A, PJA2, GPHN, SYN3, GRM7, SYPL, CHRNA3, DNM2	714	212	12504	1.65213	1	0.230712	38.7217		GO:0016323	basolateral plasma membrane	0.00764	5.473	0.567	2.656	-1.8383	0.785	0.419	16323	0	Cellular Component
GOTERM_CC_FAT	GO:0043025~cell soma	13	1.06122	0.0345699	PTPRK, CPLX2, CPNE5, MTAP2, GRIK2, PPT1, DPYSL2, SOD1, IGHMBP2, NCAM1, TOP1, LOC545845, ULK1, GM8566, LOC100048828, CYGB	714	117	12504	1.94585	1	0.231019	39.2742		GO:0005768	endosome	0.02019	-0.114	5.4	3.077	-2.0243	0.677	0.487	5768	0	Cellular Component
GOTERM_CC_FAT	GO:0005912~adherens junction	12	0.979592	0.0389475	JUB, FERMT2, ABI2, MPP7, CDH2, CXADR, LOC100044363, PTK2, PTK2B, SH3KBP1, DLG5, MLLT4, TES	714	106	12504	1.98256	1	0.253052	43.0637		GO:0016363	nuclear matrix	0.00331	-6.784	2.769	2.294	-1.5141	0.673	0.498	16363	0	Cellular Component
GOTERM_CC_FAT	GO:0000922~spindle pole	5	0.408163	0.0390739	TUBGCP5, DLGAP5, MAPK14, LATS2, ZW10	714	23	12504	3.80709	1	0.250242	43.1697		GO:0005635	nuclear envelope	0.01234	-5.011	3.125	2.864	-4.2612	0.587	0.498	5635	0	Cellular Component
GOTERM_CC_FAT	GO:0005881~cytoplasmic microtubule	4	0.326531	0.0419489	SS18, GM1826, LOC100048863, CLASP1, CLASP2, APC	714	14	12504	5.0036	1	0.262685	45.5334		GO:0005643	nuclear pore	0.00188	null	null	2.049	-1.3049	0.574	0.768	5635	1	Cellular Component
GOTERM_CC_FAT	GO:0030118~clathrin coat	6	0.489796	0.0419604	GM8750, GM8752, CLTB, SNAP91, LOC547345, PICALM, LOC100044039, LOC674168, ARCN1, NECAP1, LOC100044041, LOC100044042, LOC100044040, EPN2	714	34	12504	3.09046	1	0.259229	45.5428		GO:0031965	nuclear membrane	0.00653	null	null	2.588	-1.71	0.546	0.702	5635	1	Cellular Component
GOTERM_CC_FAT	GO:0005773~vacuole	19	1.55102	0.0435276	WDFY3, HGSNAT, ATG9A, ATP6V1H, PPT1, AMBRA1, LMBRD1, ZNRF1, VPS33A, TMEM55A, GNS, IGF2R, RAB14, PRCP, ARL8B, CTSB, TRIP10, CLCN7, IDUA	714	204	12504	1.63108	1	0.264151	46.7922		GO:0048770	pigment granule	0.00112	1.269	7.755	1.826	-2.0612	0.732	0.504	48770	0	Cellular Component
GOTERM_CC_FAT	GO:0005834~heterotrimeric G-protein complex	6	0.489796	0.0467478	GNAL, RGS11, GNAQ, LOC100048881, RGS7, GNAS, GNG2	714	35	12504	3.00216	1	0.277454	49.2764		GO:0030135	coated vesicle	0.00504	0.585	7.576	2.476	-1.6126	0.708	0.567	30135	0	Cellular Component
GOTERM_CC_FAT	GO:0000139~Golgi membrane	14	1.14286	0.0489084	SEC23A, COPA, RAB2B, ST6GAL1, CLTB, CLSTN2, LOC100045884, FUT11, CBFA2T3, ST6GALNAC5, ST6GALNAC3, ATP2C1, ST3GAL4, ST3GAL6, STX5A	714	137	12504	1.78961	1	0.284875	50.8823		GO:0005881	cytoplasmic microtubule	0.00238	-3.924	2.951	2.152	-1.3773	0.58	0.613	5881	0	Cellular Component
GOTERM_CC_FAT	GO:0005643~nuclear pore	8	0.653061	0.0495558	SENP2, LOC100043998, XPO6, GM6493, IPO8, NUP155, TPR, KPNA3, TNPO1, KPNA1	714	59	12504	2.37459	1	0.284557	51.3543		GO:0000922	spindle pole	0.00358	-6.454	0.958	2.328	-1.4081	0.629	0.638	922	0	Cellular Component
GOTERM_MF_FAT	GO:0016881~acid-amino acid ligase activity	30	2.44898	4.09893e-07	GM9836, GM13430, LOC100046898, ITCH, GM10241, GM14176, HERC5, GM11971, HERC4, UBE2I, UBR2, UBE2H, HERC2, HERC1, UBE2B, GM10540, GM4596, MIB1, LOC100046148, HUWE1, UBE2W, MDM2, GM15361, SMT3H2-PS2, UBE3A, LOC100045388, UBE3C, CDC34, GM11829, RBX1, LOC100047093, GM5931, SUMO2, SUMO1, UBE2D3, HECTD2, GM12755, NEDD4L, TRIP12, HECTD1, GM13690, UBE4A, LOC100044181, GM12335, HACE1, BIRC6, LOC100044900, …	832	166	13288	2.88635	0.00032868	0.000164353	0.000629391		GO:0000139	Golgi membrane	0.00725	-1.938	3.58	2.633	-1.3106	0.558	0.674	139	0	Cellular Component
GOTERM_MF_FAT	GO:0016879~ligase activity, forming carbon-nitrogen bonds	32	2.61224	1.10554e-06	GM9836, GM13430, LOC100046898, ITCH, GM10241, GM14176, HERC5, GM11971, HERC4, UBE2I, UBR2, UBE2H, HERC2, HERC1, UBE2B, GMPS, GM10540, GM4596, MIB1, LOC100046148, HUWE1, UBE2W, MDM2, GM15361, GM7282, SMT3H2-PS2, UBE3A, LOC100045388, UBE3C, CDC34, RBX1, GM11829, GM5931, LOC100047093, PET112L, SUMO2, UBE2D3, SUMO1, HECTD2, GM12755, NEDD4L, TRIP12, HECTD1, GM13690, UBE4A, LOC100044181, GM12335, HACE1…	832	193	13288	2.64807	0.000886252	0.000295505	0.00169755		GO:0003712	transcription cofactor activity	0.01507	-3.052	2.789	2.971	-3.0701	0.815	0	3712	0	Molecular Function
GOTERM_MF_FAT	GO:0019787~small conjugating protein ligase activity	23	1.87755	8.92111e-06	SMT3H2-PS2, UBE3A, LOC100045388, CDC34, GM11829, RBX1, LOC100047093, GM5931, SUMO2, UBE2D3, SUMO1, GM9836, GM13430, GM12755, LOC100046898, ITCH, HECTD1, GM10241, GM13690, UBE4A, GM14176, LOC100044181, HERC5, GM12335, BIRC6, GM11971, UBR2, UBE2I, UBE2H, HERC2, UBE2B, GM10540, GM4596, MIB1, LOC100044900, LOC100046148, LOC100046167, HUWE1, NEDD4, RNF2, UBE2W, GM9840, MDM2, GM15361, GM2058, UBE2E2	832	125	13288	2.93869	0.00712923	0.00142993	0.0136975		GO:0030374	ligand-dependent nuclear receptor transcription coactivator activity	0.00137	null	null	1.934	-1.4115	0.826	0.745	3712	1	Molecular Function
GOTERM_MF_FAT	GO:0004842~ubiquitin-protein ligase activity	20	1.63265	2.08851e-05	UBE3A, CDC34, RBX1, LOC100047093, UBE2D3, LOC100046898, ITCH, HECTD1, UBE4A, HERC5, BIRC6, UBR2, HERC2, UBE2H, UBE2B, GM4596, MIB1, HUWE1, NEDD4, RNF2, GM9840, MDM2, UBE2W, GM2058, GM15361, UBE2E2	832	104	13288	3.07138	0.0166105	0.00239	0.0320644		GO:0003713	transcription coactivator activity	0.00786	null	null	2.688	-3.3468	0.816	0.889	3712	1	Molecular Function
GOTERM_MF_FAT	GO:0008134~transcription factor binding	38	3.10204	2.3389e-05	ENY2, COPS5, LMO4, GM5611, MLL5, SIN3A, DIP2C, WDR77, MKL2, LOC100047941, COL11A2, SERTAD2, ATF7IP, RB1, HMGA1, FLNA, PURB, GM6477, NCOA2, RAB18, ZFPM2, LOC633387, GM5898, SMARCA4, DCC, GM15528, UBE3A, SKIV2L, SUMO1, GM16373, SQSTM1, NPM1, GM7289, TCF4, CHD4, MYSM1, NR1H3, HMGA1-RS1, LOC100046628, GM9118, MAML2, SMAD3, ATXN7L3, HDAC2, THRAP3, JAZF1, ATP6V0A1, NCOR1, SCAND1	832	288	13288	2.10731	0.0185834	0.00208208	0.035908		GO:0005343	organic acid:sodium symporter activity	0.0015	-3.413	5.498	1.973	-1.3457	0.873	0	5343	0	Molecular Function
GOTERM_MF_FAT	GO:0019904~protein domain specific binding	26	2.12245	0.000388495	YWHAZ, USP8, GRB2, CASK, GM12791, ARHGAP17, LOC100045388, LOC100048010, PTEN, GM5931, PICALM, SQSTM1, DMD, EXOC4, KIRREL3, KHDRBS1, RAP2B, IRS2, ADAM10, GM14176, CBL, YWHAB, UBE2I, YWHAE, SH3BP5, SH3BGRL, LOC100044900, GM4202, SON, GRM7, SH3KBP1, LUC7L, NCOR1	832	192	13288	2.16276	0.26775	0.017164	0.594876		GO:0015297	antiporter activity	0.00326	null	null	2.307	-1.304	0.874	0.768	5343	1	Molecular Function
GOTERM_MF_FAT	GO:0003713~transcription coactivator activity	17	1.38776	0.000450405	GM15528, HMGA1-RS1, DCC, ENY2, COPS5, UBE3A, MAML2, HMGA1, ATXN7L3, MLL5, NCOA2, GM16373, WDR77, THRAP3, ATP6V0A1, LOC100047941, MKL2, COL11A2, SCAND1, GM5898, MYSM1, SERTAD2	832	100	13288	2.7151	0.303234	0.0188364	0.689369		GO:0008134	transcription factor binding	0.01667	5.882	-1.312	3.015	-4.6308	0.83	0	8134	0	Molecular Function
GOTERM_MF_FAT	GO:0003712~transcription cofactor activity	24	1.95918	0.000850895	DCC, ENY2, GM15528, COPS5, UBE3A, MLL5, SIN3A, GM16373, SQSTM1, WDR77, LOC100047941, MKL2, TCF4, COL11A2, MYSM1, SERTAD2, ATF7IP, HMGA1-RS1, MAML2, HMGA1, ATXN7L3, NCOA2, THRAP3, JAZF1, ATP6V0A1, ZFPM2, SCAND1, NCOR1, GM5898	832	180	13288	2.12949	0.494753	0.0305556	1.29861		GO:0016563	transcription activator activity	0.00414	-6.205	2.71	2.412	-2.7814	0.928	0	16563	0	Molecular Function
GOTERM_MF_FAT	GO:0016563~transcription activator activity	30	2.44898	0.00165442	GM15528, LOC100048076, ENY2, DCC, FUS, MEF2C, MEF2A, ELF2, COPS5, UBE3A, MLL5, GM16373, LOC100047837, WDR77, SERTAD3, TEF, LOC100047941, MKL2, COL11A2, MYSM1, SERTAD2, HMGA1-RS1, MAML2, SMAD4, TEAD1, SMAD3, HMGA1, ATXN7L3, NCOA2, MTF1, THRAP3, ATP6V0A1, NFIC, TCF12, SCAND1, NFIA, GM5898	832	259	13288	1.84994	0.734979	0.0538281	2.51043		GO:0016879	ligase activity, forming carbon-nitrogen bonds	0.00484	-6.181	-3.372	2.479	-5.9547	0.746	0	16879	0	Molecular Function
GOTERM_MF_FAT	GO:0004721~phosphoprotein phosphatase activity	20	1.63265	0.00298017	GM8783, STYX, PTEN, GM13767, MTMR3, GM13768, PTPLB, PPP2CA, DUSP16, PPP3CB, PPP1R12A, MTMR6, GM5043, PPP4C, MTMR4, PTPRJ, PTPRK, PTPRD, GM5951, DLGAP5, EPM2A, GM15801, PTPN12, EYA3, LOC100044642, LOC100044742, GM7908, PTP4A1, PPM1H, GM14698	832	152	13288	2.10147	0.908705	0.0879531	4.47947		GO:0016881	acid-amino acid ligase activity	0.00334	null	null	2.318	-6.3872	0.738	0.751	16879	1	Molecular Function
GOTERM_MF_FAT	GO:0008017~microtubule binding	11	0.897959	0.00426276	HOOK3, HOOK1, LOC100047109, CEP57, MACF1, MAPT, LOC100048863, TMOD3, CLASP1, PAFAH1B1, CLASP2, DST, APC	832	61	13288	2.88004	0.967485	0.115169	6.34899		GO:0019787	small conjugating protein ligase activity	0.00102	null	null	1.806	-5.0496	0.75	0.843	16879	1	Molecular Function
GOTERM_MF_FAT	GO:0016791~phosphatase activity	26	2.12245	0.00758701	GM8783, IMPAD1, IMPA1, ACP6, STYX, PTEN, GM13767, GM13768, MTMR3, PTPLB, PPP2CA, NT5C2, DUSP16, PPP3CB, PPP1R12A, GM5043, MTMR6, PPP4C, MTMR4, PTPRJ, PTPRK, PTPRD, GM5951, DLGAP5, EPM2A, GM15801, LPIN2, PTPN12, EYA3, LOC100044642, LOC100044742, GM7908, GM14698, PPM1H, PTP4A1, INPP4B	832	238	13288	1.74475	0.997775	0.189918	11.0364		GO:0008135	translation factor activity, nucleic acid binding	0.0039	2.593	5.527	2.386	-1.3763	0.866	0.044	8135	0	Molecular Function
GOTERM_MF_FAT	GO:0003924~GTPase activity	16	1.30612	0.0137875	EIF2S3X, DNM1L, ATL2, TUBA3B, EFTUD2, TUBA3A, ATL3, LOC631743, LOC100048746, GM5366, CDC42, GNAL, GSPT1, GNAQ, RAC1, GM7407, RHOA, GM12844, GM2223, GNG2, GNAS, EHD3, DNM2	832	128	13288	1.99639	0.999985	0.30175	19.199		GO:0035091	phosphatidylinositol binding	0.00705	-0.624	5.238	2.641	-1.3601	0.895	0.047	35091	0	Molecular Function
GOTERM_MF_FAT	GO:0004386~helicase activity	16	1.30612	0.0147325	SHPRH, SKIV2L, HELZ, DDX6, IGHMBP2, ATRX, DDX39, DDX55, ERCC6, DHX29, DHX36, DHX30, SMARCA2, CHD4, SMARCA4, DDX42	832	129	13288	1.98092	0.999993	0.295382	20.3798		GO:0008190	eukaryotic initiation factor 4E binding	0.00024	6.226	2.477	1.204	-1.6669	0.858	0.115	8190	0	Molecular Function
GOTERM_MF_FAT	GO:0030165~PDZ domain binding	6	0.489796	0.0176273	DMD, GRM7, EXOC4, CASK, PTEN, KIRREL3	832	25	13288	3.83308	0.999999	0.334701	23.8969		GO:0030165	PDZ domain binding	0.0036	2.844	-0.602	2.35	-1.7538	0.842	0.147	30165	0	Molecular Function
GOTERM_MF_FAT	GO:0015631~tubulin binding	11	0.897959	0.0195187	HOOK3, HOOK1, LOC100047109, CEP57, MACF1, MAPT, LOC100048863, TMOD3, CLASP1, PAFAH1B1, CLASP2, DST, APC	832	76	13288	2.31161	1	0.347709	26.1161		GO:0051427	hormone receptor binding	0.00549	2.122	-5.122	2.533	-1.485	0.839	0.154	51427	0	Molecular Function
GOTERM_MF_FAT	GO:0008190~eukaryotic initiation factor 4E binding	3	0.244898	0.0215348	EIF4EBP3, EIF4EBP2, GM9840, ANKHD1, RBX1	832	4	13288	11.9784	1	0.368377	28.4147		GO:0051020	GTPase binding	0.00744	6.659	-3.328	2.665	-1.4155	0.837	0.159	51020	0	Molecular Function
GOTERM_MF_FAT	GO:0004725~protein tyrosine phosphatase activity	13	1.06122	0.0235106	PTPRJ, GM8783, PTPRK, PTPRD, GM5951, EPM2A, GM15801, PTEN, PTPN12, EYA3, GM13767, GM13768, MTMR3, LOC100044642, GM7908, PTPLB, LOC100044742, PTP4A1, DUSP16, MTMR6, GM5043, MTMR4	832	101	13288	2.05569	1	0.386912	30.6024		GO:0008017	microtubule binding	0.00937	3.862	-6.344	2.765	-2.3703	0.798	0.164	8017	0	Molecular Function
GOTERM_MF_FAT	GO:0019899~enzyme binding	23	1.87755	0.0296324	MEF2C, MEF2A, CDH2, RIMS1, LOC100044363, CUL3, RANBP9, CUL5, LOC100047837, LOC545845, SQSTM1, DMD, DOCK10, TES, IRS2, ADAM10, RALBP1, PRKAB2, DOCK8, RB1, SOD1, RPH3A, FLNA, SPAG9, GM8566, LOC100045146, DIAP2, DIAP1	832	229	13288	1.60409	1	0.452893	36.9906		GO:0019904	protein domain specific binding	0.02097	4.477	-2.407	3.114	-3.4112	0.828	0.18	19904	0	Molecular Function
GOTERM_MF_FAT	GO:0051427~hormone receptor binding	7	0.571429	0.0327337	HMGA1-RS1, NCOA2, JAK1, ATP6V0A1, COL11A2, NCOR1, HMGA1, NR1H3	832	39	13288	2.86662	1	0.478485	40.0127		GO:0004842	ubiquitin-protein transferase activity	0.01099	-4.635	-3.116	2.834	-4.6799	0.798	0.189	4842	0	Molecular Function
GOTERM_MF_FAT	GO:0008373~sialyltransferase activity	5	0.408163	0.0329639	ST6GALNAC5, ST6GAL1, ST6GALNAC3, ST3GAL4, ST3GAL6	832	20	13288	3.99279	1	0.472741	40.2317		GO:0004721	phosphoprotein phosphatase activity	0.00818	-4.459	-5.378	2.706	-2.5258	0.704	0.199	4721	0	Molecular Function
GOTERM_MF_FAT	GO:0051020~GTPase binding	9	0.734694	0.0384169	RANBP9, RALBP1, LOC100045146, DOCK8, RPH3A, DIAP2, DOCK10, RIMS1, FLNA, DIAP1	832	62	13288	2.31839	1	0.518403	45.2024		GO:0016791	phosphatase activity	0.0135	null	null	2.923	-2.1199	0.7	0.855	4721	1	Molecular Function
GOTERM_MF_FAT	GO:0003743~translation initiation factor activity	9	0.734694	0.0384169	LOC674373, EIF2S3X, EIF4E3, LOC630527, LOC100048746, EIF4G1, EIF4E, EIF2AK1, DHX29, GM2223, EIF2AK4, EIF2C3, EIF4E2	832	62	13288	2.31839	1	0.518403	45.2024		GO:0004725	protein tyrosine phosphatase activity	0.00549	null	null	2.533	-1.6287	0.71	0.848	4721	1	Molecular Function
GOTERM_MF_FAT	GO:0030374~ligand-dependent nuclear receptor transcription coactivator activity	5	0.408163	0.0387671	ENY2, GM15528, HMGA1-RS1, GM16373, NCOA2, WDR77, COL11A2, HMGA1	832	21	13288	3.80266	1	0.513579	45.5081		GO:0019899	enzyme binding	0.04427	4.735	-3.798	3.439	-1.5282	0.822	0.205	19899	0	Molecular Function
GOTERM_MF_FAT	GO:0008135~translation factor activity, nucleic acid binding	12	0.979592	0.042039	LOC674373, EIF2S3X, EIF4E3, LOC630527, EEF1B2, EFTUD2, LOC100048746, EIF4G1, EIF2AK1, EIF4E, DHX29, GSPT1, GM2223, EIF4E2, EIF2C3, EIF2AK4	832	98	13288	1.95565	1	0.534867	48.2876		GO:0008373	sialyltransferase activity	0.00137	-4.966	-1.904	1.934	-1.482	0.815	0.363	8373	0	Molecular Function
GOTERM_MF_FAT	GO:0035091~phosphoinositide binding	10	0.816327	0.0436388	LOC100039155, SNX19, WDFY3, SNX9, NISCH, PICALM, SNAP91, SNX1, KIF16B, SNX12, SNX10	832	75	13288	2.12949	1	0.540646	49.5979		GO:0003924	GTPase activity	0.00902	-3.88	-5.703	2.748	-1.8605	0.743	0.396	3924	0	Molecular Function
GOTERM_MF_FAT	GO:0005343~organic acid:sodium symporter activity	5	0.408163	0.0451155	SLC1A4, SLC6A1, SLC6A6, SLC13A3, SLC10A1	832	22	13288	3.62981	1	0.545133	50.7798		GO:0003743	translation initiation factor activity	0.00273	3.098	5.335	2.23	-1.4155	0.867	0.467	3743	0	Molecular Function
GOTERM_MF_FAT	GO:0031202~RNA splicing factor activity, transesterification mechanism	3	0.244898	0.0495092	SF3B1, SLU7, SRRM1	832	6	13288	7.98558	1	0.571899	54.1448		GO:0004386	helicase activity	0.00616	-3.726	-6.11	2.583	-1.8317	0.748	0.65	4386	0	Molecular Function
GOTERM_MF_FAT	GO:0015300~solute:solute antiporter activity	7	0.571429	0.0496554	SLC9A9, SLC9A8, SLC4A11, SLC24A3, SLC4A7, SLC4A4, SLC4A3	832	43	13288	2.59996	1	0.565518	54.253		GO:0015631	tubulin binding	0.01171	4.193	-5.964	2.862	-1.7095	0.797	0.698	15631	0	Molecular Function

## Sheet: Brown
DAVID Functional Annotation Chart														REVIGO Ordering
Category	Term	Count	%	PValue	Genes	List Total	Pop Hits	Pop Total	Fold Enrichment	Bonferroni	Benjamini	FDR		term_ID	description	frequency	plot_X	plot_Y	plot_size	log10 p-value	uniqueness	dispensability	representative	eliminated	GO Category
GOTERM_BP_FAT	GO:0016568~chromatin modification	31	2.55565	0.00021518	CBX4, MLL5, SMARCD2, HJURP, ACTL6B, TLK1, BCOR, DNMT3B, BAZ2A, CHD4, MYST4, KDM5C, TAF1, AEBP2, KAT2B, RBBP4, MTA2, CREBBP, SMYD3, BANP, SUV420H2, PHF17, BPTF, HDAC1, ASH1L, BRE, SMARCA5, PHF21A, NSD1, HDAC8, RERE	864	236	13588	2.06582	0.443211	0.136181	0.382564		GO:0003001	generation of a signal involved in cell-cell signaling	0.00414	-0.754	-1.738	2.412	-1.4015	0.975	0	3001	0	Biological Process
GOTERM_BP_FAT	GO:0007268~synaptic transmission	25	2.06101	0.00037621	CPLX1, SNCA, PPT1, CTTNBP2, PTK2, TRIM9, SYN3, DMD, PAFAH1B1, SV2A, DLG2, USP14, KCNMA1, GABRG2, DLGAP1, NRXN3, GRIA4, NPY5R, CTNNA2, GRM2, GRIA2, GLS, TRAPPC4, CARTPT, CLN8	864	178	13588	2.20883	0.640795	0.156878	0.667952		GO:0007623	circadian rhythm	0.00638	1.706	-2.57	2.605	-1.5576	0.975	0	7623	0	Biological Process
GOTERM_BP_FAT	GO:0019226~transmission of nerve impulse	28	2.30833	0.00114138	CPLX1, SNCA, PPT1, MBP, NRCAM, CTTNBP2, PTK2, SPNB4, TRIM9, DMD, SYN3, PAFAH1B1, SV2A, DLG2, USP14, KCNMA1, GABRG2, DLGAP1, NRXN3, GRIA4, NPY5R, CTNNA2, GRM2, GRIA2, GLS, TRAPPC4, CARTPT, CLN8	864	226	13588	1.94846	0.955286	0.199055	2.01353		GO:0016568	chromatin modification	0.02147	2.881	4.613	3.132	-3.6676	0.815	0	16568	0	Biological Process
GOTERM_BP_FAT	GO:0007267~cell-cell signaling	33	2.72053	0.00160748	CPLX1, WNT5B, FGF9, SNCA, ILDR2, PPT1, RIMS2, CTTNBP2, BDNF, PTK2, TRIM9, DMD, SYN3, PAFAH1B1, RAPGEF4, SV2A, DLG2, USP14, KCNMA1, GABRG2, DLGAP1, TRPC4, NRXN3, DLGAP4, GRIA4, NPY5R, CTNNA2, GRM2, GRIA2, GLS, TRAPPC4, CARTPT, CLN8	864	290	13588	1.78961	0.987443	0.227017	2.82472		GO:0016569	covalent chromatin modification	0.01651	null	null	3.017	-1.3909	0.819	0.912	16568	1	Biological Process
GOTERM_BP_FAT	GO:0045596~negative regulation of cell differentiation	23	1.89613	0.00271724	ZCCHC11, HMGB3, ENPP1, CCDC85B, CREBBP, DICER1, SMAD3, SOCS5, ZEB1, SOX9, TTC3, SOD2, TGFB2, HES1, DLX1, BDNF, CCND1, PTK2, ULK2, TGFBR3, CARTPT, TWIST2, FGF4	864	182	13588	1.98746	0.999391	0.297111	4.7307		GO:0040007	growth	0.0435	0.235	0.549	3.438	-1.678	0.976	0	40007	0	Biological Process
GOTERM_BP_FAT	GO:0010959~regulation of metal ion transport	10	0.824402	0.00287212	SLC8A1, TRPC4, SLN, GNAI2, GCK, NEDD4, BCL2, RYR2, STIM1, NEDD4L	864	48	13588	3.27643	0.999601	0.299346	4.99388		GO:0048511	rhythmic process	0.01098	0.26	-1.434	2.841	-1.3358	0.975	0	48511	0	Biological Process
GOTERM_BP_FAT	GO:0010769~regulation of cell morphogenesis involved in differentiation	10	0.824402	0.00383068	PTK2, PLXNB1, EFNA1, LIMK1, ULK2, PLXNB2, MAPT, SMAD4, TGFBR3, TTC3	864	50	13588	3.14537	0.999971	0.320766	6.6075		GO:0018107	peptidyl-threonine phosphorylation	0.00232	-3.514	6.444	2.167	-2.0141	0.897	0.025	18107	0	Biological Process
GOTERM_BP_FAT	GO:0016044~membrane organization	30	2.47321	0.00427501	OXA1L, SNCA, CDC42SE1, PPT1, SYT7, ITSN1, AP1S3, NRCAM, PICALM, BCL2, PAFAH1B1, EHD1, ELMOD1, SH3GL3, DNM3, OPA1, STX2, TGFBR2, LRP1B, ELMO2, CORO1C, ZDHHC15, AP2A2, NDEL1, GRIA2, TFRC, RAB34, LRP8, CLN8, SH3GL2	864	272	13588	1.73458	0.999991	0.313425	7.34667		GO:0007268	synaptic transmission	0.02525	0.509	-6.541	3.202	-3.4248	0.871	0.032	7268	0	Biological Process
GOTERM_BP_FAT	GO:0016055~Wnt receptor signaling pathway	17	1.40148	0.00820301	DIXDC1, WNT5B, MITF, TLE4, FRZB, FZD4, DKK2, CCND1, DACT1, SFRP1, RSPO1, MACF1, CSNK1E, GSK3B, BRD7, ZRANB1, RNF138	864	130	13588	2.05659	1	0.472895	13.6452		GO:0008344	adult locomotory behavior	0.00684	3.612	-5.145	2.635	-1.8021	0.83	0.041	8344	0	Biological Process
GOTERM_BP_FAT	GO:0007167~enzyme linked receptor protein signaling pathway	29	2.39077	0.00831278	2610005L07RIK, ERBB4, NDN, FGF9, EFNA1, TGFB2, SLC2A8, IGF1R, EPHB6, RGMB, PTK2, SPNB2, PALM2, FGF4, FLT1, PTPN2, TGFBR2, SMAD4, SMAD3, STXBP4, SOCS5, STAT3, EPHA5, EPHA6, TGFBR3, HBEGF, JAK3, ENG, ACVR1	864	273	13588	1.67062	1	0.458754	13.8153		GO:0030534	adult behavior	0.0099	null	null	2.796	-1.4777	0.825	0.784	8344	1	Biological Process
GOTERM_BP_FAT	GO:0002761~regulation of myeloid leukocyte differentiation	7	0.577082	0.00869038	CSF1, MITF, NDFIP1, CARTPT, GNAS, ACIN1, KITL	864	29	13588	3.79614	1	0.464737	14.3979		GO:0045596	negative regulation of cell differentiation	0.02508	6.45	-0.676	3.199	-2.5659	0.598	0.076	45596	0	Biological Process
GOTERM_BP_FAT	GO:0010720~positive regulation of cell development	9	0.741962	0.00883985	XRCC5, XRCC4, STAR, PLXNB1, LIMK1, PLXNB2, MAPT, BCL2, SMAD4	864	47	13588	3.01152	1	0.453382	14.6275		GO:0060284	regulation of cell development	0.0297	null	null	3.272	-1.6158	0.604	0.748	45596	1	Biological Process
GOTERM_BP_FAT	GO:0018210~peptidyl-threonine modification	5	0.412201	0.00968024	MTAP2, BCL2, TNKS, MAPK8, MTOR	864	14	13588	5.61673	1	0.475635	15.9076		GO:0006730	one-carbon metabolic process	0.00149	-1.608	0.783	1.978	-1.7899	0.898	0.076	6730	0	Biological Process
GOTERM_BP_FAT	GO:0018107~peptidyl-threonine phosphorylation	5	0.412201	0.00968024	MTAP2, BCL2, TNKS, MAPK8, MTOR	864	14	13588	5.61673	1	0.475635	15.9076		GO:0010959	regulation of metal ion transport	0.00989	-6.104	0.4	2.795	-2.5418	0.768	0.098	10959	0	Biological Process
GOTERM_BP_FAT	GO:0043543~protein amino acid acylation	9	0.741962	0.0100334	NMT2, ZDHHC15, ZDHHC1, TAF1, PHF17, ZDHHC3, KAT2B, CREBBP, MYST4	864	48	13588	2.94878	1	0.479676	16.4401		GO:0006813	potassium ion transport	0.00849	null	null	2.729	-1.8882	0.809	0.706	10959	1	Biological Process
GOTERM_BP_FAT	GO:0048589~developmental growth	14	1.15416	0.010517	NDN, CSF1, SMAD3, NINJ1, FOXO3, GAS1, SOX9, SBDS, NDEL1, BCL2, ULK2, HBEGF, DCLK1, MED1	864	100	13588	2.20176	1	0.479947	17.1642		GO:0051924	regulation of calcium ion transport	0.00622	null	null	2.594	-1.7257	0.777	0.791	10959	1	Biological Process
GOTERM_BP_FAT	GO:0048667~cell morphogenesis involved in neuron differentiation	21	1.73124	0.011669	ENAH, NDN, NTNG1, GAS1, TGFB2, CTNNA2, SLITRK2, NRCAM, SEMA5A, HES1, BDNF, PTK2, SLC1A3, NDEL1, SPNB4, ANK3, CLIC5, BCL2, ULK2, ROBO3, DCLK1	864	182	13588	1.81464	1	0.508226	18.8652		GO:0006979	response to oxidative stress	0.01271	-2.533	-5.02	2.904	-1.6678	0.943	0.139	6979	0	Biological Process
GOTERM_BP_FAT	GO:0006836~neurotransmitter transport	12	0.989283	0.0119787	CPLX2, CPLX1, GRM2, NRXN3, TRIM9, SYN3, SLC6A6, PPT1, SV2A, RIMS2, CLN8, RIMS4	864	80	13588	2.35903	1	0.509751	19.3168		GO:0042493	response to drug	0.01452	-3.204	-6.341	2.962	-1.6345	0.922	0.151	42493	0	Biological Process
GOTERM_BP_FAT	GO:0001763~morphogenesis of a branching structure	16	1.31904	0.0128147	FLT1, PLXNA1, CSF1, NPNT, TGFBR2, DICER1, SMAD4, SOX9, MYCN, SEMA5A, PGR, SFRP1, BCL2, ENG, ACVR1, MED1	864	125	13588	2.01304	1	0.518633	20.5241		GO:0006397	mRNA processing	0.01265	-3.538	4.941	2.902	-1.3465	0.917	0.152	6397	0	Biological Process
GOTERM_BP_FAT	GO:0006813~potassium ion transport	19	1.56636	0.0129371	KCNMA1, KCNJ16, SLC12A6, HCN2, KCND3, TMEM38A, KCTD1, KCNA3, KCTD3, KCNA6, KCNJ12, KCNK1, KCNIP1, KCNMB2, ABCC9, KCNT2, SPNB4, NSF, KCTD12	864	160	13588	1.86756	1	0.514751	20.6995		GO:0022904	respiratory electron transport chain	0.0026	-1.84	0.214	2.217	-1.528	0.894	0.186	22904	0	Biological Process
GOTERM_BP_FAT	GO:0006470~protein amino acid dephosphorylation	15	1.2366	0.0131258	PTPRJ, PTPRK, PTPRD, PPP2R3A, PTPN2, PTPRG, PTPRN2, PTPN4, DUSP11, DUSP18, DUSP3, DUSP19, BCL2, PTP4A2, PPP3CB	864	114	13588	2.06932	1	0.512778	20.9691		GO:0030166	proteoglycan biosynthetic process	0.00159	-2.39	5.406	2.004	-1.4605	0.917	0.198	30166	0	Biological Process
GOTERM_BP_FAT	GO:0045637~regulation of myeloid cell differentiation	9	0.741962	0.014332	HMGB3, CSF1, MITF, NDFIP1, CARTPT, GNAS, FOXO3, ACIN1, KITL	864	51	13588	2.77533	1	0.537073	22.6719		GO:0019226	transmission of nerve impulse	0.00959	3.38	-5.729	2.782	-2.9426	0.825	0.236	19226	0	Biological Process
GOTERM_BP_FAT	GO:0048754~branching morphogenesis of a tube	13	1.07172	0.0144409	FLT1, CSF1, NPNT, TGFBR2, DICER1, SMAD4, MYCN, SEMA5A, PGR, BCL2, ENG, MED1, ACVR1	864	93	13588	2.19838	1	0.532875	22.824		GO:0010324	membrane invagination	0.00122	3.353	4.559	1.892	-1.7899	0.882	0.248	10324	0	Biological Process
GOTERM_BP_FAT	GO:0006457~protein folding	16	1.31904	0.0146798	FKBP9, FKBP8, FKBP5, FKBP3, CALR, CDC26, PPIF, PPIH, DNAJB9, DNAJA1, HSPA4L, PDRG1, DNAJB4, AHSA1, FKBP2, DNAJB5	864	127	13588	1.98134	1	0.531978	23.1565		GO:0016055	Wnt signaling pathway	0.01551	0.026	-6.94	2.99	-2.086	0.818	0.251	16055	0	Biological Process
GOTERM_BP_FAT	GO:0045597~positive regulation of cell differentiation	20	1.6488	0.0154521	XRCC5, XRCC4, STAR, LIMK1, PLXNB1, PLXNB2, CSF1, TGFBR2, SMAD4, FOXO3, SOCS5, KITL, TGFB2, BDNF, BCL2, MAPT, GNAS, ACIN1, IGFBP3, FNDC3B	864	175	13588	1.79735	1	0.543739	24.2222		GO:0048754	branching morphogenesis of an epithelial tube	0.0104	6.739	0.49	2.817	-1.8404	0.717	0.263	48754	0	Biological Process
GOTERM_BP_FAT	GO:0008344~adult locomotory behavior	10	0.824402	0.0157741	KCNMA1, GRM2, SPNB4, SNCA, NTAN1, PAFAH1B1, PPT1, SCN8A, NTSR1, CLN8	864	62	13588	2.53659	1	0.544614	24.6625		GO:0035239	tube morphogenesis	0.01997	null	null	3.1	-1.6204	0.701	0.774	48754	1	Biological Process
GOTERM_BP_FAT	GO:0043269~regulation of ion transport	10	0.824402	0.0157741	SLC8A1, TRPC4, SLN, GNAI2, GCK, NEDD4, BCL2, RYR2, STIM1, NEDD4L	864	62	13588	2.53659	1	0.544614	24.6625		GO:0030902	hindbrain development	0.00911	7.421	-0.074	2.76	-1.5996	0.736	0.265	30902	0	Biological Process
GOTERM_BP_FAT	GO:0000904~cell morphogenesis involved in differentiation	23	1.89613	0.0158093	ENAH, NDN, NTNG1, GAS1, SOX9, TGFB2, CTNNA2, SLITRK2, NRCAM, HES1, CUL3, SEMA5A, BDNF, PTK2, SLC1A3, NDEL1, SPNB4, ANK3, CLIC5, BCL2, ULK2, ROBO3, DCLK1	864	212	13588	1.70622	1	0.538972	24.7104		GO:0006457	protein folding	0.00871	-2.999	5.889	2.74	-1.8333	0.903	0.281	6457	0	Biological Process
GOTERM_BP_FAT	GO:0006897~endocytosis	21	1.73124	0.0162222	SH3GL3, DNM3, TGFBR2, LRP1B, SNCA, CDC42SE1, PPT1, ITSN1, ELMO2, CORO1C, AP1S3, ZDHHC15, AP2A2, PICALM, TFRC, GRIA2, RAB34, LRP8, EHD1, SH3GL2, ELMOD1	864	188	13588	1.75672	1	0.529652	25.2711		GO:0048589	developmental growth	0.01824	7.157	2.406	3.061	-1.9781	0.787	0.282	48589	0	Biological Process
GOTERM_BP_FAT	GO:0010324~membrane invagination	21	1.73124	0.0162222	SH3GL3, DNM3, TGFBR2, LRP1B, SNCA, CDC42SE1, PPT1, ITSN1, ELMO2, CORO1C, AP1S3, ZDHHC15, AP2A2, PICALM, TFRC, GRIA2, RAB34, LRP8, EHD1, SH3GL2, ELMOD1	864	188	13588	1.75672	1	0.529652	25.2711		GO:0007267	cell-cell signaling	0.03768	0.405	-6.77	3.376	-2.7939	0.867	0.283	7267	0	Biological Process
GOTERM_BP_FAT	GO:0006730~one-carbon metabolic process	15	1.2366	0.0162233	ATF7IP, SHMT1, RAB3D, RAB6, PRMT3, SUV420H2, MTHFD2, MLL5, BTG2, AHCYL2, CAR4, BAZ2A, DNMT3B, NSD1, CAR7	864	117	13588	2.01626	1	0.523726	25.2725		GO:0008361	regulation of cell size	0.00575	2.817	4.271	2.56	-1.7169	0.793	0.291	8361	0	Biological Process
GOTERM_BP_FAT	GO:0006886~intracellular protein transport	28	2.30833	0.0167987	NXT1, FGF9, AP3S2, CACNB1, RAB6, CLTC, RIMS2, AP1S3, DUSP18, AP2B1, MACF1, SPNB2, CHM, NUP54, TPR, SEC24C, SEC24D, ZDHHC3, STX2, IPO11, TOMM40, VPS41, STXBP4, AP2A2, VCP, GSK3B, NUTF2, KPNA3	864	276	13588	1.59548	1	0.530317	26.0472		GO:0045793	positive regulation of cell size	0.0007	null	null	1.653	-1.5357	0.822	0.72	8361	1	Biological Process
GOTERM_BP_FAT	GO:0043066~negative regulation of apoptosis	25	2.06101	0.0174989	XRCC5, XRCC4, SNCA, MITF, PPT1, CX3CL1, ITSN1, GCLM, BDNF, TSC22D3, BCL2, ERCC1, FGF4, STAMBP, BIRC6, RPS6, KITL, SOD2, PROK2, DLX1, BTG2, GSK3B, NEUROD1, MAPK8, CLN8	864	239	13588	1.64507	1	0.539192	26.9796		GO:0043543	protein acylation	0.00676	-2.999	6.417	2.63	-1.9986	0.896	0.323	43543	0	Biological Process
GOTERM_BP_FAT	GO:0051924~regulation of calcium ion transport	7	0.577082	0.0188059	SLC8A1, TRPC4, SLN, GNAI2, BCL2, RYR2, STIM1	864	34	13588	3.23788	1	0.553876	28.6905		GO:0043200	response to amino acid	0.00422	-3.899	-6.138	2.427	-1.4507	0.922	0.33	43200	0	Biological Process
GOTERM_BP_FAT	GO:0008361~regulation of cell size	14	1.15416	0.0191931	NDN, CCDC85B, LIMK1, PPT1, SOCS5, CDK4, TGFB2, BCL2, MAPT, ULK2, CFL1, MTOR, CLN8, DCLK1	864	108	13588	2.03867	1	0.555703	29.19		GO:0006897	endocytosis	0.01879	-5.497	0.61	3.074	-1.7899	0.873	0.34	6897	0	Biological Process
GOTERM_BP_FAT	GO:0022604~regulation of cell morphogenesis	13	1.07172	0.019648	PLXNB1, LIMK1, EFNA1, PLXNB2, SMAD4, CDC42SE1, TTC3, PTK2, MAPT, ULK2, EPB4.1, PALM2, TGFBR3	864	97	13588	2.10772	1	0.55873	29.7728		GO:0061024	membrane organization	0.02397	3.217	4.613	3.179	-2.3691	0.851	0.345	61024	0	Biological Process
GOTERM_BP_FAT	GO:0040007~growth	21	1.73124	0.0209915	FKBP8, NDN, VPS54, CSF1, ZFX, NINJ1, SMAD3, FOXO3, GAS1, SOCS5, SOX9, TGFB2, SBDS, NDEL1, BCL2, ULK2, HBEGF, TGFBR3, ERCC1, DCLK1, MED1	864	193	13588	1.71121	1	0.577506	31.4673		GO:0006836	neurotransmitter transport	0.00667	-6.149	0.779	2.624	-1.9216	0.838	0.351	6836	0	Biological Process
GOTERM_BP_FAT	GO:0006979~response to oxidative stress	12	0.989283	0.0214878	PYCR1, XPA, PXDN, STAR, CYP11A1, BCL2, SNCA, IDH1, GCLM, NDUFS2, CLN8, SOD2	864	87	13588	2.16922	1	0.575398	32.0834		GO:0010038	response to metal ion	0.00925	-3.579	-6.392	2.766	-1.3087	0.924	0.359	10038	0	Biological Process
GOTERM_BP_FAT	GO:0043069~negative regulation of programmed cell death	25	2.06101	0.021904	XRCC5, XRCC4, SNCA, MITF, PPT1, CX3CL1, ITSN1, GCLM, BDNF, TSC22D3, BCL2, ERCC1, FGF4, STAMBP, BIRC6, RPS6, KITL, SOD2, PROK2, DLX1, BTG2, GSK3B, NEUROD1, MAPK8, CLN8	864	244	13588	1.61136	1	0.572062	32.5961		GO:0006470	protein dephosphorylation	0.00846	-2.968	6.607	2.728	-1.8819	0.895	0.366	6470	0	Biological Process
GOTERM_BP_FAT	GO:0060548~negative regulation of cell death	25	2.06101	0.0228803	XRCC5, XRCC4, SNCA, MITF, PPT1, CX3CL1, ITSN1, GCLM, BDNF, TSC22D3, BCL2, ERCC1, FGF4, STAMBP, BIRC6, RPS6, KITL, SOD2, PROK2, DLX1, BTG2, GSK3B, NEUROD1, MAPK8, CLN8	864	245	13588	1.60478	1	0.577999	33.7844		GO:0030865	cortical cytoskeleton organization	0.00141	2.442	3.869	1.954	-1.3445	0.859	0.373	30865	0	Biological Process
GOTERM_BP_FAT	GO:0042493~response to drug	12	0.989283	0.0232017	FOS, CTTNBP2, BDNF, SLC1A3, STAR, BCL2, JUN, CPOX, SNCA, GNAS, GCLM, SLC35A3	864	88	13588	2.14457	1	0.578184	34.1713		GO:0043414	macromolecule methylation	0.01044	-2.79	6.555	2.819	-1.4553	0.899	0.374	43414	0	Biological Process
GOTERM_BP_FAT	GO:0035239~tube morphogenesis	19	1.56636	0.0239674	DLC1, ENAH, FLT1, CSF1, NPNT, TGFBR2, DICER1, SMAD4, SMAD3, MYCN, SEMA5A, PGR, BCL2, CFL1, APAF1, IPMK, ENG, ACVR1, MED1	864	171	13588	1.74743	1	0.580439	35.0844		GO:0010035	response to inorganic substance	0.0142	-3.12	-5.926	2.952	-1.5078	0.922	0.377	10035	0	Biological Process
GOTERM_BP_FAT	GO:0060284~regulation of cell development	18	1.48392	0.0242212	XRCC5, XRCC4, STAR, PLXNB1, LIMK1, EFNA1, PLXNB2, SMAD4, TTC3, HES1, DLX1, BDNF, PTK2, BCL2, MAPT, ULK2, TGFBR3, IGFBP3	864	159	13588	1.7804	1	0.579562	35.3844		GO:0001649	osteoblast differentiation	0.00832	7.761	-0.165	2.72	-1.5572	0.715	0.377	1649	0	Biological Process
GOTERM_BP_FAT	GO:0030902~hindbrain development	10	0.824402	0.0251411	DLC1, HES1, CYP11A1, MAFB, BCL2, NEUROD1, GAS1, RORA, CTNNA2, NFIB	864	67	13588	2.34729	1	0.583973	36.4607		GO:0030278	regulation of ossification	0.00808	null	null	2.708	-1.3087	0.788	0.84	1649	1	Biological Process
GOTERM_BP_FAT	GO:0034613~cellular protein localization	29	2.39077	0.0254672	NXT1, OXA1L, FGF9, AP3S2, CACNB1, RAB6, CLTC, RIMS2, AP1S3, DUSP18, AP2B1, MACF1, SPNB2, CHM, NUP54, TPR, SEC24C, SEC24D, ZDHHC3, STX2, IPO11, TOMM40, VPS41, STXBP4, AP2A2, VCP, GSK3B, NUTF2, KPNA3	864	299	13588	1.52535	1	0.584147	36.8383		GO:0006886	intracellular protein transport	0.02882	-5.495	0.502	3.259	-1.7747	0.822	0.388	6886	0	Biological Process
GOTERM_BP_FAT	GO:0007623~circadian rhythm	7	0.577082	0.027695	KCNMA1, PROK2, CSNK1E, CARTPT, PER3, ATOH7, CDK4	864	37	13588	2.97535	1	0.606221	39.3611		GO:0032386	regulation of intracellular transport	0.01286	null	null	2.909	-1.3194	0.747	0.724	6886	1	Biological Process
GOTERM_BP_FAT	GO:0001649~osteoblast differentiation	8	0.659522	0.0277204	MEF2C, FGF9, GABBR1, SMAD3, ZNRD1, IGFBP3, RPS27A, IGFBP5	864	47	13588	2.67691	1	0.602117	39.3894		GO:0006605	protein targeting	0.0164	null	null	3.015	-1.3675	0.782	0.773	6886	1	Biological Process
GOTERM_BP_FAT	GO:0032990~cell part morphogenesis	22	1.81369	0.0285884	ENAH, KIF3A, NDN, ONECUT1, NTNG1, GAS1, TGFB2, CTNNA2, SLITRK2, NRCAM, SEMA5A, BDNF, PTK2, NDEL1, SPNB4, ANK3, DMD, BCL2, ULK2, COL4A3BP, ROBO3, DCLK1	864	212	13588	1.63203	1	0.596329	40.3459		GO:0034613	cellular protein localization	0.04512	null	null	3.454	-1.594	0.84	0.888	6886	1	Biological Process
GOTERM_BP_FAT	GO:0045793~positive regulation of cell size	5	0.412201	0.0291277	LIMK1, MAPT, BCL2, CDK4, TGFB2	864	19	13588	4.13865	1	0.59909	40.933		GO:0006913	nucleocytoplasmic transport	0.0136	null	null	2.933	-1.3909	0.839	0.73	6886	1	Biological Process
GOTERM_BP_FAT	GO:0022904~respiratory electron transport chain	6	0.494641	0.0296467	NDUFA5, UQCRC1, SNCA, MYBBP1A, PPARGC1A, SOD2	864	28	13588	3.37004	1	0.597424	41.4928		GO:0051169	nuclear transport	0.01378	null	null	2.939	-1.3358	0.839	0.731	6886	1	Biological Process
GOTERM_BP_FAT	GO:0007409~axonogenesis	18	1.48392	0.029923	ENAH, NDN, NTNG1, GAS1, TGFB2, CTNNA2, SLITRK2, NRCAM, SEMA5A, BDNF, PTK2, NDEL1, SPNB4, ANK3, BCL2, ULK2, ROBO3, DCLK1	864	163	13588	1.73671	1	0.596827	41.7889		GO:0007167	enzyme linked receptor protein signaling pathway	0.03203	0.877	-6.592	3.305	-2.0803	0.806	0.424	7167	0	Biological Process
GOTERM_BP_FAT	GO:0048812~neuron projection morphogenesis	19	1.56636	0.0308738	ENAH, NDN, NTNG1, GAS1, TGFB2, CTNNA2, SLITRK2, NRCAM, SEMA5A, BDNF, PTK2, NDEL1, SPNB4, ANK3, DMD, BCL2, ULK2, ROBO3, DCLK1	864	176	13588	1.69779	1	0.600502	42.7968		GO:0001763	morphogenesis of a branching structure	0.01251	7.6	0.541	2.897	-1.8923	0.723	0.434	1763	0	Biological Process
GOTERM_BP_FAT	GO:0010035~response to inorganic substance	12	0.989283	0.0310619	KCNMA1, CCND1, PXDN, SLC1A3, GRIA2, STAR, CYP11A1, BCL2, CPOX, STIM1, MAPK8, SOD2	864	92	13588	2.05133	1	0.598843	42.9941		GO:0008285	negative regulation of cell proliferation	0.02381	4.612	-2.956	3.176	-1.3239	0.832	0.449	8285	0	Biological Process
GOTERM_BP_FAT	GO:0051094~positive regulation of developmental process	22	1.81369	0.0312526	XRCC5, XRCC4, STAR, FGF9, LIMK1, PLXNB1, PLXNB2, CSF1, TGFBR2, SMAD4, FOXO3, CX3CL1, SOCS5, KITL, TGFB2, BDNF, BCL2, MAPT, GNAS, ACIN1, IGFBP3, FNDC3B	864	214	13588	1.61678	1	0.597244	43.1936		GO:0043066	negative regulation of apoptotic process	0.02473	5.124	-3.479	3.193	-1.757	0.795	0.452	43066	0	Biological Process
GOTERM_BP_FAT	GO:0048858~cell projection morphogenesis	21	1.73124	0.0322153	ENAH, KIF3A, ONECUT1, NDN, NTNG1, GAS1, TGFB2, CTNNA2, SLITRK2, NRCAM, SEMA5A, BDNF, PTK2, NDEL1, SPNB4, ANK3, DMD, BCL2, ULK2, ROBO3, DCLK1	864	202	13588	1.63497	1	0.604709	44.1907		GO:0060548	negative regulation of cell death	0.02692	null	null	3.23	-1.6405	0.802	0.756	43066	1	Biological Process
GOTERM_BP_FAT	GO:0030534~adult behavior	12	0.989283	0.0332915	KCNMA1, GABRG2, GRM2, SPNB4, SNCA, CARTPT, NTAN1, PAFAH1B1, PPT1, SCN8A, NTSR1, CLN8	864	93	13588	2.02927	1	0.613173	45.2859		GO:0043069	negative regulation of programmed cell death	0.0253	null	null	3.203	-1.6595	0.795	0.954	43066	1	Biological Process
GOTERM_BP_FAT	GO:0030166~proteoglycan biosynthetic process	5	0.412201	0.0346324	CHST12, EXT1, MAN1C1, GLCE, HS2ST1	864	20	13588	3.93171	1	0.624172	46.622		GO:0043524	negative regulation of neuron apoptotic process	0.00629	null	null	2.599	-1.4268	0.817	0.817	43066	1	Biological Process
GOTERM_BP_FAT	GO:0050770~regulation of axonogenesis	7	0.577082	0.0349453	PTK2, PLXNB1, EFNA1, LIMK1, ULK2, PLXNB2, MAPT	864	39	13588	2.82277	1	0.623806	46.9293		GO:0017015	regulation of transforming growth factor beta receptor signaling pathway	0.00338	-1.64	-6.893	2.33	-1.4117	0.818	0.517	17015	0	Biological Process
GOTERM_BP_FAT	GO:0043414~biopolymer methylation	10	0.824402	0.0350533	PRMT3, ATF7IP, SUV420H2, MLL5, RAB3D, BTG2, RAB6, DNMT3B, NSD1, BAZ2A	864	71	13588	2.21505	1	0.621265	47.035		GO:0018210	peptidyl-threonine modification	0.0024	-2.574	6.865	2.182	-2.0141	0.897	0.537	18210	0	Biological Process
GOTERM_BP_FAT	GO:0043200~response to amino acid stimulus	3	0.247321	0.0354251	SLC1A3, CFL1, MTOR	864	5	13588	9.43611	1	0.621556	47.3973		GO:0048729	tissue morphogenesis	0.03098	7.266	1.762	3.291	-1.3082	0.709	0.557	48729	0	Biological Process
GOTERM_BP_FAT	GO:0006820~anion transport	15	1.2366	0.0364154	SLC12A6, GABRG2, GABRG3, GABRA2, CLCA1, GLRA2, TOMM40, SLC26A11, ANK, CTTNBP2, SLC1A3, CLIC5, SLC4A8, SLC4A7, CLN8	864	130	13588	1.81464	1	0.628261	48.3509		GO:0002761	regulation of myeloid leukocyte differentiation	0.00473	6.766	-0.313	2.476	-2.061	0.649	0.596	2761	0	Biological Process
GOTERM_BP_FAT	GO:0031175~neuron projection development	22	1.81369	0.0371344	ENAH, NDN, MTAP2, NTNG1, GAS1, TGFB2, CTNNA2, SLITRK2, NRCAM, SEMA5A, BDNF, PTK2, NDEL1, SPNB4, RAC3, ANK3, DMD, BCL2, ULK2, TRAPPC4, ROBO3, DCLK1	864	218	13588	1.58711	1	0.632001	49.033		GO:0045637	regulation of myeloid cell differentiation	0.00679	null	null	2.632	-1.8437	0.642	0.787	2761	1	Biological Process
GOTERM_BP_FAT	GO:0043524~negative regulation of neuron apoptosis	8	0.659522	0.0374243	XRCC4, DLX1, BDNF, BCL2, SNCA, PPT1, ITSN1, GCLM	864	50	13588	2.5163	1	0.631362	49.3056		GO:0002763	positive regulation of myeloid leukocyte differentiation	0.0021	null	null	2.124	-1.3445	0.662	0.861	2761	1	Biological Process
GOTERM_BP_FAT	GO:0017015~regulation of transforming growth factor beta receptor signaling pathway	6	0.494641	0.0387565	ONECUT1, NPNT, ITGA8, SMAD3, ZEB1, ENG	864	30	13588	3.14537	1	0.640962	50.5409		GO:0006820	anion transport	0.01993	-6.369	0.383	3.099	-1.4387	0.802	0.604	6820	0	Biological Process
GOTERM_BP_FAT	GO:0003001~generation of a signal involved in cell-cell signaling	11	0.906843	0.0396725	BDNF, TRPC4, CPLX1, GRM2, NRXN3, TRIM9, SYN3, ILDR2, RAPGEF4, PPT1, RIMS2	864	84	13588	2.05947	1	0.639367	51.3736		GO:0010769	regulation of cell morphogenesis involved in differentiation	0.01009	5.791	2.1	2.804	-2.4167	0.548	0.65	10769	0	Biological Process
GOTERM_BP_FAT	GO:0006913~nucleocytoplasmic transport	12	0.989283	0.0406552	NXT1, FGF9, SPNB2, GSK3B, IPO11, NUTF2, MLXIP, NUP54, NUP155, TPR, KPNA3, MYBBP1A	864	96	13588	1.96586	1	0.645162	52.2523		GO:0031175	neuron projection development	0.03242	null	null	3.31	-1.4302	0.579	0.865	10769	1	Biological Process
GOTERM_BP_FAT	GO:0016569~covalent chromatin modification	12	0.989283	0.0406552	SUV420H2, TAF1, PHF17, MLL5, KAT2B, HDAC1, CREBBP, DNMT3B, NSD1, BAZ2A, HDAC8, MYST4	864	96	13588	1.96586	1	0.645162	52.2523		GO:0010720	positive regulation of cell development	0.00843	null	null	2.726	-2.0536	0.63	0.728	10769	1	Biological Process
GOTERM_BP_FAT	GO:0050767~regulation of neurogenesis	15	1.2366	0.0406588	XRCC5, XRCC4, STAR, PLXNB1, LIMK1, EFNA1, PLXNB2, TTC3, HES1, DLX1, BDNF, PTK2, BCL2, MAPT, ULK2	864	132	13588	1.78714	1	0.641837	52.2554		GO:0007409	axonogenesis	0.01998	null	null	3.1	-1.524	0.555	0.867	10769	1	Biological Process
GOTERM_BP_FAT	GO:0006605~protein targeting	15	1.2366	0.0429071	NXT1, ZDHHC3, FGF9, IPO11, CACNB1, TOMM40, STXBP4, DUSP18, MACF1, GSK3B, SPNB2, NUTF2, NUP54, TPR, KPNA3	864	133	13588	1.77371	1	0.655423	54.2096		GO:0048667	cell morphogenesis involved in neuron differentiation	0.02412	null	null	3.182	-1.933	0.553	0.805	10769	1	Biological Process
GOTERM_BP_FAT	GO:0050769~positive regulation of neurogenesis	7	0.577082	0.043316	XRCC5, XRCC4, STAR, PLXNB1, LIMK1, PLXNB2, MAPT	864	41	13588	2.68507	1	0.65572	54.5569		GO:0050770	regulation of axonogenesis	0.00587	null	null	2.569	-1.4566	0.539	0.847	10769	1	Biological Process
GOTERM_BP_FAT	GO:0006397~mRNA processing	25	2.06101	0.0450345	SNRPD3, 0610009D07RIK, SF3B3, SFRS15, DDX46, CNOT6L, CDC40, PABPC1, TSEN2, SFRS14, SFRS12, DHX8, PABPN1, NOL3, ADARB2, MAGOH, SF3A2, PRPF4, SFRS2, PPIH, CELF4, CPSF6, CSTF1, THOC1, SNRPG	864	262	13588	1.50065	1	0.667082	55.989		GO:0050769	positive regulation of neurogenesis	0.0066	null	null	2.62	-1.3634	0.608	0.73	10769	1	Biological Process
GOTERM_BP_FAT	GO:0002763~positive regulation of myeloid leukocyte differentiation	4	0.329761	0.0452415	CSF1, GNAS, ACIN1, KITL	864	13	13588	4.83903	1	0.665602	56.1586		GO:0050767	regulation of neurogenesis	0.02349	null	null	3.171	-1.3908	0.567	0.818	10769	1	Biological Process
GOTERM_BP_FAT	GO:0030865~cortical cytoskeleton organization	4	0.329761	0.0452415	CORO1C, LASP1, EPB4.1, CALR	864	13	13588	4.83903	1	0.665602	56.1586		GO:0048812	neuron projection morphogenesis	0.02408	null	null	3.181	-1.5104	0.552	0.88	10769	1	Biological Process
GOTERM_BP_FAT	GO:0051169~nuclear transport	12	0.989283	0.0461487	NXT1, FGF9, SPNB2, GSK3B, IPO11, NUTF2, MLXIP, NUP54, NUP155, TPR, KPNA3, MYBBP1A	864	98	13588	1.92574	1	0.669874	56.8947		GO:0000904	cell morphogenesis involved in differentiation	0.03258	null	null	3.313	-1.8011	0.573	0.718	10769	1	Biological Process
GOTERM_BP_FAT	GO:0048511~rhythmic process	12	0.989283	0.0461487	KCNMA1, PGR, PROK2, CSNK1E, BCL2, ZFX, TEF, CARTPT, FOXO3, PER3, ATOH7, CDK4	864	98	13588	1.92574	1	0.669874	56.8947		GO:0048858	cell projection morphogenesis	0.03119	null	null	3.294	-1.4919	0.58	0.924	10769	1	Biological Process
GOTERM_BP_FAT	GO:0008285~negative regulation of cell proliferation	22	1.81369	0.0474367	DLC1, A130010J15RIK, PPP2R3A, JARID2, TGFBR2, NDFIP1, SMAD4, GAS1, AMBRA1, ZEB1, TGFB2, SOD2, CTTNBP2, BDNF, CBLB, TRIM35, JUN, BCL2, KIFAP3, TGFBR3, IGFBP3, NFIB	864	224	13588	1.5446	1	0.677041	57.9197		GO:0022604	regulation of cell morphogenesis	0.01519	null	null	2.981	-1.7067	0.565	0.767	10769	1	Biological Process
GOTERM_BP_FAT	GO:0032386~regulation of intracellular transport	7	0.577082	0.0479333	KHDRBS1, TNNC1, GSK3B, SMAD4, RYR2, PKIA, UHMK1	864	42	13588	2.62114	1	0.677831	58.3087		GO:0045597	positive regulation of cell differentiation	0.02546	null	null	3.205	-1.811	0.621	0.768	10769	1	Biological Process
GOTERM_BP_FAT	GO:0010038~response to metal ion	8	0.659522	0.0491286	KCNMA1, CCND1, GRIA2, STAR, CYP11A1, CPOX, STIM1, MAPK8	864	53	13588	2.37386	1	0.680912	59.2312		GO:0032990	cell part morphogenesis	0.0322	null	null	3.307	-1.5438	0.597	0.807	10769	1	Biological Process
GOTERM_BP_FAT	GO:0030278~regulation of ossification	8	0.659522	0.0491286	ANK, ENPP1, BCL2, CSF1, SMAD3, GNAS, SOX9, TWIST2	864	53	13588	2.37386	1	0.680912	59.2312		GO:0043269	regulation of ion transport	0.02001	-5.638	0.044	3.101	-1.8021	0.762	0.659	43269	0	Biological Process
GOTERM_BP_FAT	GO:0048729~tissue morphogenesis	23	1.89613	0.0491756	DLC1, ENAH, PLXNA1, NPNT, CSF1, JAG2, SMAD4, SMAD3, PCDH8, SOX9, TGFB2, TNNT2, PGR, IGF1R, SFRP1, MACF1, BCL2, CFL1, TGFBR3, APAF1, IPMK, ACVR1, MED1	864	238	13588	1.51982	1	0.678243	59.2671		GO:0051094	positive regulation of developmental process	0.03468	7.116	1.116	3.34	-1.5051	0.681	0.66	51094	0	Biological Process
GOTERM_CC_FAT	GO:0043005~neuron projection	39	3.21517	3.55525e-08	CPLX2, CPLX1, UTRN, PPT1, KCNJ12, DTNBP1, MBP, TGFB2, NRCAM, NUMA1, PLCB4, SPNB4, ANK3, RAC3, MAPT, TRPC2, SLC12A6, KCNMA1, NGEF, PTPRK, KCND3, OPA1, MPDZ, MTAP2, DPYSL3, CDC26, SHANK2, MARK4, SAMD4, CTNNA2, NCAM1, NCAM2, NDEL1, GRM2, GRIA2, GSK3B, TRAPPC4, SCN8A, NRGN	737	245	12504	2.70072	1.49675e-05	1.49675e-05	4.9958e-05		GO:0005625	soluble fraction	0.00414	0.207	4.059	2.412	-2.2821	0.951	0	5625	0	Cellular Component
GOTERM_CC_FAT	GO:0009898~internal side of plasma membrane	38	3.13273	5.54639e-06	CYB5R3, FKBP8, RAB3C, RAB3D, AP3S2, CACNB1, RANGAP1, GNG12, CLTC, MBP, AP1S3, VEPH1, SHB, AP2B1, GPHN, PTK2, DMD, SPNB2, MAPT, SYN3, PALM2, GNG3, NUP54, EHD1, PARVG, RAP2B, RAP2A, MPDZ, PTPN4, NUP155, CTNNA2, EPS15, COG4, AP2A2, MTOR, YKT6, EIF5A2, COG1	737	287	12504	2.24638	0.00233231	0.000778043	0.00779345		GO:0016585	chromatin remodeling complex	0.00414	-1.546	0.779	2.412	-3.2495	0.951	0	16585	0	Cellular Component
GOTERM_CC_FAT	GO:0044456~synapse part	27	2.22589	0.000301082	RAB3C, GRIP1, GLRA2, GABBR1, NUFIP1, PPT1, SYT7, GPHN, PLCB4, GP1BB, SYN3, SV2A, DLG2, KCNMA1, SCAMP1, GABRG2, DLGAP1, GABRG3, GABRA2, MPDZ, NRXN3, GRIA4, SHANK2, GRM2, GRIA2, TRAPPC4, SYT17	737	212	12504	2.16077	0.119068	0.0157219	0.422247		GO:0043005	neuron projection	0.03659	-4.27	-1.489	3.335	-7.4486	0.781	0	43005	0	Cellular Component
GOTERM_CC_FAT	GO:0043025~cell soma	18	1.48392	0.000476426	PTPRK, KCND3, CPLX2, CPLX1, MTAP2, PPT1, KCNJ12, MBP, TGFB2, NCAM1, NUMA1, SLC1A3, GRIA2, HDAC1, SPNB4, RAC3, GSK3B, SCN8A	737	117	12504	2.61017	0.181779	0.0220448	0.667391		GO:0043025	neuronal cell body	0.01616	null	null	2.981	-3.3224	0.785	0.791	43005	1	Cellular Component
GOTERM_CC_FAT	GO:0030424~axon	17	1.40148	0.000500335	KCNMA1, SLC12A6, PTPRK, PPT1, CDC26, DTNBP1, MBP, TGFB2, CTNNA2, NCAM1, NRCAM, NCAM2, GRM2, NDEL1, SPNB4, ANK3, MAPT	737	107	12504	2.69555	0.189978	0.020849	0.700774		GO:0030425	dendrite	0.01608	null	null	2.979	-2.7142	0.781	0.87	43005	1	Cellular Component
GOTERM_CC_FAT	GO:0016585~chromatin remodeling complex	11	0.906843	0.000562902	RBBP4, KAT2B, HDAC1, MTA2, SMARCA5, PHF21A, ACTL6B, BAZ2A, HDAC8, RERE, CBX5	737	50	12504	3.73254	0.211047	0.0213193	0.788085		GO:0030424	axon	0.01613	null	null	2.98	-3.301	0.787	0.791	43005	1	Cellular Component
GOTERM_CC_FAT	GO:0016528~sarcoplasm	9	0.741962	0.000962208	NOL3, SLN, ATP2A2, RYR3, TMEM38A, CACNB1, RYR2, DTNBP1, ITPR2	737	36	12504	4.24152	0.333213	0.0285339	1.34363		GO:0044456	synapse part	0.01757	3.837	2.191	3.017	-3.5214	0.88	0	44456	0	Cellular Component
GOTERM_CC_FAT	GO:0030425~dendrite	16	1.31904	0.00193117	PTPRK, CPLX2, CPLX1, OPA1, MTAP2, MPDZ, PPT1, KCNJ12, SAMD4, NUMA1, PLCB4, GRIA2, GSK3B, TRAPPC4, NRGN, SCN8A	737	110	12504	2.46779	0.556832	0.0442047	2.67972		GO:0045211	postsynaptic membrane	0.0071	null	null	2.624	-2.1487	0.712	0.764	44456	1	Cellular Component
GOTERM_CC_FAT	GO:0030135~coated vesicle	17	1.40148	0.00247662	SCAMP1, RAB3C, PPT1, SYT7, CLTC, AP1S3, PICALM, GRIA2, GP1BB, SYN3, IGF2R, 2610030H06RIK, TRAPPC4, SV2A, SEC24C, SYT17, SEC24D	737	124	12504	2.32599	0.647939	0.0534625	3.42443		GO:0008021	synaptic vesicle	0.00507	null	null	2.479	-1.7529	0.652	0.776	44456	1	Cellular Component
GOTERM_CC_FAT	GO:0005635~nuclear envelope	19	1.56636	0.00383512	TRPC2, NXT1, IPO11, TMEM38A, NRADD, NUP155, SYNE1, TMEM48, NDEL1, BCL2, IGF2R, HRASLS, PAFAH1B1, NUP107, NUP54, TPR, KPNA3, EIF5A2, CYHR1	737	153	12504	2.1069	0.801643	0.0741405	5.25624		GO:0009898	cytoplasmic side of plasma membrane	0.00265	-6.079	-2.399	2.199	-5.2557	0.791	0.022	9898	0	Cellular Component
GOTERM_CC_FAT	GO:0005625~soluble fraction	14	1.15416	0.00522295	CYB5R3, GPD1, ACY1, LIMK2, STX2, GCLM, PKIA, DOCK3, CTTNBP2, GCK, GGPS1, APAF1, USP14, MDH1	737	99	12504	2.39924	0.889708	0.0877665	7.09425		GO:0016528	sarcoplasm	0.00291	0.854	-6.365	2.238	-3.0168	0.865	0.022	16528	0	Cellular Component
GOTERM_CC_FAT	GO:0045211~postsynaptic membrane	16	1.31904	0.00710013	KCNMA1, GABRG2, DLGAP1, GABRG3, GABRA2, MPDZ, GRIP1, GLRA2, GABBR1, GRIA4, SHANK2, GPHN, GRM2, GRIA2, TRAPPC4, DLG2	737	126	12504	2.15442	0.950204	0.10897	9.52767		GO:0030427	site of polarized growth	0.00506	0.775	-0.644	2.477	-2.0309	0.922	0.024	30427	0	Cellular Component
GOTERM_CC_FAT	GO:0030136~clathrin-coated vesicle	14	1.15416	0.00790051	SCAMP1, RAB3C, PPT1, SYT7, CLTC, AP1S3, PICALM, GRIA2, GP1BB, SYN3, IGF2R, TRAPPC4, SV2A, SYT17	737	104	12504	2.2839	0.964539	0.112424	10.5471		GO:0030135	coated vesicle	0.00504	3.182	-6.473	2.476	-2.6061	0.714	0.102	30135	0	Cellular Component
GOTERM_CC_FAT	GO:0031970~organelle envelope lumen	8	0.659522	0.00808252	DUSP18, OPA1, STAR, HRASLS, IGF2R, CPOX, AK2, NRADD	737	40	12504	3.39322	0.967175	0.111137	10.7774		GO:0005635	nuclear envelope	0.01234	6.141	1.342	2.864	-2.4162	0.667	0.108	5635	0	Cellular Component
GOTERM_CC_FAT	GO:0030427~site of polarized growth	9	0.741962	0.00931223	NGEF, GRIA2, RAC3, MAPT, GSK3B, UTRN, DPYSL3, CDC26, SHANK2	737	51	12504	2.99401	0.980529	0.119318	12.3192		GO:0048475	coated membrane	0.00458	-3.77	3.558	2.435	-1.7081	0.879	0.113	48475	0	Cellular Component
GOTERM_CC_FAT	GO:0030426~growth cone	9	0.741962	0.00931223	NGEF, GRIA2, RAC3, MAPT, GSK3B, UTRN, DPYSL3, CDC26, SHANK2	737	51	12504	2.99401	0.980529	0.119318	12.3192		GO:0034702	ion channel complex	0.01197	-4.769	2.57	2.851	-1.9337	0.75	0.181	34702	0	Cellular Component
GOTERM_CC_FAT	GO:0000118~histone deacetylase complex	7	0.577082	0.0099133	RBBP4, HDAC1, MTA2, PHF21A, HDAC8, RERE, CBX5	737	32	12504	3.71133	0.984919	0.122846	13.0638		GO:0034703	cation channel complex	0.00754	null	null	2.65	-1.6286	0.756	0.926	34702	1	Cellular Component
GOTERM_CC_FAT	GO:0016363~nuclear matrix	8	0.659522	0.0105677	NUMA1, TCERG1, SPNB4, NDN, CFL1, ANP32A, NUFIP1, THOC1	737	42	12504	3.23163	0.988583	0.123264	13.8677		GO:0031225	anchored component of membrane	0.00348	-6.722	0.986	2.316	-1.4406	0.848	0.23	31225	0	Cellular Component
GOTERM_CC_FAT	GO:0034702~ion channel complex	18	1.48392	0.0116506	KCNMA1, GABRG2, KCND3, GABRG3, GABRA2, GLRA2, CACNB1, KCTD1, KCNA3, KCTD3, KCNA6, SPNB4, CLIC5, ANO3, SCN7A, SCN8A, CACNA1D, KCTD12	737	158	12504	1.93284	0.9928	0.124835	15.183		GO:0005938	cell cortex	0.01219	-0.518	-6.433	2.859	-1.4659	0.773	0.243	5938	0	Cellular Component
GOTERM_CC_FAT	GO:0030658~transport vesicle membrane	5	0.412201	0.0122713	AP1S3, 2610030H06RIK, CLTC, SEC24C, SEC24D	737	16	12504	5.3019	0.994473	0.12785	15.9284		GO:0046930	pore complex	0.00247	-4.851	3.441	2.167	-1.5704	0.798	0.262	46930	0	Cellular Component
GOTERM_CC_FAT	GO:0016529~sarcoplasmic reticulum	7	0.577082	0.0133201	SLN, ATP2A2, RYR3, TMEM38A, CACNB1, RYR2, ITPR2	737	34	12504	3.49302	0.996466	0.131629	17.1742		GO:0005840	ribosome	0.00991	-1.246	-4.038	2.769	-1.7379	0.731	0.264	5840	0	Cellular Component
GOTERM_CC_FAT	GO:0005834~heterotrimeric G-protein complex	7	0.577082	0.0152979	GNAZ, GNB1, RGS7, GNAS, GNB4, GNG3, GNG12	737	35	12504	3.39322	0.998482	0.143181	19.4769		GO:0017053	transcriptional repressor complex	0.00399	-3.658	5.214	2.375	-1.6546	0.847	0.275	17053	0	Cellular Component
GOTERM_CC_FAT	GO:0008021~synaptic vesicle	10	0.824402	0.0176634	SCAMP1, RAB3C, GRIA2, GP1BB, SYN3, TRAPPC4, PPT1, SV2A, SYT7, SYT17	737	68	12504	2.49501	0.999448	0.15357	22.1528		GO:0030117	membrane coat	0.00458	-2.293	-3.079	2.435	-1.7081	0.706	0.279	30117	0	Cellular Component
GOTERM_CC_FAT	GO:0005840~ribosome	20	1.6488	0.0182849	RPL18, MRPL52, RPL17, RPL14, RPL35, NUFIP1, RPS6, RPS7, PRMT3, RPS26, RPL30, RPS18, RPL7, RPS17, RPL21, RPL9, RPS13, RPL10A, RPS27A, MRPL35	737	192	12504	1.7673	0.999577	0.155403	22.842		GO:0030864	cortical actin cytoskeleton	0.00289	5.126	-0.446	2.236	-1.428	0.728	0.313	30864	0	Cellular Component
GOTERM_CC_FAT	GO:0048475~coated membrane	9	0.741962	0.0195832	AP1S3, AP2B1, AP2A2, PICALM, AP3S2, 2610030H06RIK, CLTC, SEC24C, SEC24D	737	58	12504	2.63267	0.999758	0.16235	24.2635		GO:0005834	heterotrimeric G-protein complex	0.00203	-4.833	0.539	2.083	-1.8154	0.707	0.352	5834	0	Cellular Component
GOTERM_CC_FAT	GO:0030117~membrane coat	9	0.741962	0.0195832	AP1S3, AP2B1, AP2A2, PICALM, AP3S2, 2610030H06RIK, CLTC, SEC24C, SEC24D	737	58	12504	2.63267	0.999758	0.16235	24.2635		GO:0019897	extrinsic component of plasma membrane	0.00485	null	null	2.459	-1.3834	0.763	0.831	5834	1	Cellular Component
GOTERM_CC_FAT	GO:0005643~nuclear pore	9	0.741962	0.021528	NXT1, TMEM48, IPO11, NUP107, NUP54, NUP155, TPR, KPNA3, EIF5A2	737	59	12504	2.58805	0.999895	0.170544	26.3476		GO:0005905	coated pit	0.00194	2.342	-2.796	2.064	-1.4264	0.765	0.37	5905	0	Cellular Component
GOTERM_CC_FAT	GO:0017053~transcriptional repressor complex	6	0.494641	0.0221532	RBBP4, CTBP2, HDAC1, MTA2, C1D, CBX5	737	28	12504	3.63559	0.99992	0.171905	27.0061		GO:0016529	sarcoplasmic reticulum	0.00276	4.908	-4.114	2.215	-1.8755	0.757	0.382	16529	0	Cellular Component
GOTERM_CC_FAT	GO:0034703~cation channel complex	12	0.989283	0.0235199	KCNMA1, KCND3, SPNB4, KCTD1, CACNB1, KCNA3, KCTD3, KCNA6, SCN7A, SCN8A, CACNA1D, KCTD12	737	95	12504	2.14308	0.999956	0.178378	28.4267		GO:0000118	histone deacetylase complex	0.00303	2.157	4.759	2.255	-2.0038	0.691	0.444	118	0	Cellular Component
GOTERM_CC_FAT	GO:0034399~nuclear periphery	8	0.659522	0.0236375	NUMA1, TCERG1, SPNB4, NDN, CFL1, ANP32A, NUFIP1, THOC1	737	49	12504	2.76997	0.999958	0.176071	28.5477		GO:0016363	nuclear matrix	0.00331	5.761	3.909	2.294	-1.976	0.747	0.45	16363	0	Cellular Component
GOTERM_CC_FAT	GO:0030133~transport vesicle	6	0.494641	0.0255111	AP1S3, IGF2R, 2610030H06RIK, CLTC, SEC24C, SEC24D	737	29	12504	3.51022	0.999981	0.185576	30.4505		GO:0044431	Golgi apparatus part	0.01539	5.214	-1.467	2.96	-1.3334	0.692	0.459	44431	0	Cellular Component
GOTERM_CC_FAT	GO:0046930~pore complex	10	0.824402	0.0268884	NXT1, TMEM48, IPO11, TOMM40, NUP107, NUP54, NUP155, TPR, KPNA3, EIF5A2	737	73	12504	2.32412	0.99999	0.18831	31.8191		GO:0034399	nuclear periphery	0.00441	6.107	3.727	2.418	-1.6264	0.743	0.465	34399	0	Cellular Component
GOTERM_CC_FAT	GO:0005938~cell cortex	14	1.15416	0.0342096	PARD3, UTRN, NDFIP1, CDC42SE1, ARHGEF9, ITPR2, SPNB4, MACF1, LASP1, GP1BB, SPNB2, EPB4.1, CFL1, EXOC4	737	126	12504	1.88512	1	0.230246	38.6837		GO:0000159	protein phosphatase type 2A complex	0.00107	-2.632	5.687	1.806	-1.4284	0.804	0.517	159	0	Cellular Component
GOTERM_CC_FAT	GO:0030662~coated vesicle membrane	8	0.659522	0.0347134	AP1S3, SCAMP1, GRIA2, SYN3, 2610030H06RIK, CLTC, SEC24C, SEC24D	737	53	12504	2.56092	1	0.229679	39.1316		GO:0030658	transport vesicle membrane	0.00108	5.046	-2.435	1.813	-1.9111	0.622	0.566	30658	0	Cellular Component
GOTERM_CC_FAT	GO:0031225~anchored to membrane	20	1.6488	0.0362591	GNAZ, EFNA1, NTNG1, RAB6, RGS19, CDC42SE1, GAS1, NCAM1, NCAM2, RGMB, PAK2, RAC3, PPP1R16A, LSAMP, DNAJA1, GRK6, CNTN3, CAR4, NEGR1, DLG2	737	207	12504	1.63923	1	0.235154	40.487		GO:0030136	clathrin-coated vesicle	0.00299	2.982	-6.608	2.25	-2.1023	0.71	0.617	30136	0	Cellular Component
GOTERM_CC_FAT	GO:0000159~protein phosphatase type 2A complex	4	0.329761	0.0372945	BCL2, PPP2R5C, PPP2R5E, PPP2R2D	737	13	12504	5.22033	1	0.237542	41.3792		GO:0030662	coated vesicle membrane	0.00228	null	null	2.134	-1.4595	0.624	0.885	30136	1	Cellular Component
GOTERM_CC_FAT	GO:0030864~cortical actin cytoskeleton	5	0.412201	0.0373224	SPNB4, LASP1, SPNB2, CFL1, UTRN	737	22	12504	3.85593	1	0.234243	41.403		GO:0005643	nuclear pore	0.00188	2.589	2.826	2.049	-1.667	0.608	0.62	5643	0	Cellular Component
GOTERM_CC_FAT	GO:0005905~coated pit	6	0.494641	0.0374662	AP1S3, AP2B1, AP2A2, PICALM, AAK1, CLTC	737	32	12504	3.18114	1	0.231678	41.5259		GO:0030133	transport vesicle	0.00318	4.113	-4.69	2.276	-1.5933	0.671	0.621	30133	0	Cellular Component
GOTERM_CC_FAT	GO:0016607~nuclear speck	11	0.906843	0.0383701	PPIH, MLL5, DDX46, MAGOH, DYRK1A, PIAS1, SART3, PRPF4, THOC1, SFRS2, DDX42	737	90	12504	2.07363	1	0.233312	42.2929		GO:0031970	organelle envelope lumen	0.00194	5.234	4.62	2.064	-2.0925	0.745	0.622	31970	0	Cellular Component
GOTERM_CC_FAT	GO:0019897~extrinsic to plasma membrane	8	0.659522	0.041359	GNAZ, GPHN, GNB1, RGS7, GNAS, GNB4, GNG3, GNG12	737	55	12504	2.46779	1	0.245923	44.7627		GO:0016607	nuclear speck	0.00343	5.7	4.286	2.31	-1.416	0.739	0.633	16607	0	Cellular Component
GOTERM_CC_FAT	GO:0044431~Golgi apparatus part	21	1.73124	0.0464109	TRPC2, SCAMP1, LIMK2, B3GALT6, NDFIP1, AP3S2, ST8SIA1, CLTC, CBFA2T3, SLC35A3, SLC35A4, AP1S3, SULF2, IGF2R, SULF1, 2610030H06RIK, BET1L, TRAPPC4, SEC24C, SEC24D, SYT17	737	227	12504	1.56955	1	0.268464	48.7154		GO:0030426	growth cone	0.00485	-4.506	-2.83	2.459	-2.0309	0.803	0.681	30426	0	Cellular Component
GOTERM_MF_FAT	GO:0022836~gated channel activity	35	2.88541	0.000156438	KCNJ16, SCN1B, GLRA2, CACNB1, KCNA3, KCNA6, KCNJ12, KCNIP1, KCNMB2, SPNB4, SCN7A, TRPC2, KCNMA1, GABRG2, HCN2, KCND3, GABRG3, TRPC4, GABRA2, CLCA1, TMEM38A, KCTD1, TOMM40, KCTD3, GRIA4, KCNK1, ITPR2, GRIA2, KCNT2, RYR3, CLIC5, RYR2, SCN8A, CACNA1D, KCTD12	830	281	13288	1.99408	0.130798	0.0344378	0.243429		GO:0003712	transcription cofactor activity	0.01507	0.297	-0.612	2.971	-2.7231	0.93	0	3712	0	Molecular Function
GOTERM_MF_FAT	GO:0008134~transcription factor binding	35	2.88541	0.000250603	MTDH, NACA, ZEB1, MLL5, BCL2, BCL11A, BRD7, BCOR, APEX1, MYST4, CHD4, PSMD9, ATF7IP, AEBP2, CTBP2, KAT2B, CREBBP, SMAD3, TLE4, HES6, PPARGC1A, STAT3, NCOA1, BPTF, HDAC1, YAF2, MAP3K10, ZRANB1, PIAS1, LCOR, MYBBP1A, NSD1, HDAC8, MED1, C1D	830	288	13288	1.94562	0.201139	0.0439201	0.38969		GO:0003714	transcription corepressor activity	0.00616	null	null	2.583	-2.8127	0.93	0.866	3712	1	Molecular Function
GOTERM_MF_FAT	GO:0046873~metal ion transmembrane transporter activity	34	2.80297	0.00059581	KCNJ16, SLC39A14, SCN1B, CACNB1, KCNA3, KCNA6, KCNJ12, KCNIP1, KCNMB2, ATP2B1, ATP2B4, SPNB4, SLC39A6, SCN7A, SLC31A1, TRPC2, KCNMA1, HCN2, TRPM3, KCND3, TRPC4, TMEM38A, KCTD1, KCTD3, KCNK1, ITPR2, TFRC, ATP2A2, KCNT2, RYR3, RYR2, SCN8A, CACNA1D, KCTD12	830	290	13288	1.87699	0.413748	0.057608	0.924163		GO:0003735	structural constituent of ribosome	0.00765	-2.008	0.071	2.677	-1.5805	0.962	0	3735	0	Molecular Function
GOTERM_MF_FAT	GO:0016410~N-acyltransferase activity	13	1.07172	0.000799683	ELP3, KAT2B, CREBBP, SAT2, LASS6, NMT2, NCOA1, CDYL, LASS4, MGEA5, OGT, NAT8L, MYST4	830	67	13288	3.10635	0.511689	0.0630861	1.23855		GO:0005085	guanyl-nucleotide exchange factor activity	0.01026	-2.034	-4.523	2.804	-1.3877	0.962	0	5085	0	Molecular Function
GOTERM_MF_FAT	GO:0004402~histone acetyltransferase activity	7	0.577082	0.00105271	ELP3, NCOA1, CDYL, KAT2B, CREBBP, MGEA5, MYST4	830	20	13288	5.60337	0.610825	0.0651872	1.62744		GO:0008134	transcription factor binding	0.01667	5.878	1.714	3.015	-3.6003	0.933	0	8134	0	Molecular Function
GOTERM_MF_FAT	GO:0004468~lysine N-acetyltransferase activity	7	0.577082	0.00105271	ELP3, NCOA1, CDYL, KAT2B, CREBBP, MGEA5, MYST4	830	20	13288	5.60337	0.610825	0.0651872	1.62744		GO:0016410	N-acyltransferase activity	0.00384	-6.371	-4.027	2.378	-3.0969	0.754	0	16410	0	Molecular Function
GOTERM_MF_FAT	GO:0016564~transcription repressor activity	26	2.14345	0.00149995	BCLAF1, NFKBIE, CBX5, BCL11A, BCOR, MYST4, TWIST2, KHDRBS1, ATF7IP, AEBP2, CTBP2, JARID2, MTA2, ZFP386, TLE4, HES1, HDAC1, YAF2, MAP3K10, ZRANB1, RFX3, ST18, PIAS1, NSD1, MYBBP1A, C1D	830	211	13288	1.97275	0.739451	0.0806242	2.31132		GO:0016407	acetyltransferase activity	0.00379	null	null	2.373	-2.2749	0.755	0.864	16410	1	Molecular Function
GOTERM_MF_FAT	GO:0003714~transcription corepressor activity	13	1.07172	0.00153928	ATF7IP, AEBP2, CTBP2, TLE4, HDAC1, YAF2, BCL11A, MAP3K10, ZRANB1, PIAS1, BCOR, NSD1, C1D	830	72	13288	2.89063	0.748486	0.0738147	2.37125		GO:0004402	histone acetyltransferase activity	0.00179	null	null	2.049	-1.6689	0.757	0.921	16410	1	Molecular Function
GOTERM_MF_FAT	GO:0016563~transcription activator activity	30	2.47321	0.00160099	MEF2C, NACA, MITF, FOXO3, SOX9, RFXAP, MLL5, BCL2, TEF, APEX1, MYST4, PSMD9, KAT2B, SOX11, MTA2, CREBBP, SMAD4, SMAD3, NPAS4, PPARGC1A, STAT3, NCOA1, YAF2, SMARCA5, HIVEP3, NEUROD1, TCF12, NFIA, NFIB, MED1	830	259	13288	1.8544	0.762037	0.0727759	2.46521		GO:0008080	N-acetyltransferase activity	0.00321	null	null	2.301	-2.4084	0.749	0.851	16410	1	Molecular Function
GOTERM_MF_FAT	GO:0003712~transcription cofactor activity	23	1.89613	0.00189202	ATF7IP, AEBP2, NACA, CTBP2, KAT2B, CREBBP, TLE4, HES6, PPARGC1A, MLL5, NCOA1, HDAC1, YAF2, BCL11A, MAP3K10, ZRANB1, PIAS1, BCOR, NSD1, APEX1, PSMD9, C1D, MED1	830	180	13288	2.04568	0.81674	0.0776241	2.90717		GO:0016563	transcription activator activity	0.00414	-0.393	-5.037	2.412	-2.7956	0.962	0	16563	0	Molecular Function
GOTERM_MF_FAT	GO:0042623~ATPase activity, coupled	26	2.14345	0.00319677	XRCC5, ATP6AP1, DICER1, 0610007P08RIK, ATP2B1, DDX17, ATP2B4, DDX18, DDX46, ABCB10, DHX16, CHD4, NSF, DDX42, DHX8, RBBP4, ABCB6, GTF2H1, RFC5, ABCC9, ATP2A2, BPTF, DHX29, ATP9A, SMARCA5, ABCC5	830	223	13288	1.86659	0.943238	0.117269	4.8657		GO:0016564	transcription repressor activity	0.00414	3.086	-2.512	2.412	-2.8239	0.962	0	16564	0	Molecular Function
GOTERM_MF_FAT	GO:0008080~N-acetyltransferase activity	10	0.824402	0.00390511	ELP3, NCOA1, CDYL, KAT2B, SAT2, CREBBP, MGEA5, OGT, MYST4, NAT8L	830	51	13288	3.13914	0.969978	0.130845	5.91343		GO:0016917	GABA receptor activity	0.00097	6.034	-1.979	1.785	-1.4403	0.962	0	16917	0	Molecular Function
GOTERM_MF_FAT	GO:0003690~double-stranded DNA binding	8	0.659522	0.00518363	FOS, MSH3, CGGBP1, TDG, TEF, SMAD3, ZEB1, NFIB	830	35	13288	3.65935	0.990501	0.148344	7.77724		GO:0019888	protein phosphatase regulator activity	0.00195	-2.698	6.203	2.086	-1.5912	0.889	0	19888	0	Molecular Function
GOTERM_MF_FAT	GO:0003755~peptidyl-prolyl cis-trans isomerase activity	8	0.659522	0.00518363	PPIF, FKBP9, FKBP8, PPIH, FKBP5, FKBP3, CDC26, FKBP2	830	35	13288	3.65935	0.990501	0.148344	7.77724		GO:0008601	protein phosphatase type 2A regulator activity	0.00077	null	null	1.69	-1.5627	0.892	0.886	19888	1	Molecular Function
GOTERM_MF_FAT	GO:0016407~acetyltransferase activity	11	0.906843	0.00530983	ELP3, NCOA1, CDYL, KAT2B, SAT2, CREBBP, FASN, MGEA5, OGT, MYST4, NAT8L	830	63	13288	2.79533	0.991522	0.147012	7.95932		GO:0022836	gated channel activity	0.01783	3.102	-6.998	3.044	-3.8069	0.586	0	22836	0	Molecular Function
GOTERM_MF_FAT	GO:0005261~cation channel activity	27	2.22589	0.00652354	KCNJ16, SCN1B, CACNB1, KCNA3, KCNA6, KCNJ12, KCNIP1, KCNMB2, SPNB4, SCN7A, KCNMA1, TRPC2, HCN2, TRPM3, KCND3, TRPC4, KCTD1, TMEM38A, KCTD3, KCNK1, ITPR2, KCNT2, RYR3, RYR2, SCN8A, CACNA1D, KCTD12	830	248	13288	1.74298	0.997161	0.172353	9.69342		GO:0015269	calcium-activated potassium channel activity	0.00132	null	null	1.919	-1.3641	0.634	0.845	22836	1	Molecular Function
GOTERM_MF_FAT	GO:0004713~protein tyrosine kinase activity	20	1.6488	0.0066791	FLT1, LIMK2, ERBB4, LIMK1, EPHA5, TYK2, CTTNBP2, IGF1R, TEX14, EPHB6, PTK2, EPHA6, TRP53RK, CLK4, DYRK1A, ARAF, MAP3K10, DYRK2, JAK3, MAP2K6	830	164	13288	1.95239	0.997533	0.171089	9.91346		GO:0015276	ligand-gated ion channel activity	0.00718	null	null	2.649	-1.4912	0.601	0.832	22836	1	Molecular Function
GOTERM_MF_FAT	GO:0016859~cis-trans isomerase activity	8	0.659522	0.00712273	PPIF, FKBP9, FKBP8, PPIH, FKBP5, FKBP3, CDC26, FKBP2	830	37	13288	3.46154	0.998346	0.176412	10.5382		GO:0022832	voltage-gated channel activity	0.01023	null	null	2.803	-1.7902	0.595	0.866	22836	1	Molecular Function
GOTERM_MF_FAT	GO:0003682~chromatin binding	19	1.56636	0.00795787	MKRN1, PPP2R3A, ZFP386, CREBBP, MITF, CBX4, SMAD4, TLE4, ZEB1, CBX5, DLX1, NCOA1, CDYL, HDAC1, SMARCA5, PHF21A, NSD1, CHD4, MED1	830	155	13288	1.96247	0.999222	0.175914	11.7033		GO:0022834	ligand-gated channel activity	0.00718	null	null	2.649	-1.4912	0.606	0.832	22836	1	Molecular Function
GOTERM_MF_FAT	GO:0017124~SH3 domain binding	12	0.989283	0.0096385	KHDRBS1, EPS15, ENAH, USP8, PICALM, KHDRBS2, BAIAP2, PTTG1, SHANK2, DOCK3, ELMO2, ADAM15	830	79	13288	2.43184	0.99983	0.204169	14.005		GO:0022843	voltage-gated cation channel activity	0.00847	null	null	2.721	-1.5452	0.586	0.97	22836	1	Molecular Function
GOTERM_MF_FAT	GO:0015171~amino acid transmembrane transporter activity	9	0.741962	0.0115461	SLC1A4, SLC38A3, SLC38A2, SLC1A3, SLC7A2, SLC6A6, SLC7A14, SLC1A1, SLC7A6	830	50	13288	2.88173	0.99997	0.234179	16.5495		GO:0022839	ion gated channel activity	0.0029	null	null	2.258	-1.8248	0.631	0.756	22836	1	Molecular Function
GOTERM_MF_FAT	GO:0005267~potassium channel activity	16	1.31904	0.0144403	KCNJ16, KCNMA1, HCN2, KCND3, KCTD1, TMEM38A, KCNA3, KCTD3, KCNA6, KCNJ12, KCNK1, KCNIP1, KCNMB2, KCNT2, SPNB4, KCTD12	830	129	13288	1.98569	0.999998	0.278065	20.2759		GO:0046873	metal ion transmembrane transporter activity	0.02017	null	null	3.097	-3.2248	0.608	0.733	22836	1	Molecular Function
GOTERM_MF_FAT	GO:0022839~ion gated channel activity	5	0.412201	0.0149697	KCNMA1, CLCA1, KCNT2, TMEM38A, KCNMB2	830	16	13288	5.00301	0.999999	0.280799	20.9404		GO:0022890	inorganic cation transmembrane transporter activity	0.02472	null	null	3.186	-1.3342	0.605	0.881	22836	1	Molecular Function
GOTERM_MF_FAT	GO:0008509~anion transmembrane transporter activity	16	1.31904	0.0154169	SLC12A6, GABRG2, GABRG3, GABRA2, CLCA1, GLRA2, TOMM40, SLC26A11, SLC1A4, ANK, SLC1A3, CLIC5, SLC4A8, ANO3, SLC4A7, SLC1A1	830	130	13288	1.97042	0.999999	0.282123	21.4978		GO:0005261	cation channel activity	0.01575	null	null	2.99	-2.1855	0.579	0.912	22836	1	Molecular Function
GOTERM_MF_FAT	GO:0005275~amine transmembrane transporter activity	10	0.824402	0.0156454	SLC1A4, SLC44A1, SLC38A3, SLC38A2, SLC1A3, SLC7A2, SLC6A6, SLC7A14, SLC1A1, SLC7A6	830	63	13288	2.54121	0.999999	0.280058	21.7811		GO:0005267	potassium channel activity	0.00574	null	null	2.553	-1.8404	0.601	0.812	22836	1	Molecular Function
GOTERM_MF_FAT	GO:0022832~voltage-gated channel activity	20	1.6488	0.0162106	KCNMA1, KCNJ16, HCN2, KCND3, SCN1B, CACNB1, KCTD1, TOMM40, KCNA3, KCTD3, KCNA6, KCNJ12, KCNK1, KCNIP1, SPNB4, CLIC5, SCN7A, SCN8A, CACNA1D, KCTD12	830	179	13288	1.78879	1	0.283094	22.4778		GO:0005244	voltage-gated ion channel activity	0.01023	null	null	2.803	-1.7902	0.586	0.866	22836	1	Molecular Function
GOTERM_MF_FAT	GO:0005244~voltage-gated ion channel activity	20	1.6488	0.0162106	KCNMA1, KCNJ16, HCN2, KCND3, SCN1B, CACNB1, KCTD1, TOMM40, KCNA3, KCTD3, KCNA6, KCNJ12, KCNK1, KCNIP1, SPNB4, CLIC5, SCN7A, SCN8A, CACNA1D, KCTD12	830	179	13288	1.78879	1	0.283094	22.4778		GO:0003690	double-stranded DNA binding	0.00455	2.152	5.784	2.452	-2.2854	0.922	0.044	3690	0	Molecular Function
GOTERM_MF_FAT	GO:0016887~ATPase activity	28	2.30833	0.0168537	XRCC5, ATP6AP1, DICER1, ABCA5, ATP2B1, 0610007P08RIK, DDX17, ATP2B4, DDX18, DDX46, ABCB10, DHX16, CHD4, NSF, DDX42, ATF7IP, DHX8, RBBP4, ABCB6, GTF2H1, RFC5, ABCC9, ATP2A2, BPTF, DHX29, ATP9A, SMARCA5, ABCC5	830	281	13288	1.59527	1	0.287115	23.2635		GO:0003682	chromatin binding	0.02434	-0.892	-7.53	3.179	-2.0992	0.949	0.054	3682	0	Molecular Function
GOTERM_MF_FAT	GO:0070035~purine NTP-dependent helicase activity	12	0.989283	0.0176293	DHX8, XRCC5, 0610007P08RIK, DDX17, DDX18, DDX46, DHX29, DICER1, SMARCA5, DHX16, CHD4, DDX42	830	86	13288	2.2339	1	0.292806	24.2012		GO:0050431	transforming growth factor beta binding	0.00068	1.055	1.495	1.633	-1.4652	0.939	0.126	50431	0	Molecular Function
GOTERM_MF_FAT	GO:0008026~ATP-dependent helicase activity	12	0.989283	0.0176293	DHX8, XRCC5, 0610007P08RIK, DDX17, DDX18, DDX46, DHX29, DICER1, SMARCA5, DHX16, CHD4, DDX42	830	86	13288	2.2339	1	0.292806	24.2012		GO:0000149	SNARE binding	0.00226	2.671	1.805	2.149	-1.5575	0.937	0.141	149	0	Molecular Function
GOTERM_MF_FAT	GO:0015297~antiporter activity	9	0.741962	0.0199496	SLC38A3, SLC8A1, SLC8A2, SLC9A2, SLC4A8, SLC4A7, SLC26A11, SLC35A3, SLC7A6	830	55	13288	2.61976	1	0.318979	26.9428		GO:0017124	SH3 domain binding	0.00369	3.03	3.139	2.362	-2.016	0.936	0.148	17124	0	Molecular Function
GOTERM_MF_FAT	GO:0004406~H3/H4 histone acetyltransferase activity	3	0.247321	0.0214357	TAF1, KAT2B, MYST4	830	4	13288	12.0072	1	0.332678	28.6495		GO:0003755	peptidyl-prolyl cis-trans isomerase activity	0.00203	-5.582	0.041	2.104	-2.2854	0.846	0.158	3755	0	Molecular Function
GOTERM_MF_FAT	GO:0019888~protein phosphatase regulator activity	7	0.577082	0.0256313	PPP2R3A, PPP1R1B, PPP2R5C, PPP1R10, PPP2R5E, IGFBP3, PPP2R2D	830	37	13288	3.02885	1	0.377989	33.2691		GO:0016859	cis-trans isomerase activity	0.0021	null	null	2.117	-2.1474	0.846	0.791	3755	1	Molecular Function
GOTERM_MF_FAT	GO:0003735~structural constituent of ribosome	17	1.40148	0.0262732	RPL18, RPL17, MRPL52, RPL14, RPL35, RPS6, RPS7, RPS26, RPL30, RPS18, RPL7, RPS17, RPL21, RPL9, RPS13, RPL10A, RPS27A	830	151	13288	1.80241	1	0.379427	33.9508		GO:0019904	protein domain specific binding	0.02097	5.19	2.277	3.114	-1.5075	0.933	0.18	19904	0	Molecular Function
GOTERM_MF_FAT	GO:0016779~nucleotidyltransferase activity	15	1.2366	0.0268592	COASY, ZCCHC11, POLI, POLR3K, ZNRD1, POLR3E, POLD3, GMPPB, TRNT1, CHRAC1, POLD2, GMPPA, POLM, ZCCHC6, MYBBP1A	830	127	13288	1.8909	1	0.380184	34.5673		GO:0042623	ATPase activity, coupled	0.01425	-7.54	-0.947	2.946	-2.4953	0.768	0.189	42623	0	Molecular Function
GOTERM_MF_FAT	GO:0008601~protein phosphatase type 2A regulator activity	4	0.329761	0.0273732	PPP2R3A, PPP2R5C, PPP2R5E, PPP2R2D	830	11	13288	5.82169	1	0.380125	35.1036		GO:0070035	purine NTP-dependent helicase activity	0.0039	null	null	2.386	-1.7538	0.779	0.912	42623	1	Molecular Function
GOTERM_MF_FAT	GO:0000149~SNARE binding	6	0.494641	0.0277024	CTTNBP2, CPLX2, CPLX1, STX2, GP1BB, NSF	830	28	13288	3.43064	1	0.378075	35.4449		GO:0008026	ATP-dependent helicase activity	0.0039	null	null	2.386	-1.7538	0.775	0.771	42623	1	Molecular Function
GOTERM_MF_FAT	GO:0022843~voltage-gated cation channel activity	15	1.2366	0.0284983	KCNJ16, KCNMA1, HCN2, KCND3, CACNB1, KCTD1, KCNA3, KCTD3, KCNA6, KCNJ12, SPNB4, SCN7A, SCN8A, CACNA1D, KCTD12	830	128	13288	1.87613	1	0.381049	36.2633		GO:0016887	ATPase activity	0.02109	null	null	3.117	-1.7733	0.766	0.785	42623	1	Molecular Function
GOTERM_MF_FAT	GO:0004386~helicase activity	15	1.2366	0.0302097	XRCC5, DHX8, DICER1, YTHDC2, 0610007P08RIK, DDX17, DDX18, DDX46, MCM7, DHX29, SMARCA5, DHX16, SUPV3L1, CHD4, DDX42	830	129	13288	1.86159	1	0.393306	37.9902		GO:0004115	3',5'-cyclic-AMP phosphodiesterase activity	0.00102	-7.377	0.78	1.806	-1.3072	0.828	0.338	4115	0	Molecular Function
GOTERM_MF_FAT	GO:0019904~protein domain specific binding	20	1.6488	0.0310831	KHDRBS1, RAP2B, ENAH, USP8, KHDRBS2, BAIAP2, NDFIP1, PTTG1, KCNJ12, SHANK2, DOCK3, ELMO2, EPS15, WBP5, PICALM, GRIA2, DMD, EXOC4, TGFBR3, ADAM15	830	192	13288	1.66767	1	0.396629	38.8545		GO:0004713	protein tyrosine kinase activity	0.00802	-6.582	-3.028	2.697	-2.1753	0.8	0.388	4713	0	Molecular Function
GOTERM_MF_FAT	GO:0003684~damaged DNA binding	6	0.494641	0.0318107	TRPC2, XPA, POLI, MSH3, RAD23A, ERCC1	830	29	13288	3.31234	1	0.398403	39.5659		GO:0003684	damaged DNA binding	0.00276	2.738	5.748	2.236	-1.4974	0.923	0.388	3684	0	Molecular Function
GOTERM_MF_FAT	GO:0022834~ligand-gated channel activity	13	1.07172	0.032268	KCNJ16, TRPC2, GABRG2, TRPC4, GABRG3, GABRA2, GLRA2, GRIA4, KCNJ12, ITPR2, GRIA2, RYR3, RYR2	830	106	13288	1.96345	1	0.397522	40.009		GO:0005275	amine transmembrane transporter activity	0.0001	3.227	-6.167	0.845	-1.8056	0.733	0.438	5275	0	Molecular Function
GOTERM_MF_FAT	GO:0015276~ligand-gated ion channel activity	13	1.07172	0.032268	KCNJ16, TRPC2, GABRG2, TRPC4, GABRG3, GABRA2, GLRA2, GRIA4, KCNJ12, ITPR2, GRIA2, RYR3, RYR2	830	106	13288	1.96345	1	0.397522	40.009		GO:0043566	structure-specific DNA binding	0.01012	0.372	5.224	2.798	-1.3345	0.92	0.439	43566	0	Molecular Function
GOTERM_MF_FAT	GO:0050431~transforming growth factor beta binding	3	0.247321	0.0342595	TGFBR3, ENG, ACVR1	830	5	13288	9.60578	1	0.411043	41.9037		GO:0003887	DNA-directed DNA polymerase activity	0.00179	-7.137	-3.769	2.049	-1.4403	0.817	0.491	3887	0	Molecular Function
GOTERM_MF_FAT	GO:0019208~phosphatase regulator activity	7	0.577082	0.0361829	PPP2R3A, PPP1R1B, PPP2R5C, PPP1R10, PPP2R5E, IGFBP3, PPP2R2D	830	40	13288	2.80169	1	0.423251	43.6803		GO:0019208	phosphatase regulator activity	0.0026	-2.448	6.293	2.21	-1.4415	0.903	0.527	19208	0	Molecular Function
GOTERM_MF_FAT	GO:0003887~DNA-directed DNA polymerase activity	6	0.494641	0.0362802	POLD3, CHRAC1, POLI, POLD2, POLM, MYBBP1A	830	30	13288	3.20193	1	0.418887	43.7688		GO:0016779	nucleotidyltransferase activity	0.00642	-6.725	-3.343	2.601	-1.5709	0.802	0.555	16779	0	Molecular Function
GOTERM_MF_FAT	GO:0016917~GABA receptor activity	6	0.494641	0.0362802	GABRG2, GABRG3, GABRA2, GABBR1, ZNRD1, RPS27A	830	30	13288	3.20193	1	0.418887	43.7688		GO:0019207	kinase regulator activity	0.00582	-2.241	6.395	2.559	-1.4303	0.9	0.579	19207	0	Molecular Function
GOTERM_MF_FAT	GO:0019207~kinase regulator activity	10	0.824402	0.0371285	ELP3, CCND1, CCNI, FGF13, RAPGEF4, RAPGEF3, SOCS5, ITSN1, PKIA, TRIB1	830	73	13288	2.1931	1	0.42119	44.5349		GO:0015171	amino acid transmembrane transporter activity	0.00323	3.572	-6.393	2.303	-1.9376	0.671	0.595	15171	0	Molecular Function
GOTERM_MF_FAT	GO:0005085~guanyl-nucleotide exchange factor activity	16	1.31904	0.040954	NGEF, DOCK9, ARHGEF9, DOCK5, ITSN1, DOCK3, ANKRD27, PLEKHG1, GBF1, RASGRP1, KIFAP3, SOS2, RAPGEF4, RAPGEF3, DOCK10, FGD3	830	147	13288	1.74255	1	0.448283	47.8703		GO:0015297	antiporter activity	0.00326	3.078	-6.643	2.307	-1.3083	0.674	0.596	15297	0	Molecular Function
GOTERM_MF_FAT	GO:0015269~calcium-activated potassium channel activity	4	0.329761	0.0432447	KCNMA1, KCNT2, TMEM38A, KCNMB2	830	13	13288	4.92604	1	0.456314	49.7765		GO:0004725	protein tyrosine phosphatase activity	0.00549	-7.525	-0.107	2.533	-1.3028	0.811	0.644	4725	0	Molecular Function
GOTERM_MF_FAT	GO:0043566~structure-specific DNA binding	10	0.824402	0.0462875	FOS, SSBP2, MCM7, MSH3, CGGBP1, TDG, TEF, SMAD3, ZEB1, NFIB	830	76	13288	2.10653	1	0.474495	52.208		GO:0004468	lysine N-acetyltransferase activity, acting on acetyl phosphate as donor	0.00016	-5.65	-3.806	1.041	-2.9777	0.785	0.673	4468	0	Molecular Function
GOTERM_MF_FAT	GO:0015082~di-, tri-valent inorganic cation transmembrane transporter activity	6	0.494641	0.0463248	ATP2B1, SLC39A14, ATP2B4, TFRC, ATP2A2, SLC31A1	830	32	13288	3.00181	1	0.469702	52.2371		GO:0008509	anion transmembrane transporter activity	0.011	3.413	-6.81	2.834	-1.812	0.639	0.681	8509	0	Molecular Function
GOTERM_MF_FAT	GO:0015300~solute:solute antiporter activity	7	0.577082	0.0491751	SLC8A1, SLC8A2, SLC9A2, SLC4A8, SLC4A7, SLC26A11, SLC35A3	830	43	13288	2.60622	1	0.480453	54.4131		GO:0004386	helicase activity	0.00616	-7.742	-0.687	2.583	-1.5199	0.784	0.682	4386	0	Molecular Function
GOTERM_MF_FAT	GO:0004115~3',5'-cyclic-AMP phosphodiesterase activity	3	0.247321	0.0492913	PDE7A, PDE4B, PDE8A	830	6	13288	8.00482	1	0.476391	54.4999
GOTERM_MF_FAT	GO:0004725~protein tyrosine phosphatase activity	12	0.989283	0.049792	PTPRJ, PTPRK, DUSP18, DUSP19, DUSP3, PTPRD, PTPRG, PTPN2, PTPRN2, PTPN4, PTP4A2, DUSP11	830	101	13288	1.90214	1	0.475098	54.8718

## Sheet: Cyan
DAVID Functional Annotation Chart														REVIGO Ordering
Category	Term	Count	%	PValue	Genes	List Total	Pop Hits	Pop Total	Fold Enrichment	Bonferroni	Benjamini	FDR		term_ID	description	frequency	plot_X	plot_Y	plot_size	log10 p-value	uniqueness	dispensability	representative	eliminated	GO Category
GOTERM_BP_FAT	GO:0006954~inflammatory response	7	15.5556	8.21116e-06	CCR5, C4B, LY86, TLR1, CXCL9, CCL8, FCGR1	31	225	13588	13.6367	0.00426072	0.00142226	0.0118889		GO:0006954	inflammatory response	0.01874	-2.028	7.026	3.073	-5.0857	0.675	0	6954	0	Biological Process
GOTERM_BP_FAT	GO:0045321~leukocyte activation	6	13.3333	0.000106586	CD48, PTPRC, CD3D, CD8A, TLR1, FCER1G	31	219	13588	12.0088	0.0539196	0.0110243	0.154224		GO:0045087	innate immune response	0.01281	null	null	2.907	-1.6354	0.256	0.743	6954	1	Biological Process
GOTERM_BP_FAT	GO:0002252~immune effector process	5	11.1111	0.000160263	PTPRC, CD8A, C4B, FCER1G, FCGR1	31	126	13588	17.3938	0.0799651	0.0137946	0.231808		GO:0045321	leukocyte activation	0.0307	5.257	2.089	3.287	-3.9706	0.295	0	45321	0	Biological Process
GOTERM_BP_FAT	GO:0001775~cell activation	6	13.3333	0.000183778	CD48, PTPRC, CD3D, CD8A, TLR1, FCER1G	31	246	13588	10.6908	0.0911482	0.0135605	0.265777		GO:0030217	T cell differentiation	0.01087	null	null	2.836	-1.9159	0.322	0.812	45321	1	Biological Process
GOTERM_BP_FAT	GO:0002891~positive regulation of immunoglobulin mediated immune response	3	6.66667	0.000421814	PTPRC, FCER1G, FCGR1	31	14	13588	93.9263	0.196991	0.0270511	0.609045		GO:0042110	T cell activation	0.0187	null	null	3.072	-2.6818	0.314	0.871	45321	1	Biological Process
GOTERM_BP_FAT	GO:0002714~positive regulation of B cell mediated immunity	3	6.66667	0.000421814	PTPRC, FCER1G, FCGR1	31	14	13588	93.9263	0.196991	0.0270511	0.609045		GO:0030098	lymphocyte differentiation	0.0149	null	null	2.973	-1.5842	0.312	0.858	45321	1	Biological Process
GOTERM_BP_FAT	GO:0002449~lymphocyte mediated immunity	4	8.88889	0.000612407	CD8A, C4B, FCER1G, FCGR1	31	76	13588	23.0696	0.272797	0.0347753	0.883104		GO:0046649	lymphocyte activation	0.02657	null	null	3.224	-2.0759	0.299	0.914	45321	1	Biological Process
GOTERM_BP_FAT	GO:0002460~adaptive immune response based on somatic recombination of immune receptors built from immunoglobulin superfamily domains	4	8.88889	0.000820237	CD8A, C4B, FCER1G, FCGR1	31	84	13588	20.8725	0.347339	0.0417723	1.18114		GO:0006911	phagocytosis, engulfment	0.00095	0.975	-6.026	1.785	-1.4864	0.933	0.034	6911	0	Biological Process
GOTERM_BP_FAT	GO:0002250~adaptive immune response	4	8.88889	0.000820237	CD8A, C4B, FCER1G, FCGR1	31	84	13588	20.8725	0.347339	0.0417723	1.18114		GO:0050766	positive regulation of phagocytosis	0.00156	null	null	1.996	-1.3045	0.792	0.778	6911	1	Biological Process
GOTERM_BP_FAT	GO:0002443~leukocyte mediated immunity	4	8.88889	0.000970359	CD8A, C4B, FCER1G, FCGR1	31	89	13588	19.6999	0.396393	0.0448566	1.39591		GO:0001775	cell activation	0.03447	-1.679	-5.637	3.337	-3.7352	0.949	0.081	1775	0	Biological Process
GOTERM_BP_FAT	GO:0002478~antigen processing and presentation of exogenous peptide antigen	3	6.66667	0.00115834	H2-EB1, FCER1G, FCGR1	31	23	13588	57.1725	0.45266	0.0489835	1.66422		GO:0009617	response to bacterium	0.0179	-4.39	4.311	3.053	-2.3109	0.714	0.162	9617	0	Biological Process
GOTERM_BP_FAT	GO:0019884~antigen processing and presentation of exogenous antigen	3	6.66667	0.00171882	H2-EB1, FCER1G, FCGR1	31	28	13588	46.9631	0.59121	0.0664977	2.46019		GO:0042742	defense response to bacterium	0.0083	null	null	2.719	-1.6279	0.66	0.803	9617	1	Biological Process
GOTERM_BP_FAT	GO:0002889~regulation of immunoglobulin mediated immune response	3	6.66667	0.00197259	PTPRC, FCER1G, FCGR1	31	30	13588	43.8323	0.641834	0.0707152	2.81861		GO:0051050	positive regulation of transport	0.02349	-3.432	-2.801	3.171	-1.467	0.779	0.273	51050	0	Biological Process
GOTERM_BP_FAT	GO:0002712~regulation of B cell mediated immunity	3	6.66667	0.00197259	PTPRC, FCER1G, FCGR1	31	30	13588	43.8323	0.641834	0.0707152	2.81861		GO:0048584	positive regulation of response to stimulus	0.05944	-3.609	0.987	3.574	-2.1074	0.631	0.429	48584	0	Biological Process
GOTERM_BP_FAT	GO:0042110~T cell activation	4	8.88889	0.00208058	CD48, PTPRC, CD3D, CD8A	31	116	13588	15.1146	0.661431	0.069657	2.97076		GO:0002478	antigen processing and presentation of exogenous peptide antigen	0.00316	5.161	3.08	2.301	-2.9362	0.373	0.482	2478	0	Biological Process
GOTERM_BP_FAT	GO:0002824~positive regulation of adaptive immune response based on somatic recombination of immune receptors built from immunoglobulin superfamily domains	3	6.66667	0.00253006	PTPRC, FCER1G, FCGR1	31	34	13588	38.6755	0.732142	0.079033	3.60166		GO:0002474	antigen processing and presentation of peptide antigen via MHC class I	0.00489	null	null	2.49	-1.433	0.358	0.896	2478	1	Biological Process
GOTERM_BP_FAT	GO:0002821~positive regulation of adaptive immune response	3	6.66667	0.00253006	PTPRC, FCER1G, FCGR1	31	34	13588	38.6755	0.732142	0.079033	3.60166		GO:0048002	antigen processing and presentation of peptide antigen	0.00676	null	null	2.63	-2.5719	0.35	0.835	2478	1	Biological Process
GOTERM_BP_FAT	GO:0048002~antigen processing and presentation of peptide antigen	3	6.66667	0.00267972	H2-EB1, FCER1G, FCGR1	31	35	13588	37.5705	0.752247	0.0787998	3.81088		GO:0019884	antigen processing and presentation of exogenous antigen	0.00349	null	null	2.344	-2.7648	0.378	0.78	2478	1	Biological Process
GOTERM_BP_FAT	GO:0050778~positive regulation of immune response	4	8.88889	0.00326749	PTPRC, C4B, FCER1G, FCGR1	31	136	13588	12.8918	0.817659	0.0902166	4.62847		GO:0019886	antigen processing and presentation of exogenous peptide antigen via MHC class II	0.00184	null	null	2.068	-1.4589	0.391	0.935	2478	1	Biological Process
GOTERM_BP_FAT	GO:0002705~positive regulation of leukocyte mediated immunity	3	6.66667	0.00348894	PTPRC, FCER1G, FCGR1	31	40	13588	32.8742	0.837556	0.0912214	4.93483		GO:0042590	antigen processing and presentation of exogenous peptide antigen via MHC class I	0.00102	null	null	1.813	-1.9589	0.415	0.891	2478	1	Biological Process
GOTERM_BP_FAT	GO:0002708~positive regulation of lymphocyte mediated immunity	3	6.66667	0.00348894	PTPRC, FCER1G, FCGR1	31	40	13588	32.8742	0.837556	0.0912214	4.93483		GO:0002504	antigen processing and presentation of peptide or polysaccharide antigen via MHC class II	0.00343	null	null	2.336	-1.3856	0.379	0.785	2478	1	Biological Process
GOTERM_BP_FAT	GO:0002699~positive regulation of immune effector process	3	6.66667	0.00459171	PTPRC, FCER1G, FCGR1	31	46	13588	28.5863	0.908662	0.112777	6.44682		GO:0002495	antigen processing and presentation of peptide antigen via MHC class II	0.00192	null	null	2.086	-1.4589	0.394	0.826	2478	1	Biological Process
GOTERM_BP_FAT	GO:0009617~response to bacterium	4	8.88889	0.00488737	CCR5, TLR1, FCER1G, FCGR1	31	157	13588	11.1675	0.921735	0.114247	6.84837		GO:0002675	positive regulation of acute inflammatory response	0.00065	-3.732	3.183	1.623	-1.6193	0.502	0.547	2675	0	Biological Process
GOTERM_BP_FAT	GO:0001805~positive regulation of type III hypersensitivity	2	4.44444	0.00660936	FCER1G, FCGR1	31	3	13588	292.215	0.9682	0.145074	9.15542		GO:0002673	regulation of acute inflammatory response	0.00162	null	null	2.013	-1.4086	0.537	0.83	2675	1	Biological Process
GOTERM_BP_FAT	GO:0001803~regulation of type III hypersensitivity	2	4.44444	0.00660936	FCER1G, FCGR1	31	3	13588	292.215	0.9682	0.145074	9.15542		GO:0019882	antigen processing and presentation	0.01111	5.377	3.759	2.846	-1.8043	0.376	0.558	19882	0	Biological Process
GOTERM_BP_FAT	GO:0002819~regulation of adaptive immune response	3	6.66667	0.00673935	PTPRC, FCER1G, FCGR1	31	56	13588	23.4816	0.970292	0.14177	9.32738		GO:0002460	adaptive immune response based on somatic recombination of immune receptors built from immunoglobulin superfamily domains	0.01198	3.297	3.048	2.879	-3.0862	0.239	0.564	2460	0	Biological Process
GOTERM_BP_FAT	GO:0002822~regulation of adaptive immune response based on somatic recombination of immune receptors built from immunoglobulin superfamily domains	3	6.66667	0.00673935	PTPRC, FCER1G, FCGR1	31	56	13588	23.4816	0.970292	0.14177	9.32738		GO:0001798	positive regulation of type IIa hypersensitivity	0.00027	null	null	1.255	-1.7562	0.178	0.955	2460	1	Biological Process
GOTERM_BP_FAT	GO:0048584~positive regulation of response to stimulus	4	8.88889	0.00780867	PTPRC, C4B, FCER1G, FCGR1	31	186	13588	9.42629	0.983032	0.15621	10.7306		GO:0002894	positive regulation of type II hypersensitivity	0.00027	null	null	1.255	-1.7562	0.178	1	2460	1	Biological Process
GOTERM_BP_FAT	GO:0046649~lymphocyte activation	4	8.88889	0.00839676	CD48, PTPRC, CD3D, CD8A	31	191	13588	9.17953	0.987534	0.16087	11.4937		GO:0001803	regulation of type III hypersensitivity	0.00016	null	null	1.041	-2.1798	0.203	1	2460	1	Biological Process
GOTERM_BP_FAT	GO:0016064~immunoglobulin mediated immune response	3	6.66667	0.00846541	C4B, FCER1G, FCGR1	31	63	13588	20.8725	0.987975	0.15636	11.5824		GO:0002714	positive regulation of B cell mediated immunity	0.00079	null	null	1.708	-3.3747	0.229	0.864	2460	1	Biological Process
GOTERM_BP_FAT	GO:0019724~B cell mediated immunity	3	6.66667	0.00899132	C4B, FCER1G, FCGR1	31	65	13588	20.2303	0.990874	0.159661	12.2591		GO:0001805	positive regulation of type III hypersensitivity	0.00016	null	null	1.041	-2.1798	0.195	0.898	2460	1	Biological Process
GOTERM_BP_FAT	GO:0002706~regulation of lymphocyte mediated immunity	3	6.66667	0.00899132	PTPRC, FCER1G, FCGR1	31	65	13588	20.2303	0.990874	0.159661	12.2591		GO:0002889	regulation of immunoglobulin mediated immune response	0.00206	null	null	2.117	-2.705	0.202	0.926	2460	1	Biological Process
GOTERM_BP_FAT	GO:0002684~positive regulation of immune system process	4	8.88889	0.0103153	PTPRC, C4B, FCER1G, FCGR1	31	206	13588	8.51112	0.995446	0.17516	13.9413		GO:0002892	regulation of type II hypersensitivity	0.00027	null	null	1.255	-1.7562	0.185	1	2460	1	Biological Process
GOTERM_BP_FAT	GO:0002703~regulation of leukocyte mediated immunity	3	6.66667	0.0103685	PTPRC, FCER1G, FCGR1	31	70	13588	18.7853	0.995572	0.170463	14.0081		GO:0002891	positive regulation of immunoglobulin mediated immune response	0.00079	null	null	1.708	-3.3747	0.224	0.741	2460	1	Biological Process
GOTERM_BP_FAT	GO:0042590~antigen processing and presentation of exogenous peptide antigen via MHC class I	2	4.44444	0.0109921	FCER1G, FCGR1	31	5	13588	175.329	0.996809	0.174351	14.7895		GO:0002885	positive regulation of hypersensitivity	0.00032	null	null	1.322	-1.6602	0.233	0.978	2460	1	Biological Process
GOTERM_BP_FAT	GO:0030217~T cell differentiation	3	6.66667	0.0121364	PTPRC, CD3D, CD8A	31	76	13588	17.3022	0.998252	0.185209	16.2059		GO:0002712	regulation of B cell mediated immunity	0.00206	null	null	2.117	-2.705	0.213	0.811	2460	1	Biological Process
GOTERM_BP_FAT	GO:0002253~activation of immune response	3	6.66667	0.0153539	PTPRC, C4B, FCER1G	31	86	13588	15.2903	0.99968	0.222317	20.0721		GO:0001796	regulation of type IIa hypersensitivity	0.00027	null	null	1.255	-1.7562	0.185	1	2460	1	Biological Process
GOTERM_BP_FAT	GO:0002437~inflammatory response to antigenic stimulus	2	4.44444	0.0153562	CCR5, FCGR1	31	7	13588	125.235	0.99968	0.216398	20.0749		GO:0002822	regulation of adaptive immune response based on somatic recombination of immune receptors built from immunoglobulin superfamily domains	0.00805	null	null	2.706	-2.1714	0.199	0.961	2460	1	Biological Process
GOTERM_BP_FAT	GO:0019882~antigen processing and presentation	3	6.66667	0.0156938	H2-EB1, FCER1G, FCGR1	31	87	13588	15.1146	0.999732	0.214886	20.4707		GO:0002821	positive regulation of adaptive immune response	0.00629	null	null	2.599	-2.5969	0.197	0.937	2460	1	Biological Process
GOTERM_BP_FAT	GO:0002697~regulation of immune effector process	3	6.66667	0.0160369	PTPRC, FCER1G, FCGR1	31	88	13588	14.9428	0.999777	0.213525	20.8712		GO:0002824	positive regulation of adaptive immune response based on somatic recombination of immune receptors built from immunoglobulin superfamily domains	0.00619	null	null	2.592	-2.5969	0.195	0.9	2460	1	Biological Process
GOTERM_BP_FAT	GO:0030097~hemopoiesis	4	8.88889	0.0175066	PTPRC, CD3D, CD8A, HCLS1	31	251	13588	6.98522	0.999897	0.225171	22.5655		GO:0016064	immunoglobulin mediated immune response	0.00427	null	null	2.431	-2.0724	0.215	0.928	2460	1	Biological Process
GOTERM_BP_FAT	GO:0001798~positive regulation of type IIa hypersensitivity	2	4.44444	0.0175312	FCER1G, FCGR1	31	8	13588	109.581	0.999899	0.220085	22.5936		GO:0002819	regulation of adaptive immune response	0.00827	null	null	2.718	-2.1714	0.21	0.929	2460	1	Biological Process
GOTERM_BP_FAT	GO:0002894~positive regulation of type II hypersensitivity	2	4.44444	0.0175312	FCER1G, FCGR1	31	8	13588	109.581	0.999899	0.220085	22.5936		GO:0019724	B cell mediated immunity	0.00441	null	null	2.446	-2.0462	0.234	0.87	2460	1	Biological Process
GOTERM_BP_FAT	GO:0045059~positive thymic T cell selection	2	4.44444	0.0175312	PTPRC, CD3D	31	8	13588	109.581	0.999899	0.220085	22.5936		GO:0002449	lymphocyte mediated immunity	0.01214	4.794	1.753	2.884	-3.2132	0.259	0.565	2449	0	Biological Process
GOTERM_BP_FAT	GO:0001796~regulation of type IIa hypersensitivity	2	4.44444	0.0175312	FCER1G, FCGR1	31	8	13588	109.581	0.999899	0.220085	22.5936		GO:0002443	leukocyte mediated immunity	0.01414	null	null	2.95	-3.0132	0.278	0.834	2449	1	Biological Process
GOTERM_BP_FAT	GO:0002888~positive regulation of myeloid leukocyte mediated immunity	2	4.44444	0.0175312	FCER1G, FCGR1	31	8	13588	109.581	0.999899	0.220085	22.5936		GO:0002708	positive regulation of lymphocyte mediated immunity	0.00668	null	null	2.625	-2.4573	0.211	0.891	2449	1	Biological Process
GOTERM_BP_FAT	GO:0002892~regulation of type II hypersensitivity	2	4.44444	0.0175312	FCER1G, FCGR1	31	8	13588	109.581	0.999899	0.220085	22.5936		GO:0002705	positive regulation of leukocyte mediated immunity	0.00671	null	null	2.627	-2.4573	0.216	0.924	2449	1	Biological Process
GOTERM_BP_FAT	GO:0043368~positive T cell selection	2	4.44444	0.0218674	PTPRC, CD3D	31	10	13588	87.6645	0.99999	0.261075	27.3959		GO:0002706	regulation of lymphocyte mediated immunity	0.00854	null	null	2.732	-2.0462	0.223	0.947	2449	1	Biological Process
GOTERM_BP_FAT	GO:0002885~positive regulation of hypersensitivity	2	4.44444	0.0218674	FCER1G, FCGR1	31	10	13588	87.6645	0.99999	0.261075	27.3959		GO:0002703	regulation of leukocyte mediated immunity	0.0094	null	null	2.773	-1.9843	0.231	0.925	2449	1	Biological Process
GOTERM_BP_FAT	GO:0002866~positive regulation of acute inflammatory response to antigenic stimulus	2	4.44444	0.0218674	FCER1G, FCGR1	31	10	13588	87.6645	0.99999	0.261075	27.3959		GO:0002697	regulation of immune effector process	0.01341	null	null	2.927	-1.7949	0.243	0.844	2449	1	Biological Process
GOTERM_BP_FAT	GO:0045087~innate immune response	3	6.66667	0.0231523	C4B, TLR1, FCGR1	31	107	13588	12.2894	0.999995	0.268257	28.7647		GO:0002437	inflammatory response to antigenic stimulus	0.00179	2.639	3.832	2.057	-1.8137	0.318	0.601	2437	0	Biological Process
GOTERM_BP_FAT	GO:0048534~hemopoietic or lymphoid organ development	4	8.88889	0.0235324	PTPRC, CD3D, CD8A, HCLS1	31	281	13588	6.23947	0.999996	0.266244	29.1651		GO:0006935	chemotaxis	0.01982	-4.166	4.733	3.097	-1.6204	0.716	0.609	6935	0	Biological Process
GOTERM_BP_FAT	GO:0042742~defense response to bacterium	3	6.66667	0.0235571	CCR5, FCER1G, FCGR1	31	108	13588	12.1756	0.999996	0.260919	29.191		GO:0002252	immune effector process	0.02457	5.623	2.907	3.19	-3.7959	0.337	0.62	2252	0	Biological Process
GOTERM_BP_FAT	GO:0006935~chemotaxis	3	6.66667	0.0239649	CCL9, FCER1G, CCL8	31	109	13588	12.0639	0.999997	0.25942	29.618		GO:0043368	positive T cell selection	0.00105	5.594	1.11	1.826	-1.6602	0.407	0.629	43368	0	Biological Process
GOTERM_BP_FAT	GO:0042330~taxis	3	6.66667	0.0239649	CCL9, FCER1G, CCL8	31	109	13588	12.0639	0.999997	0.25942	29.618		GO:0045061	thymic T cell selection	0.00119	null	null	1.881	-1.4864	0.402	0.934	43368	1	Biological Process
GOTERM_BP_FAT	GO:0002675~positive regulation of acute inflammatory response	2	4.44444	0.0240286	FCER1G, FCGR1	31	11	13588	79.695	0.999997	0.254817	29.6844		GO:0045059	positive thymic T cell selection	0.0007	null	null	1.653	-1.7562	0.421	0.899	43368	1	Biological Process
GOTERM_BP_FAT	GO:0030098~lymphocyte differentiation	3	6.66667	0.0260473	PTPRC, CD3D, CD8A	31	114	13588	11.5348	0.999999	0.267954	31.7613		GO:0030097	hemopoiesis	0.03688	5.408	2.382	3.366	-1.7568	0.289	0.657	30097	0	Biological Process
GOTERM_BP_FAT	GO:0002520~immune system development	4	8.88889	0.0266865	PTPRC, CD3D, CD8A, HCLS1	31	295	13588	5.94336	0.999999	0.268433	32.407		GO:0048534	hematopoietic or lymphoid organ development	0.03881	null	null	3.388	-1.6283	0.287	0.937	30097	1	Biological Process
GOTERM_BP_FAT	GO:0002883~regulation of hypersensitivity	2	4.44444	0.028337	FCER1G, FCGR1	31	13	13588	67.4342	1	0.277442	34.0478		GO:0002521	leukocyte differentiation	0.02173	null	null	3.137	-1.4092	0.315	0.876	30097	1	Biological Process
GOTERM_BP_FAT	GO:0002863~positive regulation of inflammatory response to antigenic stimulus	2	4.44444	0.028337	FCER1G, FCGR1	31	13	13588	67.4342	1	0.277442	34.0478		GO:0002861	regulation of inflammatory response to antigenic stimulus	0.00095	1.201	3.572	1.785	-1.4086	0.231	0.671	2861	0	Biological Process
GOTERM_BP_FAT	GO:0002864~regulation of acute inflammatory response to antigenic stimulus	2	4.44444	0.028337	FCER1G, FCGR1	31	13	13588	67.4342	1	0.277442	34.0478		GO:0002883	regulation of hypersensitivity	0.00043	null	null	1.447	-1.5476	0.236	0.961	2861	1	Biological Process
GOTERM_BP_FAT	GO:0006911~phagocytosis, engulfment	2	4.44444	0.032627	FCER1G, FCGR1	31	15	13588	58.443	1	0.307191	38.141		GO:0002864	regulation of acute inflammatory response to antigenic stimulus	0.00052	null	null	1.531	-1.5476	0.233	0.87	2861	1	Biological Process
GOTERM_BP_FAT	GO:0045061~thymic T cell selection	2	4.44444	0.032627	PTPRC, CD3D	31	15	13588	58.443	1	0.307191	38.141		GO:0002863	positive regulation of inflammatory response to antigenic stimulus	0.00054	null	null	1.544	-1.5476	0.228	0.922	2861	1	Biological Process
GOTERM_BP_FAT	GO:0002886~regulation of myeloid leukocyte mediated immunity	2	4.44444	0.032627	FCER1G, FCGR1	31	15	13588	58.443	1	0.307191	38.141		GO:0002866	positive regulation of acute inflammatory response to antigenic stimulus	0.00035	null	null	1.362	-1.6602	0.233	0.939	2861	1	Biological Process
GOTERM_BP_FAT	GO:0051050~positive regulation of transport	3	6.66667	0.034122	ANG, FCER1G, FCGR1	31	132	13588	9.96188	1	0.313472	39.5108		GO:0002888	positive regulation of myeloid leukocyte mediated immunity	0.0003	3.143	0.9	1.301	-1.7562	0.309	0.671	2888	0	Biological Process
GOTERM_BP_FAT	GO:0019886~antigen processing and presentation of exogenous peptide antigen via MHC class II	2	4.44444	0.0347652	H2-EB1, FCER1G	31	16	13588	54.7903	1	0.313056	40.0915		GO:0002886	regulation of myeloid leukocyte mediated immunity	0.00111	null	null	1.851	-1.4864	0.29	0.809	2888	1	Biological Process
GOTERM_BP_FAT	GO:0002495~antigen processing and presentation of peptide antigen via MHC class II	2	4.44444	0.0347652	H2-EB1, FCER1G	31	16	13588	54.7903	1	0.313056	40.0915		GO:0045058	T cell selection	0.00173	5.802	1.55	2.041	-1.3431	0.398	0.677	45058	0	Biological Process
GOTERM_BP_FAT	GO:0002474~antigen processing and presentation of peptide antigen via MHC class I	2	4.44444	0.0368988	FCER1G, FCGR1	31	17	13588	51.5674	1	0.323624	41.9807		GO:0002520	immune system development	0.04077	5.206	3.259	3.41	-1.5737	0.309	0.686	2520	0	Biological Process
GOTERM_BP_FAT	GO:0002521~leukocyte differentiation	3	6.66667	0.0389784	PTPRC, CD3D, CD8A	31	142	13588	9.26034	1	0.333276	43.7685		GO:0002250	adaptive immune response	0.01306	3.357	3.395	2.916	-3.0862	0.286	0.694	2250	0	Biological Process
GOTERM_BP_FAT	GO:0002861~regulation of inflammatory response to antigenic stimulus	2	4.44444	0.0390278	FCER1G, FCGR1	31	18	13588	48.7025	1	0.328404	43.8104		GO:0050778	positive regulation of immune response	0.01643	null	null	3.015	-2.4858	0.19	0.72	2250	1	Biological Process
GOTERM_BP_FAT	GO:0002673~regulation of acute inflammatory response	2	4.44444	0.0390278	FCER1G, FCGR1	31	18	13588	48.7025	1	0.328404	43.8104		GO:0002684	positive regulation of immune system process	0.02527	null	null	3.202	-1.9865	0.237	0.8	2250	1	Biological Process
GOTERM_BP_FAT	GO:0002504~antigen processing and presentation of peptide or polysaccharide antigen via MHC class II	2	4.44444	0.0411523	H2-EB1, FCER1G	31	19	13588	46.1392	1	0.337875	45.5826		GO:0002699	positive regulation of immune effector process	0.00957	null	null	2.781	-2.338	0.215	0.819	2250	1	Biological Process
GOTERM_BP_FAT	GO:0045058~T cell selection	2	4.44444	0.0453876	PTPRC, CD3D	31	21	13588	41.745	1	0.360645	48.9613		GO:0002253	activation of immune response	0.00922	null	null	2.765	-1.8138	0.212	0.852	2250	1	Biological Process
GOTERM_BP_FAT	GO:0050766~positive regulation of phagocytosis	2	4.44444	0.0496049	FCER1G, FCGR1	31	23	13588	38.115	1	0.38185	52.1307		GO:0042330	taxis	0.01984	-4.026	5.081	3.097	-1.6204	0.716	0.698	42330	0	Biological Process
GOTERM_CC_FAT	GO:0009897~external side of plasma membrane	6	13.3333	0.000188468	CD48, PTPRC, CCR5, CD8A, FCER1G, FCGR1	34	206	12504	10.7116	0.0157082	0.0157082	0.202114		GO:0009897	external side of plasma membrane	0.01814	0.982	0.388	3.031	-3.7258	1	0	9897	0	Cellular Component
GOTERM_MF_FAT	GO:0008009~chemokine activity	3	6.66667	0.00287222	CXCL9, CCL9, CCL8	29	38	13288	36.1742	0.247805	0.247805	3.13629		GO:0008009	chemokine activity	0.00174	6.762	-0.161	2.037	-2.5418	0.677	0	8009	0	Molecular Function
GOTERM_MF_FAT	GO:0042379~chemokine receptor binding	3	6.66667	0.00302355	CXCL9, CCL9, CCL8	29	39	13288	35.2467	0.259022	0.139199	3.29902		GO:0042379	chemokine receptor binding	0.00207	null	null	2.111	-2.5195	0.676	0.765	8009	1	Molecular Function
GOTERM_MF_FAT	GO:0019763~immunoglobulin receptor activity	2	4.44444	0.008403	FCER1G, FCGR1	29	4	13288	229.103	0.566304	0.243059	8.92479		GO:0019763	immunoglobulin receptor activity	0.00023	-4.668	5.409	1.176	-2.0756	0.784	0	19763	0	Molecular Function
GOTERM_MF_FAT	GO:0019864~IgG binding	2	4.44444	0.0104931	FCER1G, FCGR1	29	5	13288	183.283	0.648063	0.229778	11.029		GO:0001871	pattern binding	0.00089	-4.925	0.995	1.748	-1.5293	0.816	0.031	1871	0	Molecular Function
GOTERM_MF_FAT	GO:0032403~protein complex binding	3	6.66667	0.0116487	HCLS1, FCER1G, FCGR1	29	78	13288	17.6233	0.686511	0.207052	12.1734		GO:0030247	polysaccharide binding	0.00089	-7.864	-0.743	1.748	-1.5293	0.816	0.031	30247	0	Molecular Function
GOTERM_MF_FAT	GO:0008201~heparin binding	3	6.66667	0.0131152	PTPRC, ANG, CCL8	29	83	13288	16.5617	0.729367	0.195739	13.6063		GO:0008201	heparin binding	0.0049	-3.462	-6.037	2.484	-1.8822	0.766	0.036	8201	0	Molecular Function
GOTERM_MF_FAT	GO:0019865~immunoglobulin binding	2	4.44444	0.0229447	FCER1G, FCGR1	29	11	13288	83.3103	0.899539	0.279842	22.6748		GO:0042277	peptide binding	0.00891	-0.638	-1.269	2.743	-1.3527	0.809	0.042	42277	0	Molecular Function
GOTERM_MF_FAT	GO:0005539~glycosaminoglycan binding	3	6.66667	0.0238493	PTPRC, ANG, CCL8	29	114	13288	12.0581	0.908342	0.258227	23.4643		GO:0019864	IgG binding	0.00031	3.09	-5.439	1.301	-1.9791	0.726	0.099	19864	0	Molecular Function
GOTERM_MF_FAT	GO:0030247~polysaccharide binding	3	6.66667	0.0295579	PTPRC, ANG, CCL8	29	128	13288	10.7392	0.948715	0.256982	28.2792		GO:0019956	chemokine binding	0.00034	3.006	5.42	1.342	-1.3243	0.692	0.1	19956	0	Molecular Function
GOTERM_MF_FAT	GO:0001871~pattern binding	3	6.66667	0.0295579	PTPRC, ANG, CCL8	29	128	13288	10.7392	0.948715	0.256982	28.2792		GO:0032403	protein complex binding	0.03448	4.579	0.88	3.33	-1.9337	0.735	0.147	32403	0	Molecular Function
GOTERM_MF_FAT	GO:0019957~C-C chemokine binding	2	4.44444	0.0352451	CCR5, CXCR6	29	17	13288	53.9067	0.97134	0.275976	32.8005		GO:0004950	chemokine receptor activity	0.001	-3.519	6.006	1.799	-1.3431	0.703	0.31	4950	0	Molecular Function
GOTERM_MF_FAT	GO:0016493~C-C chemokine receptor activity	2	4.44444	0.0352451	CCR5, CXCR6	29	17	13288	53.9067	0.97134	0.275976	32.8005		GO:0016493	C-C chemokine receptor activity	0.00053	null	null	1.531	-1.4529	0.704	0.955	4950	1	Molecular Function
GOTERM_MF_FAT	GO:0042277~peptide binding	3	6.66667	0.0443939	CCR5, CXCR6, TLR1	29	160	13288	8.59138	0.988841	0.312455	39.5323		GO:0005539	glycosaminoglycan binding	0.00674	-4.311	-5.472	2.622	-1.6225	0.765	0.39	5539	0	Molecular Function
GOTERM_MF_FAT	GO:0004950~chemokine receptor activity	2	4.44444	0.0453813	CCR5, CXCR6	29	22	13288	41.6552	0.989927	0.297903	40.2209		GO:0019865	immunoglobulin binding	0.00065	3.793	-4.673	1.613	-1.6393	0.721	0.421	19865	0	Molecular Function
GOTERM_MF_FAT	GO:0019956~chemokine binding	2	4.44444	0.0473962	CCR5, CXCR6	29	23	13288	39.8441	0.991828	0.290618	41.6039		GO:0019957	C-C chemokine binding	0.00016	2.559	5.756	1.041	-1.4529	0.696	0.695	19957	0	Molecular Function

## Sheet: Green
DAVID Functional Annotation Chart														REVIGO Ordering
Category	Term	Count	%	PValue	Genes	List Total	Pop Hits	Pop Total	Fold Enrichment	Bonferroni	Benjamini	FDR		term_ID	description	frequency	plot_X	plot_Y	plot_size	log10 p-value	uniqueness	dispensability	representative	eliminated	GO Category
GOTERM_BP_FAT	GO:0006397~mRNA processing	18	5.55556	2.76238e-06	PPP4R2, PRPF4B, SYNCRIP, BCL2L2, SFRS1, PNN, SFRS7, DDX46, PAPD4, CNOT6L, PPP1R8, RSRC1, TARDBP, NUDT21, SRRM1, PTBP2, PAPOLG, RBM25	234	262	13588	3.98943	0.00368649	0.00368649	0.00452581		GO:0001889	liver development	0.00568	5.657	-1.894	2.555	-2.2105	0.802	0	1889	0	Biological Process
GOTERM_BP_FAT	GO:0008380~RNA splicing	12	3.7037	0.000704129	SFRS7, PPP4R2, PRPF4B, DDX46, PPP1R8, RSRC1, TARDBP, SYNCRIP, SRRM1, PTBP2, SFRS1, PNN	234	201	13588	3.46677	0.610056	0.111054	1.14743		GO:0006397	mRNA processing	0.01265	-4.263	-3.408	2.902	-5.5591	0.757	0	6397	0	Biological Process
GOTERM_BP_FAT	GO:0016568~chromatin modification	13	4.01235	0.000777549	MORF4L1, BMI1, KDM6A, RBL2, CTCF, SIRT1, PHF17, EP300, PHF16, WHSC1L1, CHD1, PHF21A, RNF20	234	236	13588	3.19868	0.646541	0.109128	1.26635		GO:0008380	RNA splicing	0.01013	null	null	2.806	-3.1524	0.761	0.835	6397	1	Biological Process
GOTERM_BP_FAT	GO:0070647~protein modification by small protein conjugation or removal	8	2.46914	0.0020683	BMI1, GSPT1, KCMF1, USP9X, UBE2M, TRIM23, RBBP6, RNF41	234	104	13588	4.4668	0.937224	0.241807	3.33534		GO:0006913	nucleocytoplasmic transport	0.0136	-1.329	6.037	2.933	-2.2126	0.86	0	6913	0	Biological Process
GOTERM_BP_FAT	GO:0032446~protein modification by small protein conjugation	7	2.16049	0.00233539	BMI1, GSPT1, KCMF1, UBE2M, TRIM23, RBBP6, RNF41	234	79	13588	5.1453	0.95611	0.247375	3.75836		GO:0016568	chromatin modification	0.02147	-5.684	2.926	3.132	-3.109	0.706	0.03	16568	0	Biological Process
GOTERM_BP_FAT	GO:0016573~histone acetylation	5	1.54321	0.0029067	BMI1, MORF4L1, PHF17, EP300, PHF16	234	35	13588	8.29548	0.979594	0.276986	4.65737		GO:0006473	protein acetylation	0.0056	null	null	2.549	-2.4912	0.727	0.944	16568	1	Biological Process
GOTERM_BP_FAT	GO:0006473~protein amino acid acetylation	5	1.54321	0.00322668	BMI1, MORF4L1, PHF17, EP300, PHF16	234	36	13588	8.06505	0.986714	0.282791	5.15742		GO:0016573	histone acetylation	0.00482	null	null	2.484	-2.5366	0.558	0.79	16568	1	Biological Process
GOTERM_BP_FAT	GO:0016567~protein ubiquitination	6	1.85185	0.00542894	BMI1, GSPT1, KCMF1, TRIM23, RBBP6, RNF41	234	66	13588	5.27894	0.99931	0.405406	8.53288		GO:0043967	histone H4 acetylation	0.0019	null	null	2.083	-1.3041	0.585	0.906	16568	1	Biological Process
GOTERM_BP_FAT	GO:0006913~nucleocytoplasmic transport	7	2.16049	0.00612856	XPO1, FGF9, RSRC1, DDX25, PPP3CA, KPNB1, NMD3	234	96	13588	4.23415	0.999731	0.42186	9.58138		GO:0016570	histone modification	0.01617	null	null	3.009	-1.6792	0.547	0.91	16568	1	Biological Process
GOTERM_BP_FAT	GO:0001889~liver development	5	1.54321	0.0061583	TAF10, SP3, RB1CC1, PTCD2, SOD2	234	43	13588	6.75214	0.999741	0.403212	9.6257		GO:0016569	covalent chromatin modification	0.01651	null	null	3.017	-1.6083	0.708	0.914	16568	1	Biological Process
GOTERM_BP_FAT	GO:0051169~nuclear transport	7	2.16049	0.00676577	XPO1, FGF9, RSRC1, DDX25, PPP3CA, KPNB1, NMD3	234	98	13588	4.14774	0.999886	0.413695	10.5265		GO:0006333	chromatin assembly or disassembly	0.00454	null	null	2.458	-1.4033	0.737	0.785	16568	1	Biological Process
GOTERM_BP_FAT	GO:0040029~regulation of gene expression, epigenetic	6	1.85185	0.00695888	SMCHD1, ZCCHC11, CTCF, TNRC6A, SIRT1, EIF2C3	234	70	13588	4.97729	0.999912	0.404705	10.8111		GO:0007267	cell-cell signaling	0.03768	5.653	4.27	3.376	-1.9376	0.851	0.042	7267	0	Biological Process
GOTERM_BP_FAT	GO:0043543~protein amino acid acylation	5	1.54321	0.00908633	BMI1, MORF4L1, PHF17, EP300, PHF16	234	48	13588	6.04879	0.999995	0.473926	13.8906		GO:0032886	regulation of microtubule-based process	0.0056	-0.08	1.185	2.549	-1.38	0.881	0.066	32886	0	Biological Process
GOTERM_BP_FAT	GO:0030097~hemopoiesis	11	3.39506	0.011449	HBA-A1, ZFP826, PICALM, GAB3, SP3, NCOA6, PBX1, BPGM, HBB-B2, CHUK, SOD2	234	251	13588	2.54483	1	0.536884	17.1935		GO:0032446	protein modification by small protein conjugation	0.02151	-3.89	-5.353	3.132	-2.6316	0.732	0.194	32446	0	Biological Process
GOTERM_BP_FAT	GO:0007267~cell-cell signaling	12	3.7037	0.0115439	RAB3A, PTK2, KIF1B, FGF9, DMD, GLS, APBA2, LIN7C, PPP3CA, FZD2, SMPD3, NPY5R	234	290	13588	2.40283	1	0.522523	17.3237		GO:0016567	protein ubiquitination	0.01982	null	null	3.097	-2.2653	0.734	0.931	32446	1	Biological Process
GOTERM_BP_FAT	GO:0007268~synaptic transmission	9	2.77778	0.0117322	RAB3A, PTK2, KIF1B, DMD, GLS, APBA2, LIN7C, PPP3CA, NPY5R	234	178	13588	2.93604	1	0.511888	17.5813		GO:0045598	regulation of fat cell differentiation	0.0039	4.775	-5.331	2.393	-1.4734	0.803	0.202	45598	0	Biological Process
GOTERM_BP_FAT	GO:0002520~immune system development	12	3.7037	0.0129804	HBA-A1, MSH6, ZFP826, PICALM, GAB3, SP3, NCOA6, PBX1, BPGM, HBB-B2, CHUK, SOD2	234	295	13588	2.3621	1	0.532099	19.2704		GO:0035195	gene silencing by miRNA	0.00121	-0.564	-5.91	1.886	-1.6333	0.751	0.232	35195	0	Biological Process
GOTERM_BP_FAT	GO:0051640~organelle localization	5	1.54321	0.0136412	PTK2, KIF1B, CDC42BPA, TACC1, NMD3	234	54	13588	5.3767	1	0.534741	20.1514		GO:0016441	posttranscriptional gene silencing	0.00125	null	null	1.903	-1.4734	0.757	0.83	35195	1	Biological Process
GOTERM_BP_FAT	GO:0019226~transmission of nerve impulse	10	3.08642	0.0160239	RAB3A, PTK2, PPARD, KIF1B, DMD, GLS, APBA2, LIN7C, PPP3CA, NPY5R	234	226	13588	2.5694	1	0.537605	23.2535		GO:0035194	posttranscriptional gene silencing by RNA	0.00125	null	null	1.903	-1.4734	0.751	0.996	35195	1	Biological Process
GOTERM_BP_FAT	GO:0009791~post-embryonic development	6	1.85185	0.0168363	ZFP826, RAB3A, IREB2, SEMA3C, TET2, SOD2	234	87	13588	4.00472	1	0.542885	24.2852		GO:0031668	cellular response to extracellular stimulus	0.00771	4.381	4.713	2.688	-1.38	0.866	0.237	31668	0	Biological Process
GOTERM_BP_FAT	GO:0051647~nucleus localization	3	0.925926	0.0172548	PTK2, CDC42BPA, TACC1	234	12	13588	14.5171	1	0.539619	24.8115		GO:0009791	post-embryonic development	0.00824	4.797	-3.449	2.716	-1.7738	0.812	0.246	9791	0	Biological Process
GOTERM_BP_FAT	GO:0051656~establishment of organelle localization	4	1.23457	0.0201452	PTK2, KIF1B, CDC42BPA, NMD3	234	34	13588	6.83157	1	0.584268	28.3539		GO:0019226	transmission of nerve impulse	0.00959	5.915	1.236	2.782	-1.7952	0.802	0.248	19226	0	Biological Process
GOTERM_BP_FAT	GO:0016570~histone modification	6	1.85185	0.0209335	BMI1, MORF4L1, PHF17, EP300, PHF16, SIRT1	234	92	13588	3.78707	1	0.586836	29.2924		GO:0009161	ribonucleoside monophosphate metabolic process	0.0222	-6.018	-1.173	3.146	-1.3837	0.739	0.253	9161	0	Biological Process
GOTERM_BP_FAT	GO:0035195~gene silencing by miRNA	3	0.925926	0.0232623	ZCCHC11, TNRC6A, EIF2C3	234	14	13588	12.4432	1	0.614652	31.9981		GO:0009156	ribonucleoside monophosphate biosynthetic process	0.00341	null	null	2.334	-1.4734	0.759	0.78	9161	1	Biological Process
GOTERM_BP_FAT	GO:0048534~hemopoietic or lymphoid organ development	11	3.39506	0.0233252	HBA-A1, ZFP826, PICALM, GAB3, SP3, NCOA6, PBX1, BPGM, HBB-B2, CHUK, SOD2	234	281	13588	2.27314	1	0.604694	32.0699		GO:0009124	nucleoside monophosphate biosynthetic process	0.00376	null	null	2.377	-1.38	0.758	0.795	9161	1	Biological Process
GOTERM_BP_FAT	GO:0016569~covalent chromatin modification	6	1.85185	0.0246431	BMI1, MORF4L1, PHF17, EP300, PHF16, SIRT1	234	96	13588	3.62927	1	0.614479	33.5562		GO:0040029	regulation of gene expression, epigenetic	0.0063	-2.059	-3.788	2.6	-2.1575	0.818	0.273	40029	0	Biological Process
GOTERM_BP_FAT	GO:0030099~myeloid cell differentiation	6	1.85185	0.0246431	HBA-A1, GAB3, SP3, NCOA6, BPGM, CHUK	234	96	13588	3.62927	1	0.614479	33.5562		GO:0007268	synaptic transmission	0.02525	5.184	5.005	3.202	-1.9306	0.855	0.283	7268	0	Biological Process
GOTERM_BP_FAT	GO:0001568~blood vessel development	10	3.08642	0.0249317	VEGFB, ALDH1A2, ZFP826, PTK2, FGF9, NCOA6, CSPG4, SEMA3C, UBP1, CYR61	234	244	13588	2.37985	1	0.608463	33.8776		GO:0001701	in utero embryonic development	0.02697	6.503	-2.225	3.23	-1.388	0.794	0.292	1701	0	Biological Process
GOTERM_BP_FAT	GO:0006352~transcription initiation	4	1.23457	0.0252001	TAF10, TAF6, TAF4A, NCOA6	234	37	13588	6.27766	1	0.602388	34.1751		GO:0006352	DNA-templated transcription, initiation	0.00324	-4.146	-2.655	2.312	-1.5986	0.789	0.296	6352	0	Biological Process
GOTERM_BP_FAT	GO:0001944~vasculature development	10	3.08642	0.0287604	VEGFB, ALDH1A2, ZFP826, PTK2, FGF9, NCOA6, CSPG4, SEMA3C, UBP1, CYR61	234	250	13588	2.32274	1	0.632276	38.0054		GO:0030097	hemopoiesis	0.03688	5.762	-2.746	3.366	-1.9412	0.725	0.381	30097	0	Biological Process
GOTERM_BP_FAT	GO:0009156~ribonucleoside monophosphate biosynthetic process	3	0.925926	0.0336177	GMPS, PRPS2, IMPDH2	234	17	13588	10.2474	1	0.672123	42.8944		GO:0030099	myeloid cell differentiation	0.01593	null	null	3.002	-1.6083	0.714	0.84	30097	1	Biological Process
GOTERM_BP_FAT	GO:0045598~regulation of fat cell differentiation	3	0.925926	0.0336177	PPARD, SIRT1, SOD2	234	17	13588	10.2474	1	0.672123	42.8944		GO:0048534	hematopoietic or lymphoid organ development	0.03881	null	null	3.388	-1.6322	0.724	0.937	30097	1	Biological Process
GOTERM_BP_FAT	GO:0035194~posttranscriptional gene silencing by RNA	3	0.925926	0.0336177	ZCCHC11, TNRC6A, EIF2C3	234	17	13588	10.2474	1	0.672123	42.8944		GO:0001568	blood vessel development	0.02485	5.739	-3.71	3.195	-1.6032	0.769	0.384	1568	0	Biological Process
GOTERM_BP_FAT	GO:0016441~posttranscriptional gene silencing	3	0.925926	0.0336177	ZCCHC11, TNRC6A, EIF2C3	234	17	13588	10.2474	1	0.672123	42.8944		GO:0001944	vasculature development	0.02658	null	null	3.224	-1.5412	0.768	0.811	1568	1	Biological Process
GOTERM_BP_FAT	GO:0006333~chromatin assembly or disassembly	6	1.85185	0.039507	MORF4L1, CDYL, ARID4B, HIST1H3A, H3F3A, CHD1, H3F3B	234	109	13588	3.19642	1	0.714443	48.3366		GO:0051647	nucleus localization	0.00154	-0.62	5.782	1.991	-1.7631	0.864	0.4	51647	0	Biological Process
GOTERM_BP_FAT	GO:0001701~in utero embryonic development	10	3.08642	0.0409215	HBA-A1, BMI1, SP3, RIC8, GABPA, NCOA6, APBA2, SFRS1, CYR61, ARNT	234	267	13588	2.17485	1	0.71906	49.5692		GO:0051656	establishment of organelle localization	0.01028	null	null	2.812	-1.6958	0.853	0.754	51647	1	Biological Process
GOTERM_BP_FAT	GO:0009161~ribonucleoside monophosphate metabolic process	3	0.925926	0.0413371	GMPS, PRPS2, IMPDH2	234	19	13588	9.16869	1	0.714719	49.926		GO:0043543	protein acylation	0.00676	-3.191	-6.372	2.63	-2.0416	0.772	0.405	43543	0	Biological Process
GOTERM_BP_FAT	GO:0009124~nucleoside monophosphate biosynthetic process	4	1.23457	0.0416855	GUCY1B3, GMPS, PRPS2, IMPDH2	234	45	13588	5.16163	1	0.709913	50.2233		GO:0070647	protein modification by small protein conjugation or removal	0.02462	-3.198	-5.668	3.191	-2.6844	0.749	0.474	70647	0	Biological Process
GOTERM_BP_FAT	GO:0032886~regulation of microtubule-based process	4	1.23457	0.0416855	XPO1, CDKN1B, CEP76, TACC1	234	45	13588	5.16163	1	0.709913	50.2233		GO:0051640	organelle localization	0.01454	-1.659	5.738	2.962	-1.8651	0.867	0.506	51640	0	Biological Process
GOTERM_BP_FAT	GO:0031668~cellular response to extracellular stimulus	4	1.23457	0.0416855	AES, RB1CC1, TNRC6A, SIRT1	234	45	13588	5.16163	1	0.709913	50.2233		GO:0006461	protein complex assembly	0.0373	-5.412	2.875	3.371	-1.3748	0.767	0.665	6461	0	Biological Process
GOTERM_BP_FAT	GO:0070271~protein complex biogenesis	9	2.77778	0.0421881	XPO1, TAF10, PTK2, PICALM, TAF6, TAF4A, NCOA6, WASL, KPNB1	234	227	13588	2.30227	1	0.698993	50.6494		GO:0070271	protein complex biogenesis	0.03733	null	null	3.372	-1.3748	0.836	0.722	6461	1	Biological Process
GOTERM_BP_FAT	GO:0006461~protein complex assembly	9	2.77778	0.0421881	XPO1, TAF10, PTK2, PICALM, TAF6, TAF4A, NCOA6, WASL, KPNB1	234	227	13588	2.30227	1	0.698993	50.6494		GO:0051169	nuclear transport	0.01378	-0.962	6.204	2.939	-2.1697	0.86	0.667	51169	0	Biological Process
GOTERM_BP_FAT	GO:0043967~histone H4 acetylation	3	0.925926	0.0496486	MORF4L1, PHF17, PHF16	234	21	13588	8.29548	1	0.750796	56.5837		GO:0002520	immune system development	0.04077	6.043	-3.035	3.41	-1.8867	0.746	0.686	2520	0	Biological Process
GOTERM_CC_FAT	GO:0016604~nuclear body	12	3.7037	5.0804e-06	BMI1, XPO1, SFRS18, DDX46, ZFML, PPP1R8, RSRC1, NUDT21, SRRM1, SFRS1, RBM25, PNN	177	142	12504	5.96992	0.00121856	0.000203196	0.00655733		GO:0016604	nuclear body	0.00928	-4.075	-3.796	2.74	-5.2941	0.214	0	16604	0	Cellular Component
GOTERM_CC_FAT	GO:0016607~nuclear speck	9	2.77778	3.81398e-05	SFRS18, DDX46, ZFML, PPP1R8, RSRC1, SRRM1, SFRS1, RBM25, PNN	177	90	12504	7.06441	0.00911197	0.00114356	0.0492178		GO:0016607	nuclear speck	0.00343	null	null	2.31	-4.4191	0.248	0.702	16604	1	Cellular Component
GOTERM_CC_FAT	GO:0000785~chromatin	11	3.39506	0.000112691	MORF4L1, ATRX, MSH6, ORC2L, SMCHD1, HMGN2, CDYL, ARID4B, HIST1H3A, H3F3A, CHD1, H3F3B	177	165	12504	4.7096	0.0266849	0.00300076	0.145359		GO:0030135	coated vesicle	0.00504	5.254	-0.22	2.476	-1.5119	0.668	0.105	30135	0	Cellular Component
GOTERM_CC_FAT	GO:0005667~transcription factor complex	12	3.7037	0.000474713	TAF1B, TAF10, TAF3, EP300, RBL2, TAF6, YY1, TAF4A, NCOA6, PBX1, TCF4, ARNT	177	234	12504	3.62277	0.107705	0.0103064	0.611007		GO:0000785	chromatin	0.01665	-4.914	1.209	2.994	-3.9469	0.223	0.282	785	0	Cellular Component
GOTERM_CC_FAT	GO:0005669~transcription factor TFIID complex	4	1.23457	0.00225027	TAF10, TAF3, TAF6, TAF4A	177	19	12504	14.8724	0.417644	0.0407372	2.86594		GO:0000228	nuclear chromosome	0.01642	null	null	2.988	-2.1404	0.144	0.808	785	1	Cellular Component
GOTERM_CC_FAT	GO:0000228~nuclear chromosome	7	2.16049	0.0072382	MORF4L1, ATRX, MSH6, ORC2L, SMCHD1, H3F3A, H3F3B, TERF1	177	121	12504	4.08685	0.82509	0.117092	8.95049		GO:0000792	heterochromatin	0.00411	null	null	2.387	-1.4574	0.263	0.723	785	1	Cellular Component
GOTERM_CC_FAT	GO:0005681~spliceosome	7	2.16049	0.00812634	PRPF4B, PPP1R8, SYNCRIP, SRRM1, PTBP2, SFRS1, PNN	177	124	12504	3.98797	0.8589	0.12239	9.99628		GO:0000790	nuclear chromatin	0.00937	null	null	2.744	-1.3747	0.126	0.906	785	1	Cellular Component
GOTERM_CC_FAT	GO:0044454~nuclear chromosome part	6	1.85185	0.0150966	MORF4L1, MSH6, ORC2L, SMCHD1, H3F3A, H3F3B, TERF1	177	103	12504	4.11519	0.97403	0.183578	17.8272		GO:0044454	nuclear chromosome part	0.01422	null	null	2.925	-1.8211	0.134	0.831	785	1	Cellular Component
GOTERM_CC_FAT	GO:0030135~coated vesicle	6	1.85185	0.030768	RAB3A, SVOP, SYNPR, PICALM, SEC24A, MT3	177	124	12504	3.41826	0.999447	0.326154	33.1939		GO:0005667	transcription factor complex	0.02025	-3.843	3.717	3.079	-3.3233	0.54	0.299	5667	0	Cellular Component
GOTERM_CC_FAT	GO:0000792~heterochromatin	4	1.23457	0.0348783	ATRX, ORC2L, SMCHD1, H3F3A, H3F3B	177	51	12504	5.54071	0.999801	0.346892	36.7598		GO:0005681	spliceosomal complex	0.00499	-5.146	-1.335	2.471	-2.0901	0.306	0.453	5681	0	Cellular Component
GOTERM_CC_FAT	GO:0000790~nuclear chromatin	4	1.23457	0.0422027	MORF4L1, MSH6, SMCHD1, H3F3A, H3F3B	177	55	12504	5.13775	0.999968	0.375242	42.6823		GO:0005669	transcription factor TFIID complex	0.00125	-3.52	-1.906	1.875	-2.6478	0.236	0.639	5669	0	Cellular Component
GOTERM_CC_FAT	GO:0016591~DNA-directed RNA polymerase II, holoenzyme	4	1.23457	0.0441452	TAF10, TAF3, TAF6, TAF4A	177	56	12504	5.046	0.99998	0.375699	44.1647		GO:0016591	DNA-directed RNA polymerase II, holoenzyme	0.00384	null	null	2.358	-1.3551	0.201	0.868	5669	1	Cellular Component
GOTERM_MF_FAT	GO:0003682~chromatin binding	10	3.08642	0.00117754	BMI1, MORF4L1, ATRX, MSH6, CDYL, SP3, ARID4B, NCOA6, PHF21A, CHD1	223	155	13288	3.84435	0.362425	0.0860841	1.61914		GO:0003682	chromatin binding	0.02434	-0.968	6.81	3.179	-2.929	0.551	0	3682	0	Molecular Function
GOTERM_MF_FAT	GO:0019904~protein domain specific binding	9	2.77778	0.0154189	SON, PICALM, PAK3, NLK, DMD, CBL, SFRS1, SIRT1, TACC1	223	192	13288	2.79316	0.997357	0.309951	19.3689		GO:0003712	transcription cofactor activity	0.01507	-5.527	0.561	2.971	-1.5004	0.568	0	3712	0	Molecular Function
GOTERM_MF_FAT	GO:0004842~ubiquitin-protein ligase activity	6	1.85185	0.0302105	BMI1, KCMF1, UBE2G1, UBE2M, TRIM23, RBBP6	223	104	13288	3.43774	0.999992	0.443404	34.6234		GO:0004842	ubiquitin-protein transferase activity	0.01099	5.657	-1.319	2.834	-1.5198	0.498	0	4842	0	Molecular Function
GOTERM_MF_FAT	GO:0003712~transcription cofactor activity	8	2.46914	0.0315921	MED6, AES, EP300, NCOA6, NPAT, TCF4, SIRT1, ARNT	223	180	13288	2.64833	0.999995	0.442308	35.902		GO:0019904	protein domain specific binding	0.02097	-1.048	-5.746	3.114	-1.8119	0.55	0.056	19904	0	Molecular Function
GOTERM_MF_FAT	GO:0016879~ligase activity, forming carbon-nitrogen bonds	8	2.46914	0.043435	BMI1, KCMF1, UBE2G1, UBE2M, TRIM23, RBBP6, GMPS, RNF41	223	193	13288	2.46995	1	0.537477	45.9485		GO:0016879	ligase activity, forming carbon-nitrogen bonds	0.00484	5.68	2.297	2.479	-1.3622	0.496	0.189	16879	0	Molecular Function

## Sheet: Greenyellow
DAVID Functional Annotation Chart													REVIGO Ordering
Category	Term	Count	%	PValue	Genes	List Total	Pop Hits	Pop Total	Fold Enrichment	Bonferroni	Benjamini	FDR	term_ID	description	frequency	plot_X	plot_Y	plot_size	log10 p-value	uniqueness	dispensability	representative	eliminated	GO Category
GOTERM_BP_FAT	GO:0009968~negative regulation of signal transduction	5	4.31034	0.0249504	RGS10, IGF1R, SOSTDC1, CHST11, PRKCD	89	171	13588	4.46416	1	1	32.3005	GO:0009968	negative regulation of signal transduction	0.03635	4.948	0.831	3.36	-1.6029	0.031	0	9968	0	Biological Process
GOTERM_BP_FAT	GO:0010648~negative regulation of cell communication	5	4.31034	0.0325873	RGS10, IGF1R, SOSTDC1, CHST11, PRKCD	89	186	13588	4.10414	1	0.999999	40.0398	GO:0048666	neuron development	0.03981	-5.018	0.006	3.4	-1.3874	0.188	0.085	48666	0	Biological Process
GOTERM_BP_FAT	GO:0048666~neuron development	6	5.17241	0.0409809	DCC, FGFR1, RASGRF1, PIP5K1C, SOD1, SLIT2	89	292	13588	3.13714	1	0.999991	47.5875	GO:0010648	negative regulation of cell communication	0.03846	4.946	-0.842	3.385	-1.487	0.031	0.598	10648	0	Biological Process
GOTERM_MF_FAT	GO:0016209~antioxidant activity	3	2.58621	0.02637	SOD1, SRXN1, IYD	85	40	13288	11.7247	0.998779	0.965051	29.3468	GO:0016209	antioxidant activity	0.00282	0	0.997	2.246	-1.5789	0	0	16209	0	Molecular Function
GOTERM_MF_FAT	GO:0043560~insulin receptor substrate binding	2	1.72414	0.0373415	IGF1R, PRKCD	85	6	13288	52.1098	0.999929	0.958583	39.0247	GO:0043560	insulin receptor substrate binding	0.00044	1	0	1.447	-1.4278	0	0	43560	0	Molecular Function

## Sheet: Magenta
DAVID Functional Annotation Chart														REVIGO Ordering
Category	Term	Count	%	PValue	Genes	List Total	Pop Hits	Pop Total	Fold Enrichment	Bonferroni	Benjamini	FDR		term_ID	description	frequency	plot_X	plot_Y	plot_size	log10 p-value	uniqueness	dispensability	representative	eliminated	GO Category
GOTERM_BP_FAT	GO:0044087~regulation of cellular component biogenesis	5	3.4965	0.00334894	TPPP, MMP14, AHR, SYNPO, APC	95	89	13588	8.03548	0.914757	0.914757	4.96358		GO:0007268	synaptic transmission	0.02525	5.507	2.338	3.202	-2.106	0.485	0	7268	0	Biological Process
GOTERM_BP_FAT	GO:0007268~synaptic transmission	6	4.1958	0.0078335	CAMK4, PNOC, TMOD2, SV2B, NRXN1, GRIA4	95	178	13588	4.82129	0.996888	0.944213	11.2505		GO:0044087	regulation of cellular component biogenesis	0.01933	-5.137	2.383	3.086	-2.4751	0.542	0	44087	0	Biological Process
GOTERM_BP_FAT	GO:0051130~positive regulation of cellular component organization	5	3.4965	0.0101413	CALY, TPPP, AHR, SYNPO, APC	95	122	13588	5.86195	0.999437	0.917412	14.3322		GO:0016925	protein sumoylation	0.00151	-1.301	-5.698	1.982	-1.3238	0.618	0.024	16925	0	Biological Process
GOTERM_BP_FAT	GO:0007267~cell-cell signaling	7	4.8951	0.0152679	CAMK4, PNOC, TMOD2, SV2B, NRXN1, GRIA4, SMPD3	95	290	13588	3.45249	0.999988	0.940588	20.8241		GO:0019226	transmission of nerve impulse	0.00959	4.955	-0.178	2.782	-1.6939	0.491	0.236	19226	0	Biological Process
GOTERM_BP_FAT	GO:0019226~transmission of nerve impulse	6	4.1958	0.0202372	CAMK4, PNOC, TMOD2, SV2B, NRXN1, GRIA4	95	226	13588	3.7973	1	0.950277	26.6756		GO:0007267	cell-cell signaling	0.03768	4.375	4.005	3.376	-1.8162	0.485	0.283	7267	0	Biological Process
GOTERM_BP_FAT	GO:0016925~protein sumoylation	2	1.3986	0.0474419	SUMO1, PIAS3	95	7	13588	40.8662	1	0.971775	52.1755		GO:0051130	positive regulation of cellular component organization	0.02703	-4.506	4.404	3.231	-1.9939	0.544	0.34	51130	0	Biological Process
GOTERM_CC_FAT	GO:0044456~synapse part	8	5.59441	0.00182693	GABRA2, CLSTN3, SV2B, ERC2, NRXN1, GRIA4, SYT17, SYNPO	104	212	12504	4.53701	0.303761	0.08654	2.26221		GO:0009898	cytoplasmic side of plasma membrane	0.00265	0.997	0	2.199	-1.5061	0	0	9898	0	Cellular Component
GOTERM_CC_FAT	GO:0009898~internal side of plasma membrane	7	4.8951	0.0311827	WDFY3, AP2A2, STMN2, MRAS, RAB15, AP3S1, GNG4	104	287	12504	2.93246	0.998112	0.465941	32.7271		GO:0044456	synapse part	0.01757	0	0.982	3.017	-2.7383	0	0	44456	0	Cellular Component
GOTERM_MF_FAT	GO:0022836~gated channel activity	6	4.1958	0.0471868	KCNC2, KCNQ5, GABRA2, SCN9A, GRIA4, KCNIP1	94	281	13288	3.0184	0.999986	0.54957	46.2122		GO:0019789	SUMO ligase activity	0.00069	2.997	-4.934	1.643	-1.3189	0.25	0	19789	0	Molecular Function
GOTERM_MF_FAT	GO:0019789~SUMO ligase activity	2	1.3986	0.0479854	SUMO1, PIAS3	94	7	13288	40.3891	0.999988	0.531067	46.7877		GO:0022836	gated channel activity	0.01783	-5.772	-0.129	3.044	-1.3262	0.259	0	22836	0	Molecular Function
GOTERM_MF_FAT	GO:0030955~potassium ion binding	4	2.7972	0.0498127	KCNC2, KCNQ5, KCNIP1, TTL	94	118	13288	4.79192	0.999993	0.521788	48.0832		GO:0030955	potassium ion binding	0.00024	2.775	5.063	1.204	-1.3027	0.25	0	30955	0	Molecular Function

## Sheet: Midnightblue
DAVID Functional Annotation Chart														REVIGO Ordering
Category	Term	Count	%	PValue	Genes	List Total	Pop Hits	Pop Total	Fold Enrichment	Bonferroni	Benjamini	FDR		term_ID	description	frequency	plot_X	plot_Y	plot_size	log10 p-value	uniqueness	dispensability	representative	eliminated	GO Category
GOTERM_BP_FAT	GO:0060562~epithelial tube morphogenesis	3	8.82353	0.0114153	DVL2, PGF, DLG1	21	111	13588	17.4878	0.973124	0.973124	14.3209		GO:0060562	epithelial tube morphogenesis	0.019	0.981	0.602	3.078	-1.9425	0.001	0	60562	0	Biological Process
GOTERM_BP_FAT	GO:0035239~tube morphogenesis	3	8.82353	0.0257856	DVL2, PGF, DLG1	21	171	13588	11.3517	0.999733	0.983666	29.6502		GO:0001658	branching involved in ureteric bud morphogenesis	0.00283	null	null	2.253	-1.3931	0.008	0.78	60562	1	Biological Process
GOTERM_BP_FAT	GO:0002009~morphogenesis of an epithelium	3	8.82353	0.026348	DVL2, PGF, DLG1	21	173	13588	11.2205	0.999778	0.939411	30.195		GO:0035239	tube morphogenesis	0.01997	null	null	3.1	-1.5886	0.026	0.833	60562	1	Biological Process
GOTERM_BP_FAT	GO:0001658~branching involved in ureteric bud morphogenesis	2	5.88235	0.0404437	PGF, DLG1	21	28	13588	46.2177	0.999998	0.96127	42.6378		GO:0002009	morphogenesis of an epithelium	0.02473	null	null	3.193	-1.5793	0.014	0.879	60562	1	Biological Process
GOTERM_BP_FAT	GO:0060675~ureteric bud morphogenesis	2	5.88235	0.0404437	PGF, DLG1	21	28	13588	46.2177	0.999998	0.96127	42.6378		GO:0060675	ureteric bud morphogenesis	0.00317	null	null	2.303	-1.3931	0.007	0.908	60562	1	Biological Process
GOTERM_BP_FAT	GO:0048729~tissue morphogenesis	3	8.82353	0.0471906	DVL2, PGF, DLG1	21	238	13588	8.15606	1	0.952425	47.836		GO:0048729	tissue morphogenesis	0.03098	0.602	0.969	3.291	-1.3261	0.069	0.602	48729	0	Biological Process

## Sheet: Pink
DAVID Functional Annotation Chart														REVIGO Ordering
Category	Term	Count	%	PValue	Genes	List Total	Pop Hits	Pop Total	Fold Enrichment	Bonferroni	Benjamini	FDR		term_ID	description	frequency	plot_X	plot_Y	plot_size	log10 p-value	uniqueness	dispensability	representative	eliminated	GO Category
GOTERM_BP_FAT	GO:0031396~regulation of protein ubiquitination	4	2.8169	0.000495077	FBXO2, FEM1A, CDK5, STUB1	103	21	13588	25.1281	0.364035	0.364035	0.770447		GO:0031396	regulation of protein ubiquitination	0.00449	3.234	-5.8	2.453	-3.3054	0.657	0	31396	0	Biological Process
GOTERM_BP_FAT	GO:0006091~generation of precursor metabolites and energy	9	6.33803	0.000769711	TPI1, NDUFS5, NDUFA6, PKM2, NDUFB9, NDUFV1, NDUFA7, NDUFS8, ATP5H	103	261	13588	4.54905	0.505292	0.296645	1.19544		GO:0016477	cell migration	0.04142	-5.302	-0.72	3.417	-2.0273	0.373	0.028	16477	0	Biological Process
GOTERM_BP_FAT	GO:0022900~electron transport chain	6	4.22535	0.00153563	NDUFS5, NDUFA6, NDUFB9, NDUFV1, NDUFA7, NDUFS8	103	112	13588	7.06727	0.754545	0.373881	2.3717		GO:0050900	leukocyte migration	0.00943	null	null	2.775	-1.3843	0.432	0.754	16477	1	Biological Process
GOTERM_BP_FAT	GO:0016477~cell migration	7	4.92958	0.00939125	ZFAND5, HIF1A, ITGA6, IL16, CDK5, YWHAE, SCG2	103	240	13588	3.84773	0.99982	0.884217	13.7026		GO:0040012	regulation of locomotion	0.0213	null	null	3.128	-1.3026	0.523	0.778	16477	1	Biological Process
GOTERM_BP_FAT	GO:0006886~intracellular protein transport	7	4.92958	0.0176847	RAB2A, SEC23A, STX18, AP3M1, NUTF2, CDK5, YWHAE	103	276	13588	3.34586	1	0.961677	24.3219		GO:0040017	positive regulation of locomotion	0.01089	null	null	2.837	-1.3661	0.543	0.711	16477	1	Biological Process
GOTERM_BP_FAT	GO:0051674~localization of cell	7	4.92958	0.0200511	ZFAND5, HIF1A, ITGA6, IL16, CDK5, YWHAE, SCG2	103	284	13588	3.25161	1	0.901146	27.1197		GO:0048870	cell motility	0.04515	null	null	3.454	-1.6979	0.37	0.942	16477	1	Biological Process
GOTERM_BP_FAT	GO:0048870~cell motility	7	4.92958	0.0200511	ZFAND5, HIF1A, ITGA6, IL16, CDK5, YWHAE, SCG2	103	284	13588	3.25161	1	0.901146	27.1197		GO:0022900	electron transport chain	0.00289	-1.021	5.743	2.262	-2.8137	0.767	0.085	22900	0	Biological Process
GOTERM_BP_FAT	GO:0043161~proteasomal ubiquitin-dependent protein catabolic process	3	2.11268	0.0211726	UBE2D3, FBXO2, STUB1	103	30	13588	13.1922	1	0.886197	28.4116		GO:0006091	generation of precursor metabolites and energy	0.01259	5.903	1.895	2.9	-3.1135	0.783	0.098	6091	0	Biological Process
GOTERM_BP_FAT	GO:0010498~proteasomal protein catabolic process	3	2.11268	0.0211726	UBE2D3, FBXO2, STUB1	103	30	13588	13.1922	1	0.886197	28.4116		GO:0009124	nucleoside monophosphate biosynthetic process	0.00376	1.257	5.291	2.377	-1.3485	0.765	0.203	9124	0	Biological Process
GOTERM_BP_FAT	GO:0034613~cellular protein localization	7	4.92958	0.0250536	RAB2A, SEC23A, STX18, AP3M1, NUTF2, CDK5, YWHAE	103	299	13588	3.08848	1	0.855222	32.7186		GO:0043161	proteasome-mediated ubiquitin-dependent protein catabolic process	0.00721	4.601	-4.743	2.658	-1.6742	0.655	0.294	43161	0	Biological Process
GOTERM_BP_FAT	GO:0031399~regulation of protein modification process	5	3.52113	0.0356247	FBXO2, FEM1A, CDK5, YWHAE, STUB1	103	165	13588	3.99765	1	0.906353	43.2526		GO:0010498	proteasomal protein catabolic process	0.00789	null	null	2.697	-1.6742	0.654	0.805	43161	1	Biological Process
GOTERM_BP_FAT	GO:0032386~regulation of intracellular transport	3	2.11268	0.0395499	KHDRBS1, ABCA2, CDK5	103	42	13588	9.42302	1	0.885775	46.7547		GO:0051674	localization of cell	0.04515	-5.854	-1.66	3.454	-1.6979	0.634	0.374	51674	0	Biological Process
GOTERM_BP_FAT	GO:0050900~leukocyte migration	3	2.11268	0.0412804	ITGA6, IL16, SCG2	103	43	13588	9.20388	1	0.882418	48.2334		GO:0034613	cellular protein localization	0.04512	-5.301	-2.901	3.454	-1.6011	0.552	0.379	34613	0	Biological Process
GOTERM_BP_FAT	GO:0040017~positive regulation of locomotion	3	2.11268	0.0430389	HIF1A, IL16, SCG2	103	44	13588	8.9947	1	0.87952	49.6967		GO:0006886	intracellular protein transport	0.02882	null	null	3.259	-1.7524	0.545	0.888	34613	1	Biological Process
GOTERM_BP_FAT	GO:0009124~nucleoside monophosphate biosynthetic process	3	2.11268	0.044825	ADCY3, ADAL, GART	103	45	13588	8.79482	1	0.864127	51.1433		GO:0032386	regulation of intracellular transport	0.01286	-4.363	-3.333	2.909	-1.4029	0.534	0.579	32386	0	Biological Process
GOTERM_BP_FAT	GO:0040012~regulation of locomotion	4	2.8169	0.0498182	HIF1A, IL16, CDK5, SCG2	103	110	13588	4.79718	1	0.880334	54.9834		GO:0031399	regulation of protein modification process	0.04495	3.445	-3.9	3.452	-1.4482	0.623	0.641	31399	0	Biological Process
GOTERM_CC_FAT	GO:0070469~respiratory chain	6	4.22535	9.62633e-05	NDUFS5, NDUFA6, NDUFB9, NDUFV1, NDUFA7, NDUFS8	90	65	12504	12.8246	0.020862	0.020862	0.122378		GO:0016585	chromatin remodeling complex	0.00414	1.96	5.238	2.412	-1.3078	0.736	0	16585	0	Cellular Component
GOTERM_CC_FAT	GO:0043197~dendritic spine	3	2.11268	0.0156657	PPP1R9A, FBXO2, GRIA3	90	27	12504	15.437	0.968506	0.578732	18.1962		GO:0043197	dendritic spine	0.0033	5.483	-2.362	2.292	-1.8051	0.446	0	43197	0	Cellular Component
GOTERM_CC_FAT	GO:0005743~mitochondrial inner membrane	7	4.92958	0.0188815	NDUFS5, NDUFA6, NDUFB9, NDUFV1, NDUFA7, SLC25A26, ATP5H	90	296	12504	3.28559	0.984618	0.566089	21.5313		GO:0030425	dendrite	0.01608	null	null	2.979	-1.3601	0.425	0.729	43197	1	Cellular Component
GOTERM_CC_FAT	GO:0031980~mitochondrial lumen	5	3.52113	0.0289086	BCKDHA, HAGH, MRPL10, MRPL15, PMPCA	90	163	12504	4.26176	0.998378	0.510226	31.143		GO:0070469	respiratory chain	0.0038	-4.836	2.57	2.354	-4.0164	0.704	0	70469	0	Cellular Component
GOTERM_CC_FAT	GO:0005759~mitochondrial matrix	5	3.52113	0.0289086	BCKDHA, HAGH, MRPL10, MRPL15, PMPCA	90	163	12504	4.26176	0.998378	0.510226	31.143		GO:0005743	mitochondrial inner membrane	0.01505	-4.404	-3.705	2.95	-1.724	0.46	0.13	5743	0	Cellular Component
GOTERM_CC_FAT	GO:0044463~cell projection part	5	3.52113	0.0330117	PPP1R9A, GABRB3, FBXO2, B9D2, GRIA3	90	170	12504	4.08627	0.999358	0.520571	34.7535		GO:0005759	mitochondrial matrix	0.00502	null	null	2.474	-1.539	0.492	0.764	5743	1	Cellular Component
GOTERM_CC_FAT	GO:0030425~dendrite	4	2.8169	0.0436398	PPP1R9A, FBXO2, GRIA3, CDK5	90	110	12504	5.05212	0.999943	0.557063	43.3103		GO:0005815	microtubule organizing center	0.01794	-3.25	-6.115	3.026	-1.3392	0.59	0.301	5815	0	Cellular Component
GOTERM_CC_FAT	GO:0005815~microtubule organizing center	5	3.52113	0.0457919	ARL2, ROCK1, B9D2, ABCA2, MARCKS	90	189	12504	3.67549	0.999965	0.545991	44.9118		GO:0044463	cell projection part	0.03388	5.239	-3.528	3.302	-1.4813	0.464	0.538	44463	0	Cellular Component
GOTERM_CC_FAT	GO:0016585~chromatin remodeling complex	3	2.11268	0.0492298	SAP18, RBBP7, SMARCA2	90	50	12504	8.336	0.999984	0.521476	47.3837		GO:0004842	ubiquitin-protein transferase activity	0.01099	0.563	3.648	2.834	-2.1529	0.472	0	4842	0	Molecular Function
GOTERM_MF_FAT	GO:0004842~ubiquitin-protein ligase activity	5	3.52113	0.00703296	UBE2A, UBE2D3, CDC34, FEM1A, STUB1	98	104	13288	6.51884	0.848085	0.188914	8.84749		GO:0008137	NADH dehydrogenase (ubiquinone) activity	0.00127	3.261	-1.744	1.903	-1.8823	0.147	0.166	8137	0	Molecular Function
GOTERM_MF_FAT	GO:0050136~NADH dehydrogenase (quinone) activity	3	2.11268	0.0131122	NDUFV1, NDUFA7, NDUFS8	98	24	13288	16.949	0.970522	0.297008	15.9064		GO:0050136	NADH dehydrogenase (quinone) activity	0.00127	null	null	1.903	-1.8823	0.147	0.995	8137	1	Molecular Function
GOTERM_MF_FAT	GO:0003954~NADH dehydrogenase activity	3	2.11268	0.0131122	NDUFV1, NDUFA7, NDUFS8	98	24	13288	16.949	0.970522	0.297008	15.9064		GO:0003954	NADH dehydrogenase activity	0.00131	null	null	1.914	-1.8823	0.163	0.851	8137	1	Molecular Function
GOTERM_MF_FAT	GO:0008137~NADH dehydrogenase (ubiquinone) activity	3	2.11268	0.0131122	NDUFV1, NDUFA7, NDUFS8	98	24	13288	16.949	0.970522	0.297008	15.9064		GO:0016655	oxidoreductase activity, acting on NAD(P)H, quinone or similar compound as acceptor	0.00156	null	null	1.991	-1.7841	0.159	0.865	8137	1	Molecular Function
GOTERM_MF_FAT	GO:0019787~small conjugating protein ligase activity	5	3.52113	0.013207	UBE2A, UBE2D3, CDC34, FEM1A, STUB1	98	125	13288	5.42367	0.971268	0.275813	16.0124		GO:0016879	ligase activity, forming carbon-nitrogen bonds	0.00484	-2.873	-0.209	2.479	-1.8701	0.289	0.189	16879	0	Molecular Function
GOTERM_MF_FAT	GO:0016879~ligase activity, forming carbon-nitrogen bonds	6	4.22535	0.0134868	UBE2A, UBE2D3, CDC34, FEM1A, STUB1, GART	98	193	13288	4.21529	0.973364	0.260754	16.3245		GO:0019787	small conjugating protein ligase activity	0.00102	-4.067	-0.571	1.806	-1.8792	0.29	0.678	19787	0	Molecular Function
GOTERM_MF_FAT	GO:0016655~oxidoreductase activity, acting on NADH or NADPH, quinone or similar compound as acceptor	3	2.11268	0.0164409	NDUFV1, NDUFA7, NDUFS8	98	27	13288	15.0658	0.98804	0.288569	19.5542		GO:0016881	acid-amino acid ligase activity	0.00334	null	null	2.318	-1.4784	0.268	0.843	19787	1	Molecular Function
GOTERM_MF_FAT	GO:0016881~acid-amino acid ligase activity	5	3.52113	0.033237	UBE2A, UBE2D3, CDC34, FEM1A, STUB1	98	166	13288	4.08409	0.99988	0.475155	35.8318

## Sheet: Purple
DAVID Functional Annotation Chart														REVIGO Ordering
Category	Term	Count	%	PValue	Genes	List Total	Pop Hits	Pop Total	Fold Enrichment	Bonferroni	Benjamini	FDR		term_ID	description	frequency	plot_X	plot_Y	plot_size	log10 p-value	uniqueness	dispensability	representative	eliminated	GO Category
GOTERM_BP_FAT	GO:0001508~regulation of action potential	5	3.44828	0.00104114	KCNMA1, SERINC5, GNAQ, EIF2B2, QK	114	54	13588	11.0364	0.659064	0.416103	1.63906		GO:0001508	action potential	0.01116	-4.099	4.072	2.848	-2.9825	0.493	0	1508	0	Biological Process
GOTERM_BP_FAT	GO:0042391~regulation of membrane potential	6	4.13793	0.00313354	KCNMA1, SERINC5, GNAQ, SMAD7, EIF2B2, QK	114	119	13588	6.00973	0.960915	0.660634	4.85726		GO:0008366	axon ensheathment	0.0057	null	null	2.556	-1.3809	0.36	0.993	1508	1	Biological Process
GOTERM_BP_FAT	GO:0019228~regulation of action potential in neuron	4	2.75862	0.00616508	KCNMA1, SERINC5, EIF2B2, QK	114	45	13588	10.5949	0.998319	0.797509	9.34529		GO:0042552	myelination	0.00562	null	null	2.55	-1.4226	0.36	0.917	1508	1	Biological Process
GOTERM_BP_FAT	GO:0010035~response to inorganic substance	5	3.44828	0.00722909	KCNMA1, UCP3, GRIA2, CAT, PRDX1	114	92	13588	6.47788	0.999444	0.776637	10.8729		GO:0019228	neuronal action potential	0.00781	null	null	2.693	-2.2101	0.394	0.824	1508	1	Biological Process
GOTERM_BP_FAT	GO:0030900~forebrain development	6	4.13793	0.0127907	EGFR, GNAQ, FOXG1, LEF1, TOP2B, FOXP2	114	167	13588	4.28238	0.999998	0.810288	18.4728		GO:0019226	transmission of nerve impulse	0.00959	null	null	2.782	-1.3944	0.56	0.947	1508	1	Biological Process
GOTERM_BP_FAT	GO:0002053~positive regulation of mesenchymal cell proliferation	3	2.06897	0.0142062	HMGB1, ARHGAP5, FOXP2	114	22	13588	16.2536	1	0.806455	20.3078		GO:0007272	ensheathment of neurons	0.0057	null	null	2.556	-1.3809	0.363	0.93	1508	1	Biological Process
GOTERM_BP_FAT	GO:0045597~positive regulation of cell differentiation	6	4.13793	0.0153889	MEN1, PRPF19, HMGB1, ID2, FOXG1, CLU	114	175	13588	4.08662	1	0.798514	21.8113		GO:0010035	response to inorganic substance	0.0142	4.187	-4.769	2.952	-2.1409	0.815	0	10035	0	Biological Process
GOTERM_BP_FAT	GO:0010464~regulation of mesenchymal cell proliferation	3	2.06897	0.0154755	HMGB1, ARHGAP5, FOXP2	114	23	13588	15.5469	1	0.768841	21.9202		GO:0030900	forebrain development	0.02065	-5.508	-2.319	3.115	-1.8931	0.682	0	30900	0	Biological Process
GOTERM_BP_FAT	GO:0000096~sulfur amino acid metabolic process	3	2.06897	0.0154755	MTHFD1, MAT2A, CSAD	114	23	13588	15.5469	1	0.768841	21.9202		GO:0000096	sulfur amino acid metabolic process	0.00127	3.097	5.521	1.908	-1.8104	0.915	0.033	96	0	Biological Process
GOTERM_BP_FAT	GO:0006873~cellular ion homeostasis	7	4.82759	0.0217649	KCNMA1, SERINC5, GNAQ, SMAD7, EIF2B2, ITPR1, QK	114	261	13588	3.19675	1	0.849574	29.4688		GO:0002053	positive regulation of mesenchymal cell proliferation	0.00359	-2.523	-6.12	2.356	-1.8475	0.7	0.072	2053	0	Biological Process
GOTERM_BP_FAT	GO:0055082~cellular chemical homeostasis	7	4.82759	0.0243988	KCNMA1, SERINC5, GNAQ, SMAD7, EIF2B2, ITPR1, QK	114	268	13588	3.11325	1	0.838396	32.4221		GO:0010464	regulation of mesenchymal cell proliferation	0.00395	null	null	2.398	-1.8104	0.736	0.98	2053	1	Biological Process
GOTERM_BP_FAT	GO:0008380~RNA splicing	6	4.13793	0.026204	PRPF19, HNRNPK, LSM5, DDX5, QK, PRPF40A	114	201	13588	3.558	1	0.839369	34.3789		GO:0006979	response to oxidative stress	0.01271	5.821	-1.094	2.904	-1.4453	0.805	0.15	6979	0	Biological Process
GOTERM_BP_FAT	GO:0051094~positive regulation of developmental process	6	4.13793	0.0330738	MEN1, PRPF19, HMGB1, ID2, FOXG1, CLU	114	214	13588	3.34186	1	0.870452	41.3505		GO:0008380	RNA splicing	0.01013	4.927	4.413	2.806	-1.5816	0.843	0.163	8380	0	Biological Process
GOTERM_BP_FAT	GO:0050801~ion homeostasis	7	4.82759	0.035527	KCNMA1, SERINC5, GNAQ, SMAD7, EIF2B2, ITPR1, QK	114	293	13588	2.84761	1	0.874563	43.6673		GO:0045597	positive regulation of cell differentiation	0.02546	-3.878	-4.486	3.205	-1.8128	0.665	0.334	45597	0	Biological Process
GOTERM_BP_FAT	GO:0006979~response to oxidative stress	4	2.75862	0.0358682	UCP3, CLU, CAT, PRDX1	114	87	13588	5.48014	1	0.862747	43.9826		GO:0000302	response to reactive oxygen species	0.006	5.085	-2.511	2.579	-1.4444	0.775	0.404	302	0	Biological Process
GOTERM_BP_FAT	GO:0000302~response to reactive oxygen species	3	2.06897	0.0359388	UCP3, CAT, PRDX1	114	36	13588	9.93275	1	0.848991	44.0477		GO:0009725	response to hormone	0.02719	4.791	-4.174	3.234	-1.3115	0.812	0.407	9725	0	Biological Process
GOTERM_BP_FAT	GO:0042552~myelination	3	2.06897	0.0377901	SERINC5, EIF2B2, QK	114	37	13588	9.6643	1	0.849673	45.7282		GO:0042391	regulation of membrane potential	0.01965	-3.019	4.954	3.093	-2.504	0.598	0.431	42391	0	Biological Process
GOTERM_BP_FAT	GO:0006281~DNA repair	6	4.13793	0.037812	PRPF19, UHRF1, RAD21, PMS2, RUVBL2, ATR	114	222	13588	3.22143	1	0.836326	45.7477		GO:0006281	DNA repair	0.01576	5.011	0.832	2.997	-1.4224	0.709	0.449	6281	0	Biological Process
GOTERM_BP_FAT	GO:0019226~transmission of nerve impulse	6	4.13793	0.0403297	KCNMA1, SERINC5, GRIA2, EIF2B2, GAD1, QK	114	226	13588	3.16442	1	0.829979	47.9567		GO:0006873	cellular ion homeostasis	0.01719	-3.52	4.521	3.035	-1.6622	0.526	0.454	6873	0	Biological Process
GOTERM_BP_FAT	GO:0008366~axon ensheathment	3	2.06897	0.0415993	SERINC5, EIF2B2, QK	114	39	13588	9.16869	1	0.827207	49.0384		GO:0050801	ion homeostasis	0.02324	null	null	3.166	-1.4494	0.541	0.826	6873	1	Biological Process
GOTERM_BP_FAT	GO:0007272~ensheathment of neurons	3	2.06897	0.0415993	SERINC5, EIF2B2, QK	114	39	13588	9.16869	1	0.827207	49.0384		GO:0055082	cellular chemical homeostasis	0.02116	null	null	3.125	-1.6126	0.52	0.899	6873	1	Biological Process
GOTERM_BP_FAT	GO:0009725~response to hormone stimulus	5	3.44828	0.0488112	KCNMA1, HMGB1, MAT2A, SNRPN, EIF2B2	114	165	13588	3.61191	1	0.863063	54.7936		GO:0051094	positive regulation of developmental process	0.03468	-4.163	-4.096	3.34	-1.4805	0.681	0.662	51094	0	Biological Process
GOTERM_CC_FAT	GO:0005840~ribosome	12	8.27586	3.27e-07	MRPL13, RPS6KA2, RPS12, RPS9, RPS13, RPL37, RPS20, RPL22L1, RPS21, RPL39, RPS6, RPS24	100	192	12504	7.815	7.25e-05	3.63e-05	0.000416		GO:0005840	ribosome	0.00991	-1.057	1.135	2.769	-1.8133	0	0	5840	0	Cellular Component
GOTERM_CC_FAT	GO:0033279~ribosomal subunit	4	2.75862	0.0153703	MRPL13, RPS9, RPS20, RPS24	100	66	12504	7.57818	0.967893	0.317558	17.9188		GO:0005874	microtubule	0.01298	1.532	0.252	2.886	-1.379	0.026	0.366	5874	0	Cellular Component
GOTERM_CC_FAT	GO:0015935~small ribosomal subunit	3	2.06897	0.0219274	RPS9, RPS20, RPS24	100	29	12504	12.9352	0.992716	0.388723	24.6208		GO:0015935	small ribosomal subunit	0.00298	-1.522	-0.293	2.248	-1.659	0	0.666	15935	0	Cellular Component
GOTERM_CC_FAT	GO:0005874~microtubule	6	4.13793	0.0417793	FAM82B, KIF5B, VPS41, APPBP2, DCTN1, RANBP10	100	240	12504	3.126	0.999923	0.577389	41.9604		GO:0003735	structural constituent of ribosome	0.00765	5.238	0.422	2.677	-6.3625	0.642	0	3735	0	Molecular Function
GOTERM_MF_FAT	GO:0003735~structural constituent of ribosome	11	7.58621	4.34e-07	MRPL13, RPS12, RPS9, RPS13, RPL37, RPS20, RPL22L1, RPS21, RPL39, RPS6, RPS24	110	151	13288	8.8	0.000119	0.000119	0.000572		GO:0015631	tubulin binding	0.01171	0.907	6.719	2.862	-1.6109	0.631	0	15631	0	Molecular Function
GOTERM_MF_FAT	GO:0016879~ligase activity, forming carbon-nitrogen bonds	7	4.82759	0.00510779	PRPF19, MTHFD1, UBE2D2, UBR3, HERC3, RLIM, GART	110	193	13288	4.38135	0.754171	0.373563	6.52571		GO:0016879	ligase activity, forming carbon-nitrogen bonds	0.00484	-5.904	2.838	2.479	-2.2918	0.383	0	16879	0	Molecular Function
GOTERM_MF_FAT	GO:0016831~carboxy-lyase activity	3	2.06897	0.0204767	CSAD, GADL1, GAD1	110	27	13288	13.4222	0.996548	0.678182	23.8638		GO:0016881	acid-amino acid ligase activity	0.00334	null	null	2.318	-1.3218	0.384	0.751	16879	1	Molecular Function
GOTERM_MF_FAT	GO:0015631~tubulin binding	4	2.75862	0.0244946	KIF5B, VPS41, APPBP2, RANBP10	110	76	13288	6.35789	0.998881	0.677777	27.8781		GO:0030145	manganese ion binding	0.00161	0.663	-5.7	2.004	-1.4753	0.628	0.039	30145	0	Molecular Function
GOTERM_MF_FAT	GO:0030145~manganese ion binding	5	3.44828	0.0334697	CNDP2, ATR, CHPT1, XPNPEP1, GART	110	148	13288	4.08108	0.999911	0.73619	36.1491		GO:0016831	carboxy-lyase activity	0.0015	-5.99	-1.553	1.973	-1.6887	0.545	0.157	16831	0	Molecular Function
GOTERM_MF_FAT	GO:0016881~acid-amino acid ligase activity	5	3.44828	0.0476638	PRPF19, UBE2D2, UBR3, HERC3, RLIM	110	166	13288	3.63855	0.999998	0.812256	47.4594

[truncated: 5 more sheets: Red, Salmon, Tan, Turquoise, Yellow]
