# Supplementary material for: Brain regional gene expression network analysis identifies unique interactions between chronic ethanol exposure and consumption
Source: PLoS One. 2020 May 29;15(5):e0233319. doi: 10.1371/journal.pone.0233319 (PMC7259766; doi:10.1371/journal.pone.0233319)
Supplement: S8 Table — Gene Ontology categories, overlapping genes and significance values are shown for all categories with uncorrected significance of p-value ≤ 0.05. (XLSX) [file pone.0233319.s012.xlsx]

## Sheet: Black
Category	Term	Count	%	PValue	Genes	List Total	Pop Hits	Pop Total	Fold Enrichment	Bonferroni	Benjamini	FDR
GOTERM_BP_FAT	GO:0019226~transmission of nerve impulse	11	3.90071	0.00110948	SYT1, CD9, MYO6, TRIM9, GRM7, LGI4, OLIG2, PRIMA1, CLN8, GAL3ST1, MBP	187	226	13588	3.5367	0.723485	0.723485	1.77083
GOTERM_BP_FAT	GO:0042552~myelination	5	1.77305	0.00157732	CD9, LGI4, OLIG2, GAL3ST1, MBP	187	37	13588	9.81934	0.839262	0.599078	2.5087
GOTERM_BP_FAT	GO:0008366~axon ensheathment	5	1.77305	0.00192305	CD9, LGI4, OLIG2, GAL3ST1, MBP	187	39	13588	9.31578	0.892368	0.52432	3.05062
GOTERM_BP_FAT	GO:0007272~ensheathment of neurons	5	1.77305	0.00192305	CD9, LGI4, OLIG2, GAL3ST1, MBP	187	39	13588	9.31578	0.892368	0.52432	3.05062
GOTERM_BP_FAT	GO:0019228~regulation of action potential in neuron	5	1.77305	0.00326871	CD9, LGI4, OLIG2, GAL3ST1, MBP	187	45	13588	8.07368	0.977435	0.612423	5.13317
GOTERM_BP_FAT	GO:0001508~regulation of action potential	5	1.77305	0.00630827	CD9, LGI4, OLIG2, GAL3ST1, MBP	187	54	13588	6.72806	0.999343	0.705169	9.68378
GOTERM_BP_FAT	GO:0050879~multicellular organismal movement	3	1.06383	0.00780237	HIPK2, CLN8, ITPR1	187	10	13588	21.7989	0.999885	0.72632	11.8448
GOTERM_BP_FAT	GO:0050881~musculoskeletal movement	3	1.06383	0.00780237	HIPK2, CLN8, ITPR1	187	10	13588	21.7989	0.999885	0.72632	11.8448
GOTERM_BP_FAT	GO:0006873~cellular ion homeostasis	10	3.5461	0.00985776	CD9, ATP2A2, SLC24A2, PXMP3, LGI4, OLIG2, ITPR1, FTH1, GAL3ST1, MBP	187	261	13588	2.78403	0.99999	0.761644	14.7386
GOTERM_BP_FAT	GO:0055082~cellular chemical homeostasis	10	3.5461	0.0115722	CD9, ATP2A2, SLC24A2, PXMP3, LGI4, OLIG2, ITPR1, FTH1, GAL3ST1, MBP	187	268	13588	2.71131	0.999999	0.776343	17.0839
GOTERM_BP_FAT	GO:0043242~negative regulation of protein complex disassembly	4	1.41844	0.0119764	GSN, MTAP4, MAP6D1, APC	187	35	13588	8.30435	0.999999	0.752226	17.6279
GOTERM_BP_FAT	GO:0031114~regulation of microtubule depolymerization	3	1.06383	0.0152217	MTAP4, MAP6D1, APC	187	14	13588	15.5707	1	0.772406	21.8764
GOTERM_BP_FAT	GO:0007026~negative regulation of microtubule depolymerization	3	1.06383	0.0152217	MTAP4, MAP6D1, APC	187	14	13588	15.5707	1	0.772406	21.8764
GOTERM_BP_FAT	GO:0050801~ion homeostasis	10	3.5461	0.0196048	CD9, ATP2A2, SLC24A2, PXMP3, LGI4, OLIG2, ITPR1, FTH1, GAL3ST1, MBP	187	293	13588	2.47997	1	0.828587	27.2887
GOTERM_BP_FAT	GO:0031111~negative regulation of microtubule polymerization or depolymerization	3	1.06383	0.0197167	MTAP4, MAP6D1, APC	187	16	13588	13.6243	1	0.785047	27.4222
GOTERM_BP_FAT	GO:0043244~regulation of protein complex disassembly	4	1.41844	0.0208596	GSN, MTAP4, MAP6D1, APC	187	43	13588	6.75936	1	0.782528	28.7722
GOTERM_BP_FAT	GO:0042391~regulation of membrane potential	6	2.12766	0.0237911	CD9, PXMP3, LGI4, OLIG2, GAL3ST1, MBP	187	119	13588	3.66369	1	0.806055	32.1279
GOTERM_BP_FAT	GO:0007409~axonogenesis	7	2.48227	0.0248759	ANK3, ETV1, TOP2B, APBB2, EPHB1, APC, PTPN11	187	163	13588	3.1205	1	0.802219	33.3318
GOTERM_BP_FAT	GO:0000904~cell morphogenesis involved in differentiation	8	2.83688	0.0267719	ANK3, ETV1, TOP2B, APBB2, PROX1, EPHB1, APC, PTPN11	187	212	13588	2.742	1	0.808701	35.3878
GOTERM_BP_FAT	GO:0051494~negative regulation of cytoskeleton organization	4	1.41844	0.0278268	GSN, MTAP4, MAP6D1, APC	187	48	13588	6.05526	1	0.804856	36.5059
GOTERM_BP_FAT	GO:0031175~neuron projection development	8	2.83688	0.0304941	MYO6, ANK3, ETV1, TOP2B, APBB2, EPHB1, APC, PTPN11	187	218	13588	2.66654	1	0.818719	39.2524
GOTERM_BP_FAT	GO:0048812~neuron projection morphogenesis	7	2.48227	0.0341251	ANK3, ETV1, TOP2B, APBB2, EPHB1, APC, PTPN11	187	176	13588	2.89001	1	0.839199	42.8125
GOTERM_BP_FAT	GO:0051348~negative regulation of transferase activity	4	1.41844	0.0358802	DUSP16, CLN8, SPRY4, APC	187	53	13588	5.48401	1	0.841135	44.4623
GOTERM_BP_FAT	GO:0043413~biopolymer glycosylation	5	1.77305	0.0362056	ST3GAL1, ST6GAL1, ST6GALNAC3, B3GALT5, ST3GAL6	187	91	13588	3.99248	1	0.831249	44.7632
GOTERM_BP_FAT	GO:0070085~glycosylation	5	1.77305	0.0362056	ST3GAL1, ST6GAL1, ST6GALNAC3, B3GALT5, ST3GAL6	187	91	13588	3.99248	1	0.831249	44.7632
GOTERM_BP_FAT	GO:0006486~protein amino acid glycosylation	5	1.77305	0.0362056	ST3GAL1, ST6GAL1, ST6GALNAC3, B3GALT5, ST3GAL6	187	91	13588	3.99248	1	0.831249	44.7632
GOTERM_BP_FAT	GO:0048667~cell morphogenesis involved in neuron differentiation	7	2.48227	0.0391822	ANK3, ETV1, TOP2B, APBB2, EPHB1, APC, PTPN11	187	182	13588	2.79473	1	0.842988	47.4458
GOTERM_BP_FAT	GO:0050882~voluntary musculoskeletal movement	2	0.70922	0.040509	HIPK2, ITPR1	187	3	13588	48.4421	1	0.841464	48.6018
GOTERM_BP_FAT	GO:0051493~regulation of cytoskeleton organization	5	1.77305	0.0469462	GSN, MTAP4, PROX1, MAP6D1, APC	187	99	13588	3.66985	1	0.872834	53.8794
GOTERM_BP_FAT	GO:0048666~neuron development	9	3.19149	0.047801	MYO6, ANK3, ETV1, LGI4, TOP2B, APBB2, EPHB1, APC, PTPN11	187	292	13588	2.23962	1	0.868102	54.5407
GOTERM_BP_FAT	GO:0042632~cholesterol homeostasis	3	1.06383	0.0488602	NPC1, NPC2, PXMP3	187	26	13588	8.3842	1	0.855378	55.3478
GOTERM_BP_FAT	GO:0055092~sterol homeostasis	3	1.06383	0.0488602	NPC1, NPC2, PXMP3	187	26	13588	8.3842	1	0.855378	55.3478
GOTERM_CC_FAT	GO:0016585~chromatin remodeling complex	5	1.77305	0.0059366	MTA1, RBBP7, APPL2, SMARCA2, RERE	183	50	12504	6.83279	0.774305	0.257487	7.44359
GOTERM_CC_FAT	GO:0016581~NuRD complex	3	1.06383	0.00878064	MTA1, RBBP7, APPL2	183	10	12504	20.4984	0.889733	0.30752	10.8253
GOTERM_CC_FAT	GO:0000118~histone deacetylase complex	4	1.41844	0.011035	MTA1, RBBP7, APPL2, RERE	183	32	12504	8.54098	0.937593	0.327194	13.4244
GOTERM_CC_FAT	GO:0030173~integral to Golgi membrane	4	1.41844	0.011035	ST3GAL1, ST6GAL1, ST6GALNAC3, ST3GAL6	183	32	12504	8.54098	0.937593	0.327194	13.4244
GOTERM_CC_FAT	GO:0031228~intrinsic to Golgi membrane	4	1.41844	0.011035	ST3GAL1, ST6GAL1, ST6GALNAC3, ST3GAL6	183	32	12504	8.54098	0.937593	0.327194	13.4244
GOTERM_CC_FAT	GO:0005834~heterotrimeric G-protein complex	4	1.41844	0.0141067	GNAZ, GNA12, GNG11, GNG12	183	35	12504	7.8089	0.971327	0.326079	16.8533
GOTERM_CC_FAT	GO:0048471~perinuclear region of cytoplasm	8	2.83688	0.0206333	PLEKHF1, NPC1, PLA2G16, PLD1, MAP3K4, MYO6, MOBP, TRP53BP2	183	189	12504	2.89218	0.994551	0.352319	23.7269
GOTERM_CC_FAT	GO:0031300~intrinsic to organelle membrane	6	2.12766	0.0237896	ST3GAL1, ST6GAL1, ST6GALNAC3, ST3GAL6, ASPH, EXTL1	183	112	12504	3.66042	0.997569	0.370622	26.8593
GOTERM_CC_FAT	GO:0031301~integral to organelle membrane	5	1.77305	0.0408029	ST3GAL1, ST6GAL1, ST6GALNAC3, ST3GAL6, ASPH	183	89	12504	3.83864	0.99997	0.524746	41.7943
GOTERM_CC_FAT	GO:0019897~extrinsic to plasma membrane	4	1.41844	0.0458516	GNAZ, GNA12, GNG11, GNG12	183	55	12504	4.9693	0.999992	0.519715	45.651
GOTERM_CC_FAT	GO:0044431~Golgi apparatus part	8	2.83688	0.0482929	ST3GAL1, ST6GAL1, ST6GALNAC3, PLEKHB1, SULF2, ST3GAL6, GAL3ST1, MAP6D1	183	227	12504	2.40803	0.999996	0.517083	47.4301
GOTERM_CC_FAT	GO:0000139~Golgi membrane	6	2.12766	0.049819	ST3GAL1, ST6GAL1, ST6GALNAC3, PLEKHB1, ST3GAL6, GAL3ST1	183	137	12504	2.99246	0.999997	0.508238	48.5147
GOTERM_MF_FAT	GO:0008373~sialyltransferase activity	4	1.41844	0.00217053	ST3GAL1, ST6GAL1, ST6GALNAC3, ST3GAL6	176	20	13288	15.1	0.514983	0.514983	2.90672
GOTERM_MF_FAT	GO:0003774~motor activity	6	2.12766	0.035785	KIF13A, DNM3, MYO6, MYO1E, MYO1D, MYH14	176	138	13288	3.28261	0.999995	0.911696	39.0249
GOTERM_MF_FAT	GO:0019911~structural constituent of myelin sheath	2	0.70922	0.0389942	MOBP, MBP	176	3	13288	50.3333	0.999998	0.890025	41.7231

## Sheet: Blue
Category	Term	Count	%	PValue	Genes	List Total	Pop Hits	Pop Total	Fold Enrichment	Bonferroni	Benjamini	FDR
GOTERM_BP_FAT	GO:0016568~chromatin modification	38	3.946	8.68883e-10	ENY2, ING4, KDM6A, UTY, EZH1, HIRA, MLL5, TLK1, RNF168, TLK2, MLL3, BAZ2A, CHD4, MYST3, TBL1XR1, DNMT3A, CSRP2BP, RCOR1, CEBPG, CREBBP, TTF1, SAP18, RB1, UBE2B, EYA3, BAZ1B, HUWE1, BPTF, SMARCC1, WHSC1L1, ASH1L, PRDM5, SMARCA5, NCOR1, RNF20, KDM6B, EP400, SUV420H1	693	236	13588	3.15714	2.00886e-06	2.8698e-07	1.51917e-06
GOTERM_BP_FAT	GO:0006511~ubiquitin-dependent protein catabolic process	26	2.6999	4.08927e-08	USP7, USP8, UBE3A, RAD23A, PPP2R5C, DUB1, CD2AP, CUL3, ARIH1, USP19, CUL5, UBE2D3, USP37, ITCH, USP34, TBL1XR1, USP40, UBE4A, UFD1L, USP1, ATE1, HSP90B1, SIAH1A, USP25, TBL1X, USP45	693	141	13588	3.61557	9.45393e-05	1.18179e-05	7.14974e-05
GOTERM_BP_FAT	GO:0016567~protein ubiquitination	16	1.66147	8.18701e-07	UBE4A, UBE3A, BIRC6, UBE2H, HERC2, RBBP6, MIB1, TRIM33, KCMF1, HUWE1, NEDD4, BCL2, SIAH1A, RNF168, ITCH, HECTD1	693	66	13588	4.75333	0.00189105	0.000157724	0.00143142
GOTERM_BP_FAT	GO:0070647~protein modification by small protein conjugation or removal	20	2.07684	1.07387e-06	UBE4A, UBE3A, USP1, BIRC6, NEDD8, UBE2H, HERC2, DUB1, RBBP6, MIB1, SENP1, TRIM33, KCMF1, HUWE1, NEDD4, SIAH1A, BCL2, RNF168, ITCH, HECTD1	693	104	13588	3.77067	0.00247972	0.000190966	0.00187756
GOTERM_BP_FAT	GO:0032446~protein modification by small protein conjugation	17	1.76532	1.83802e-06	UBE4A, UBE3A, BIRC6, NEDD8, UBE2H, HERC2, RBBP6, MIB1, TRIM33, KCMF1, HUWE1, NEDD4, BCL2, SIAH1A, RNF168, ITCH, HECTD1	693	79	13588	4.21934	0.00424049	0.00030349	0.00321358
GOTERM_BP_FAT	GO:0016569~covalent chromatin modification	17	1.76532	2.51578e-05	DNMT3A, ING4, CSRP2BP, CREBBP, UBE2B, EYA3, MLL5, HUWE1, BAZ1B, PRDM5, RNF168, MLL3, BAZ2A, KDM6B, EP400, SUV420H1, MYST3	693	96	13588	3.47216	0.0565062	0.00305666	0.0439772
GOTERM_BP_FAT	GO:0016570~histone modification	16	1.66147	5.83015e-05	ING4, CSRP2BP, CREBBP, UBE2B, EYA3, MLL5, HUWE1, BAZ1B, PRDM5, RNF168, MLL3, BAZ2A, KDM6B, EP400, SUV420H1, MYST3	693	92	13588	3.41	0.126107	0.0058436	0.101886
GOTERM_BP_FAT	GO:0010498~proteasomal protein catabolic process	9	0.934579	9.35808e-05	CUL3, USP19, TBL1XR1, UBE2D3, HSP90B1, RAD23A, PPP2R5C, TBL1X, CD2AP	693	30	13588	5.88225	0.194562	0.00897486	0.163492
GOTERM_BP_FAT	GO:0043161~proteasomal ubiquitin-dependent protein catabolic process	9	0.934579	9.35808e-05	CUL3, USP19, TBL1XR1, UBE2D3, HSP90B1, RAD23A, PPP2R5C, TBL1X, CD2AP	693	30	13588	5.88225	0.194562	0.00897486	0.163492
GOTERM_BP_FAT	GO:0034613~cellular protein localization	31	3.21911	0.000305223	ARL6IP1, SEC24B, YWHAZ, CLTB, STAM2, FGF10, SYNGR1, CDC42, NUP214, SIN3A, ANK2, AP3M2, STX17, SPNB2, TRAK1, SCG5, STAM, NUP54, TPR, SAR1A, AP3B1, ZDHHC3, IPO8, RPH3A, YWHAE, VTI1A, TOM1L2, GSK3B, SRP72, KPNA3, SSR3	693	299	13588	2.03288	0.506278	0.0240436	0.532316
GOTERM_BP_FAT	GO:0033043~regulation of organelle organization	20	2.07684	0.000309774	MTAP2, RDX, HERC2, UBE2B, ATM, CDC42, CDKN1B, SPNB2, RAC1, MTAP1B, RHOA, TMOD3, TLK1, CLASP1, TLK2, MAPRE1, CLASP2, NCOR1, DST, APC	693	154	13588	2.54643	0.511448	0.0235942	0.540234
GOTERM_BP_FAT	GO:0010171~body morphogenesis	7	0.726895	0.000357822	GPC3, ARID5B, TIPARP, ANKRD11, GNAS, ASPH, PLEKHA1	693	20	13588	6.86263	0.562829	0.0247619	0.62378
GOTERM_BP_FAT	GO:0031110~regulation of microtubule polymerization or depolymerization	8	0.830737	0.000398834	CDKN1B, MTAP2, MTAP1B, CLASP1, MAPRE1, CLASP2, DST, APC	693	28	13588	5.60214	0.602392	0.0260069	0.695041
GOTERM_BP_FAT	GO:0048863~stem cell differentiation	8	0.830737	0.00077531	RIF1, CREBBP, MSI2, TCF7L2, ETV4, BMPR1A, APC, MYST3	693	31	13588	5.06	0.833575	0.0438403	1.34694
GOTERM_BP_FAT	GO:0048864~stem cell development	7	0.726895	0.000817604	RIF1, CREBBP, MSI2, TCF7L2, BMPR1A, APC, MYST3	693	23	13588	5.9675	0.84909	0.0450762	1.41992
GOTERM_BP_FAT	GO:0006886~intracellular protein transport	28	2.90758	0.000884678	ARL6IP1, YWHAZ, SEC24B, CLTB, STAM2, FGF10, SYNGR1, NUP214, AP3M2, STX17, SPNB2, TRAK1, SCG5, STAM, NUP54, TPR, SAR1A, AP3B1, ZDHHC3, IPO8, RPH3A, YWHAE, VTI1A, TOM1L2, GSK3B, SRP72, KPNA3, SSR3	693	276	13588	1.98917	0.870785	0.0475532	1.53556
GOTERM_BP_FAT	GO:0031111~negative regulation of microtubule polymerization or depolymerization	6	0.623053	0.000921804	MTAP2, MTAP1B, CLASP1, MAPRE1, CLASP2, APC	693	16	13588	7.35281	0.881423	0.0483766	1.59951
GOTERM_BP_FAT	GO:0010639~negative regulation of organelle organization	11	1.14226	0.00106933	MTAP2, SPNB2, MTAP1B, TMOD3, CLASP1, RDX, MAPRE1, CLASP2, UBE2B, ATM, APC	693	62	13588	3.47875	0.91572	0.0546673	1.85324
GOTERM_BP_FAT	GO:0032268~regulation of cellular protein metabolic process	28	2.90758	0.00109798	HMGB1, CPEB2, BMPR2, ARNT, ZFP36L1, ZFP91, NDUFS4, EIF4EBP2, BCL2, RB1CC1, HBB-B2, TNRC6B, EGFR, PRKCA, ANKHD1, UBE2B, KITL, YWHAE, QK, EIF4G1, PA2G4, EIF4G3, EIF4E, EIF2AK1, RNF139, NCOR1, EIF2C3, EIF2AK4	693	280	13588	1.96075	0.921128	0.0548795	1.90246
GOTERM_BP_FAT	GO:0006605~protein targeting	17	1.76532	0.00118367	ARL6IP1, YWHAZ, ZDHHC3, FGF10, IPO8, SYNGR1, YWHAE, NUP214, GSK3B, SPNB2, TRAK1, SRP72, NUP54, TPR, KPNA3, AP3B1, SSR3	693	133	13588	2.50622	0.935318	0.0577904	2.04948
GOTERM_BP_FAT	GO:0006974~response to DNA damage stimulus	28	2.90758	0.00158692	XRCC4, ING4, MRE11A, NEK1, RAD23A, RRM2B, ANKRD17, PMS2, RNF168, TLK1, TLK2, RAD51L3, ERCC4, APC, USP1, SMG1, UBE2B, ATM, PTPN11, JMY, EYA3, RAD1, XPA, DCLRE1A, HIPK1, RIF1, BAZ1B, SUPT16H	693	287	13588	1.91293	0.974571	0.0721972	2.7386
GOTERM_BP_FAT	GO:0043242~negative regulation of protein complex disassembly	8	0.830737	0.00166099	MTAP2, SPNB2, MTAP1B, TMOD3, CLASP1, RDX, CLASP2, APC	693	35	13588	4.48172	0.978579	0.0739879	2.86468
GOTERM_BP_FAT	GO:0046777~protein amino acid autophosphorylation	11	1.14226	0.00174793	EGFR, EIF2AK1, CSNK2A1, PAK2, TRPM7, DYRK1A, CDK12, CAMK2D, ERN1, TRIM24, UHMK1	693	66	13588	3.26792	0.982486	0.0762453	3.01247
GOTERM_BP_FAT	GO:0070507~regulation of microtubule cytoskeleton organization	8	0.830737	0.00197284	CDKN1B, MTAP2, MTAP1B, CLASP1, MAPRE1, CLASP2, DST, APC	693	36	13588	4.35722	0.989598	0.084058	3.39383
GOTERM_BP_FAT	GO:0007017~microtubule-based process	22	2.28453	0.00257232	SPG7, KIF3B, KIF5B, KIF5A, MTAP2, HAUS2, KIF5C, TPX2, KTN1, KIF16B, UBE2B, HOOK3, KIF1C, KIF13A, SS18, TUBGCP5, KIF1B, MTAP1B, MTAP7, PPP4C, DST, KIF13B	693	211	13588	2.04438	0.997407	0.104412	4.40339
GOTERM_BP_FAT	GO:0051129~negative regulation of cellular component organization	13	1.34995	0.00261287	MTAP2, RDX, MMP14, UBE2B, TTC3, ATM, SPNB2, MTAP1B, TMOD3, CLASP1, CLASP2, MAPRE1, APC	693	93	13588	2.74083	0.997639	0.104147	4.47132
GOTERM_BP_FAT	GO:0051494~negative regulation of cytoskeleton organization	9	0.934579	0.00268618	MTAP2, SPNB2, MTAP1B, TMOD3, CLASP1, RDX, MAPRE1, CLASP2, APC	693	48	13588	3.67641	0.998008	0.105106	4.59401
GOTERM_BP_FAT	GO:0030518~steroid hormone receptor signaling pathway	6	0.623053	0.00347505	PGR, NCOA2, UBE3A, DNAJA1, RHOA, PPARGC1B	693	21	13588	5.60214	0.99968	0.129567	5.90491
GOTERM_BP_FAT	GO:0060322~head development	6	0.623053	0.00347505	ZFAND5, ARID5B, TIPARP, ANKRD11, ASPH, PLEKHA1	693	21	13588	5.60214	0.99968	0.129567	5.90491
GOTERM_BP_FAT	GO:0010608~posttranscriptional regulation of gene expression	17	1.76532	0.00357164	CPEB2, STXBP1, ELAVL1, ANKHD1, QK, EIF4G1, ZFP36L1, PA2G4, EIF4G3, EIF4E, EIF4EBP2, EIF2AK1, BCL2, CLP1, TNRC6B, EIF2C3, EIF2AK4	693	148	13588	2.25221	0.999745	0.130824	6.06422
GOTERM_BP_FAT	GO:0019827~stem cell maintenance	6	0.623053	0.00431147	RIF1, CREBBP, TCF7L2, BMPR1A, APC, MYST3	693	22	13588	5.3475	0.999954	0.148813	7.27625
GOTERM_BP_FAT	GO:0051493~regulation of cytoskeleton organization	13	1.34995	0.00439758	MTAP2, RDX, CDKN1B, SPNB2, MTAP1B, RAC1, RHOA, TMOD3, CLASP1, CLASP2, MAPRE1, DST, APC	693	99	13588	2.57472	0.999962	0.149338	7.41635
GOTERM_BP_FAT	GO:0060323~head morphogenesis	5	0.519211	0.00443058	ARID5B, TIPARP, ANKRD11, ASPH, PLEKHA1	693	14	13588	7.00268	0.999965	0.148206	7.47
GOTERM_BP_FAT	GO:0031114~regulation of microtubule depolymerization	5	0.519211	0.00443058	MTAP2, MTAP1B, CLASP1, CLASP2, APC	693	14	13588	7.00268	0.999965	0.148206	7.47
GOTERM_BP_FAT	GO:0007026~negative regulation of microtubule depolymerization	5	0.519211	0.00443058	MTAP2, MTAP1B, CLASP1, CLASP2, APC	693	14	13588	7.00268	0.999965	0.148206	7.47
GOTERM_BP_FAT	GO:0030100~regulation of endocytosis	9	0.934579	0.0044818	MIB1, CD47, GPC3, FGF10, CBLL1, BIN1, CD2AP, HIP1, EPN2	693	52	13588	3.39361	0.999969	0.145597	7.55319
GOTERM_BP_FAT	GO:0006417~regulation of translation	13	1.34995	0.00477259	CPEB2, ANKHD1, QK, EIF4G1, ZFP36L1, PA2G4, EIF4G3, EIF4EBP2, EIF2AK1, EIF4E, TNRC6B, EIF2AK4, EIF2C3	693	100	13588	2.54898	0.999984	0.152178	8.02419
GOTERM_BP_FAT	GO:0030522~intracellular receptor-mediated signaling pathway	7	0.726895	0.00496899	PGR, MLL5, NCOA2, UBE3A, DNAJA1, RHOA, PPARGC1B	693	32	13588	4.28914	0.99999	0.149738	8.34103
GOTERM_BP_FAT	GO:0006470~protein amino acid dephosphorylation	14	1.45379	0.00524852	PTPRK, PPP2R3A, PTPRG, PTPRT, DUSP11, PTPN11, EYA3, DUSP3, PPM1K, BCL2, PPP2CA, PTP4A2, PPP1R12A, PPM1L	693	114	13588	2.40794	0.999995	0.153517	8.79019
GOTERM_BP_FAT	GO:0043244~regulation of protein complex disassembly	8	0.830737	0.00559685	MTAP2, SPNB2, MTAP1B, TMOD3, CLASP1, RDX, CLASP2, APC	693	43	13588	3.64791	0.999998	0.160841	9.347
GOTERM_BP_FAT	GO:0040017~positive regulation of locomotion	8	0.830737	0.00637026	PRKCA, HMGB1, ARHGAP5, HIF1A, BCL2, FGF10, CBLL1, APC	693	44	13588	3.565	1	0.17668	10.5719
GOTERM_BP_FAT	GO:0000278~mitotic cell cycle	23	2.38837	0.00675328	ANAPC1, PPP2R3A, NEK1, HAUS2, UBE2I, RB1, CDC26, CD2AP, CCNB1, DCLRE1A, SIN3A, BCL2, PRDM5, CAMK2D, CLASP1, MAPRE1, CLASP2, ANAPC7, NEK4, DNAJC2, APC, ZW10, TERF1	693	244	13588	1.84825	1	0.181967	11.1727
GOTERM_BP_FAT	GO:0032886~regulation of microtubule-based process	8	0.830737	0.00722049	CDKN1B, MTAP2, MTAP1B, CLASP1, MAPRE1, CLASP2, DST, APC	693	45	13588	3.48578	1	0.1911	11.9004
GOTERM_BP_FAT	GO:0001667~ameboidal cell migration	8	0.830737	0.00722049	ZFAND5, EDNRB, HIF1A, ARID5B, WASF2, LRP6, FGF10, KITL	693	45	13588	3.48578	1	0.1911	11.9004
GOTERM_BP_FAT	GO:0045639~positive regulation of myeloid cell differentiation	6	0.623053	0.00766795	HMGB1, HIF1A, GNAS, ACIN1, RB1, KITL	693	25	13588	4.7058	1	0.199451	12.5921
GOTERM_BP_FAT	GO:0006397~mRNA processing	24	2.49221	0.00776027	SRPK2, RBM5, WBP11, CDC5L, MBNL1, WTAP, QK, SFRS2, SF3B2, PAPOLA, AQR, DDX46, CNOT6L, RSRC1, CLP1, SRRM2, CPSF7, ERN1, SRRM1, CPSF6, RBM25, GEMIN5, SFRS12, THOC1	693	262	13588	1.79611	1	0.199378	12.7342
GOTERM_BP_FAT	GO:0007050~cell cycle arrest	9	0.934579	0.0078805	MLL5, CDKN1B, ERN1, RB1, DST, UHMK1, DDIT3, APC, JMY	693	57	13588	3.09592	1	0.197789	12.9189
GOTERM_BP_FAT	GO:0031175~neuron projection development	21	2.18069	0.00792446	ABLIM1, KLF7, ENAH, MTAP2, KIF5C, STXBP1, NR2E1, PTPN11, SLITRK2, NOTCH1, DMD, BCL2, RAC1, NUMB, MTAP1B, TRAPPC4, BMPR1B, DST, CACNA1A, ETV4, APC	693	218	13588	1.8888	1	0.196662	12.9863
GOTERM_BP_FAT	GO:0048812~neuron projection morphogenesis	18	1.86916	0.00844276	ABLIM1, KLF7, ENAH, KIF5C, STXBP1, NR2E1, PTPN11, SLITRK2, NOTCH1, DMD, BCL2, RAC1, NUMB, BMPR1B, DST, CACNA1A, ETV4, APC	693	176	13588	2.00531	1	0.205957	13.7777
GOTERM_BP_FAT	GO:0022602~ovulation cycle process	8	0.830737	0.00916886	PGR, FOXL2, UBE3A, BCL2, ZFX, BMPR1B, MMP14, NRIP1	693	47	13588	3.33745	1	0.217126	14.875
GOTERM_BP_FAT	GO:0060627~regulation of vesicle-mediated transport	11	1.14226	0.00931309	MIB1, CD47, RAB3C, GPC3, FGF10, CBLL1, BIN1, CD2AP, CACNA1A, HIP1, EPN2	693	83	13588	2.59858	1	0.215779	15.0914
GOTERM_BP_FAT	GO:0060324~face development	5	0.519211	0.00932807	ZFAND5, ARID5B, TIPARP, ASPH, PLEKHA1	693	17	13588	5.76691	1	0.213964	15.1138
GOTERM_BP_FAT	GO:0051247~positive regulation of protein metabolic process	13	1.34995	0.00942046	PRKCA, HMGB1, BMPR2, KITL, ARNT, ZFP91, GPC3, NEDD4, BCL2, RB1CC1, ITCH, NCOR1, APC	693	109	13588	2.33851	1	0.213747	15.2521
GOTERM_BP_FAT	GO:0040007~growth	19	1.973	0.00970926	UBE3A, ARID5B, ZFX, FGF10, SOCS5, GJC3, TNKS2, PTPN11, ZFP91, NOTCH1, SLC1A2, BCL2, ANKRD11, MTAP7, BMPR1B, CACNA1A, BMPR1A, PLEKHA1, ADD1	693	193	13588	1.93027	1	0.217444	15.6831
GOTERM_BP_FAT	GO:0042698~ovulation cycle	8	0.830737	0.0102757	PGR, FOXL2, UBE3A, BCL2, ZFX, BMPR1B, MMP14, NRIP1	693	48	13588	3.26792	1	0.224343	16.5223
GOTERM_BP_FAT	GO:0016311~dephosphorylation	15	1.55763	0.0127378	PTPRK, PPP2R3A, PTPRG, PTPRT, DUSP11, PTPN11, EYA3, MTMR3, DUSP3, PPM1K, PPP2CA, BCL2, PTP4A2, PPP1R12A, PPM1L	693	141	13588	2.0859	1	0.256502	20.0797
GOTERM_BP_FAT	GO:0035264~multicellular organism growth	7	0.726895	0.0132454	SLC1A2, ARID5B, ZFX, ANKRD11, TNKS2, ADD1, PLEKHA1	693	39	13588	3.5193	1	0.263044	20.7951
GOTERM_BP_FAT	GO:0007018~microtubule-based movement	12	1.24611	0.0136171	KIF1C, KIF13A, KIF3B, SPG7, KIF1B, KIF5B, KIF5A, KIF5C, KTN1, KIF16B, DST, KIF13B	693	101	13588	2.3296	1	0.264906	21.3151
GOTERM_BP_FAT	GO:0048268~clathrin coat assembly	3	0.311526	0.0145079	PICALM, SNAP91, HIP1	693	4	13588	14.7056	1	0.277389	22.5483
GOTERM_BP_FAT	GO:0006901~vesicle coating	3	0.311526	0.0145079	PICALM, SNAP91, HIP1	693	4	13588	14.7056	1	0.277389	22.5483
GOTERM_BP_FAT	GO:0045664~regulation of neuron differentiation	12	1.24611	0.0145863	MIB1, ZFP91, NOTCH1, LIMK1, BCL2, RHOA, PBX1, POU3F2, TIMP2, NR2E1, TTC3, CACNA1A	693	102	13588	2.30677	1	0.274206	22.656
GOTERM_BP_FAT	GO:0007548~sex differentiation	14	1.45379	0.0151672	FOXL2, UBE3A, ZFX, MMP14, TCF7L2, NRIP1, PGR, BCL2, PBX1, MTAP7, BMPR1B, FNDC3A, DHCR24, BMPR1A	693	130	13588	2.11158	1	0.281246	23.4493
GOTERM_BP_FAT	GO:0051301~cell division	24	2.49221	0.0170186	ANAPC1, PARD3, ROCK1, NEK1, HAUS2, CEP110, UBE2I, RB1, CDC26, CD2AP, CCNB1, CDC42, NOTCH1, DCLRE1A, CLASP1, POU3F2, MAPRE1, PDCD6IP, CLASP2, ANAPC7, NEK4, APC, ZW10, TERF1	693	281	13588	1.67466	1	0.302866	25.9268
GOTERM_BP_FAT	GO:0050767~regulation of neurogenesis	14	1.45379	0.0170411	XRCC4, LIMK1, TIMP2, NR2E1, TTC3, MIB1, ZFP91, NOTCH1, BCL2, RHOA, POU3F2, PBX1, CACNA1A, BMPR1A	693	132	13588	2.07958	1	0.30093	25.9565
GOTERM_BP_FAT	GO:0030278~regulation of ossification	8	0.830737	0.0173045	ANK, BCL2, JUND, BMP2K, GNAS, PBX1, TWIST2, APC	693	53	13588	2.95962	1	0.302561	26.3026
GOTERM_BP_FAT	GO:0008585~female gonad development	8	0.830737	0.0173045	PGR, FOXL2, UBE3A, BCL2, ZFX, BMPR1B, MMP14, NRIP1	693	53	13588	2.95962	1	0.302561	26.3026
GOTERM_BP_FAT	GO:0001701~in utero embryonic development	23	2.38837	0.0180647	EGFR, ZFAND5, XRCC4, ARNT2, PITPNB, BIRC6, EGLN1, MBNL1, UBE2B, ARNT, CCNB1, CUL3, HBA-A1, MIB1, NOTCH1, SIN3A, HIF1A, COL4A3BP, ANKRD11, ATP6V0A1, ZFPM2, BMPR1A, ADD1	693	267	13588	1.68904	1	0.309069	27.2932
GOTERM_BP_FAT	GO:0007409~axonogenesis	16	1.66147	0.0192752	ABLIM1, KLF7, ENAH, KIF5C, STXBP1, NR2E1, PTPN11, SLITRK2, NOTCH1, BCL2, RAC1, NUMB, BMPR1B, DST, ETV4, APC	693	163	13588	1.92466	1	0.323822	28.8445
GOTERM_BP_FAT	GO:0060325~face morphogenesis	4	0.415369	0.0204895	ARID5B, TIPARP, ASPH, PLEKHA1	693	12	13588	6.53583	1	0.338086	30.3692
GOTERM_BP_FAT	GO:0031399~regulation of protein modification process	16	1.66147	0.0212784	EGFR, PRKCA, HMGB1, BMPR2, UBE2B, KITL, YWHAE, ARNT, ZFP91, NDUFS4, EIF2AK1, BCL2, RB1CC1, RNF139, HBB-B2, NCOR1	693	165	13588	1.90133	1	0.346239	31.3432
GOTERM_BP_FAT	GO:0034330~cell junction organization	6	0.623053	0.0217028	DLC1, CDC42, CLDN19, BCL2, NUMB, CXADR	693	32	13588	3.67641	1	0.349432	31.8619
GOTERM_BP_FAT	GO:0007264~small GTPase mediated signal transduction	22	2.28453	0.0231598	RAB2B, RAP2A, RAB3C, USP8, ROCK1, RAB39B, RALBP1, WASF2, IQGAP1, FARP2, CDC42, ARHGAP5, RAB18, SOS1, RAC1, ARF4, RAB14, RHOA, RALA, RAB11A, B230208H17RIK, RAB6B	693	258	13588	1.67196	1	0.365713	33.6146
GOTERM_BP_FAT	GO:0032990~cell part morphogenesis	19	1.973	0.0233462	ABLIM1, KLF7, ENAH, KIF5C, STXBP1, NR2E1, PTPN11, SLITRK2, NOTCH1, DMD, BCL2, COL4A3BP, RAC1, NUMB, BMPR1B, DST, CACNA1A, ETV4, APC	693	212	13588	1.75728	1	0.365639	33.8357
GOTERM_BP_FAT	GO:0000904~cell morphogenesis involved in differentiation	19	1.973	0.0233462	ABLIM1, KLF7, ENAH, KIF5C, STXBP1, NR2E1, PTPN11, SLITRK2, CUL3, NOTCH1, HIF1A, BCL2, RAC1, NUMB, BMPR1B, DST, CACNA1A, ETV4, APC	693	212	13588	1.75728	1	0.365639	33.8357
GOTERM_BP_FAT	GO:0048259~regulation of receptor-mediated endocytosis	3	0.311526	0.0233682	FGF10, CD2AP, HIP1	693	5	13588	11.7645	1	0.363523	33.8618
GOTERM_BP_FAT	GO:0035265~organ growth	5	0.519211	0.0234482	BCL2, FGF10, MTAP7, GJC3, PTPN11	693	22	13588	4.45625	1	0.362152	33.9564
GOTERM_BP_FAT	GO:0017148~negative regulation of translation	5	0.519211	0.0234482	EIF2AK1, EIF4EBP2, ANKHD1, EIF2C3, EIF2AK4	693	22	13588	4.45625	1	0.362152	33.9564
GOTERM_BP_FAT	GO:0048667~cell morphogenesis involved in neuron differentiation	17	1.76532	0.0235638	ABLIM1, KLF7, ENAH, KIF5C, STXBP1, NR2E1, PTPN11, SLITRK2, NOTCH1, BCL2, RAC1, NUMB, BMPR1B, DST, CACNA1A, ETV4, APC	693	182	13588	1.83147	1	0.361239	34.093
GOTERM_BP_FAT	GO:0001541~ovarian follicle development	6	0.623053	0.0245395	FOXL2, UBE3A, BCL2, ZFX, BMPR1B, MMP14	693	33	13588	3.565	1	0.370765	35.235
GOTERM_BP_FAT	GO:0016458~gene silencing	8	0.830737	0.0249578	DNMT3A, CLP1, SMARCA5, TNRC6B, UBE2B, KCNQ1, BAZ2A, EIF2C3	693	57	13588	2.75193	1	0.37342	35.7189
GOTERM_BP_FAT	GO:0046545~development of primary female sexual characteristics	8	0.830737	0.0249578	PGR, FOXL2, UBE3A, BCL2, ZFX, BMPR1B, MMP14, NRIP1	693	57	13588	2.75193	1	0.37342	35.7189
GOTERM_BP_FAT	GO:0060249~anatomical structure homeostasis	10	1.03842	0.0249688	HIF1A, DMD, BCL2, RAC1, ANKRD11, ILDR2, TNKS2, TERF1, APC, ADD1	693	83	13588	2.36235	1	0.371221	35.7316
GOTERM_BP_FAT	GO:0048666~neuron development	24	2.49221	0.0250649	ABLIM1, KLF7, ENAH, MTAP2, KIF5C, STXBP1, RORB, NR2E1, FARP2, PTPN11, SLITRK2, ZFP91, NOTCH1, DMD, BCL2, RAC1, MTAP1B, NUMB, TRAPPC4, BMPR1B, DST, CACNA1A, ETV4, APC	693	292	13588	1.61158	1	0.367772	35.8423
GOTERM_BP_FAT	GO:0040029~regulation of gene expression, epigenetic	9	0.934579	0.0253784	DNMT3A, MLL5, SMCHD1, CLP1, SMARCA5, UBE2B, KCNQ1, BAZ2A, EIF2C3	693	70	13588	2.52096	1	0.366928	36.202
GOTERM_BP_FAT	GO:0002763~positive regulation of myeloid leukocyte differentiation	4	0.415369	0.0256476	GNAS, ACIN1, RB1, KITL	693	13	13588	6.03308	1	0.367804	36.5093
GOTERM_BP_FAT	GO:0048008~platelet-derived growth factor receptor signaling pathway	5	0.519211	0.0272727	ZFAND5, ARID5B, TIPARP, PDAP1, PLEKHA1	693	23	13588	4.2625	1	0.381636	38.3356
GOTERM_BP_FAT	GO:0009896~positive regulation of catabolic process	5	0.519211	0.0272727	HMGB1, GPC3, NEDD4, ITCH, APC	693	23	13588	4.2625	1	0.381636	38.3356
GOTERM_BP_FAT	GO:0048511~rhythmic process	11	1.14226	0.0273257	PGR, FOXL2, CCRN4L, UBE3A, BCL2, ZFX, PER2, BMPR1B, MMP14, NCOR1, NRIP1	693	98	13588	2.20084	1	0.379997	38.3943
GOTERM_BP_FAT	GO:0045807~positive regulation of endocytosis	6	0.623053	0.0276039	MIB1, CD47, GPC3, FGF10, CBLL1, HIP1	693	34	13588	3.46015	1	0.380839	38.7017
GOTERM_BP_FAT	GO:0045665~negative regulation of neuron differentiation	6	0.623053	0.0276039	MIB1, ZFP91, NOTCH1, PBX1, NR2E1, TTC3	693	34	13588	3.46015	1	0.380839	38.7017
GOTERM_BP_FAT	GO:0006457~protein folding	13	1.34995	0.0284611	HSP90AB1, CCT3, CDC26, SEC63, NKTR, HSP90B1, PFDN1, PPIG, HSPA4L, TOR1B, DNAJA1, DNAJB4, HSPA8	693	127	13588	2.00707	1	0.387898	39.6396
GOTERM_BP_FAT	GO:0048872~homeostasis of number of cells	12	1.24611	0.0289547	HBA-A1, MLL5, BCL2A1A, BCL2, CEBPG, ZFX, ILDR2, ACIN1, RB1, MTAP7, NCOR1, ADD1	693	113	13588	2.08221	1	0.390947	40.1735
GOTERM_BP_FAT	GO:0048858~cell projection morphogenesis	18	1.86916	0.0290806	ABLIM1, KLF7, ENAH, KIF5C, STXBP1, NR2E1, PTPN11, SLITRK2, NOTCH1, DMD, BCL2, RAC1, NUMB, BMPR1B, DST, CACNA1A, ETV4, APC	693	202	13588	1.7472	1	0.390082	40.3091
GOTERM_BP_FAT	GO:0010324~membrane invagination	17	1.76532	0.0306771	DNM3, UBE3A, SORL1, WASF2, STXBP1, ITSN2, CORO1C, CD47, PICALM, RAC1, LRP6, SH3KBP1, BIN1, ANKFY1, EPN2, AP3B1, HIP1	693	188	13588	1.77302	1	0.404436	42.0021
GOTERM_BP_FAT	GO:0006897~endocytosis	17	1.76532	0.0306771	DNM3, UBE3A, SORL1, WASF2, STXBP1, ITSN2, CORO1C, CD47, PICALM, RAC1, LRP6, SH3KBP1, BIN1, ANKFY1, EPN2, AP3B1, HIP1	693	188	13588	1.77302	1	0.404436	42.0021
GOTERM_BP_FAT	GO:0060021~palate development	6	0.623053	0.0309009	ARID5B, TIPARP, PRRX1, ASPH, BMPR1A, PLEKHA1	693	35	13588	3.36129	1	0.404501	42.2357
GOTERM_BP_FAT	GO:0009411~response to UV	6	0.623053	0.0309009	XPA, USP1, CASP7, BCL2, ERCC4, SDF4	693	35	13588	3.36129	1	0.404501	42.2357
GOTERM_BP_FAT	GO:0045732~positive regulation of protein catabolic process	4	0.415369	0.031434	GPC3, NEDD4, ITCH, APC	693	14	13588	5.60214	1	0.407677	42.7889
GOTERM_BP_FAT	GO:0000279~M phase	23	2.38837	0.0321686	ANAPC1, NEK1, MRE11A, HAUS2, TPX2, UBE2I, CDC26, ZFP318, UBE2B, CD2AP, CCNB1, DCLRE1A, SIAH1A, MNS1, PMS2, CLASP1, MAPRE1, CLASP2, ANAPC7, NEK4, APC, ZW10, TERF1	693	283	13588	1.59354	1	0.412788	43.5428
GOTERM_BP_FAT	GO:0035019~somatic stem cell maintenance	3	0.311526	0.033881	TCF7L2, APC, MYST3	693	6	13588	9.80375	1	0.425013	45.264
GOTERM_BP_FAT	GO:0043543~protein amino acid acylation	7	0.726895	0.033979	NMT2, ING4, CSRP2BP, ZDHHC3, CREBBP, EP400, MYST3	693	48	13588	2.85943	1	0.423746	45.361
GOTERM_BP_FAT	GO:0030218~erythrocyte differentiation	7	0.726895	0.033979	HBA-A1, MLL5, CEBPG, ACIN1, RB1, NCOR1, ADD1	693	48	13588	2.85943	1	0.423746	45.361
GOTERM_BP_FAT	GO:0006281~DNA repair	19	1.973	0.0347851	XRCC4, USP1, MRE11A, RAD23A, SMG1, RRM2B, UBE2B, ATM, JMY, EYA3, RAD1, ANKRD17, XPA, DCLRE1A, SUPT16H, PMS2, RNF168, RAD51L3, ERCC4	693	222	13588	1.67812	1	0.429163	46.1527
GOTERM_BP_FAT	GO:0008406~gonad development	10	1.03842	0.0347864	PGR, FOXL2, UBE3A, BCL2, ZFX, MTAP7, BMPR1B, MMP14, FNDC3A, NRIP1	693	88	13588	2.22813	1	0.426994	46.154
GOTERM_BP_FAT	GO:0043066~negative regulation of apoptosis	20	2.07684	0.0365104	STAMBP, XRCC4, ROCK1, BIRC6, UBE2B, KITL, NR2E1, ATM, NOTCH1, SIN3A, CDKN1B, BCL2A1A, GSK3B, BCL2, RB1CC1, RHOA, APBB3, CACNA1A, APC, DHCR24	693	239	13588	1.6408	1	0.440674	47.811
GOTERM_BP_FAT	GO:0030335~positive regulation of cell migration	6	0.623053	0.0382084	HMGB1, ARHGAP5, HIF1A, BCL2, CBLL1, APC	693	37	13588	3.1796	1	0.451444	49.396
GOTERM_BP_FAT	GO:0051960~regulation of nervous system development	14	1.45379	0.0388876	XRCC4, LIMK1, TIMP2, NR2E1, TTC3, MIB1, ZFP91, NOTCH1, BCL2, RHOA, POU3F2, PBX1, CACNA1A, BMPR1A	693	148	13588	1.85476	1	0.455182	50.0172
GOTERM_BP_FAT	GO:0045137~development of primary sexual characteristics	11	1.14226	0.0389642	PGR, FOXL2, UBE3A, BCL2, ZFX, MTAP7, BMPR1B, MMP14, FNDC3A, NRIP1, DHCR24	693	104	13588	2.07387	1	0.453665	50.0868
GOTERM_BP_FAT	GO:0050678~regulation of epithelial cell proliferation	8	0.830737	0.04033	PGR, EGFR, NOTCH1, CDKN1B, FGF10, ETV4, BMPR1A, APC	693	63	13588	2.48984	1	0.463163	51.3126
GOTERM_BP_FAT	GO:0019226~transmission of nerve impulse	19	1.973	0.0403609	SCD2, CLDN19, STXBP1, CACNB2, NLGN3, GRIA4, NRXN1, RPH3A, GJC3, QK, MBP, KIF1B, DMD, SYN2, TMOD2, TRAPPC4, POU3F2, CACNA1A, DLG2	693	226	13588	1.64842	1	0.461251	51.34
GOTERM_BP_FAT	GO:0034976~response to endoplasmic reticulum stress	5	0.519211	0.0408632	COL4A3BP, GSK3B, ERN1, EIF2AK4, DDIT3	693	26	13588	3.77067	1	0.463305	51.7835
GOTERM_BP_FAT	GO:0046660~female sex differentiation	8	0.830737	0.0433805	PGR, FOXL2, UBE3A, BCL2, ZFX, BMPR1B, MMP14, NRIP1	693	64	13588	2.45094	1	0.481743	53.9488
GOTERM_BP_FAT	GO:0043069~negative regulation of programmed cell death	20	2.07684	0.043526	STAMBP, XRCC4, ROCK1, BIRC6, UBE2B, KITL, NR2E1, ATM, NOTCH1, SIN3A, CDKN1B, BCL2A1A, GSK3B, BCL2, RB1CC1, RHOA, APBB3, CACNA1A, APC, DHCR24	693	244	13588	1.60717	1	0.480732	54.071
GOTERM_BP_FAT	GO:0034101~erythrocyte homeostasis	7	0.726895	0.0439398	HBA-A1, MLL5, CEBPG, ACIN1, RB1, NCOR1, ADD1	693	51	13588	2.69123	1	0.481866	54.4172
GOTERM_BP_FAT	GO:0045637~regulation of myeloid cell differentiation	7	0.726895	0.0439398	HMGB1, HIF1A, GNAS, ACIN1, RB1, KITL, APC	693	51	13588	2.69123	1	0.481866	54.4172
GOTERM_BP_FAT	GO:0001932~regulation of protein amino acid phosphorylation	12	1.24611	0.0443928	EGFR, PRKCA, ZFP91, HMGB1, EIF2AK1, NDUFS4, RB1CC1, BCL2, BMPR2, HBB-B2, UBE2B, KITL	693	121	13588	1.94455	1	0.483292	54.7934
GOTERM_BP_FAT	GO:0031401~positive regulation of protein modification process	9	0.934579	0.0444456	PRKCA, ZFP91, HMGB1, RB1CC1, BCL2, BMPR2, KITL, NCOR1, ARNT	693	78	13588	2.2624	1	0.481569	54.8371
GOTERM_BP_FAT	GO:0060548~negative regulation of cell death	20	2.07684	0.0451196	STAMBP, XRCC4, ROCK1, BIRC6, UBE2B, KITL, NR2E1, ATM, NOTCH1, SIN3A, CDKN1B, BCL2A1A, GSK3B, BCL2, RB1CC1, RHOA, APBB3, CACNA1A, APC, DHCR24	693	245	13588	1.60061	1	0.484697	55.3908
GOTERM_BP_FAT	GO:0006900~membrane budding	3	0.311526	0.0458555	PICALM, SNAP91, HIP1	693	7	13588	8.40322	1	0.488246	55.9881
GOTERM_BP_FAT	GO:0046825~regulation of protein export from nucleus	3	0.311526	0.0458555	GSK3B, UHMK1, PTPN11	693	7	13588	8.40322	1	0.488246	55.9881
GOTERM_BP_FAT	GO:0030521~androgen receptor signaling pathway	3	0.311526	0.0458555	UBE3A, DNAJA1, RHOA	693	7	13588	8.40322	1	0.488246	55.9881
GOTERM_BP_FAT	GO:0048565~gut development	6	0.623053	0.046487	EGFR, EDNRB, NOTCH1, BCL2, FGF10, TCF7L2	693	39	13588	3.01654	1	0.490941	56.4946
GOTERM_BP_FAT	GO:0016358~dendrite development	6	0.623053	0.046487	KLF7, MTAP2, RAC1, MTAP1B, TRAPPC4, CACNA1A	693	39	13588	3.01654	1	0.490941	56.4946
GOTERM_BP_FAT	GO:0051130~positive regulation of cellular component organization	12	1.24611	0.0466555	MIB1, CD47, GPC3, CDKN1B, LIMK1, RAC1, RHOA, FGF10, CBLL1, NCOR1, HIP1, APC	693	122	13588	1.92861	1	0.490113	56.6288
GOTERM_BP_FAT	GO:0048193~Golgi vesicle transport	7	0.726895	0.0476251	KIF1C, SEC24B, CHIC2, USE1, TRAPPC4, LMAN1, ZW10	693	52	13588	2.63947	1	0.495275	57.3936
GOTERM_CC_FAT	GO:0016607~nuclear speck	22	2.28453	3.60496e-10	DGKQ, MAML2, YLPM1, RP9, WBP11, CDC5L, SFRS2, RFWD2, MLL5, PPIG, DDX46, HIPK1, DDX3X, ZFML, RSRC1, SRRM2, DYRK1A, CDK12, SRRM1, WAC, RBM25, THOC1	566	90	12504	5.40024	1.47803e-07	1.47803e-07	5.04628e-07
GOTERM_CC_FAT	GO:0016604~nuclear body	25	2.59605	2.0127e-08	YLPM1, RP9, WBP11, MLL5, DDX46, DDX3X, ZFML, SRRM2, CDK12, SRRM1, WAC, RBM25, DGKQ, MAML2, CREBBP, CDC5L, RB1, SFRS2, RFWD2, PPIG, HIPK1, RSRC1, DYRK1A, PSPC1, THOC1	566	142	12504	3.88941	8.25203e-06	1.37534e-06	2.81741e-05
GOTERM_CC_FAT	GO:0009898~internal side of plasma membrane	32	3.32295	6.02475e-06	LIMS1, SNAP91, CLTB, RAB3C, STAM2, CACNB2, RDX, ZFYVE20, MBP, CDC42, ACBD3, AP3M2, DMD, SPNB2, RAC1, PALM2, RHOA, RALA, PEX14, STAM, NUP54, EHD3, AP3B1, WDFY3, RAB2B, SYMPK, RAP2A, RAB39B, MAST2, RAB14, ADD3, ADD1	566	287	12504	2.46321	0.0024671	0.000205825	0.00843321
GOTERM_CC_FAT	GO:0005874~microtubule	26	2.6999	8.66906e-05	HAUS2, STAU2, HOOK3, KIF13A, TUBGCP5, SNTB2, CLASP1, MTAP7, CLASP2, ZW10, KIF13B, APC, DNM3, KIF3B, KIF5B, MTAP2, KIF5A, KIF5C, TPX2, KIF16B, EML4, KIF1C, SS18, KIF1B, MTAP1B, MAPRE1	566	240	12504	2.39329	0.0349204	0.00236684	0.121283
GOTERM_CC_FAT	GO:0042175~nuclear envelope-endoplasmic reticulum network	20	2.07684	0.000109728	ARL6IP1, RAB2B, LMAN2L, PIGU, STIM1, RP9, NAV3, PORCN, CEPT1, MIA3, STT3A, H13, FMO2, BCL2, STX17, RAB14, ERN1, ASPH, DNAJC3, SSR3	566	160	12504	2.76148	0.043994	0.00280799	0.15349
GOTERM_CC_FAT	GO:0005789~endoplasmic reticulum membrane	18	1.86916	0.000506351	ARL6IP1, RAB2B, LMAN2L, PIGU, STIM1, RP9, PORCN, CEPT1, MIA3, STT3A, H13, FMO2, BCL2, STX17, ERN1, ASPH, DNAJC3, SSR3	566	152	12504	2.61614	0.187514	0.00939452	0.706471
GOTERM_CC_FAT	GO:0030867~rough endoplasmic reticulum membrane	4	0.415369	0.000857109	ARL6IP1, RP9, DNAJC3, SSR3	566	5	12504	17.6735	0.296414	0.0145418	1.19314
GOTERM_CC_FAT	GO:0005791~rough endoplasmic reticulum	5	0.519211	0.00105549	ARL6IP1, RAB14, RP9, DNAJC3, SSR3	566	11	12504	10.0418	0.351425	0.01717	1.4674
GOTERM_CC_FAT	GO:0048770~pigment granule	12	1.24611	0.00149007	HSP90AB1, YWHAZ, HSP90B1, TMEM33, RAC1, ATP6V0A1, CTSB, PDCD6IP, MMP14, SYNGR1, YWHAE, HSPA8	566	85	12504	3.11885	0.457401	0.0223894	2.06575
GOTERM_CC_FAT	GO:0042470~melanosome	12	1.24611	0.00149007	HSP90AB1, YWHAZ, HSP90B1, TMEM33, RAC1, ATP6V0A1, CTSB, PDCD6IP, MMP14, SYNGR1, YWHAE, HSPA8	566	85	12504	3.11885	0.457401	0.0223894	2.06575
GOTERM_CC_FAT	GO:0016323~basolateral plasma membrane	16	1.66147	0.00176437	EGFR, LIMS1, ENAH, SLCO4C1, CLDN19, SLC12A2, LIMK1, FERMT2, PRUNE, DMD, NUMB, SH3KBP1, SLC4A7, STK39, MTAP7, DST	566	141	12504	2.50688	0.515206	0.0255268	2.44167
GOTERM_CC_FAT	GO:0005813~centrosome	17	1.76532	0.0023945	RABGAP1, ROCK1, HAUS2, CEP110, PDE4D, AKAP9, PCM1, DCTN4, CCNB1, TUBGCP5, CLASP1, PDCD6IP, CLASP2, MAPRE1, PPP4C, FEZ1, APC	566	160	12504	2.34726	0.625784	0.0322331	3.30019
GOTERM_CC_FAT	GO:0005881~cytoplasmic microtubule	5	0.519211	0.00287295	SS18, CLASP1, MAPRE1, CLASP2, APC	566	14	12504	7.88995	0.6926	0.0361915	3.94737
GOTERM_CC_FAT	GO:0000775~chromosome, centromeric region	13	1.34995	0.00430783	DNMT3A, NUP160, CREBBP, ORC2L, SIN3A, BAZ1B, CENPC1, PPP2CA, CLASP1, CLASP2, ZW10, APC, SUV420H1	566	111	12504	2.58734	0.829671	0.052224	5.86422
GOTERM_CC_FAT	GO:0000151~ubiquitin ligase complex	9	0.934579	0.00532664	CUL3, CUL5, UBE4A, NEDD4, RNF168, ITCH, HERC2, CDC26, RBBP6	566	60	12504	3.31378	0.888056	0.0606476	7.20362
GOTERM_CC_FAT	GO:0005815~microtubule organizing center	18	1.86916	0.00533327	RABGAP1, ROCK1, HAUS2, CEP110, PDE4D, AKAP9, TTLL7, PCM1, DCTN4, CCNB1, TUBGCP5, CLASP1, MAPRE1, PDCD6IP, CLASP2, PPP4C, FEZ1, APC	566	189	12504	2.10399	0.888362	0.0590851	7.21228
GOTERM_CC_FAT	GO:0000776~kinetochore	9	0.934579	0.0065076	ORC2L, SIN3A, NUP160, CENPC1, CREBBP, CLASP1, CLASP2, APC, ZW10	566	62	12504	3.20688	0.931219	0.0697918	8.73403
GOTERM_CC_FAT	GO:0016585~chromatin remodeling complex	8	0.830737	0.00683977	BAZ1B, SMARCC1, SMARCA5, SAP18, RBM10, SMARCA2, BAZ2A, NRIP1	566	50	12504	3.5347	0.940032	0.0713757	9.16025
GOTERM_CC_FAT	GO:0044432~endoplasmic reticulum part	20	2.07684	0.00862454	ARL6IP1, RAB2B, LMAN2L, PIGU, STIM1, RP9, PORCN, MIA3, HSP90B1, CEPT1, STT3A, H13, FMO2, BCL2, STX17, TOR1B, ERN1, ASPH, DNAJC3, SSR3	566	231	12504	1.91272	0.971315	0.0870384	11.4189
GOTERM_CC_FAT	GO:0005635~nuclear envelope	15	1.55763	0.00942648	WDFY3, NUP98, NUP160, NAV3, IPO8, SYNE1, NUP214, PRICKLE1, BCL2, ERN1, MNS1, TMPO, NUP54, KPNA3, TPR	566	153	12504	2.16587	0.979415	0.090365	12.4167
GOTERM_CC_FAT	GO:0005667~transcription factor complex	20	2.07684	0.00982059	TAF3, CREM, ARNT2, CREBBP, TEAD1, SAP18, NFYC, RB1, TCF7L2, ATF1, ARNT, NRF1, HIF1A, ATP6V0A1, PBX1, POU3F2, TBL1X, TCF4, TCF12, TWIST2	566	234	12504	1.88819	0.982514	0.0918462	12.9032
GOTERM_CC_FAT	GO:0005938~cell cortex	13	1.34995	0.0115882	PARD3, CALD1, FERMT2, CD2AP, ITPR2, SPNB2, EXOC4, CLASP1, EXOC6, CLASP2, ITCH, MAPRE1, ADD3	566	126	12504	2.27932	0.991595	0.102921	15.0546
GOTERM_CC_FAT	GO:0008287~protein serine/threonine phosphatase complex	6	0.623053	0.017399	PPM1K, PPP2CA, BCL2, PPP2R5C, PPM1L, PPP2R5E	566	34	12504	3.89857	0.999251	0.141969	21.7842
GOTERM_CC_FAT	GO:0000159~protein phosphatase type 2A complex	4	0.415369	0.0186972	PPP2CA, BCL2, PPP2R5C, PPP2R5E	566	13	12504	6.7975	0.999564	0.148893	23.2184
GOTERM_CC_FAT	GO:0030136~clathrin-coated vesicle	11	1.14226	0.019015	RAB3C, PICALM, CLTB, SYN2, RAB14, TRAPPC4, RPH3A, SYNGR1, SLC40A1, HIP1, EPN2	566	104	12504	2.33664	0.999618	0.148399	23.5657
GOTERM_CC_FAT	GO:0030135~coated vesicle	12	1.24611	0.024607	SEC24B, RAB3C, PICALM, CLTB, SYN2, RAB14, TRAPPC4, RPH3A, SYNGR1, SLC40A1, HIP1, EPN2	566	124	12504	2.13792	0.999963	0.181511	29.4438
GOTERM_CC_FAT	GO:0005819~spindle	11	1.14226	0.0254837	PARD3, TUBGCP5, PPP2CA, HAUS2, TPX2, CLASP1, MAPRE1, RB1, CLASP2, ATM, ZW10	566	109	12504	2.22946	0.999975	0.184157	30.3265
GOTERM_CC_FAT	GO:0000792~heterochromatin	7	0.726895	0.0266193	DNMT3A, ORC2L, SMCHD1, BAZ1B, SMARCC1, UBE2B, BAZ2A	566	51	12504	3.03222	0.999984	0.188372	31.4544
GOTERM_CC_FAT	GO:0030055~cell-substrate junction	8	0.830737	0.0288484	LIMS1, ENAH, PRUNE, LIMK1, DMD, FERMT2, SH3KBP1, DST	566	66	12504	2.6778	0.999994	0.199289	33.6193
GOTERM_CC_FAT	GO:0031252~cell leading edge	11	1.14226	0.0300497	SLC1A2, ENAH, TRPM7, RAC1, WASF2, TMOD3, GNAS, RDX, WASL, CD2AP, IQGAP1	566	112	12504	2.16974	0.999996	0.200189	34.7596
GOTERM_CC_FAT	GO:0000785~chromatin	14	1.45379	0.0363633	DNMT3A, SMCHD1, ARID4B, HIRA, TRIM24, UBE2B, ORC2L, BAZ1B, SMARCC1, HIST1H3A, TMPO, BAZ2A, CHD4, MYST3	566	165	12504	1.87446	1	0.233894	40.459
GOTERM_CC_FAT	GO:0005768~endosome	19	1.973	0.0370946	STAMBP, SLC9A9, STAM2, WASF2, NDFIP2, RABGAP1L, ZFYVE20, SLC29A3, SQSTM1, PTP4A2, NUMB, RAB14, RAB11A, STAM, SDF4, ANKFY1, EHD3, GRB14, ATP6V0A2	566	252	12504	1.66566	1	0.234486	41.0885
GOTERM_CC_FAT	GO:0016363~nuclear matrix	6	0.623053	0.0397051	DNMT3A, PPIG, TCERG1, PSPC1, SRRM1, THOC1	566	42	12504	3.15598	1	0.241833	43.2851
GOTERM_CC_FAT	GO:0030117~membrane coat	7	0.726895	0.0460724	SEC24B, PICALM, SNAP91, CLTB, AP3M2, EPN2, AP3B1	566	58	12504	2.66626	1	0.264322	48.3282
GOTERM_CC_FAT	GO:0048475~coated membrane	7	0.726895	0.0460724	SEC24B, PICALM, SNAP91, CLTB, AP3M2, EPN2, AP3B1	566	58	12504	2.66626	1	0.264322	48.3282
GOTERM_CC_FAT	GO:0043209~myelin sheath	3	0.311526	0.0476177	BCL2, GJC3, MBP	566	8	12504	8.28445	1	0.268423	49.4877
GOTERM_CC_FAT	GO:0005643~nuclear pore	7	0.726895	0.0494183	NUP98, NUP214, NUP160, NUP54, IPO8, TPR, KPNA3	566	59	12504	2.62107	1	0.27362	50.8083
GOTERM_MF_FAT	GO:0004842~ubiquitin-protein ligase activity	18	1.86916	2.06828e-05	UBE4A, UBE3A, BIRC6, UBE2H, CBLL1, HERC2, RBBP6, UBE2B, MIB1, UBE2D3, KCMF1, HUWE1, NEDD4, SIAH1A, RNF168, ITCH, UBE2E2, HECTD1	684	104	13288	3.36235	0.0137416	0.00125711	0.0309973
GOTERM_MF_FAT	GO:0019787~small conjugating protein ligase activity	19	1.973	6.84425e-05	UBE4A, UBE3A, BIRC6, UBE2I, UBE2H, CBLL1, HERC2, RBBP6, UBE2B, MIB1, UBE2D3, KCMF1, HUWE1, NEDD4, SIAH1A, RNF168, ITCH, UBE2E2, HECTD1	684	125	13288	2.95289	0.0447571	0.00326534	0.10254
GOTERM_MF_FAT	GO:0016881~acid-amino acid ligase activity	22	2.28453	0.000120931	HECW2, UBE4A, UBE3A, BIRC6, UBE2I, UBE2H, CBLL1, TTLL7, HERC2, HERC1, RBBP6, UBE2B, MIB1, UBE2D3, HUWE1, KCMF1, NEDD4, SIAH1A, RNF168, ITCH, UBE2E2, HECTD1	684	166	13288	2.57465	0.0777215	0.00537935	0.181113
GOTERM_MF_FAT	GO:0003712~transcription cofactor activity	23	2.38837	0.000140192	ENY2, TBL1XR1, ING4, UBE3A, MAML2, CREBBP, IRF2BP2, PPARGC1B, NRIP1, JMY, ARNT, MLL5, SIN3A, NCOA2, AES, HIPK1, SQSTM1, THRAP3, ATP6V0A1, ZFPM2, TBL1X, TCF4, NCOR1	684	180	13288	2.48233	0.0895309	0.00584506	0.209931
GOTERM_MF_FAT	GO:0008134~transcription factor binding	31	3.21911	0.000184483	ENY2, ING4, UBE3A, ARNT2, ARNT, MLL5, SIN3A, AES, SQSTM1, BCL2, TCF4, CHD4, MYST3, TBL1XR1, CEBPG, MAML2, CREBBP, IRF2BP2, RB1, PPARGC1B, NRIP1, JMY, NCOA2, RAB18, BPTF, HIPK1, THRAP3, ATP6V0A1, ZFPM2, TBL1X, NCOR1	684	288	13288	2.09109	0.116117	0.00723431	0.276167
GOTERM_MF_FAT	GO:0008013~beta-catenin binding	7	0.726895	0.000375943	CSNK2A1, GSK3B, NUMB, PTPRT, CD2AP, TCF7L2, APC	684	20	13288	6.79942	0.222408	0.0119073	0.562028
GOTERM_MF_FAT	GO:0016879~ligase activity, forming carbon-nitrogen bonds	23	2.38837	0.000381171	HECW2, UBE4A, UBE3A, BIRC6, UBE2I, UBE2H, CBLL1, TTLL7, HERC2, HERC1, RBBP6, UBE2B, MTHFD1L, MIB1, UBE2D3, HUWE1, KCMF1, NEDD4, SIAH1A, RNF168, ITCH, UBE2E2, HECTD1	684	193	13288	2.31512	0.225124	0.0115263	0.569823
GOTERM_MF_FAT	GO:0003682~chromatin binding	18	1.86916	0.00256284	DNMT3A, PPP2R3A, CREBBP, ARID4B, HIRA, TTF1, TRIM24, NOTCH1, SIN3A, NCOA2, BAZ1B, SMARCC1, SMARCA5, ATP6V0A1, RNF168, TBL1X, NFATC3, CHD4	684	155	13288	2.25603	0.82035	0.0638959	3.77338
GOTERM_MF_FAT	GO:0004221~ubiquitin thiolesterase activity	11	1.14226	0.00325272	USP7, STAMBP, USP19, USP40, USP8, USP1, USP37, USP34, DUB1, USP25, USP45	684	71	13288	3.0098	0.886915	0.077554	4.76617
GOTERM_MF_FAT	GO:0008017~microtubule binding	10	1.03842	0.00374343	MAST2, KIF1B, KIF5B, TMOD3, CLASP1, MAPRE1, CLASP2, DST, HOOK3, APC	684	61	13288	3.18474	0.918655	0.0857115	5.46653
GOTERM_MF_FAT	GO:0003779~actin binding	27	2.80374	0.00376733	ABLIM1, ENAH, WASF3, CALD1, WASF2, RDX, SPNB2, DMD, SNTB2, HIP1, TRPM7, RPH3A, COTL1, MPRIP, JMY, GMFB, EPB4.1L2, CORO1C, SYNE1, MTAP1B, TMOD2, TMOD3, WASL, DST, ADD3, MYLK, ADD1	684	288	13288	1.82127	0.91995	0.0833895	5.50052
GOTERM_MF_FAT	GO:0019904~protein domain specific binding	20	2.07684	0.00471961	KHDRBS1, HSP90AB1, YWHAZ, ENAH, USP8, UBE2I, YWHAE, CD2AP, PPARGC1B, QK, EPB4.1L2, ATXN2, PICALM, SQSTM1, SOS1, DMD, EXOC4, SH3KBP1, LUC7L, NCOR1	684	192	13288	2.02364	0.957781	0.100122	6.84547
GOTERM_MF_FAT	GO:0015631~tubulin binding	11	1.14226	0.00534682	MAST2, KIF1B, KIF5B, TMOD3, CLASP1, MAPRE1, CLASP2, DST, HOOK3, FEZ1, APC	684	76	13288	2.81179	0.972308	0.109255	7.72153
GOTERM_MF_FAT	GO:0016887~ATPase activity	26	2.6999	0.00535782	ABCF1, ATP1B2, ATP10A, DQX1, DDX46, DDX3X, ABCD2, ABCD3, ABCB10, RAD51L3, DDX10, HSPA8, ATP8B3, CHD4, RHOBTB3, ATAD2, IPO8, DDX6, DDX55, KIF1B, BPTF, DHX29, HELB, SMARCA5, ABCC5, ATP8A1	684	281	13288	1.79751	0.972512	0.106236	7.73683
GOTERM_MF_FAT	GO:0030145~manganese ion binding	16	1.66147	0.00916552	GALNT2, GALNT1, MRE11A, BMPR2, SMG1, CEPT1, PRUNE, PPM1K, PPP2CA, CLP1, IDH1, PPM1L, BMPR1B, PPP4C, B4GALT6, BMPR1A	684	148	13288	2.10021	0.997888	0.165712	12.8916
GOTERM_MF_FAT	GO:0018024~histone-lysine N-methyltransferase activity	6	0.623053	0.00945404	MLL5, EZH1, WHSC1L1, ASH1L, MLL3, SUV420H1	684	26	13288	4.48313	0.998262	0.166037	13.271
GOTERM_MF_FAT	GO:0016279~protein-lysine N-methyltransferase activity	6	0.623053	0.00945404	MLL5, EZH1, WHSC1L1, ASH1L, MLL3, SUV420H1	684	26	13288	4.48313	0.998262	0.166037	13.271
GOTERM_MF_FAT	GO:0016278~lysine N-methyltransferase activity	6	0.623053	0.00945404	MLL5, EZH1, WHSC1L1, ASH1L, MLL3, SUV420H1	684	26	13288	4.48313	0.998262	0.166037	13.271
GOTERM_MF_FAT	GO:0008047~enzyme activator activity	23	2.38837	0.00953393	DLC1, HMGB1, DAB2IP, RABGAP1, RALBP1, ASAP1, ARHGAP18, RABGAP1L, TIMP2, ARHGEF12, MMP14, IQGAP1, ARHGAP12, RASAL2, TBC1D15, RALGAPA1, ARHGAP5, RGS5, SRGAP3, MAPK8IP2, RGS7, CHN2, SRGAP2	684	249	13288	1.79445	0.998353	0.163076	13.3758
GOTERM_MF_FAT	GO:0005096~GTPase activator activity	19	1.973	0.0100757	DLC1, DAB2IP, RABGAP1, RALBP1, ASAP1, ARHGAP18, RABGAP1L, ARHGEF12, IQGAP1, ARHGAP12, RASAL2, TBC1D15, RALGAPA1, ARHGAP5, RGS5, SRGAP3, RGS7, CHN2, SRGAP2	684	192	13288	1.92245	0.998858	0.167318	14.0833
GOTERM_MF_FAT	GO:0003714~transcription corepressor activity	10	1.03842	0.0111621	TBL1XR1, SIN3A, AES, HIPK1, IRF2BP2, ZFPM2, TBL1X, TCF4, NCOR1, NRIP1	684	72	13288	2.69818	0.999452	0.179316	15.4859
GOTERM_MF_FAT	GO:0016564~transcription repressor activity	20	2.07684	0.0125242	KHDRBS1, TBL1XR1, PRRX1, IRF2BP2, PHF12, RB1, TRIM24, NR2E1, NRIP1, NR2C1, SIN3A, AES, NCOA2, HIPK1, PRDM5, ZFPM2, TBL1X, TCF4, NCOR1, TWIST2	684	211	13288	1.84141	0.999782	0.194421	17.2141
GOTERM_MF_FAT	GO:0003713~transcription coactivator activity	12	1.24611	0.0135219	ENY2, ING4, MLL5, NCOA2, UBE3A, MAML2, CREBBP, THRAP3, ATP6V0A1, PPARGC1B, ARNT, JMY	684	100	13288	2.33123	0.999889	0.203634	18.459
GOTERM_MF_FAT	GO:0003743~translation initiation factor activity	9	0.934579	0.0136011	EIF4G1, EIF4G3, EIF2AK1, EIF4E, DHX29, EIF5, EIF5B, EIF2C3, EIF2AK4	684	62	13288	2.82003	0.999895	0.200248	18.5572
GOTERM_MF_FAT	GO:0016563~transcription activator activity	23	2.38837	0.014318	ENY2, ING4, ELF2, UBE3A, MAML2, CREBBP, TEAD1, PPARGC1B, JMY, ARNT, MLL5, NCOA2, FLI1, MTF1, BCL2, THRAP3, SMARCA5, ATP6V0A1, NFIC, TCF12, NFIA, ETV4, MYST3	684	259	13288	1.72517	0.999935	0.205239	19.4399
GOTERM_MF_FAT	GO:0042623~ATPase activity, coupled	20	2.07684	0.0212715	ATP1B2, ATP10A, IPO8, DDX6, DDX55, DDX46, BPTF, DHX29, DDX3X, HELB, SMARCA5, ABCD3, ABCB10, DDX10, RAD51L3, ATP8B3, HSPA8, ABCC5, CHD4, ATP8A1	684	223	13288	1.74232	0.999999	0.273596	27.5506
GOTERM_MF_FAT	GO:0016790~thiolester hydrolase activity	12	1.24611	0.0228531	USP7, STAMBP, USP19, USP40, USP8, USP1, USP37, PTPRT, USP34, DUB1, USP25, USP45	684	108	13288	2.15854	1	0.285534	29.2858
GOTERM_MF_FAT	GO:0004721~phosphoprotein phosphatase activity	15	1.55763	0.0247378	PTPRK, PTPRG, PTPRT, DUSP11, PTPN11, EYA3, MTMR3, DUSP3, PPM1K, PPP2CA, PTP4A2, PPP1R12A, PPM1L, PPP4C, UBLCP1	684	152	13288	1.91713	1	0.29991	31.3028
GOTERM_MF_FAT	GO:0051082~unfolded protein binding	9	0.934579	0.0266242	HSP90AB1, PFDN1, HSP90B1, DNAJA1, SCG5, CCT3, DNAJB4, SEC63, HSPA8	684	70	13288	2.49774	1	0.313469	33.2679
GOTERM_MF_FAT	GO:0008276~protein methyltransferase activity	7	0.726895	0.0266431	MLL5, EZH1, WHSC1L1, PCMTD2, ASH1L, MLL3, SUV420H1	684	45	13288	3.02196	1	0.308363	33.2873
GOTERM_MF_FAT	GO:0042054~histone methyltransferase activity	6	0.623053	0.0285792	MLL5, EZH1, WHSC1L1, ASH1L, MLL3, SUV420H1	684	34	13288	3.42828	1	0.321561	35.2489
GOTERM_MF_FAT	GO:0003777~microtubule motor activity	9	0.934579	0.033206	KIF1C, KIF13A, KIF3B, KIF1B, KIF5B, KIF5A, KIF5C, KIF16B, KIF13B	684	73	13288	2.3951	1	0.352387	39.7207
GOTERM_MF_FAT	GO:0004386~helicase activity	13	1.34995	0.0335898	DQX1, DDX6, DDX46, DDX55, DHX29, DDX3X, HELB, SMARCA5, SUPV3L1, DDX10, SMARCA2, CHD4, EP400	684	129	13288	1.95775	1	0.350321	40.0784
GOTERM_MF_FAT	GO:0005487~nucleocytoplasmic transporter activity	3	0.311526	0.0344679	NUP214, NUP160, NUP54	684	6	13288	9.71345	1	0.352445	40.8893
GOTERM_MF_FAT	GO:0030276~clathrin binding	3	0.311526	0.0344679	PICALM, SNAP91, HIP1	684	6	13288	9.71345	1	0.352445	40.8893
GOTERM_MF_FAT	GO:0008234~cysteine-type peptidase activity	14	1.45379	0.0376906	USP7, USP40, USP8, USP1, DUB1, SENP7, USP19, SENP1, CASP7, USP37, CTSB, USP25, USP34, USP45	684	146	13288	1.86285	1	0.373319	43.7786
GOTERM_MF_FAT	GO:0035091~phosphoinositide binding	9	0.934579	0.0381614	WDFY3, PICALM, SNAP91, SNX6, KIF16B, SNX30, SNX13, ITPR2, HIP1	684	75	13288	2.33123	1	0.371751	44.1895
GOTERM_MF_FAT	GO:0051427~hormone receptor binding	6	0.623053	0.0480413	NCOA2, JAK1, ATP6V0A1, NCOR1, NRIP1, PTPN11	684	39	13288	2.98875	1	0.433277	52.1917

## Sheet: Brown
Category	Term	Count	%	PValue	Genes	List Total	Pop Hits	Pop Total	Fold Enrichment	Bonferroni	Benjamini	FDR
GOTERM_BP_FAT	GO:0006913~nucleocytoplasmic transport	13	1.60692	0.000603064	XPO1, NUP133, ADAM10, TGFB3, ATXN1, SPNB2, TSC2, NPM1, NUTF2, KPNA3, TPR, MYBBP1A, KPNA1	565	96	13588	3.25671	0.718273	0.100187	1.03766
GOTERM_BP_FAT	GO:0016569~covalent chromatin modification	13	1.60692	0.000603064	MORF4L1, BMI1, ING4, TAF1, MEN1, HDAC1, RUVBL2, RBM14, MLL3, BAZ2A, KDM6B, SMARCA4, MYST3	565	96	13588	3.25671	0.718273	0.100187	1.03766
GOTERM_BP_FAT	GO:0051169~nuclear transport	13	1.60692	0.000727536	XPO1, NUP133, ADAM10, TGFB3, ATXN1, SPNB2, TSC2, NPM1, NUTF2, KPNA3, TPR, MYBBP1A, KPNA1	565	98	13588	3.19025	0.783114	0.11092	1.25057
GOTERM_BP_FAT	GO:0007167~enzyme linked receptor protein signaling pathway	24	2.96663	0.00104661	EGFR, TWSG1, WFIKKN2, FGFR1, LTBP1, PTPN2, NLK, USP9X, ARID5B, TGFB3, PTEN, EPHA1, CDK5, STAT3, MAP3K7, LAT, IGF1R, ACVR2B, SPNB2, NTRK2, TSC2, INSR, PIK3R1, ACVR1	565	273	13588	2.11425	0.889089	0.128413	1.79436
GOTERM_BP_FAT	GO:0070271~protein complex biogenesis	21	2.5958	0.00126253	TAF1, XPO1, TAF6, ATL2, CD3D, COX10, CAPZA2, ARPC4, CDH1, CALR, GAS7, CDK5, IGHMBP2, IGF1R, SPAG9, TAF10, GTF2A1, GSN, NPM1, GOPC, INSR	565	227	13588	2.22485	0.92956	0.137042	2.16076
GOTERM_BP_FAT	GO:0006461~protein complex assembly	21	2.5958	0.00126253	TAF1, XPO1, TAF6, ATL2, CD3D, COX10, CAPZA2, ARPC4, CDH1, CALR, GAS7, CDK5, IGHMBP2, IGF1R, SPAG9, TAF10, GTF2A1, GSN, NPM1, GOPC, INSR	565	227	13588	2.22485	0.92956	0.137042	2.16076
GOTERM_BP_FAT	GO:0016570~histone modification	12	1.48331	0.00145821	BMI1, MEN1, MORF4L1, TAF1, ING4, HDAC1, RUVBL2, MLL3, RBM14, BAZ2A, KDM6B, MYST3	565	92	13588	3.1369	0.953321	0.135779	2.49168
GOTERM_BP_FAT	GO:0050658~RNA transport	10	1.23609	0.001537	ENY2, SENP2, NUP133, XPO1, CKAP5, NPM1, G3BP2, RANBP2, QK, THOC1	565	66	13588	3.64387	0.96045	0.136556	2.62463
GOTERM_BP_FAT	GO:0050657~nucleic acid transport	10	1.23609	0.001537	ENY2, SENP2, NUP133, XPO1, CKAP5, NPM1, G3BP2, RANBP2, QK, THOC1	565	66	13588	3.64387	0.96045	0.136556	2.62463
GOTERM_BP_FAT	GO:0051236~establishment of RNA localization	10	1.23609	0.001537	ENY2, SENP2, NUP133, XPO1, CKAP5, NPM1, G3BP2, RANBP2, QK, THOC1	565	66	13588	3.64387	0.96045	0.136556	2.62463
GOTERM_BP_FAT	GO:0034613~cellular protein localization	25	3.09023	0.00158423	PACS1, XPO1, BBS4, OXA1L, AP1G1, TGFB3, CASK, WDR19, TOMM7, SH3GLB1, STX18, SPNB2, TPR, RAB2A, VPS41, CDK5, YWHAE, AP2A2, TSC2, NUTF2, SYTL3, GOSR1, KPNA3, RAB10, KPNA1	565	299	13588	2.01083	0.96419	0.134772	2.70425
GOTERM_BP_FAT	GO:0006403~RNA localization	10	1.23609	0.00171165	ENY2, SENP2, NUP133, XPO1, CKAP5, NPM1, G3BP2, RANBP2, QK, THOC1	565	67	13588	3.58949	0.972609	0.134027	2.91873
GOTERM_BP_FAT	GO:0016568~chromatin modification	21	2.5958	0.00200502	MORF4L1, BMI1, ENY2, TAF1, ING4, RBL2, SMYD3, RBBP7, MEN1, NPTXR, HDAC1, DNMT1, RUVBL2, TLK2, MLL3, RBM14, BAZ2A, RERE, KDM6B, SMARCA4, MYST3	565	236	13588	2.14	0.985224	0.144529	3.41086
GOTERM_BP_FAT	GO:0009968~negative regulation of signal transduction	17	2.10136	0.0020271	MDFI, TWSG1, NLK, TGFB3, CIDEA, GAS1, PTEN, ATXN1, IGF1R, CYP7B1, CBLB, LRP1, TSC2, DGKZ, BCL6, LECT2, RUNX2	565	171	13588	2.39089	0.985895	0.141172	3.4478
GOTERM_BP_FAT	GO:0015931~nucleobase, nucleoside, nucleotide and nucleic acid transport	10	1.23609	0.00342564	ENY2, SENP2, NUP133, XPO1, CKAP5, NPM1, G3BP2, RANBP2, QK, THOC1	565	74	13588	3.24994	0.999258	0.201638	5.76089
GOTERM_BP_FAT	GO:0043543~protein amino acid acylation	8	0.988875	0.00343005	BMI1, MORF4L1, NMT1, ZDHHC1, TAF1, ING4, RUVBL2, MYST3	565	48	13588	4.00826	0.999265	0.196398	5.7681
GOTERM_BP_FAT	GO:0001892~embryonic placenta development	9	1.11248	0.00355142	MDFI, EGFR, SP3, BIRC6, SPINT1, EGLN1, ITGA4, DNAJB6, CYR61	565	61	13588	3.5483	0.999431	0.192219	5.96635
GOTERM_BP_FAT	GO:0001701~in utero embryonic development	22	2.71941	0.00383394	EGFR, MDFI, BMI1, FGFR1, KIF3A, ADAM10, TGFB3, SPINT1, BIRC6, EGLN1, CDH1, ITGA4, SFRS1, SOX8, N4BP2L2, NMT1, SBDS, SP3, DNAJB6, CYR61, ACVR1, SMARCA4	565	267	13588	1.98161	0.999686	0.195891	6.42628
GOTERM_BP_FAT	GO:0010648~negative regulation of cell communication	17	2.10136	0.0046812	MDFI, TWSG1, NLK, TGFB3, CIDEA, GAS1, PTEN, ATXN1, IGF1R, CYP7B1, CBLB, LRP1, TSC2, DGKZ, BCL6, LECT2, RUNX2	565	186	13588	2.19808	0.999947	0.223265	7.79294
GOTERM_BP_FAT	GO:0007178~transmembrane receptor protein serine/threonine kinase signaling pathway	10	1.23609	0.00488554	MAP3K7, TWSG1, WFIKKN2, ACVR2B, LTBP1, SPNB2, NLK, USP9X, TGFB3, ACVR1	565	78	13588	3.08328	0.999966	0.221859	8.1197
GOTERM_BP_FAT	GO:0043066~negative regulation of apoptosis	20	2.47219	0.00516275	BMI1, FGFR1, ROCK1, TGFB3, BIRC6, CIDEA, QARS, PTEN, KITL, MAP3K7, PAK7, BFAR, BTG2, LHX4, PIK3CA, POU3F3, BCL6, MAPK8IP1, PIK3R1, API5	565	239	13588	2.01252	0.999981	0.223367	8.56127
GOTERM_BP_FAT	GO:0006886~intracellular protein transport	22	2.71941	0.00562368	PACS1, RAB2A, XPO1, AP1G1, TGFB3, CASK, VPS41, YWHAE, CDK5, WDR19, AP2A2, TOMM7, STX18, SPNB2, TSC2, NUTF2, SYTL3, GOSR1, RAB10, TPR, KPNA3, KPNA1	565	276	13588	1.91699	0.999993	0.231396	9.29107
GOTERM_BP_FAT	GO:0046777~protein amino acid autophosphorylation	9	1.11248	0.0057845	EGFR, IGF1R, NLK, CAPZA2, NTRK2, CLK4, DYRK1A, CAD, INSR	565	66	13588	3.27949	0.999995	0.232673	9.5444
GOTERM_BP_FAT	GO:0006511~ubiquitin-dependent protein catabolic process	14	1.73053	0.0058209	USP30, UBE3A, USP9X, RAD23A, UBR1, CD2AP, ARIH1, USP53, ARIH2, USP12, RNF11, USP10, TCEB1, USP25	565	141	13588	2.3879	0.999995	0.229598	9.60164
GOTERM_BP_FAT	GO:0043069~negative regulation of programmed cell death	20	2.47219	0.00644192	BMI1, FGFR1, ROCK1, TGFB3, BIRC6, CIDEA, QARS, PTEN, KITL, MAP3K7, PAK7, BFAR, BTG2, LHX4, PIK3CA, POU3F3, BCL6, MAPK8IP1, PIK3R1, API5	565	244	13588	1.97128	0.999999	0.241927	10.5731
GOTERM_BP_FAT	GO:0030029~actin filament-based process	16	1.97775	0.00659634	MYL6, ENAH, ROCK1, CAPZA2, ARHGEF18, FHL3, ARPC4, ARHGAP17, CALR, GAS7, EPB4.1L2, GSN, CFL1, BCL6, CAP1, DLG1	565	176	13588	2.18632	0.999999	0.242676	10.8131
GOTERM_BP_FAT	GO:0060548~negative regulation of cell death	20	2.47219	0.00671339	BMI1, FGFR1, ROCK1, TGFB3, BIRC6, CIDEA, QARS, PTEN, KITL, MAP3K7, PAK7, BFAR, BTG2, LHX4, PIK3CA, POU3F3, BCL6, MAPK8IP1, PIK3R1, API5	565	245	13588	1.96323	0.999999	0.23817	10.9947
GOTERM_BP_FAT	GO:0021915~neural tube development	10	1.23609	0.00734201	BMI1, MAP3K7, BBS4, ENAH, KIF3A, CFL1, TSC2, IFT172, GAS1, AMBRA1	565	83	13588	2.89754	1	0.24917	11.9636
GOTERM_BP_FAT	GO:0006606~protein import into nucleus	8	0.988875	0.00813166	XPO1, SPNB2, TSC2, TGFB3, NUTF2, TPR, KPNA3, KPNA1	565	56	13588	3.43565	1	0.267836	13.1667
GOTERM_BP_FAT	GO:0030036~actin cytoskeleton organization	15	1.85414	0.0088377	ENAH, ROCK1, CAPZA2, ARHGEF18, FHL3, ARPC4, ARHGAP17, CALR, GAS7, EPB4.1L2, GSN, CFL1, BCL6, CAP1, DLG1	565	165	13588	2.18632	1	0.274873	14.2293
GOTERM_BP_FAT	GO:0016575~histone deacetylation	4	0.494438	0.00914421	MORF4L1, HDAC1, RBM14, BAZ2A	565	11	13588	8.74529	1	0.278894	14.6868
GOTERM_BP_FAT	GO:0007243~protein kinase cascade	19	2.34858	0.00964972	MDFI, AVPR2, NLK, TGFB3, PINK1, FGF13, RPS6KB1, CDK5, STAT3, MARK1, MAP3K7, SPAG9, MAP4K5, NOTCH4, TSC2, IKBKG, PIK3CA, MAPK8IP1, MAP2K6	565	236	13588	1.93619	1	0.287788	15.4363
GOTERM_BP_FAT	GO:0051170~nuclear import	8	0.988875	0.00982222	XPO1, SPNB2, TSC2, TGFB3, NUTF2, TPR, KPNA3, KPNA1	565	58	13588	3.31718	1	0.288097	15.6906
GOTERM_BP_FAT	GO:0048568~embryonic organ development	19	2.34858	0.011813	MDFI, BMI1, EGFR, FGFR1, MAFB, TGFB3, SPINT1, BIRC6, EGLN1, GAS1, ITGA4, MEN1, ATP2B2, SP3, MYO15, DNAJB6, DLG1, CYR61, MYST3	565	241	13588	1.89602	1	0.32289	18.574
GOTERM_BP_FAT	GO:0034504~protein localization in nucleus	8	0.988875	0.0128193	XPO1, SPNB2, TSC2, TGFB3, NUTF2, TPR, KPNA3, KPNA1	565	61	13588	3.15404	1	0.32864	19.996
GOTERM_BP_FAT	GO:0051028~mRNA transport	8	0.988875	0.0139503	ENY2, SENP2, NUP133, XPO1, G3BP2, RANBP2, QK, THOC1	565	62	13588	3.10317	1	0.347903	21.5661
GOTERM_BP_FAT	GO:0060711~labyrinthine layer development	6	0.741656	0.014022	BIRC6, SPINT1, EGLN1, ITGA4, DNAJB6, CYR61	565	35	13588	4.12278	1	0.345338	21.6647
GOTERM_BP_FAT	GO:0060021~palate development	6	0.741656	0.014022	MEN1, ACVR2B, ARID5B, TGFB3, GAS1, DLG1	565	35	13588	4.12278	1	0.345338	21.6647
GOTERM_BP_FAT	GO:0016573~histone acetylation	6	0.741656	0.014022	BMI1, MORF4L1, TAF1, ING4, RUVBL2, MYST3	565	35	13588	4.12278	1	0.345338	21.6647
GOTERM_BP_FAT	GO:0008154~actin polymerization or depolymerization	4	0.494438	0.0149006	ENAH, GSN, ARPC4, GAS7	565	13	13588	7.39986	1	0.354591	22.863
GOTERM_BP_FAT	GO:0006473~protein amino acid acetylation	6	0.741656	0.015743	BMI1, MORF4L1, TAF1, ING4, RUVBL2, MYST3	565	36	13588	4.00826	1	0.362573	23.9957
GOTERM_BP_FAT	GO:0000122~negative regulation of transcription from RNA polymerase II promoter	18	2.22497	0.0161281	MDFI, BMI1, MTDH, RYBP, RBBP7, PKIA, KCNIP3, NRIP1, MEN1, NCOA2, HDAC1, POU3F3, BCL6, MDM4, CUX1, TCF4, KDM6B, SMARCA4	565	231	13588	1.87399	1	0.365722	24.5082
GOTERM_BP_FAT	GO:0033365~protein localization in organelle	10	1.23609	0.0192419	PACS1, BBS4, XPO1, SPNB2, TSC2, TGFB3, NUTF2, TPR, KPNA3, KPNA1	565	97	13588	2.47934	1	0.403382	28.5346
GOTERM_BP_FAT	GO:0048666~neuron development	21	2.5958	0.0197131	BBS4, FGFR1, KLF7, ENAH, SOX1, GAS1, PTEN, GAS7, CDK5, SLIT2, SLITRK2, ATP2B2, SLC1A3, GNAQ, ULK2, NTRK2, NR2F6, LHX4, EFNA5, TOP2B, CIT	565	292	13588	1.72959	1	0.407046	29.1261
GOTERM_BP_FAT	GO:0008380~RNA splicing	16	1.97775	0.0204807	DHX8, PRPF4B, SNRPD3, RBM4, SFRS1, QK, PNN, SMNDC1, SFRS2, DDX39, DDX46, SFRS5, PPP1R8, TARDBP, PTBP2, THOC1	565	201	13588	1.91439	1	0.415205	30.0795
GOTERM_BP_FAT	GO:0030900~forebrain development	14	1.73053	0.0218854	EGFR, BBS4, TWSG1, SOX1, YWHAE, CDK5, GHRHR, ATRX, HDAC1, GNAQ, POU3F3, TOP2B, PITX1, SMARCA4	565	167	13588	2.01613	1	0.432608	31.7933
GOTERM_BP_FAT	GO:0007264~small GTPase mediated signal transduction	19	2.34858	0.0222024	RAB2A, RALGPS1, RAB8B, ROCK1, ARHGEF18, ARFRP1, G3BP2, TRIM23, RABL2A, RALGDS, LAT, ARF1, KIFAP3, RAB14, RALA, BCL6, RAPGEF4, RAB12, RAB10	565	258	13588	1.77109	1	0.433387	32.1745
GOTERM_BP_FAT	GO:0001953~negative regulation of cell-matrix adhesion	3	0.370828	0.0230823	BCL6, PTEN, PIK3R1	565	6	13588	12.0248	1	0.442237	33.2221
GOTERM_BP_FAT	GO:0051898~negative regulation of protein kinase B signaling cascade	3	0.370828	0.0230823	IGF1R, TSC2, PTEN	565	6	13588	12.0248	1	0.442237	33.2221
GOTERM_BP_FAT	GO:0010824~regulation of centrosome duplication	3	0.370828	0.0230823	XPO1, CEP76, NPM1	565	6	13588	12.0248	1	0.442237	33.2221
GOTERM_BP_FAT	GO:0006730~one-carbon metabolic process	11	1.3597	0.0236058	MEN1, GSPT1, BTG2, MAT2A, DNMT1, MLL3, FPGS, ETF1, BAZ2A, KDM6B, CAR7	565	117	13588	2.26107	1	0.445781	33.8381
GOTERM_BP_FAT	GO:0035272~exocrine system development	6	0.741656	0.0264505	EGFR, TWSG1, FGFR1, IGF1R, CDH1, INSR	565	41	13588	3.51945	1	0.476415	37.0933
GOTERM_BP_FAT	GO:0001890~placenta development	9	1.11248	0.0277909	MDFI, EGFR, SP3, BIRC6, SPINT1, EGLN1, ITGA4, DNAJB6, CYR61	565	87	13588	2.48789	1	0.489611	38.5742
GOTERM_BP_FAT	GO:0007015~actin filament organization	7	0.865266	0.0279216	ENAH, GSN, CFL1, ARPC4, ARHGAP17, GAS7, DLG1	565	56	13588	3.00619	1	0.487368	38.7169
GOTERM_BP_FAT	GO:0070647~protein modification by small protein conjugation or removal	10	1.23609	0.0287663	BMI1, SENP2, GSPT1, NEDD4, UBE3A, USP9X, UBE2M, USP12, BIRC6, TRIM23	565	104	13588	2.31246	1	0.493918	39.6311
GOTERM_BP_FAT	GO:0051259~protein oligomerization	8	0.988875	0.0294195	IGHMBP2, SPAG9, IGF1R, ATL2, GOPC, NPM1, CDH1, INSR	565	72	13588	2.67217	1	0.497971	40.3293
GOTERM_BP_FAT	GO:0060713~labyrinthine layer morphogenesis	4	0.494438	0.0313378	SPINT1, ITGA4, DNAJB6, CYR61	565	17	13588	5.65872	1	0.51653	42.3361
GOTERM_BP_FAT	GO:0010812~negative regulation of cell-substrate adhesion	3	0.370828	0.0314366	BCL6, PTEN, PIK3R1	565	7	13588	10.307	1	0.513858	42.4377
GOTERM_BP_FAT	GO:0046605~regulation of centrosome cycle	3	0.370828	0.0314366	XPO1, CEP76, NPM1	565	7	13588	10.307	1	0.513858	42.4377
GOTERM_BP_FAT	GO:0060710~chorio-allantoic fusion	3	0.370828	0.0314366	ITGA4, DNAJB6, CYR61	565	7	13588	10.307	1	0.513858	42.4377
GOTERM_BP_FAT	GO:0045860~positive regulation of protein kinase activity	11	1.3597	0.0335217	MDFI, SPAG9, ACVR2B, IKBKG, NPM1, TGFB3, DGKZ, CDK5, KITL, MAP2K6, DLG1	565	124	13588	2.13343	1	0.533141	44.5432
GOTERM_BP_FAT	GO:0035148~tube lumen formation	7	0.865266	0.0349612	MAP3K7, BBS4, ENAH, CFL1, TSC2, IFT172, CDH1	565	59	13588	2.85334	1	0.544636	45.9543
GOTERM_BP_FAT	GO:0032886~regulation of microtubule-based process	6	0.741656	0.0377244	BBS4, XPO1, CEP76, CAPZA2, NPM1, CLASP2	565	45	13588	3.20661	1	0.565047	48.5685
GOTERM_BP_FAT	GO:0001655~urogenital system development	12	1.48331	0.0407281	FGFR1, CYP7B1, IGF1R, ACVR2B, KIF3A, UBE3A, ARID5B, POU3F3, PTEN, SLIT2, DLG1, ACVR1	565	146	13588	1.97668	1	0.589761	51.275
GOTERM_BP_FAT	GO:0030041~actin filament polymerization	3	0.370828	0.0407799	GSN, ARPC4, GAS7	565	8	13588	9.01858	1	0.586526	51.3205
GOTERM_BP_FAT	GO:0043491~protein kinase B signaling cascade	3	0.370828	0.0407799	TSC2, PIK3CA, RPS6KB1	565	8	13588	9.01858	1	0.586526	51.3205
GOTERM_BP_FAT	GO:0006476~protein amino acid deacetylation	4	0.494438	0.0420177	MORF4L1, HDAC1, RBM14, BAZ2A	565	19	13588	5.06306	1	0.594017	52.3953
GOTERM_BP_FAT	GO:0042176~regulation of protein catabolic process	5	0.618047	0.0420933	XPO1, CBLB, NEDD4, GRIN2A, MDM4	565	32	13588	3.75774	1	0.59105	52.4603
GOTERM_BP_FAT	GO:0016477~cell migration	17	2.10136	0.0425066	EGFR, SOX1, ARID5B, CAPZA2, ITGA4, PTEN, YWHAE, CDK5, CD2AP, KITL, ITGA6, CFL1, POU3F3, CAP1, CLASP2, TOP2B, ACVR1	565	240	13588	1.70351	1	0.591098	52.8137
GOTERM_BP_FAT	GO:0033674~positive regulation of kinase activity	11	1.3597	0.0440827	MDFI, SPAG9, ACVR2B, IKBKG, NPM1, TGFB3, DGKZ, CDK5, KITL, MAP2K6, DLG1	565	130	13588	2.03496	1	0.601157	54.1389
GOTERM_BP_FAT	GO:0043085~positive regulation of catalytic activity	18	2.22497	0.0449622	MDFI, ADCY1, TGFB3, KITL, CDK5, GHRHR, MEN1, SPAG9, ACVR2B, GSPT1, GNAQ, GNB1, NPM1, TSC2, IKBKG, DGKZ, MAP2K6, DLG1	565	261	13588	1.65859	1	0.605025	54.863
GOTERM_BP_FAT	GO:0006397~mRNA processing	18	2.22497	0.0462513	PABPN1, DHX8, APOBEC1, PRPF4B, SNRPD3, RBM4, SFRS1, QK, PNN, SMNDC1, SFRS2, DDX39, DDX46, SFRS5, PPP1R8, TARDBP, PTBP2, THOC1	565	262	13588	1.65226	1	0.612136	55.905
GOTERM_BP_FAT	GO:0045859~regulation of protein kinase activity	14	1.73053	0.046358	MDFI, TGFB3, PKIA, CDK5, KITL, SPAG9, ACVR2B, TSC2, NPM1, IKBKG, DGKZ, DNAJC3, MAP2K6, DLG1	565	186	13588	1.81018	1	0.609522	55.9902
GOTERM_BP_FAT	GO:0019233~sensory perception of pain	5	0.618047	0.0463863	CCR2, GRIN2A, NR2F6, CDK5, KCNIP3	565	33	13588	3.64387	1	0.606304	56.0128
GOTERM_BP_FAT	GO:0006470~protein amino acid dephosphorylation	10	1.23609	0.0474774	PPP2R3A, PTPN2, PTP4A1, PTPRN2, EPM2A, PTP4A2, PPP1R12A, PTEN, ACP1, PTPN12	565	114	13588	2.10961	1	0.604898	56.875
GOTERM_BP_FAT	GO:0007179~transforming growth factor beta receptor signaling pathway	6	0.741656	0.0478475	MAP3K7, WFIKKN2, LTBP1, NLK, USP9X, ACVR1	565	48	13588	3.00619	1	0.604497	57.1638
GOTERM_BP_FAT	GO:0003006~reproductive developmental process	18	2.22497	0.0490685	BBS4, UBE3A, DMRT2, RPS6KB1, SPO11, PTEN, KITL, NRIP1, IGF1R, CYP7B1, COL9A3, TIAL1, GOPC, EIF2B2, TSSK3, INSR, ACVR1, DLG1	565	264	13588	1.63974	1	0.610688	58.1038
GOTERM_BP_FAT	GO:0034621~cellular macromolecular complex subunit organization	17	2.10136	0.0496255	XPO1, ENAH, COX10, CAPZA2, ARPC4, H2AFJ, CALR, ETF1, GAS7, CDK5, SMNDC1, TAF10, GSN, ICT1, PTBP2, SMARCA4, MYST3	565	245	13588	1.66874	1	0.611676	58.5261
GOTERM_CC_FAT	GO:0005840~ribosome	19	2.34858	0.00047309	RPL18, MRPL52, MRPL1, MRPL50, RPL36, RPL37, RPS6KB1, RPL23A, RPL39, RPL28, RPL22, RPL21, NPM1, RPL3L, MRPL54, RPS10, RPS11, MRPL44, RPS24	485	192	12504	2.55129	0.167733	0.0201936	0.654944
GOTERM_CC_FAT	GO:0016604~nuclear body	15	1.85414	0.00120849	BMI1, XPO1, SP100, SFRS1, PNN, SMNDC1, SFRS2, DDX46, NOLC1, PPP1R8, NPM1, DYRK1A, PHC1, THOC1, DDX42	485	142	12504	2.72339	0.374483	0.0417557	1.66513
GOTERM_CC_FAT	GO:0016607~nuclear speck	10	1.23609	0.00795161	DDX46, PPP1R8, NPM1, DYRK1A, SFRS1, THOC1, SFRS2, PNN, SMNDC1, DDX42	485	90	12504	2.8646	0.954841	0.158094	10.4935
GOTERM_CC_FAT	GO:0016585~chromatin remodeling complex	7	0.865266	0.0122412	MORF4L1, HDAC1, RBBP7, BAZ2A, RERE, NRIP1, SMARCA4	485	50	12504	3.6094	0.991595	0.222382	15.7206
GOTERM_CC_FAT	GO:0000792~heterochromatin	7	0.865266	0.0134335	ATRX, ORC2L, HDAC1, DNMT1, BAZ2A, PHC1, SMARCA4	485	51	12504	3.53863	0.994739	0.230778	17.1223
GOTERM_CC_FAT	GO:0014069~postsynaptic density	7	0.865266	0.0134335	PJA2, ANKS1B, ADAM10, GOPC, NTRK2, GRIN2A, DLG1	485	51	12504	3.53863	0.994739	0.230778	17.1223
GOTERM_CC_FAT	GO:0015629~actin cytoskeleton	16	1.97775	0.0135847	MYL6, MYL4, VPS18, ENAH, CAPZA2, FHL3, ARPC4, DCTN5, CDC26, GAS7, EPB4.1L2, SPNB2, MYO15, CFL1, CAP1, CIT	485	205	12504	2.01221	0.995043	0.22331	17.2986
GOTERM_CC_FAT	GO:0044432~endoplasmic reticulum part	17	2.10136	0.017794	FKBP9, DPAGT1, CALR, PIGO, CALU, FMO4, POMT2, CEPT1, MIA3, PIGM, TXNDC5, SUMF1, ELOVL6, ERO1L, DNAJC3, EXT2, DLG1	485	231	12504	1.89734	0.999057	0.261312	22.0667
GOTERM_CC_FAT	GO:0005768~endosome	18	2.22497	0.018739	TM9SF2, PRKCZ, VPS18, SNX27, GNPNAT1, VPS41, CHMP2B, GAPVD1, TFRC, SQSTM1, BACE2, PTP4A1, PTP4A2, RAB14, VPS24, ATP6V0A4, EHD1, INSR	485	252	12504	1.84153	0.999351	0.263482	23.1014
GOTERM_CC_FAT	GO:0005769~early endosome	7	0.865266	0.0190146	VPS18, SNX27, PTP4A1, PTP4A2, RAB14, VPS41, EHD1	485	55	12504	3.28127	0.999418	0.25766	23.4008
GOTERM_CC_FAT	GO:0000123~histone acetyltransferase complex	5	0.618047	0.0191958	ENY2, MORF4L1, ING4, RUVBL2, MYST3	485	27	12504	4.77434	0.999458	0.251171	23.597
GOTERM_CC_FAT	GO:0042175~nuclear envelope-endoplasmic reticulum network	13	1.60692	0.0216068	DPAGT1, PIGO, FMO4, POMT2, CEPT1, MIA3, PIGM, RAB14, ERO1L, ELOVL6, DNAJC3, EXT2, DLG1	485	160	12504	2.09474	0.999791	0.261172	26.1641
GOTERM_CC_FAT	GO:0015030~Cajal body	5	0.618047	0.0217286	XPO1, DDX46, NOLC1, SMNDC1, DDX42	485	28	12504	4.60383	0.999801	0.254663	26.2917
GOTERM_CC_FAT	GO:0005643~nuclear pore	7	0.865266	0.0260001	SENP2, NUP133, XPO1, RANBP2, TPR, KPNA3, KPNA1	485	59	12504	3.05882	0.999964	0.28088	30.6373
GOTERM_CC_FAT	GO:0000785~chromatin	13	1.60692	0.0266963	MORF4L1, ARID4B, H2AFJ, ATRX, ORC2L, NPTXR, CDYL, HDAC1, DNMT1, BAZ2A, PHC1, SMARCA4, MYST3	485	165	12504	2.03127	0.999972	0.279703	31.3225
GOTERM_CC_FAT	GO:0000118~histone deacetylase complex	5	0.618047	0.0338337	MORF4L1, HDAC1, RBBP7, RERE, NRIP1	485	32	12504	4.02835	0.999998	0.332815	37.995
GOTERM_CC_FAT	GO:0005789~endoplasmic reticulum membrane	12	1.48331	0.0340255	FMO4, POMT2, MIA3, CEPT1, PIGM, DPAGT1, ELOVL6, ERO1L, DNAJC3, EXT2, PIGO, DLG1	485	152	12504	2.03538	0.999999	0.326354	38.1656
GOTERM_CC_FAT	GO:0016323~basolateral plasma membrane	11	1.3597	0.0471339	SLC12A6, EGFR, TRPC1, ENAH, ITGA6, CAPZA2, NOTCH4, CASK, CDH1, ARHGAP26, DLG1	485	141	12504	2.01132	1	0.414464	48.8516
GOTERM_MF_FAT	GO:0003682~chromatin binding	20	2.47219	3.09198e-05	MORF4L1, BMI1, MKRN1, PPP2R3A, ZFP386, ARID4B, MLH3, ATRX, MEN1, CDYL, NCOA2, NPTXR, HDAC1, SP3, CENPB, BCL6, CUX1, RUNX2, PHC1, SMARCA4	565	155	13288	3.03466	0.0226515	0.00208074	0.0469739
GOTERM_MF_FAT	GO:0019904~protein domain specific binding	22	2.71941	6.67383e-05	ENAH, ADAM10, NOS1AP, NLK, CASK, ARHGAP17, SFRS1, PTEN, YWHAE, CD2AP, QK, EPB4.1L2, SH3BGRL, ATP2B2, SFRS5, NPTXR, SQSTM1, PAK3, EXOC4, DNAJC6, CIT, INSR	565	192	13288	2.69484	0.0482517	0.00411275	0.101364
GOTERM_MF_FAT	GO:0019900~kinase binding	12	1.48331	0.000901265	SPAG9, IGF1R, MEF2A, ADAM10, SQSTM1, CAPZA2, PRKAB2, QARS, MAPK8IP1, INSR, STAT3, DLG1	565	85	13288	3.32027	0.487338	0.0435651	1.36079
GOTERM_MF_FAT	GO:0008134~transcription factor binding	25	3.09023	0.0012763	ENY2, ING4, NACA, MTDH, UBE3A, SKIV2L, SQSTM1, NPM1, TCF4, MYST3, MDFI, NLK, RYBP, STAT3, PURB, NRIP1, NCOA2, HDAC1, DNMT1, ZRANB1, RBM14, SCAND1, MYBBP1A, TOB2, SMARCA4	565	288	13288	2.04154	0.611843	0.0574314	1.92194
GOTERM_MF_FAT	GO:0043560~insulin receptor substrate binding	4	0.494438	0.00138176	IGF1R, PIK3CA, INSR, PIK3R1	565	6	13288	15.6791	0.641057	0.0584898	2.07918
GOTERM_MF_FAT	GO:0019899~enzyme binding	21	2.5958	0.00181288	MEF2A, ADAM10, NOS1AP, NLK, CAPZA2, PRKAB2, QARS, CDH1, STAT3, NRIP1, GSG1, IGF1R, SPAG9, SAPS1, SQSTM1, PAK3, SAPS3, MAPK8IP1, SYTL3, INSR, DLG1	565	229	13288	2.15673	0.739346	0.0719761	2.71959
GOTERM_MF_FAT	GO:0019901~protein kinase binding	10	1.23609	0.00298886	SPAG9, MEF2A, ADAM10, SQSTM1, PRKAB2, QARS, MAPK8IP1, INSR, STAT3, DLG1	565	71	13288	3.31248	0.89118	0.110183	4.44662
GOTERM_MF_FAT	GO:0031406~carboxylic acid binding	11	1.3597	0.00313024	OGFOD2, PAM, SLC1A3, NEDD4, SH3GLB1, PLOD2, GRIN2A, CAD, EGLN1, DLAT, HADHA	565	85	13288	3.04358	0.902035	0.109665	4.65231
GOTERM_MF_FAT	GO:0004386~helicase activity	14	1.73053	0.00328573	DHX8, SKIV2L, IGHMBP2, ATRX, DDX39, DDX17, DDX47, DDX46, DHX38, DHX16, RUVBL2, DHX30, SMARCA4, DDX42	565	129	13288	2.5524	0.912729	0.109641	4.87806
GOTERM_MF_FAT	GO:0070035~purine NTP-dependent helicase activity	11	1.3597	0.00341121	DHX8, IGHMBP2, DDX39, DDX47, DDX17, DDX46, DHX38, SKIV2L, DHX16, DHX30, DDX42	565	86	13288	3.00819	0.920503	0.108716	5.05987
GOTERM_MF_FAT	GO:0008026~ATP-dependent helicase activity	11	1.3597	0.00341121	DHX8, IGHMBP2, DDX39, DDX47, DDX17, DDX46, DHX38, SKIV2L, DHX16, DHX30, DDX42	565	86	13288	3.00819	0.920503	0.108716	5.05987
GOTERM_MF_FAT	GO:0019894~kinesin binding	4	0.494438	0.00729836	SPAG9, KIFAP3, MAPK8IP1, JAKMIP1	565	10	13288	9.40743	0.995608	0.210216	10.5338
GOTERM_MF_FAT	GO:0016564~transcription repressor activity	18	2.22497	0.00856798	BMI1, ZFP386, RYBP, RBBP7, PURB, NRIP1, KCNIP3, ATXN1, NCOA2, HDAC1, POU3F3, DNMT1, ZRANB1, BCL6, CUX1, TCF4, MYBBP1A, DNAJB6	565	211	13288	2.00632	0.998298	0.233313	12.2568
GOTERM_MF_FAT	GO:0019902~phosphatase binding	5	0.618047	0.00904439	SAPS1, SAPS3, CDH1, INSR, DLG1	565	20	13288	5.87965	0.998808	0.236082	12.8953
GOTERM_MF_FAT	GO:0019838~growth factor binding	9	1.11248	0.0110213	FGFR1, IGF1R, ACVR2B, LTBP1, NTRK2, IL1RAPL2, API5, CYR61, ACVR1	565	72	13288	2.93982	0.999729	0.270833	15.4988
GOTERM_MF_FAT	GO:0004428~inositol or phosphatidylinositol kinase activity	6	0.741656	0.0153172	PI4K2A, PIP5K1B, PIK3CA, PI4K2B, ITPKA, PIK3R1	565	35	13288	4.03176	0.999989	0.335351	20.9076
GOTERM_MF_FAT	GO:0043621~protein self-association	4	0.494438	0.0158205	IGHMBP2, ATXN1, CPOX, DYRK1A	565	13	13288	7.23649	0.999993	0.334671	21.5197
GOTERM_MF_FAT	GO:0016879~ligase activity, forming carbon-nitrogen bonds	16	1.97775	0.0176072	BMI1, UBE3A, HERC4, BIRC6, ASNS, CAD, UBE3C, UBR1, CDC34, TRIM23, TTLL1, FEM1A, NEDD4, UBE2M, ZRANB1, FPGS	565	193	13288	1.94973	0.999998	0.355173	23.657
GOTERM_MF_FAT	GO:0017124~SH3 domain binding	9	1.11248	0.0186017	SH3BGRL, ENAH, ADAM10, PAK3, DNAJC6, ARHGAP17, CIT, CD2AP, QK	565	79	13288	2.67933	0.999999	0.361624	24.8229
GOTERM_MF_FAT	GO:0042169~SH2 domain binding	4	0.494438	0.0195115	ADAM10, SQSTM1, NLK, INSR	565	14	13288	6.7196	1	0.366363	25.875
GOTERM_MF_FAT	GO:0030165~PDZ domain binding	5	0.618047	0.0199854	ATP2B2, NOS1AP, EXOC4, CASK, PTEN	565	25	13288	4.70372	1	0.364477	26.4175
GOTERM_MF_FAT	GO:0008079~translation termination factor activity	3	0.370828	0.0240752	GSPT1, ICT1, ETF1	565	6	13288	11.7593	1	0.412053	30.948
GOTERM_MF_FAT	GO:0003747~translation release factor activity	3	0.370828	0.0240752	GSPT1, ICT1, ETF1	565	6	13288	11.7593	1	0.412053	30.948
GOTERM_MF_FAT	GO:0016881~acid-amino acid ligase activity	14	1.73053	0.0245768	BMI1, UBE3A, HERC4, BIRC6, UBE3C, UBR1, CDC34, TRIM23, FEM1A, TTLL1, NEDD4, UBE2M, ZRANB1, FPGS	565	166	13288	1.9835	1	0.409524	31.4853
GOTERM_MF_FAT	GO:0001727~lipid kinase activity	5	0.618047	0.0259468	PI4K2A, PIP5K1B, PIK3CA, PI4K2B, PIK3R1	565	27	13288	4.35529	1	0.417906	32.9331
GOTERM_MF_FAT	GO:0003735~structural constituent of ribosome	13	1.60692	0.0272002	RPL18, MRPL1, MRPL52, RPL36, RPL23A, RPL37, RPL39, RPL28, RPL22, RPL21, RPL3L, RPS11, RPS24	565	151	13288	2.02478	1	0.424367	34.2326
GOTERM_MF_FAT	GO:0004725~protein tyrosine phosphatase activity	10	1.23609	0.0275917	PTPN2, PTP4A1, PTPRN2, EPM2A, PTP4A2, DNAJC6, MTMR6, PTEN, ACP1, PTPN12	565	101	13288	2.32857	1	0.420507	34.6337
GOTERM_MF_FAT	GO:0042623~ATPase activity, coupled	17	2.10136	0.0283503	MYL6, DHX8, SKIV2L, GTF2H3, IGHMBP2, ATP2B2, DDX39, DDX17, DDX47, DDX46, DHX38, DHX16, DHX30, ATP6V0A4, NSF, DDX42, ATP8A1	565	223	13288	1.7929	1	0.420992	35.4042
GOTERM_MF_FAT	GO:0016887~ATPase activity	20	2.47219	0.031292	MYL6, DHX8, ABCF1, ABCE1, SKIV2L, GTF2H3, IGHMBP2, ATP2B2, DDX39, DDX17, DDX47, DDX46, DHX38, DHX16, DHX30, ATP6V0A4, NSF, ATP8A1, DDX42, SMARCA4	565	281	13288	1.67392	1	0.445089	38.3129
GOTERM_MF_FAT	GO:0004842~ubiquitin-protein ligase activity	10	1.23609	0.0325206	BMI1, NEDD4, UBE3A, UBE2M, ZRANB1, BIRC6, CDC34, UBR1, TRIM23, FEM1A	565	104	13288	2.2614	1	0.449825	39.4911
GOTERM_MF_FAT	GO:0019903~protein phosphatase binding	4	0.494438	0.0331816	SAPS1, SAPS3, CDH1, INSR	565	17	13288	5.53378	1	0.448631	40.1163
GOTERM_MF_FAT	GO:0016780~phosphotransferase activity, for other substituted phosphate groups	4	0.494438	0.0385961	CEPT1, AASDHPPT, DPAGT1, PIGO	565	18	13288	5.22635	1	0.492514	45.0147
GOTERM_MF_FAT	GO:0015296~anion:cation symporter activity	4	0.494438	0.0385961	SLC12A6, SLC1A4, SLC1A3, SLC1A1	565	18	13288	5.22635	1	0.492514	45.0147
GOTERM_MF_FAT	GO:0017153~sodium:dicarboxylate symporter activity	3	0.370828	0.0424816	SLC1A4, SLC1A3, SLC1A1	565	8	13288	8.81947	1	0.518606	48.2963
GOTERM_MF_FAT	GO:0004713~protein tyrosine kinase activity	13	1.60692	0.0467045	EGFR, FGFR1, CAPZA2, 4930444A02RIK, EPHA1, MAP3K7, IGF1R, DYRK1A, CLK4, NTRK2, INSR, MAP2K6, MATK	565	164	13288	1.86428	1	0.545067	51.6549

## Sheet: Cyan
Category	Term	Count	%	PValue	Genes	List Total	Pop Hits	Pop Total	Fold Enrichment	Bonferroni	Benjamini	FDR
GOTERM_BP_FAT	GO:0006913~nucleocytoplasmic transport	4	8.69565	0.00692718	ATP6AP1, PPP1R10, NUTF2, THOC3	35	156	13528	9.91062	0.933066	0.933066	9.20477
GOTERM_BP_FAT	GO:0051169~nuclear transport	4	8.69565	0.00717431	ATP6AP1, PPP1R10, NUTF2, THOC3	35	158	13528	9.78517	0.939243	0.75351	9.51814
GOTERM_BP_FAT	GO:0006606~protein import into nucleus	3	6.52174	0.019643	ATP6AP1, PPP1R10, NUTF2	35	86	13528	13.4831	0.999555	0.85475	24.0873
GOTERM_BP_FAT	GO:0051170~nuclear import	3	6.52174	0.0205088	ATP6AP1, PPP1R10, NUTF2	35	88	13528	13.1766	0.999684	0.800546	25.0132
GOTERM_BP_FAT	GO:0034504~protein localization in nucleus	3	6.52174	0.0232	ATP6AP1, PPP1R10, NUTF2	35	94	13528	12.3356	0.999892	0.781694	27.8252
GOTERM_BP_FAT	GO:0006281~DNA repair	4	8.69565	0.0339322	PRPF19, RAD23B, RAD18, KAT5	35	284	13528	5.44386	0.999999	0.853157	38.0938
GOTERM_BP_FAT	GO:0017038~protein import	3	6.52174	0.0426719	ATP6AP1, PPP1R10, NUTF2	35	131	13528	8.85147	1	0.880027	45.4358
GOTERM_BP_FAT	GO:0019048~virus-host interaction	2	4.34783	0.0491175	VAPB, THOC3	35	20	13528	38.6514	1	0.859028	50.3236
GOTERM_CC_FAT	GO:0032777~Piccolo NuA4 histone acetyltransferase complex	2	4.34783	0.00795939	ING3, KAT5	35	3	12782	243.467	0.564425	0.564425	8.54765
GOTERM_CC_FAT	GO:0030008~TRAPP complex	2	4.34783	0.0105988	TRAPPC5, TRAPPC3	35	4	12782	182.6	0.669834	0.4254	11.2317
GOTERM_CC_FAT	GO:0035267~NuA4 histone acetyltransferase complex	2	4.34783	0.0366211	ING3, KAT5	35	14	12782	52.1714	0.979351	0.725653	34.1082
GOTERM_CC_FAT	GO:0043189~H4/H2A histone acetyltransferase complex	2	4.34783	0.0391865	ING3, KAT5	35	15	12782	48.6933	0.984352	0.646315	36.0437
GOTERM_CC_FAT	GO:0005801~cis-Golgi network	2	4.34783	0.0468429	TRAPPC5, TRAPPC3	35	18	12782	40.5778	0.993191	0.631344	41.5166

## Sheet: Green
Category	Term	Count	%	PValue	Genes	List Total	Pop Hits	Pop Total	Fold Enrichment	Bonferroni	Benjamini	FDR
GOTERM_BP_FAT	GO:0006457~protein folding	15	2.38095	9.77938e-05	PPIL2, CANX, STUB1, PPIF, TRAP1, PFDN2, PPIH, CCT4, HSPA4L, DNAJC5, HSPD1, DNAJB1, DNAJB4, DNAJA4, DNAJA2	460	127	13588	3.48887	0.161823	0.0346893	0.165995
GOTERM_BP_FAT	GO:0016567~protein ubiquitination	10	1.5873	0.000354351	HUWE1, UBE3A, PPIL2, HERC5, CAND1, UBOX5, SMURF1, STUB1, OS9, RNF41	460	66	13588	4.47563	0.472559	0.0686124	0.600242
GOTERM_BP_FAT	GO:0019318~hexose metabolic process	16	2.53968	0.000612073	GPD2, INPPL1, IL6ST, PDK3, MAN1C1, FUCA1, PPP1CB, PGM2, SLC2A8, PPP1R3C, PKM2, PIK3CA, PDHA1, PYGB, ENO1, SERP1	460	169	13588	2.7966	0.668832	0.0814969	1.03467
GOTERM_BP_FAT	GO:0006006~glucose metabolic process	14	2.22222	0.000914375	GPD2, INPPL1, IL6ST, PDK3, PPP1CB, PGM2, SLC2A8, PPP1R3C, PKM2, PIK3CA, PDHA1, PYGB, ENO1, SERP1	460	140	13588	2.95391	0.808181	0.104238	1.54197
GOTERM_BP_FAT	GO:0006886~intracellular protein transport	21	3.33333	0.00113299	ARL6IP1, ASPSCR1, CLTB, IPO11, YWHAB, TOMM40, NAPA, NAPB, COPB2, AP2A2, PPP1R3C, COPG2, AP3M2, STX18, GSK3B, STX17, TPR, KPNA3, SAR1A, SEC61A1, KPNA1	460	276	13588	2.24754	0.870776	0.120048	1.9073
GOTERM_BP_FAT	GO:0032446~protein modification by small protein conjugation	10	1.5873	0.00133915	HUWE1, UBE3A, PPIL2, HERC5, CAND1, UBOX5, SMURF1, STUB1, OS9, RNF41	460	79	13588	3.73913	0.91097	0.132623	2.25065
GOTERM_BP_FAT	GO:0005996~monosaccharide metabolic process	16	2.53968	0.00211045	GPD2, INPPL1, IL6ST, PDK3, MAN1C1, FUCA1, PPP1CB, PGM2, SLC2A8, PPP1R3C, PKM2, PIK3CA, PDHA1, PYGB, ENO1, SERP1	460	191	13588	2.47448	0.977927	0.181846	3.52522
GOTERM_BP_FAT	GO:0070647~protein modification by small protein conjugation or removal	11	1.74603	0.00268784	HUWE1, UBE3A, USP9X, PPIL2, HERC5, CAND1, UBOX5, SMURF1, STUB1, OS9, RNF41	460	104	13588	3.12433	0.992235	0.206528	4.4691
GOTERM_BP_FAT	GO:0034613~cellular protein localization	21	3.33333	0.00291247	ARL6IP1, ASPSCR1, CLTB, IPO11, YWHAB, TOMM40, NAPA, NAPB, COPB2, AP2A2, PPP1R3C, COPG2, AP3M2, STX18, GSK3B, STX17, TPR, KPNA3, SAR1A, SEC61A1, KPNA1	460	299	13588	2.07465	0.994829	0.212824	4.83395
GOTERM_BP_FAT	GO:0010498~proteasomal protein catabolic process	6	0.952381	0.00304933	UBE2D3, PSMC5, FBXO2, PPP2R5C, STUB1, OS9	460	30	13588	5.90783	0.995964	0.213114	5.05561
GOTERM_BP_FAT	GO:0043161~proteasomal ubiquitin-dependent protein catabolic process	6	0.952381	0.00304933	UBE2D3, PSMC5, FBXO2, PPP2R5C, STUB1, OS9	460	30	13588	5.90783	0.995964	0.213114	5.05561
GOTERM_BP_FAT	GO:0030522~intracellular receptor-mediated signaling pathway	6	0.952381	0.0040772	PGR, MLL5, UBE3A, TAF7, RHOA, PPARGC1B	460	32	13588	5.53859	0.999373	0.25545	6.70484
GOTERM_BP_FAT	GO:0030518~steroid hormone receptor signaling pathway	5	0.793651	0.00486947	PGR, UBE3A, TAF7, RHOA, PPARGC1B	460	21	13588	7.03313	0.999851	0.287432	7.9576
GOTERM_BP_FAT	GO:0031396~regulation of protein ubiquitination	5	0.793651	0.00486947	GTPBP4, FGFR3, FBXO2, NHLRC1, STUB1	460	21	13588	7.03313	0.999851	0.287432	7.9576
GOTERM_BP_FAT	GO:0006511~ubiquitin-dependent protein catabolic process	12	1.90476	0.00830883	UBE2D3, PSMC5, UBE3A, USP9X, FBXO2, PPP2R5C, USP20, FBXL12, SMURF1, USP15, STUB1, OS9	460	141	13588	2.51397	1	0.416003	13.2148
GOTERM_BP_FAT	GO:0019226~transmission of nerve impulse	16	2.53968	0.00992067	SYT1, SCD2, AGTPBP1, MAOA, PPT1, ATP1A2, SOD1, VDAC1, HRH1, PTK2, PCDHB16, DMD, NAB1, TMOD2, POU3F2, PAFAH1B1	460	226	13588	2.09127	1	0.462356	15.58
GOTERM_BP_FAT	GO:0030036~actin cytoskeleton organization	13	2.06349	0.0102337	MTSS1, ENAH, TMSB10, DAAM1, MYH9, ITGB1, CAPZB, CORO1C, FMN2, EPS8, RAC3, RHOA, PAFAH1B1	460	165	13588	2.32733	1	0.461465	16.0323
GOTERM_BP_FAT	GO:0046834~lipid phosphorylation	4	0.634921	0.0105576	PIK3CA, IPMK, AGK, PIK3R1	460	14	13588	8.43975	1	0.450463	16.4978
GOTERM_BP_FAT	GO:0021697~cerebellar cortex formation	4	0.634921	0.0105576	ATP2B2, AGTPBP1, MTPN, RORA	460	14	13588	8.43975	1	0.450463	16.4978
GOTERM_BP_FAT	GO:0000226~microtubule cytoskeleton organization	10	1.5873	0.0128171	TPPP3, FMN2, PTK2, NAV1, MAPT, MTAP1B, PAFAH1B1, MYH9, DST, RANBP10	460	111	13588	2.66118	1	0.485864	19.6786
GOTERM_BP_FAT	GO:0021533~cell differentiation in hindbrain	4	0.634921	0.012871	ATP2B2, AGTPBP1, MTPN, RORA	460	15	13588	7.8771	1	0.477707	19.7531
GOTERM_BP_FAT	GO:0032868~response to insulin stimulus	7	1.11111	0.0142926	SLC2A8, PHIP, GSK3A, INPPL1, PIK3R1, AKT3, SCAP	460	59	13588	3.50464	1	0.504545	21.6938
GOTERM_BP_FAT	GO:0007243~protein kinase cascade	16	2.53968	0.014304	GNA13, FGFR3, NRG3, PTPLAD1, MAP4K2, CSPG4, FGF12, SOD1, PDE6H, MARK1, RPS6KA4, SPRED2, PIK3CA, MAPK8, PIAS1, STK38L	460	236	13588	2.00265	1	0.495581	21.7092
GOTERM_BP_FAT	GO:0007264~small GTPase mediated signal transduction	17	2.69841	0.0144417	GNA13, ARL1, PTPLAD1, RTKN, ARHGEF9, ITSN1, RAB32, RASGRF2, RAB18, RAC3, RAB34, RAB14, RHOA, GRLF1, RAP1B, RAPGEF3, EPS8L1	460	258	13588	1.94638	1	0.489959	21.8947
GOTERM_BP_FAT	GO:0030029~actin filament-based process	13	2.06349	0.0164064	MTSS1, ENAH, TMSB10, DAAM1, MYH9, ITGB1, CAPZB, CORO1C, FMN2, EPS8, RAC3, RHOA, PAFAH1B1	460	176	13588	2.18187	1	0.508815	24.498
GOTERM_BP_FAT	GO:0000209~protein polyubiquitination	4	0.634921	0.0182998	HUWE1, PPIL2, UBOX5, STUB1	460	17	13588	6.95038	1	0.531238	26.9292
GOTERM_BP_FAT	GO:0006997~nucleus organization	6	0.952381	0.0189002	CASP3, NOLC1, PAFAH1B1, PPT1, ACIN1, SOD1	460	46	13588	3.85293	1	0.534835	27.6847
GOTERM_BP_FAT	GO:0007163~establishment or maintenance of cell polarity	5	0.793651	0.0196458	PARD3, LIMS1, BRSK2, CRB3, MYH9	460	31	13588	4.76438	1	0.540931	28.6126
GOTERM_BP_FAT	GO:0031398~positive regulation of protein ubiquitination	3	0.47619	0.0213624	FGFR3, NHLRC1, STUB1	460	7	13588	12.6596	1	0.563644	30.7066
GOTERM_BP_FAT	GO:0021696~cerebellar cortex morphogenesis	4	0.634921	0.0214203	ATP2B2, AGTPBP1, MTPN, RORA	460	18	13588	6.56425	1	0.557026	30.7762
GOTERM_BP_FAT	GO:0030262~apoptotic nuclear changes	4	0.634921	0.0248129	CASP3, PPT1, ACIN1, SOD1	460	19	13588	6.21876	1	0.596285	34.7419
GOTERM_BP_FAT	GO:0045540~regulation of cholesterol biosynthetic process	3	0.47619	0.0278535	SOD1, PEX5L, SCAP	460	8	13588	11.0772	1	0.632042	38.1135
GOTERM_BP_FAT	GO:0051247~positive regulation of protein metabolic process	9	1.42857	0.0312416	FGFR3, HCLS1, NDFIP1, PIAS1, NHLRC1, CDK4, SAMD4, STUB1, SERP1	460	109	13588	2.43901	1	0.667709	41.677
GOTERM_BP_FAT	GO:0051050~positive regulation of transport	10	1.5873	0.0349406	ATP2B2, CD47, GP1BB, GLUD1, GSK3B, STIM1, PPT1, AKT3, SCAMP5, SERP1	460	132	13588	2.23781	1	0.702173	45.3467
GOTERM_BP_FAT	GO:0021692~cerebellar Purkinje cell layer morphogenesis	3	0.47619	0.0350223	ATP2B2, AGTPBP1, RORA	460	9	13588	9.84638	1	0.696279	45.4253
GOTERM_BP_FAT	GO:0014037~Schwann cell differentiation	3	0.47619	0.0350223	NAB1, POU3F2, SOD1	460	9	13588	9.84638	1	0.696279	45.4253
GOTERM_BP_FAT	GO:0045932~negative regulation of muscle contraction	3	0.47619	0.0350223	CALCA, ATP1A2, SOD1	460	9	13588	9.84638	1	0.696279	45.4253
GOTERM_BP_FAT	GO:0021702~cerebellar Purkinje cell differentiation	3	0.47619	0.0350223	ATP2B2, AGTPBP1, RORA	460	9	13588	9.84638	1	0.696279	45.4253
GOTERM_BP_FAT	GO:0021694~cerebellar Purkinje cell layer formation	3	0.47619	0.0350223	ATP2B2, AGTPBP1, RORA	460	9	13588	9.84638	1	0.696279	45.4253
GOTERM_BP_FAT	GO:0019218~regulation of steroid metabolic process	4	0.634921	0.0366145	SOD1, PEX5L, STUB1, SCAP	460	22	13588	5.37075	1	0.705999	46.9349
GOTERM_BP_FAT	GO:0021587~cerebellum morphogenesis	4	0.634921	0.0366145	ATP2B2, AGTPBP1, MTPN, RORA	460	22	13588	5.37075	1	0.705999	46.9349
GOTERM_BP_FAT	GO:0007268~synaptic transmission	12	1.90476	0.0392721	SYT1, HRH1, PTK2, AGTPBP1, PCDHB16, DMD, MAOA, TMOD2, PAFAH1B1, PPT1, ATP1A2, VDAC1	460	178	13588	1.9914	1	0.7251	49.3675
GOTERM_BP_FAT	GO:0021695~cerebellar cortex development	4	0.634921	0.041082	ATP2B2, AGTPBP1, MTPN, RORA	460	23	13588	5.13724	1	0.735101	50.9637
GOTERM_BP_FAT	GO:0007229~integrin-mediated signaling pathway	7	1.11111	0.0432244	PTK2, GRLF1, RHOA, ADAM33, ADAM17, ITGB1, ADAM15	460	76	13588	2.72071	1	0.747188	52.7918
GOTERM_BP_FAT	GO:0022604~regulation of cell morphogenesis	8	1.26984	0.0457969	RTN4, GNA13, PTK2, MAPT, GRLF1, POU3F2, MYH9, ARHGAP15	460	97	13588	2.43622	1	0.761688	54.9024
GOTERM_BP_FAT	GO:0048511~rhythmic process	8	1.26984	0.0479542	PGR, HRH1, UBE3A, PER3, BMPR1B, SOD1, CDK4, NRIP1	460	98	13588	2.41136	1	0.771989	56.6034
GOTERM_BP_FAT	GO:0015980~energy derivation by oxidation of organic compounds	8	1.26984	0.0479542	PPP1R3C, UQCRC1, ACO2, IL6ST, SDHC, CS, PPP1CB, PYGB	460	98	13588	2.41136	1	0.771989	56.6034
GOTERM_CC_FAT	GO:0043005~neuron projection	21	3.33333	0.000107452	SYT1, OPA1, FBXO2, KIF5C, PPT1, SOD1, PEX5L, SAMD4, SHANK2, CALCA, RAC3, KLC1, ANK3, GSK3B, MTPN, MAPT, BACE1, CNTN2, TNK2, SCN8A, PYGB	398	245	12504	2.69289	0.0380494	0.00430097	0.147534
GOTERM_CC_FAT	GO:0009898~internal side of plasma membrane	23	3.65079	0.000124174	ASPSCR1, ARL1, LIMS1, CLTB, FGFR3, MAOA, RANGAP1, JUP, EPS15, COPB2, COPG2, AP2A2, PTK2, MAST2, AP3M2, DMD, MAPT, RAB14, SPRED2, RHOA, TGM3, EHD1, SERP1	398	287	12504	2.51775	0.0438395	0.00447292	0.170476
GOTERM_CC_FAT	GO:0042470~melanosome	11	1.74603	0.000347764	GNA13, CCT4, TFRC, TMEM33, RPN1, NAP1L1, YWHAB, DNAJC5, PDCD6IP, ITGB1, CANX	398	85	12504	4.06574	0.118001	0.0104092	0.47676
GOTERM_CC_FAT	GO:0048770~pigment granule	11	1.74603	0.000347764	GNA13, CCT4, TFRC, TMEM33, RPN1, NAP1L1, YWHAB, DNAJC5, PDCD6IP, ITGB1, CANX	398	85	12504	4.06574	0.118001	0.0104092	0.47676
GOTERM_CC_FAT	GO:0030135~coated vesicle	13	2.06349	0.000573711	SYT1, CLTB, SYT11, TGOLN1, PPT1, COPB2, COPG2, SLC2A4, GP1BB, 2610030H06RIK, RAB14, MT3, SCAMP5	398	124	12504	3.29373	0.187118	0.0146888	0.785387
GOTERM_CC_FAT	GO:0031252~cell leading edge	12	1.90476	0.000851948	PTK2, ENAH, RAC3, RAB34, PIK3CA, PAFAH1B1, SCYL3, CDH2, MYH9, ITSN1, CAPZB, EPS8L1	398	112	12504	3.36612	0.264853	0.0203033	1.16422
GOTERM_CC_FAT	GO:0005912~adherens junction	11	1.74603	0.0019654	JUP, PARD3, PTK2, LIMS1, ENAH, LASP1, PVRL3, PIP5K1C, CDH2, MYH9, MLLT4	398	106	12504	3.26026	0.508458	0.0348873	2.66685
GOTERM_CC_FAT	GO:0005759~mitochondrial matrix	14	2.22222	0.00208375	BCKDHA, MRPL52, GLUD1, PDK3, CS, NFS1, ECHS1, PPIF, GOT2, MRPL15, ALDH2, ETFDH, PDHA1, HSPD1	398	163	12504	2.6984	0.529057	0.0336489	2.82531
GOTERM_CC_FAT	GO:0031980~mitochondrial lumen	14	2.22222	0.00208375	BCKDHA, MRPL52, GLUD1, PDK3, CS, NFS1, ECHS1, PPIF, GOT2, MRPL15, ALDH2, ETFDH, PDHA1, HSPD1	398	163	12504	2.6984	0.529057	0.0336489	2.82531
GOTERM_CC_FAT	GO:0030027~lamellipodium	8	1.26984	0.00369217	PTK2, ENAH, RAC3, PIK3CA, SCYL3, CDH2, ITSN1, CAPZB	398	63	12504	3.98947	0.736932	0.048254	4.95533
GOTERM_CC_FAT	GO:0005798~Golgi-associated vesicle	6	0.952381	0.00527087	COPB2, COPG2, CLTB, SLC2A4, TGOLN1, RAB14	398	36	12504	5.23618	0.851596	0.059687	7.00382
GOTERM_CC_FAT	GO:0070161~anchoring junction	11	1.74603	0.00576433	JUP, PARD3, PTK2, LIMS1, ENAH, LASP1, PVRL3, PIP5K1C, CDH2, MYH9, MLLT4	398	123	12504	2.80966	0.875934	0.0631359	7.63567
GOTERM_CC_FAT	GO:0030136~clathrin-coated vesicle	10	1.5873	0.0057742	SYT1, CLTB, SLC2A4, GP1BB, SYT11, TGOLN1, RAB14, PPT1, SCAMP5, MT3	398	104	12504	3.02087	0.876378	0.0613845	7.64827
GOTERM_CC_FAT	GO:0030424~axon	10	1.5873	0.00693785	CALCA, ANK3, KLC1, MAPT, MTPN, BACE1, CNTN2, PPT1, TNK2, PYGB	398	107	12504	2.93618	0.918999	0.0692908	9.12236
GOTERM_CC_FAT	GO:0005874~microtubule	16	2.53968	0.00970863	DYNC1LI2, KIF5C, MID1, LRRC49, CDC27, EML2, RASSF3, KIF7, NAV1, KLC1, MAPT, MTAP1B, PAFAH1B1, APPBP2, NUDC, RANBP10	398	240	12504	2.09447	0.970458	0.0885172	12.545
GOTERM_CC_FAT	GO:0012506~vesicle membrane	9	1.42857	0.0119085	ASPSCR1, COPB2, SYT1, COPG2, CLCN3, CLTB, SLC2A4, 2610030H06RIK, APPBP2	398	97	12504	2.91499	0.986763	0.104964	15.1768
GOTERM_CC_FAT	GO:0000139~Golgi membrane	11	1.74603	0.0119529	GLG1, COPB2, COPG2, CLTB, CLSTN2, ST3GAL4, B3GALT1, ST3GAL6, NDFIP1, BET1, SCAMP5	398	137	12504	2.52254	0.986977	0.102844	15.2292
GOTERM_CC_FAT	GO:0043025~cell soma	10	1.5873	0.0121432	RTN4, CALCA, ATP2B2, RAC3, GSK3B, PPT1, GRIN3A, TNK2, SCN8A, SOD1	398	117	12504	2.68522	0.987851	0.10199	15.4532
GOTERM_CC_FAT	GO:0030133~transport vesicle	5	0.793651	0.0126838	CLTB, SLC2A4, TGOLN1, RAB14, 2610030H06RIK	398	29	12504	5.41674	0.99003	0.103913	16.0867
GOTERM_CC_FAT	GO:0044431~Golgi apparatus part	15	2.38095	0.0136599	GLG1, CLTB, CLSTN2, B3GALT1, TGOLN1, NDFIP1, BET1, COPB2, COPG2, SLC2A4, ST3GAL4, ST3GAL6, 2610030H06RIK, RAB14, SCAMP5	398	227	12504	2.07602	0.993024	0.109053	17.2194
GOTERM_CC_FAT	GO:0005913~cell-cell adherens junction	5	0.793651	0.0159916	JUP, PARD3, PVRL3, MYH9, MLLT4	398	31	12504	5.06727	0.997031	0.12389	19.868
GOTERM_CC_FAT	GO:0048471~perinuclear region of cytoplasm	13	2.06349	0.0175302	ASPSCR1, GTPBP4, FGFR3, RANGAP1, NHLRC1, TPD52L2, TPD52, SLC2A4, TFRC, TRP53BP2, RAB14, PAFAH1B1, CYHR1	398	189	12504	2.16096	0.998313	0.132273	21.5725
GOTERM_CC_FAT	GO:0044456~synapse part	14	2.22222	0.0177636	SYT1, GABRA1, CLSTN2, GRIP1, GABRA3, SYT11, GRIK4, PPT1, GRIN3A, SHANK2, EPS8, GP1BB, SCAMP5, MT3	398	212	12504	2.07471	0.998451	0.131214	21.8281
GOTERM_CC_FAT	GO:0030055~cell-substrate junction	7	1.11111	0.0180555	PTK2, LIMS1, ENAH, LASP1, DMD, PIP5K1C, DST	398	66	12504	3.33212	0.998609	0.130597	22.1467
GOTERM_CC_FAT	GO:0030140~trans-Golgi network transport vesicle	4	0.634921	0.0181822	CLTB, SLC2A4, TGOLN1, RAB14	398	18	12504	6.98157	0.998672	0.128905	22.2847
GOTERM_CC_FAT	GO:0030425~dendrite	9	1.42857	0.0237562	OPA1, GSK3B, FBXO2, PPT1, TNK2, SCN8A, SOD1, PEX5L, SAMD4	398	110	12504	2.57049	0.99983	0.159358	28.1322
GOTERM_CC_FAT	GO:0046930~pore complex	7	1.11111	0.0281755	IPO11, SEC13, TOMM40, TPR, KPNA3, KPNA1, VDAC1	398	73	12504	3.0126	0.999967	0.183152	32.4756
GOTERM_CC_FAT	GO:0005773~vacuole	13	2.06349	0.0295444	FGFR3, EPDR1, PPT1, ABCA2, AMBRA1, FUCA1, GLB1, MTMR2, GNS, GLA, PRCP, RAB14, VPS39	398	204	12504	2.00207	0.99998	0.187953	33.7708
GOTERM_CC_FAT	GO:0015629~actin cytoskeleton	13	2.06349	0.0305242	MTSS1, ENAH, INPPL1, MYH9, CAPZB, JUP, FMN2, MYO10, LASP1, RAC3, GRLF1, STK38L, DST	398	205	12504	1.9923	0.999986	0.190347	34.6836
GOTERM_CC_FAT	GO:0015934~large ribosomal subunit	5	0.793651	0.0343335	MRPL52, RPL17, MRPL15, RPL32, RPL7L1	398	39	12504	4.02783	0.999997	0.208289	38.1229
GOTERM_CC_FAT	GO:0048475~coated membrane	6	0.952381	0.0364785	COPB2, AP2A2, COPG2, CLTB, AP3M2, 2610030H06RIK	398	58	12504	3.25004	0.999999	0.21644	39.9849
GOTERM_CC_FAT	GO:0030117~membrane coat	6	0.952381	0.0364785	COPB2, AP2A2, COPG2, CLTB, AP3M2, 2610030H06RIK	398	58	12504	3.25004	0.999999	0.21644	39.9849
GOTERM_CC_FAT	GO:0044445~cytosolic part	6	0.952381	0.0493165	PFDN2, CCT4, RPL32, PIK3CA, PIK3R1, ENO1	398	63	12504	2.9921	1	0.278211	50.0862
GOTERM_MF_FAT	GO:0019904~protein domain specific binding	19	3.01587	7.17024e-05	MTSS1, CLCN3, ENAH, INPPL1, HCLS1, YWHAB, NDFIP1, SHANK2, STUB1, PPARGC1B, EPS15, ATP2B2, TRP53BP2, DMD, ADAM17, LUC7L, SH3BP1, SH3BP2, ADAM15	442	192	13288	2.97502	0.0429345	0.00547041	0.106133
GOTERM_MF_FAT	GO:0017124~SH3 domain binding	11	1.74603	0.000271768	EPS15, MTSS1, ENAH, TRP53BP2, INPPL1, HCLS1, ADAM17, SH3BP1, SHANK2, ADAM15, SH3BP2	442	79	13288	4.18604	0.153246	0.0164969	0.401715
GOTERM_MF_FAT	GO:0016879~ligase activity, forming carbon-nitrogen bonds	17	2.69841	0.000710541	UBE3A, PPIL2, HERC5, UBE2V2, NHLRC1, UBOX5, STUB1, GART, MTHFD1, UBE2D3, HUWE1, FAAH, ZRANB1, SMURF1, UBE2S, RNF14, RNF41	442	193	13288	2.64807	0.352739	0.0356013	1.04711
GOTERM_MF_FAT	GO:0019787~small conjugating protein ligase activity	13	2.06349	0.000912854	UBE3A, PPIL2, HERC5, UBE2V2, NHLRC1, UBOX5, STUB1, UBE2D3, HUWE1, ZRANB1, SMURF1, UBE2S, RNF14	442	125	13288	3.12659	0.428175	0.0391366	1.34338
GOTERM_MF_FAT	GO:0051082~unfolded protein binding	9	1.42857	0.00215068	TRAP1, PFDN2, CCT4, DNAJC5, DNAJB1, DNAJB4, DNAJA4, CANX, DNAJA2	442	70	13288	3.86529	0.732232	0.0840946	3.13813
GOTERM_MF_FAT	GO:0004842~ubiquitin-protein ligase activity	11	1.74603	0.00236292	UBE2D3, HUWE1, UBE3A, PPIL2, HERC5, ZRANB1, UBOX5, SMURF1, NHLRC1, STUB1, UBE2S	442	104	13288	3.17978	0.764918	0.0865153	3.44279
GOTERM_MF_FAT	GO:0031072~heat shock protein binding	8	1.26984	0.00325162	SACS, DNAJC5, DNAJB1, DNAJB4, DNAJA4, STUB1, CDC37, DNAJA2	442	59	13288	4.07639	0.863746	0.110636	4.70879
GOTERM_MF_FAT	GO:0003924~GTPase activity	12	1.90476	0.0035447	RNF112, GNA13, EIF2S3X, GTPBP4, GNAI3, OPA1, DNM1L, RAC3, RAB34, RHOA, TGM3, EHD1	442	128	13288	2.81844	0.886188	0.11373	5.12288
GOTERM_MF_FAT	GO:0016881~acid-amino acid ligase activity	14	2.22222	0.00359224	UBE3A, PPIL2, HERC5, UBE2V2, NHLRC1, UBOX5, STUB1, UBE2D3, HUWE1, ZRANB1, SMURF1, UBE2S, RNF14, RNF41	442	166	13288	2.53546	0.889463	0.10945	5.1899
GOTERM_MF_FAT	GO:0015631~tubulin binding	8	1.26984	0.0129111	TPPP3, RAB11FIP5, MAST2, MAPT, PAFAH1B1, APPBP2, DST, RANBP10	442	76	13288	3.16456	0.999648	0.328104	17.5064
GOTERM_MF_FAT	GO:0034450~ubiquitin-ubiquitin ligase activity	3	0.47619	0.0150856	PPIL2, UBOX5, STUB1	442	6	13288	15.0317	0.999909	0.357885	20.1571
GOTERM_MF_FAT	GO:0008134~transcription factor binding	18	2.85714	0.0159309	COPS5, UBE3A, HCFC1, WWTR1, ATXN7L3, PPARGC1B, NRIP1, PURA, HDAC5, MLL5, PSMC5, HDAC2, DIP2C, RAB18, DRAP1, MAP3K10, ZRANB1, PIAS1	442	288	13288	1.87896	0.999946	0.360288	21.1659
GOTERM_MF_FAT	GO:0003712~transcription cofactor activity	13	2.06349	0.0169809	COPS5, UBE3A, HCFC1, WWTR1, ATXN7L3, PPARGC1B, NRIP1, HDAC5, MLL5, DRAP1, MAP3K10, ZRANB1, PIAS1	442	180	13288	2.17124	0.999972	0.366009	22.4025
GOTERM_MF_FAT	GO:0003714~transcription corepressor activity	7	1.11111	0.0320407	HDAC5, DRAP1, MAP3K10, ZRANB1, PIAS1, WWTR1, NRIP1	442	72	13288	2.92283	1	0.53538	38.2618
GOTERM_MF_FAT	GO:0003727~single-stranded RNA binding	4	0.634921	0.035008	PABPN1, CPEB2, MSI2, BCL2L2	442	22	13288	5.46606	1	0.554134	41.006
GOTERM_MF_FAT	GO:0008252~nucleotidase activity	3	0.47619	0.0495777	NT5C2, NT5C3L, BPNT1	442	11	13288	8.1991	1	0.670906	52.9065

## Sheet: Greenyellow
Category	Term	Count	%	PValue	Genes	List Total	Pop Hits	Pop Total	Fold Enrichment	Bonferroni	Benjamini	FDR
GOTERM_BP_FAT	GO:0009967~positive regulation of signal transduction	6	4.54545	0.00808361	IGF1R, PPARD, HIF1A, ADRA1A, SRC, NFKBIL1	99	172	13588	4.78788	0.999912	0.999912	12.2375
GOTERM_BP_FAT	GO:0040008~regulation of growth	7	5.30303	0.010498	HIF1A, HEPACAM, CCDC85B, ULK2, CACNA2D2, IGFBP5, BRD8	99	256	13588	3.753	0.999995	0.997697	15.6107
GOTERM_BP_FAT	GO:0010647~positive regulation of cell communication	6	4.54545	0.0118371	IGF1R, PPARD, HIF1A, ADRA1A, SRC, NFKBIL1	99	189	13588	4.35722	0.999999	0.989628	17.4289
GOTERM_BP_FAT	GO:0007169~transmembrane receptor protein tyrosine kinase signaling pathway	6	4.54545	0.0126045	IGF1R, EFNB3, GRB2, FGF1, SRC, PDAP1	99	192	13588	4.28914	1	0.974009	18.4541
GOTERM_BP_FAT	GO:0034613~cellular protein localization	7	5.30303	0.0210427	AP2B1, YWHAG, BAX, PPP3R1, VTI1B, TNPO2, SEC24C	99	299	13588	3.21327	1	0.992522	28.9678
GOTERM_BP_FAT	GO:0007507~heart development	6	4.54545	0.0225774	DLC1, HIF1A, HEXIM1, RB1CC1, PPP3R1, ADRA1A	99	223	13588	3.69289	1	0.976598	30.7377
GOTERM_BP_FAT	GO:0010740~positive regulation of protein kinase cascade	4	3.0303	0.0256824	IGF1R, PPARD, ADRA1A, NFKBIL1	99	88	13588	6.23875	1	0.976325	34.1929
GOTERM_BP_FAT	GO:0010627~regulation of protein kinase cascade	5	3.78788	0.0257542	IGF1R, PPARD, GRB2, ADRA1A, NFKBIL1	99	155	13588	4.4275	1	0.964451	34.2708
GOTERM_BP_FAT	GO:0016568~chromatin modification	6	4.54545	0.0279532	EYA4, RBBP4, MSL1, MTA2, UBE2B, BRD8	99	236	13588	3.48947	1	0.934083	36.6166
GOTERM_BP_FAT	GO:0032535~regulation of cellular component size	5	3.78788	0.0290694	CCDC85B, ULK2, RB1CC1, ADRA1A, WNT7A	99	161	13588	4.2625	1	0.926606	37.7771
GOTERM_BP_FAT	GO:0050804~regulation of synaptic transmission	4	3.0303	0.035594	YWHAG, ADRA1A, CACNA2D2, NFKBIL1	99	100	13588	5.4901	1	0.938026	44.1716
GOTERM_BP_FAT	GO:0003006~reproductive developmental process	6	4.54545	0.0421256	IGF1R, BAX, PAFAH1B1, UBE2B, WNT7A, SRC	99	264	13588	3.11938	1	0.936205	49.9517
GOTERM_BP_FAT	GO:0051969~regulation of transmission of nerve impulse	4	3.0303	0.0421617	YWHAG, ADRA1A, CACNA2D2, NFKBIL1	99	107	13588	5.13094	1	0.92643	49.982
GOTERM_BP_FAT	GO:0008361~regulation of cell size	4	3.0303	0.0431464	CCDC85B, ULK2, RB1CC1, ADRA1A	99	108	13588	5.08343	1	0.920994	50.8026
GOTERM_BP_FAT	GO:0007167~enzyme linked receptor protein signaling pathway	6	4.54545	0.0474591	IGF1R, EFNB3, GRB2, FGF1, SRC, PDAP1	99	273	13588	3.01654	1	0.921435	54.2502
GOTERM_BP_FAT	GO:0031644~regulation of neurological system process	4	3.0303	0.0482418	YWHAG, ADRA1A, CACNA2D2, NFKBIL1	99	113	13588	4.8585	1	0.915784	54.851
GOTERM_BP_FAT	GO:0002237~response to molecule of bacterial origin	3	2.27273	0.0486362	RELA, MALT1, IRF3	99	49	13588	8.40322	1	0.908475	55.151
GOTERM_CC_FAT	GO:0005815~microtubule organizing center	5	3.78788	0.0267606	RABGAP1, CCDC85B, RASSF1, TTLL4, PAFAH1B1	76	189	12504	4.35255	0.98466	0.876145	27.7758
GOTERM_MF_FAT	GO:0019904~protein domain specific binding	5	3.78788	0.0372054	SH3BP5, YWHAG, GRB2, BAX, SRC	88	192	13288	3.93229	0.99986	0.99986	38.5795
GOTERM_MF_FAT	GO:0019842~vitamin binding	4	3.0303	0.0449608	P4HA2, NFS1, THNSL1, PYGB	88	121	13288	4.99174	0.999979	0.995403	44.6448
GOTERM_MF_FAT	GO:0030170~pyridoxal phosphate binding	3	2.27273	0.0486911	NFS1, THNSL1, PYGB	88	54	13288	8.38889	0.999992	0.979626	47.3609
GOTERM_MF_FAT	GO:0070279~vitamin B6 binding	3	2.27273	0.0486911	NFS1, THNSL1, PYGB	88	54	13288	8.38889	0.999992	0.979626	47.3609

## Sheet: Magenta
Category	Term	Count	%	PValue	Genes	List Total	Pop Hits	Pop Total	Fold Enrichment	Bonferroni	Benjamini	FDR
GOTERM_BP_FAT	GO:0000303~response to superoxide	3	1.92308	0.00337755	UCP3, SOD1, PRDX1	122	10	13588	33.4131	0.971826	0.695712	5.23967
GOTERM_BP_FAT	GO:0000302~response to reactive oxygen species	4	2.5641	0.00396965	UCP3, CAT, SOD1, PRDX1	122	36	13588	12.3752	0.984949	0.649739	6.13127
GOTERM_BP_FAT	GO:0000305~response to oxygen radical	3	1.92308	0.00410414	UCP3, SOD1, PRDX1	122	11	13588	30.3756	0.986947	0.580107	6.33269
GOTERM_BP_FAT	GO:0006979~response to oxidative stress	5	3.20513	0.00754597	UCP3, CLU, CAT, SOD1, PRDX1	122	87	13588	6.40098	0.999662	0.680692	11.3517
GOTERM_BP_FAT	GO:0006397~mRNA processing	8	5.12821	0.00896781	PRPF4B, HNRNPK, A2BP1, LSM5, DDX5, PRPF4, RBM25, PRPF40A	122	262	13588	3.40083	0.999925	0.652145	13.3505
GOTERM_BP_FAT	GO:0008380~RNA splicing	7	4.48718	0.00916613	PRPF4B, HNRNPK, A2BP1, LSM5, DDX5, PRPF4, PRPF40A	122	201	13588	3.8788	0.99994	0.62148	13.6259
GOTERM_BP_FAT	GO:0034614~cellular response to reactive oxygen species	3	1.92308	0.0109621	CAT, SOD1, PRDX1	122	18	13588	18.5628	0.999991	0.652562	16.083
GOTERM_BP_FAT	GO:0042743~hydrogen peroxide metabolic process	3	1.92308	0.0134563	CAT, SOD1, PRDX1	122	20	13588	16.7066	0.999999	0.666945	19.387
GOTERM_BP_FAT	GO:0019221~cytokine-mediated signaling pathway	4	2.5641	0.0135529	CEBPA, IRAK1, ZCCHC11, CX3CR1	122	56	13588	7.9555	0.999999	0.642383	19.5124
GOTERM_BP_FAT	GO:0034599~cellular response to oxidative stress	3	1.92308	0.016172	CAT, SOD1, PRDX1	122	22	13588	15.1878	1	0.658721	22.8454
GOTERM_BP_FAT	GO:0042542~response to hydrogen peroxide	3	1.92308	0.0191005	CAT, SOD1, PRDX1	122	24	13588	13.9221	1	0.697847	26.4188
GOTERM_BP_FAT	GO:0051101~regulation of DNA binding	4	2.5641	0.0282584	IRAK1, ZCCHC11, HIPK2, CAT	122	74	13588	6.02038	1	0.796417	36.6183
GOTERM_BP_FAT	GO:0006511~ubiquitin-dependent protein catabolic process	5	3.20513	0.0372112	RAD23B, TBL1XR1, PSMA1, ARIH1, FBXL12	122	141	13588	3.94954	1	0.851191	45.2959
GOTERM_BP_FAT	GO:0051098~regulation of binding	4	2.5641	0.0462828	IRAK1, ZCCHC11, HIPK2, CAT	122	90	13588	4.95009	1	0.886241	52.9438
GOTERM_BP_FAT	GO:0010035~response to inorganic substance	4	2.5641	0.0488545	UCP3, CAT, SOD1, PRDX1	122	92	13588	4.84248	1	0.889396	54.9222
GOTERM_BP_FAT	GO:0007507~heart development	6	3.84615	0.0491052	PTPRJ, EP300, MSX1, GNAQ, TBX20, SOX9	122	223	13588	2.99669	1	0.880549	55.1108
GOTERM_CC_FAT	GO:0005840~ribosome	10	6.41026	1.48193e-05	RPS12, RPS9, RPS13, RPS15A, RPL27, RPL37, RPS20, RPL22L1, RPS21, RPS24	96	192	12504	6.78385	0.00225001	0.00112564	0.0177358
GOTERM_CC_FAT	GO:0015935~small ribosomal subunit	3	1.92308	0.0202979	RPS9, RPS20, RPS24	96	29	12504	13.4741	0.955711	0.322691	21.7644
GOTERM_MF_FAT	GO:0003735~structural constituent of ribosome	10	6.41026	6.74398e-06	RPS12, RPS9, RPS13, RPS15A, RPL27, RPL37, RPS20, RPL22L1, RPS21, RPS24	117	151	13288	7.52137	0.00182596	0.00182596	0.00887181
GOTERM_MF_FAT	GO:0043021~ribonucleoprotein binding	3	1.92308	0.035346	SPCS1, RPS21, NMD3	117	34	13288	10.0211	0.999942	0.912668	37.713
GOTERM_MF_FAT	GO:0008134~transcription factor binding	7	4.48718	0.0404107	CEBPA, TBL1XR1, EP300, HIPK2, WDR77, BRD7, DDX5	117	288	13288	2.76045	0.999986	0.893088	41.8806
GOTERM_MF_FAT	GO:0016209~antioxidant activity	3	1.92308	0.0475198	CAT, SOD1, PRDX1	117	40	13288	8.51795	0.999998	0.889084	47.297

## Sheet: Pink
Category	Term	Count	%	PValue	Genes	List Total	Pop Hits	Pop Total	Fold Enrichment	Bonferroni	Benjamini	FDR
GOTERM_BP_FAT	GO:0006813~potassium ion transport	13	7.22222	1.65403e-08	HCN1, KCNMA1, KCND3, KCNAB3, KCNA1, KCNK1, KCNJ12, KCNJ3, KCNIP4, KCNMB2, KCNS3, KCNJ5, KCNJ9	121	160	13588	9.12417	1.66725e-05	1.66725e-05	2.61597e-05
GOTERM_BP_FAT	GO:0007267~cell-cell signaling	12	6.66667	5.11124e-05	KCNMA1, GABRG1, WNT5A, CPLX3, TRPC4, CPLX1, AGTPBP1, DMD, SYN3, FZD2, GAD1, VDAC1	121	290	13588	4.64679	0.0502178	0.00855034	0.0808075
GOTERM_BP_FAT	GO:0007268~synaptic transmission	9	5	0.000178836	KCNMA1, GABRG1, CPLX3, CPLX1, AGTPBP1, DMD, SYN3, GAD1, VDAC1	121	178	13588	5.67796	0.164966	0.0254259	0.282468
GOTERM_BP_FAT	GO:0019226~transmission of nerve impulse	9	5	0.000880371	KCNMA1, GABRG1, CPLX3, CPLX1, AGTPBP1, DMD, SYN3, GAD1, VDAC1	121	226	13588	4.47203	0.588442	0.105039	1.38333
GOTERM_BP_FAT	GO:0001505~regulation of neurotransmitter levels	5	2.77778	0.00217454	CPLX3, CPLX1, AGTPBP1, SYN3, GAD1	121	62	13588	9.05625	0.888566	0.216367	3.38435
GOTERM_BP_FAT	GO:0010959~regulation of metal ion transport	4	2.22222	0.00870195	CACNA2D1, TRPC4, NEDD4L, AKT3	121	48	13588	9.35813	0.999851	0.520093	12.9102
GOTERM_BP_FAT	GO:0043269~regulation of ion transport	4	2.22222	0.0174098	CACNA2D1, TRPC4, NEDD4L, AKT3	121	62	13588	7.245	1	0.743805	24.2532
GOTERM_BP_FAT	GO:0006694~steroid biosynthetic process	4	2.22222	0.0248561	TM7SF2, STAR, CYP11A1, PRKAA2	121	71	13588	6.32662	1	0.836715	32.8396
GOTERM_BP_FAT	GO:0016053~organic acid biosynthetic process	5	2.77778	0.0362628	PYCR1, GOT1, SLC1A3, STAR, PRKAA2	121	141	13588	3.98218	1	0.916436	44.2438
GOTERM_BP_FAT	GO:0046394~carboxylic acid biosynthetic process	5	2.77778	0.0362628	PYCR1, GOT1, SLC1A3, STAR, PRKAA2	121	141	13588	3.98218	1	0.916436	44.2438
GOTERM_BP_FAT	GO:0021549~cerebellum development	3	1.66667	0.0380761	CYP11A1, AGTPBP1, RORA	121	35	13588	9.6255	1	0.913331	45.8801
GOTERM_BP_FAT	GO:0003001~generation of a signal involved in cell-cell signaling	4	2.22222	0.0381861	CPLX3, TRPC4, CPLX1, SYN3	121	84	13588	5.3475	1	0.900597	45.9778
GOTERM_BP_FAT	GO:0007269~neurotransmitter secretion	3	1.66667	0.0400878	CPLX3, CPLX1, SYN3	121	36	13588	9.35813	1	0.89885	47.6426
GOTERM_BP_FAT	GO:0046903~secretion	6	3.33333	0.0461897	KCNMA1, CPLX3, TRPC4, CPLX1, SYN3, STXBP5L	121	221	13588	3.0488	1	0.918641	52.6657
GOTERM_BP_FAT	GO:0010035~response to inorganic substance	4	2.22222	0.0478703	KCNMA1, SLC1A3, STAR, CYP11A1	121	92	13588	4.8825	1	0.915611	53.9677
GOTERM_CC_FAT	GO:0042383~sarcolemma	6	3.33333	0.000108862	KCND3, CACNA2D1, DMD, DAG1, KCNJ12, KCNJ3	128	47	12504	12.4707	0.0213252	0.0213252	0.136137
GOTERM_CC_FAT	GO:0034703~cation channel complex	6	3.33333	0.00279146	KCNMA1, KCNS3, KCND3, KCNA1, SCN9A, SCN8A	128	95	12504	6.16974	0.425056	0.168475	3.43746
GOTERM_CC_FAT	GO:0005840~ribosome	8	4.44444	0.00342475	RPL17, RPS28, RPL14, RPL27A, RPL37A, RPS20, RPS21, RPS6	128	192	12504	4.07031	0.49301	0.15618	4.20202
GOTERM_CC_FAT	GO:0043005~neuron projection	9	5	0.00350917	DCC, KCNMA1, HCN1, NCAM2, KCND3, CPLX1, SCN8A, KCNJ12, GAD1	128	245	12504	3.58852	0.501443	0.129952	4.30352
GOTERM_CC_FAT	GO:0034702~ion channel complex	7	3.88889	0.00545609	KCNMA1, GABRG1, KCNS3, KCND3, KCNA1, SCN9A, SCN8A	128	158	12504	4.32793	0.661511	0.143372	6.61699
GOTERM_CC_FAT	GO:0005578~proteinaceous extracellular matrix	9	5	0.0108131	WNT5A, HAPLN1, SLC1A3, TNR, EMID2, ADAMTS15, NTNG1, DAG1, NTN1	128	297	12504	2.96023	0.883825	0.235919	12.7197
GOTERM_CC_FAT	GO:0030315~T-tubule	3	1.66667	0.0125986	CACNA2D1, KCNJ12, KCNJ3	128	17	12504	17.239	0.918762	0.243407	14.6707
GOTERM_CC_FAT	GO:0030424~axon	5	2.77778	0.0234905	DCC, KCNMA1, HCN1, NCAM2, GAD1	128	107	12504	4.56484	0.990965	0.348106	25.7292
GOTERM_CC_FAT	GO:0043025~cell soma	5	2.77778	0.0312621	KCND3, CPLX1, SLC1A3, SCN8A, KCNJ12	128	117	12504	4.17468	0.998143	0.407888	32.7961
GOTERM_CC_FAT	GO:0008076~voltage-gated potassium channel complex	4	2.22222	0.0329972	KCNMA1, KCNS3, KCND3, KCNA1	128	69	12504	5.66304	0.998698	0.400136	34.2868
GOTERM_CC_FAT	GO:0034705~potassium channel complex	4	2.22222	0.0329972	KCNMA1, KCNS3, KCND3, KCNA1	128	69	12504	5.66304	0.998698	0.400136	34.2868
GOTERM_MF_FAT	GO:0022836~gated channel activity	19	10.5556	2.6904e-11	KCNMA1, HCN1, GABRG1, KCND3, CACNA2D1, TRPC4, KCNAB3, KCNA1, KCNJ12, KCNK1, KCNJ3, KCNIP4, KCNMB2, VDAC1, KCNJ5, KCNS3, KCNJ9, SCN9A, SCN8A	115	281	13288	7.81284	8.39406e-09	8.39406e-09	3.61669e-08
GOTERM_MF_FAT	GO:0022832~voltage-gated channel activity	16	8.88889	3.1611e-11	HCN1, KCNMA1, KCND3, CACNA2D1, KCNAB3, KCNA1, KCNJ12, KCNK1, KCNJ3, KCNIP4, VDAC1, KCNJ5, KCNS3, KCNJ9, SCN9A, SCN8A	115	179	13288	10.3283	9.86265e-09	4.93132e-09	4.24945e-08
GOTERM_MF_FAT	GO:0005244~voltage-gated ion channel activity	16	8.88889	3.1611e-11	HCN1, KCNMA1, KCND3, CACNA2D1, KCNAB3, KCNA1, KCNJ12, KCNK1, KCNJ3, KCNIP4, VDAC1, KCNJ5, KCNS3, KCNJ9, SCN9A, SCN8A	115	179	13288	10.3283	9.86265e-09	4.93132e-09	4.24945e-08
GOTERM_MF_FAT	GO:0005261~cation channel activity	17	9.44444	3.38241e-10	KCNMA1, HCN1, KCND3, TRPC4, CACNA2D1, KCNAB3, KCNA1, KCNJ12, KCNK1, KCNJ3, KCNIP4, KCNMB2, KCNJ5, KCNS3, KCNJ9, SCN9A, SCN8A	115	248	13288	7.92062	1.05531e-07	3.5177e-08	4.54694e-07
GOTERM_MF_FAT	GO:0005267~potassium channel activity	13	7.22222	9.96784e-10	HCN1, KCNMA1, KCND3, KCNAB3, KCNA1, KCNK1, KCNJ12, KCNJ3, KCNIP4, KCNMB2, KCNS3, KCNJ5, KCNJ9	115	129	13288	11.6444	3.10997e-07	6.21993e-08	1.33997e-06
GOTERM_MF_FAT	GO:0046873~metal ion transmembrane transporter activity	17	9.44444	3.30669e-09	KCNMA1, HCN1, KCND3, TRPC4, CACNA2D1, KCNAB3, KCNA1, KCNJ12, KCNK1, KCNJ3, KCNIP4, KCNMB2, KCNJ5, KCNS3, KCNJ9, SCN9A, SCN8A	115	290	13288	6.77349	1.03169e-06	1.28961e-07	4.44516e-06
GOTERM_MF_FAT	GO:0030955~potassium ion binding	12	6.66667	5.03863e-09	KCNJ5, KCNMA1, HCN1, KCNS3, KCND3, KCNAB3, KCNJ9, KCNA1, KCNJ12, KCNK1, KCNJ3, KCNIP4	115	118	13288	11.7506	1.57205e-06	1.74672e-07	6.77338e-06
GOTERM_MF_FAT	GO:0022843~voltage-gated cation channel activity	12	6.66667	1.19302e-08	KCNJ5, KCNMA1, HCN1, KCNS3, KCND3, KCNAB3, KCNJ9, KCNA1, SCN9A, SCN8A, KCNJ12, KCNJ3	115	128	13288	10.8326	3.72221e-06	3.72222e-07	1.60377e-05
GOTERM_MF_FAT	GO:0031420~alkali metal ion binding	14	7.77778	2.24258e-08	HCN1, KCNMA1, KCND3, KCNAB3, KCNA1, KCNK1, KCNJ12, KCNJ3, KCNIP4, KCNJ5, KCNS3, KCNJ9, SCN9A, SCN8A	115	206	13288	7.85276	6.99681e-06	6.36076e-07	3.01468e-05
GOTERM_MF_FAT	GO:0005249~voltage-gated potassium channel activity	10	5.55556	1.66239e-07	KCNJ5, KCNMA1, HCN1, KCNS3, KCND3, KCNAB3, KCNJ9, KCNA1, KCNJ12, KCNJ3	115	99	13288	11.6715	5.18654e-05	4.32222e-06	0.000223474
GOTERM_MF_FAT	GO:0003735~structural constituent of ribosome	8	4.44444	0.000317435	RPL17, RPS28, RPL14, RPL27A, RPL37A, RPS20, RPS21, RPS6	115	151	13288	6.12174	0.0943076	0.0075907	0.425884
GOTERM_MF_FAT	GO:0005242~inward rectifier potassium channel activity	4	2.22222	0.000317465	KCNJ5, KCNJ9, KCNJ12, KCNJ3	115	16	13288	28.887	0.0943159	0.00705107	0.425923
GOTERM_MF_FAT	GO:0015467~G-protein activated inward rectifier potassium channel activity	3	1.66667	0.000432867	KCNJ5, KCNJ9, KCNJ3	115	4	13288	86.6609	0.126357	0.00896515	0.580335
GOTERM_MF_FAT	GO:0022834~ligand-gated channel activity	6	3.33333	0.00216727	KCNJ5, GABRG1, TRPC4, KCNJ9, KCNJ12, KCNJ3	115	106	13288	6.54044	0.491822	0.0390366	2.87449
GOTERM_MF_FAT	GO:0015276~ligand-gated ion channel activity	6	3.33333	0.00216727	KCNJ5, GABRG1, TRPC4, KCNJ9, KCNJ12, KCNJ3	115	106	13288	6.54044	0.491822	0.0390366	2.87449
GOTERM_MF_FAT	GO:0005272~sodium channel activity	3	1.66667	0.0238493	HCN1, SCN9A, SCN8A	115	28	13288	12.3801	0.999464	0.289883	27.7104
GOTERM_MF_FAT	GO:0005496~steroid binding	3	1.66667	0.0481569	STAR, CYP11A1, ESRRG	115	41	13288	8.45472	1	0.488042	48.4942

## Sheet: Purple
Category	Term	Count	%	PValue	Genes	List Total	Pop Hits	Pop Total	Fold Enrichment	Bonferroni	Benjamini	FDR
GOTERM_BP_FAT	GO:0045087~innate immune response	6	4.16667	0.00100025	C4B, TLR1, MALT1, IL1RAPL1, PRDX1, FCGR1	98	107	13588	7.77494	0.661695	0.41836	1.58453
GOTERM_BP_FAT	GO:0002714~positive regulation of B cell mediated immunity	3	2.08333	0.00434036	PTPRC, FCER1G, FCGR1	98	14	13588	29.7114	0.991003	0.792013	6.70689
GOTERM_BP_FAT	GO:0002891~positive regulation of immunoglobulin mediated immune response	3	2.08333	0.00434036	PTPRC, FCER1G, FCGR1	98	14	13588	29.7114	0.991003	0.792013	6.70689
GOTERM_BP_FAT	GO:0006911~phagocytosis, engulfment	3	2.08333	0.00498491	FCER1G, ABCA1, FCGR1	98	15	13588	27.7306	0.995538	0.661229	7.66615
GOTERM_BP_FAT	GO:0006909~phagocytosis	4	2.77778	0.00512307	FCER1G, ABCA1, MEGF10, FCGR1	98	49	13588	11.3186	0.996161	0.604297	7.87056
GOTERM_BP_FAT	GO:0031344~regulation of cell projection organization	4	2.77778	0.00780933	PLXNB1, TGFBR1, SEMA3A, LRRC4C	98	57	13588	9.73004	0.999795	0.702683	11.7616
GOTERM_BP_FAT	GO:0002252~immune effector process	5	3.47222	0.0125916	PTPRC, C4B, FCER1G, PRDX1, FCGR1	98	126	13588	5.50211	0.999999	0.746484	18.3102
GOTERM_BP_FAT	GO:0042311~vasodilation	3	2.08333	0.015764	KCNMA1, P2RX4, GUCY1A3	98	27	13588	15.4059	1	0.790786	22.3999
GOTERM_BP_FAT	GO:0050778~positive regulation of immune response	5	3.47222	0.0162565	PTPRC, C4B, FCER1G, MALT1, FCGR1	98	136	13588	5.09754	1	0.744726	23.0173
GOTERM_BP_FAT	GO:0042098~T cell proliferation	3	2.08333	0.0168985	PTPRC, FYN, MALT1	98	28	13588	14.8557	1	0.732435	23.8153
GOTERM_BP_FAT	GO:0002449~lymphocyte mediated immunity	4	2.77778	0.0170289	C4B, FCER1G, PRDX1, FCGR1	98	76	13588	7.29753	1	0.710638	23.9764
GOTERM_BP_FAT	GO:0002889~regulation of immunoglobulin mediated immune response	3	2.08333	0.0192684	PTPRC, FCER1G, FCGR1	98	30	13588	13.8653	1	0.732051	26.6942
GOTERM_BP_FAT	GO:0002712~regulation of B cell mediated immunity	3	2.08333	0.0192684	PTPRC, FCER1G, FCGR1	98	30	13588	13.8653	1	0.732051	26.6942
GOTERM_BP_FAT	GO:0045321~leukocyte activation	6	4.16667	0.0202522	CD48, PTPRC, FYN, TLR1, FCER1G, MALT1	98	219	13588	3.79871	1	0.728401	27.859
GOTERM_BP_FAT	GO:0001805~positive regulation of type III hypersensitivity	2	1.38889	0.021265	FCER1G, FCGR1	98	3	13588	92.4354	1	0.725621	29.0401
GOTERM_BP_FAT	GO:0001803~regulation of type III hypersensitivity	2	1.38889	0.021265	FCER1G, FCGR1	98	3	13588	92.4354	1	0.725621	29.0401
GOTERM_BP_FAT	GO:0019226~transmission of nerve impulse	6	4.16667	0.0228393	KCNMA1, GABRG2, P2RX4, DLGAP1, FYN, HEXB	98	226	13588	3.68105	1	0.732044	30.84
GOTERM_BP_FAT	GO:0002253~activation of immune response	4	2.77778	0.0235625	PTPRC, C4B, FCER1G, MALT1	98	86	13588	6.44898	1	0.725055	31.6525
GOTERM_BP_FAT	GO:0009791~post-embryonic development	4	2.77778	0.0242807	GABRG2, TGFBR1, SEMA3C, SOX6	98	87	13588	6.37485	1	0.718505	32.4504
GOTERM_BP_FAT	GO:0002824~positive regulation of adaptive immune response based on somatic recombination of immune receptors built from immunoglobulin superfamily domains	3	2.08333	0.0243968	PTPRC, FCER1G, FCGR1	98	34	13588	12.2341	1	0.703551	32.5785
GOTERM_BP_FAT	GO:0002821~positive regulation of adaptive immune response	3	2.08333	0.0243968	PTPRC, FCER1G, FCGR1	98	34	13588	12.2341	1	0.703551	32.5785
GOTERM_BP_FAT	GO:0002443~leukocyte mediated immunity	4	2.77778	0.0257522	C4B, FCER1G, PRDX1, FCGR1	98	89	13588	6.2316	1	0.707263	34.0582
GOTERM_BP_FAT	GO:0009617~response to bacterium	5	3.47222	0.0259634	CCR5, TLR1, FCER1G, MALT1, FCGR1	98	157	13588	4.4157	1	0.694888	34.2859
GOTERM_BP_FAT	GO:0006813~potassium ion transport	5	3.47222	0.0275816	KCNMA1, KCNS1, KCNB1, KCNN2, TMEM38A	98	160	13588	4.33291	1	0.702285	36.0068
GOTERM_BP_FAT	GO:0060087~relaxation of vascular smooth muscle	2	1.38889	0.0282534	KCNMA1, GUCY1A3	98	4	13588	69.3265	1	0.696935	36.7088
GOTERM_BP_FAT	GO:0016477~cell migration	6	4.16667	0.0286364	CCDC88A, FYN, TGFBR1, FCER1G, SEMA3C, PRKG1	98	240	13588	3.46633	1	0.688204	37.1058
GOTERM_BP_FAT	GO:0001775~cell activation	6	4.16667	0.0313826	CD48, PTPRC, FYN, TLR1, FCER1G, MALT1	98	246	13588	3.38178	1	0.708667	39.8845
GOTERM_BP_FAT	GO:0050770~regulation of axonogenesis	3	2.08333	0.031494	PLXNB1, SEMA3A, LRRC4C	98	39	13588	10.6656	1	0.697314	39.9948
GOTERM_BP_FAT	GO:0022604~regulation of cell morphogenesis	4	2.77778	0.0321083	PLXNB1, FYN, SEMA3A, LRRC4C	98	97	13588	5.71765	1	0.692145	40.5993
GOTERM_BP_FAT	GO:0002705~positive regulation of leukocyte mediated immunity	3	2.08333	0.0330002	PTPRC, FCER1G, FCGR1	98	40	13588	10.399	1	0.690355	41.4669
GOTERM_BP_FAT	GO:0002708~positive regulation of lymphocyte mediated immunity	3	2.08333	0.0330002	PTPRC, FCER1G, FCGR1	98	40	13588	10.399	1	0.690355	41.4669
GOTERM_BP_FAT	GO:0002429~immune response-activating cell surface receptor signaling pathway	3	2.08333	0.0345341	PTPRC, FCER1G, MALT1	98	41	13588	10.1453	1	0.695603	42.9313
GOTERM_BP_FAT	GO:0060666~dichotomous subdivision of terminal units involved in salivary gland branching	2	1.38889	0.0351924	SEMA3C, SEMA3A	98	5	13588	55.4612	1	0.691416	43.5492
GOTERM_BP_FAT	GO:0042590~antigen processing and presentation of exogenous peptide antigen via MHC class I	2	1.38889	0.0351924	FCER1G, FCGR1	98	5	13588	55.4612	1	0.691416	43.5492
GOTERM_BP_FAT	GO:0046651~lymphocyte proliferation	3	2.08333	0.0360954	PTPRC, FYN, MALT1	98	42	13588	9.90379	1	0.689945	44.3866
GOTERM_BP_FAT	GO:0070661~leukocyte proliferation	3	2.08333	0.0376835	PTPRC, FYN, MALT1	98	43	13588	9.67347	1	0.695344	45.8311
GOTERM_BP_FAT	GO:0032943~mononuclear cell proliferation	3	2.08333	0.0376835	PTPRC, FYN, MALT1	98	43	13588	9.67347	1	0.695344	45.8311
GOTERM_BP_FAT	GO:0002768~immune response-regulating cell surface receptor signaling pathway	3	2.08333	0.039298	PTPRC, FCER1G, MALT1	98	44	13588	9.45362	1	0.69071	47.2635
GOTERM_BP_FAT	GO:0019228~regulation of action potential in neuron	3	2.08333	0.0409385	KCNMA1, FYN, HEXB	98	45	13588	9.24354	1	0.696175	48.6825
GOTERM_BP_FAT	GO:0060600~dichotomous subdivision of an epithelial terminal unit	2	1.38889	0.0420823	SEMA3C, SEMA3A	98	6	13588	46.2177	1	0.696961	49.6507
GOTERM_BP_FAT	GO:0002699~positive regulation of immune effector process	3	2.08333	0.0426045	PTPRC, FCER1G, FCGR1	98	46	13588	9.04259	1	0.692355	50.087
GOTERM_BP_FAT	GO:0048584~positive regulation of response to stimulus	5	3.47222	0.044112	PTPRC, C4B, FCER1G, MALT1, FCGR1	98	186	13588	3.72723	1	0.68755	51.3267
GOTERM_BP_FAT	GO:0010975~regulation of neuron projection development	3	2.08333	0.0442956	PLXNB1, SEMA3A, LRRC4C	98	47	13588	8.8502	1	0.680531	51.4756
GOTERM_BP_FAT	GO:0035150~regulation of tube size	3	2.08333	0.0460113	KCNMA1, P2RX4, GUCY1A3	98	48	13588	8.66582	1	0.686321	52.8475
GOTERM_BP_FAT	GO:0002757~immune response-activating signal transduction	3	2.08333	0.0460113	PTPRC, FCER1G, MALT1	98	48	13588	8.66582	1	0.686321	52.8475
GOTERM_BP_FAT	GO:0050880~regulation of blood vessel size	3	2.08333	0.0460113	KCNMA1, P2RX4, GUCY1A3	98	48	13588	8.66582	1	0.686321	52.8475
GOTERM_BP_FAT	GO:0048872~homeostasis of number of cells	4	2.77778	0.0470405	ID2, TNFRSF13B, SOX6, PRDX1	98	113	13588	4.90807	1	0.670526	53.6529
GOTERM_BP_FAT	GO:0045986~negative regulation of smooth muscle contraction	2	1.38889	0.0489236	KCNMA1, GUCY1A3	98	7	13588	39.6152	1	0.669999	55.0932
GOTERM_BP_FAT	GO:0002437~inflammatory response to antigenic stimulus	2	1.38889	0.0489236	CCR5, FCGR1	98	7	13588	39.6152	1	0.669999	55.0932
GOTERM_BP_FAT	GO:0010769~regulation of cell morphogenesis involved in differentiation	3	2.08333	0.0495149	PLXNB1, SEMA3A, LRRC4C	98	50	13588	8.31918	1	0.667114	55.5367
GOTERM_BP_FAT	GO:0003018~vascular process in circulatory system	3	2.08333	0.0495149	KCNMA1, P2RX4, GUCY1A3	98	50	13588	8.31918	1	0.667114	55.5367
GOTERM_CC_FAT	GO:0034702~ion channel complex	7	4.86111	0.0019312	KCNMA1, FXYD1, GABRG2, KCNS1, GABRA1, GABRB2, KCNB1	104	158	12504	5.32668	0.278691	0.278691	2.32842
GOTERM_CC_FAT	GO:0009897~external side of plasma membrane	7	4.86111	0.00707891	KCNMA1, CD48, PTPRC, CCR5, TNFRSF13B, FCER1G, FCGR1	104	206	12504	4.08551	0.698983	0.259291	8.29399
GOTERM_CC_FAT	GO:0034707~chloride channel complex	4	2.77778	0.00803766	FXYD1, GABRG2, GABRA1, GABRB2	104	50	12504	9.61846	0.744326	0.238732	9.3674
GOTERM_CC_FAT	GO:0044456~synapse part	7	4.86111	0.00810265	KCNMA1, GABRG2, DLGAP1, GABRA1, GABRB2, BSN, SYT17	104	212	12504	3.96988	0.747142	0.204794	9.43975
GOTERM_CC_FAT	GO:0045211~postsynaptic membrane	5	3.47222	0.0202227	KCNMA1, GABRG2, DLGAP1, GABRA1, GABRB2	104	126	12504	4.77106	0.968339	0.318616	22.0415
GOTERM_MF_FAT	GO:0022836~gated channel activity	9	6.25	0.00117533	KCNMA1, GABRG2, P2RX4, KCNS1, GABRA1, GABRB2, KCNB1, KCNN2, TMEM38A	100	281	13288	4.25594	0.261706	0.14076	1.52361
GOTERM_MF_FAT	GO:0008509~anion transmembrane transporter activity	6	4.16667	0.00284847	FXYD1, GABRG2, GABRA1, GABRB2, SLC13A3, ABCA1	100	130	13288	6.13292	0.520952	0.136871	3.65558
GOTERM_MF_FAT	GO:0015269~calcium-activated potassium channel activity	3	2.08333	0.0040628	KCNMA1, KCNN2, TMEM38A	100	13	13288	30.6646	0.65018	0.16059	5.17615
GOTERM_MF_FAT	GO:0005227~calcium activated cation channel activity	3	2.08333	0.00616024	KCNMA1, KCNN2, TMEM38A	100	16	13288	24.915	0.796941	0.203678	7.75044
GOTERM_MF_FAT	GO:0022839~ion gated channel activity	3	2.08333	0.00616024	KCNMA1, KCNN2, TMEM38A	100	16	13288	24.915	0.796941	0.203678	7.75044
GOTERM_MF_FAT	GO:0004890~GABA-A receptor activity	3	2.08333	0.00777866	GABRG2, GABRA1, GABRB2	100	18	13288	22.1467	0.866645	0.222633	9.69252
GOTERM_MF_FAT	GO:0005254~chloride channel activity	4	2.77778	0.0120366	FXYD1, GABRG2, GABRA1, GABRB2	100	64	13288	8.305	0.956032	0.293296	14.6232
GOTERM_MF_FAT	GO:0005230~extracellular ligand-gated ion channel activity	4	2.77778	0.0130798	GABRG2, P2RX4, GABRA1, GABRB2	100	66	13288	8.05333	0.966522	0.288007	15.7927
GOTERM_MF_FAT	GO:0031404~chloride ion binding	4	2.77778	0.0141732	FXYD1, GABRG2, GABRA1, GABRB2	100	68	13288	7.81647	0.974849	0.284523	17.0025
GOTERM_MF_FAT	GO:0005253~anion channel activity	4	2.77778	0.0147388	FXYD1, GABRG2, GABRA1, GABRB2	100	69	13288	7.70319	0.97831	0.273302	17.6221
GOTERM_MF_FAT	GO:0043168~anion binding	4	2.77778	0.0153171	FXYD1, GABRG2, GABRA1, GABRB2	100	70	13288	7.59314	0.981359	0.263862	18.251
GOTERM_MF_FAT	GO:0005267~potassium channel activity	5	3.47222	0.0157137	KCNMA1, KCNS1, KCNB1, KCNN2, TMEM38A	100	129	13288	5.15039	0.983199	0.253142	18.6798
GOTERM_MF_FAT	GO:0016917~GABA receptor activity	3	2.08333	0.0208729	GABRG2, GABRA1, GABRB2	100	30	13288	13.288	0.99567	0.304284	24.0722
GOTERM_MF_FAT	GO:0045499~chemorepellent activity	2	1.38889	0.0294732	EFNA5, SEMA3A	100	4	13288	66.44	0.999555	0.3827	32.3327
GOTERM_MF_FAT	GO:0019763~immunoglobulin receptor activity	2	1.38889	0.0294732	FCER1G, FCGR1	100	4	13288	66.44	0.999555	0.3827	32.3327
GOTERM_MF_FAT	GO:0019864~IgG binding	2	1.38889	0.0367061	FCER1G, FCGR1	100	5	13288	53.152	0.999935	0.433088	38.6286
GOTERM_MF_FAT	GO:0005261~cation channel activity	6	4.16667	0.0378019	KCNMA1, P2RX4, KCNS1, KCNB1, KCNN2, TMEM38A	100	248	13288	3.21484	0.999952	0.424395	39.5338
GOTERM_MF_FAT	GO:0022834~ligand-gated channel activity	4	2.77778	0.0446307	GABRG2, P2RX4, GABRA1, GABRB2	100	106	13288	5.01434	0.999992	0.462044	44.9028
GOTERM_MF_FAT	GO:0015276~ligand-gated ion channel activity	4	2.77778	0.0446307	GABRG2, P2RX4, GABRA1, GABRB2	100	106	13288	5.01434	0.999992	0.462044	44.9028

## Sheet: Red
Category	Term	Count	%	PValue	Genes	List Total	Pop Hits	Pop Total	Fold Enrichment	Bonferroni	Benjamini	FDR
GOTERM_BP_FAT	GO:0031175~neuron projection development	22	3.7225	6.75296e-06	DCC, NDN, EXOC7, STXBP1, GRIN3A, GLI3, SLIT2, SCARF1, TGFB2, ALCAM, SEMA5A, EPHA4, SLITRK1, PTK2, SPNB4, ULK1, ROBO1, RASGRF1, ANK3, BCL11B, DCLK1, DSCAM	435	218	13588	3.15234	0.0128487	0.0128487	0.011551
GOTERM_BP_FAT	GO:0048812~neuron projection morphogenesis	18	3.04569	4.88968e-05	DCC, NDN, STXBP1, GLI3, SLIT2, TGFB2, ALCAM, SEMA5A, EPHA4, SLITRK1, PTK2, SPNB4, ULK1, ANK3, ROBO1, BCL11B, DCLK1, DSCAM	435	176	13588	3.19467	0.0893892	0.0457407	0.08361
GOTERM_BP_FAT	GO:0007409~axonogenesis	17	2.87648	6.68585e-05	DCC, NDN, STXBP1, GLI3, SLIT2, TGFB2, ALCAM, SEMA5A, EPHA4, SLITRK1, PTK2, SPNB4, ULK1, ANK3, ROBO1, BCL11B, DCLK1	435	163	13588	3.25782	0.12018	0.0417815	0.114307
GOTERM_BP_FAT	GO:0048667~cell morphogenesis involved in neuron differentiation	18	3.04569	7.4557e-05	DCC, NDN, STXBP1, GLI3, SLIT2, TGFB2, ALCAM, SEMA5A, EPHA4, SLITRK1, PTK2, SPNB4, ULK1, ANK3, ROBO1, BCL11B, DCLK1, DSCAM	435	182	13588	3.08935	0.133057	0.0350659	0.127461
GOTERM_BP_FAT	GO:0000904~cell morphogenesis involved in differentiation	19	3.21489	0.000158425	DCC, NDN, STXBP1, GLI3, SLIT2, TGFB2, ALCAM, CUL3, SEMA5A, EPHA4, SLITRK1, PTK2, SPNB4, ULK1, ROBO1, ANK3, BCL11B, DCLK1, DSCAM	435	212	13588	2.79952	0.261702	0.058877	0.270656
GOTERM_BP_FAT	GO:0048666~neuron development	23	3.89171	0.000176717	DCC, NDN, EXOC7, STXBP1, GRIN3A, GLI3, SLIT2, SCARF1, TGFB2, ALCAM, SEMA5A, EPHA4, SLITRK1, PTK2, SPNB4, ULK1, ROBO1, RASGRF1, ANK3, BCL11B, NTRK2, DCLK1, DSCAM	435	292	13588	2.46043	0.28712	0.0548456	0.301862
GOTERM_BP_FAT	GO:0048858~cell projection morphogenesis	18	3.04569	0.000263758	DCC, NDN, STXBP1, GLI3, SLIT2, TGFB2, ALCAM, SEMA5A, EPHA4, SLITRK1, PTK2, SPNB4, ULK1, ANK3, ROBO1, BCL11B, DCLK1, DSCAM	435	202	13588	2.78348	0.396593	0.061193	0.450228
GOTERM_BP_FAT	GO:0032990~cell part morphogenesis	18	3.04569	0.00046783	DCC, NDN, STXBP1, GLI3, SLIT2, TGFB2, ALCAM, SEMA5A, EPHA4, SLITRK1, PTK2, SPNB4, ULK1, ANK3, ROBO1, BCL11B, DCLK1, DSCAM	435	212	13588	2.65218	0.591844	0.0947709	0.797263
GOTERM_BP_FAT	GO:0007268~synaptic transmission	16	2.70728	0.000591648	MYO5A, SYT4, STXBP1, PPT1, NRXN1, GRIA4, HRH1, GAD2, PTK2, GRM2, GRIN2B, PNOC, CAMK4, TRIM9, CARTPT, CHRNA3	435	178	13588	2.8078	0.678044	0.107148	1.00727
GOTERM_BP_FAT	GO:0046903~secretion	17	2.87648	0.00198977	MYO5A, SCAMP1, COPA, PTGER3, EXOC7, SYT4, STXBP1, PPT1, NRXN1, IRS1, CADPS, GRM2, TRIM9, STXBP5, NTRK2, YKT6, CHRNA3	435	221	13588	2.40283	0.977945	0.272289	3.34971
GOTERM_BP_FAT	GO:0019226~transmission of nerve impulse	17	2.87648	0.00247268	MYO5A, SYT4, STXBP1, PPT1, GRIA4, NRXN1, HRH1, GAD2, PTK2, GRM2, GRIN2B, PNOC, CAMK4, SPNB4, TRIM9, CARTPT, CHRNA3	435	226	13588	2.34967	0.991271	0.287266	4.14659
GOTERM_BP_FAT	GO:0032940~secretion by cell	14	2.36887	0.0067813	SCAMP1, MYO5A, EXOC7, SYT4, STXBP1, PPT1, NRXN1, IRS1, CADPS, GRM2, TRIM9, STXBP5, NTRK2, YKT6	435	186	13588	2.35116	0.999998	0.557095	10.9877
GOTERM_BP_FAT	GO:0043549~regulation of kinase activity	14	2.36887	0.008758	PRKCA, EFNA1, IRS1, PDCD4, SPRY2, CASP3, DUSP19, DAB1, ERN1, CARTPT, LRP8, GADD45B, CHRNA3, VLDLR	435	192	13588	2.27768	1	0.628761	13.97
GOTERM_BP_FAT	GO:0021535~cell migration in hindbrain	3	0.507614	0.0095468	DAB1, PLXNA2, ULK1	435	5	13588	18.7421	1	0.619717	15.1336
GOTERM_BP_FAT	GO:0051338~regulation of transferase activity	14	2.36887	0.0116068	PRKCA, EFNA1, IRS1, PDCD4, SPRY2, CASP3, DUSP19, DAB1, ERN1, CARTPT, LRP8, GADD45B, CHRNA3, VLDLR	435	199	13588	2.19756	1	0.673019	18.103
GOTERM_BP_FAT	GO:0007267~cell-cell signaling	18	3.04569	0.011986	MYO5A, SYT4, STXBP1, PPT1, GRIA4, NRXN1, IRS1, HRH1, GAD2, PTK2, GRM2, GRIN2B, PNOC, CAMK4, TRIM9, NTRK2, CARTPT, CHRNA3	435	290	13588	1.93883	1	0.649931	18.6387
GOTERM_BP_FAT	GO:0042325~regulation of phosphorylation	18	3.04569	0.011986	PRKCA, EFNA1, IMPACT, IRS1, PDCD4, IL31RA, SPRY2, DUSP19, PRKAR2A, CASP3, DAB1, ERN1, CARTPT, LRP8, PPP1R14C, GADD45B, CHRNA3, VLDLR	435	290	13588	1.93883	1	0.649931	18.6387
GOTERM_BP_FAT	GO:0044057~regulation of system process	14	2.36887	0.0125404	PRKCA, PTPRM, TNNC1, STXBP1, TGFB2, ANXA6, GRM2, GRIN2B, RASGRF1, NTRK2, CACNA1G, CARTPT, CAMK2A, CHRNA3	435	201	13588	2.1757	1	0.650316	19.4162
GOTERM_BP_FAT	GO:0007411~axon guidance	9	1.52284	0.0130735	DCC, ALCAM, SEMA5A, EPHA4, ANK3, ROBO1, GLI3, SLIT2, TGFB2	435	98	13588	2.86868	1	0.650076	20.1572
GOTERM_BP_FAT	GO:0034613~cellular protein localization	18	3.04569	0.0157315	BID, SEC23A, COPA, YWHAZ, SEC24A, ZDHHC3, RAB6, ARNTL, IPO8, FLNA, SIN3A, MACF1, VCP, SRP72, SEC24D, RAMP1, STX5A, KPNB1	435	299	13588	1.88048	1	0.68898	23.7569
GOTERM_BP_FAT	GO:0009156~ribonucleoside monophosphate biosynthetic process	4	0.676819	0.015766	ADAL, AMPD3, GMPS, PRPS2	435	17	13588	7.34983	1	0.676036	23.8025
GOTERM_BP_FAT	GO:0045859~regulation of protein kinase activity	13	2.19966	0.0163776	PRKCA, EFNA1, PDCD4, SPRY2, CASP3, DUSP19, DAB1, ERN1, CARTPT, LRP8, GADD45B, CHRNA3, VLDLR	435	186	13588	2.18322	1	0.676768	24.6085
GOTERM_BP_FAT	GO:0003001~generation of a signal involved in cell-cell signaling	8	1.35364	0.0177479	MYO5A, GRM2, SYT4, TRIM9, NTRK2, PPT1, NRXN1, IRS1	435	84	13588	2.97493	1	0.681166	26.3851
GOTERM_BP_FAT	GO:0043085~positive regulation of catalytic activity	16	2.70728	0.0206569	ADCY3, PTGER3, EFNA1, IRS1, DAB1, GALR1, VCP, RASGRF1, ERN1, RGN, CARTPT, LRP8, GNAS, GADD45B, CHRNA3, VLDLR	435	261	13588	1.9149	1	0.702184	30.0268
GOTERM_BP_FAT	GO:0009161~ribonucleoside monophosphate metabolic process	4	0.676819	0.0214347	ADAL, AMPD3, GMPS, PRPS2	435	19	13588	6.57616	1	0.694418	30.9714
GOTERM_BP_FAT	GO:0007626~locomotory behavior	15	2.53807	0.0214704	MYO5A, PRKCA, PPT1, CX3CL1, NTSR1, SLIT2, TGFB2, EPHA4, GRM2, NPAS3, SPNB4, EPS8, ROBO1, CHRNA3, DSCAM	435	239	13588	1.96047	1	0.6848	31.0145
GOTERM_BP_FAT	GO:0016477~cell migration	15	2.53807	0.0222051	DCC, PRKCA, SATB2, NDN, PLXNA2, CDH2, CX3CL1, TGFB2, PTK2, DAB1, ULK1, CTGF, CNTN2, LRP8, DCLK1	435	240	13588	1.9523	1	0.667998	31.8951
GOTERM_BP_FAT	GO:0006469~negative regulation of protein kinase activity	6	1.01523	0.0228791	PRKCA, SPRY2, DUSP19, CASP3, GADD45B, PDCD4	435	51	13588	3.67492	1	0.669801	32.6937
GOTERM_BP_FAT	GO:0033673~negative regulation of kinase activity	6	1.01523	0.0228791	PRKCA, SPRY2, DUSP19, CASP3, GADD45B, PDCD4	435	51	13588	3.67492	1	0.669801	32.6937
GOTERM_BP_FAT	GO:0001764~neuron migration	7	1.18443	0.0241095	DCC, PTK2, SATB2, DAB1, NDN, CNTN2, DCLK1	435	70	13588	3.12368	1	0.680145	34.1289
GOTERM_BP_FAT	GO:0043407~negative regulation of MAP kinase activity	4	0.676819	0.024633	PRKCA, SPRY2, DUSP19, PDCD4	435	20	13588	6.24736	1	0.679288	34.7307
GOTERM_BP_FAT	GO:0048514~blood vessel morphogenesis	13	2.19966	0.0253145	MEF2C, CDH2, CX3CL1, TGFB2, SEMA5A, PTK2, PKNOX1, ATG5, CTGF, CCBE1, NTRK2, HS6ST1, NOS2	435	198	13588	2.0509	1	0.680786	35.5065
GOTERM_BP_FAT	GO:0051348~negative regulation of transferase activity	6	1.01523	0.0265523	PRKCA, SPRY2, DUSP19, CASP3, GADD45B, PDCD4	435	53	13588	3.53624	1	0.69002	36.8933
GOTERM_BP_FAT	GO:0007269~neurotransmitter secretion	5	0.846024	0.026994	GRM2, SYT4, TRIM9, PPT1, NRXN1	435	36	13588	4.33844	1	0.679931	37.3814
GOTERM_BP_FAT	GO:0030534~adult behavior	8	1.35364	0.029173	EPHA4, GRM2, EPS8, SPNB4, CARTPT, PPT1, NTSR1, CHRNA3	435	93	13588	2.68703	1	0.700705	39.7373
GOTERM_BP_FAT	GO:0048675~axon extension	3	0.507614	0.0315785	NDN, ULK1, DCLK1	435	9	13588	10.4123	1	0.722011	42.2413
GOTERM_BP_FAT	GO:0001974~blood vessel remodeling	4	0.676819	0.0317558	MEF2C, ATG5, NOS2, TGFB2	435	22	13588	5.67941	1	0.716687	42.4219
GOTERM_BP_FAT	GO:0006886~intracellular protein transport	16	2.70728	0.031906	BID, SEC23A, COPA, YWHAZ, ZDHHC3, SEC24A, RAB6, ARNTL, IPO8, MACF1, VCP, SRP72, SEC24D, RAMP1, STX5A, KPNB1	435	276	13588	1.81083	1	0.711171	42.5745
GOTERM_BP_FAT	GO:0006813~potassium ion transport	11	1.86125	0.0326714	SLC12A6, KCND2, SPNB4, SLC24A3, KCNA3, KCNA6, KCNQ2, KCNH3, TNFAIP1, KCNIP4, KCNIP3	435	160	13588	2.14753	1	0.712711	43.3461
GOTERM_BP_FAT	GO:0051216~cartilage development	7	1.18443	0.038299	MEF2C, PRKCA, IMPAD1, SATB2, CTGF, GNAS, TGFB2	435	78	13588	2.8033	1	0.749648	48.7276
GOTERM_BP_FAT	GO:0009065~glutamine family amino acid catabolic process	3	0.507614	0.0386521	GAD2, NOS2, DDAH2	435	10	13588	9.37103	1	0.746527	49.0488
GOTERM_BP_FAT	GO:0007243~protein kinase cascade	14	2.36887	0.0395302	CNKSR2, PRKCA, NRG3, EFNA1, MINK1, FGF12, IRS1, IL31RA, MAP4K5, DUSP19, DAB1, MAPK9, CARTPT, GADD45B	435	236	13588	1.85303	1	0.74823	49.839
GOTERM_BP_FAT	GO:0009123~nucleoside monophosphate metabolic process	6	1.01523	0.0397401	ADCY3, ADAL, PDE4D, AMPD3, GMPS, PRPS2	435	59	13588	3.17662	1	0.743949	50.0262
GOTERM_BP_FAT	GO:0048589~developmental growth	8	1.35364	0.0409099	MYO5A, PRPF19, NDN, ULK1, MTPN, NINJ1, GLI3, DCLK1	435	100	13588	2.49894	1	0.748205	51.0574
GOTERM_BP_FAT	GO:0006937~regulation of muscle contraction	5	0.846024	0.0410264	ANXA6, PRKCA, TNNC1, CACNA1G, CHRNA3	435	41	13588	3.80936	1	0.743264	51.159
GOTERM_BP_FAT	GO:0040007~growth	12	2.03046	0.0457282	MYO5A, PRPF19, ERCC5, NDN, ULK1, MTPN, ANKRD11, NINJ1, MTAP7, GLI3, DCLK1, TGFB2	435	193	13588	1.94218	1	0.769942	55.0975
GOTERM_BP_FAT	GO:0008344~adult locomotory behavior	6	1.01523	0.0475934	EPHA4, GRM2, EPS8, SPNB4, PPT1, NTSR1	435	62	13588	3.02291	1	0.772873	56.5754
GOTERM_BP_FAT	GO:0001505~regulation of neurotransmitter levels	6	1.01523	0.0475934	GAD2, GRM2, SYT4, TRIM9, PPT1, NRXN1	435	62	13588	3.02291	1	0.772873	56.5754
GOTERM_BP_FAT	GO:0010608~posttranscriptional regulation of gene expression	10	1.69205	0.0478793	EIF4E, EIF4EBP2, TNRC6C, IMPACT, DDX25, STXBP1, SOX4, TNRC6A, SAMD4, FLNA	435	148	13588	2.11059	1	0.76963	56.7978
GOTERM_BP_FAT	GO:0001568~blood vessel development	14	2.36887	0.0498261	MEF2C, CDH2, CX3CL1, TGFB2, SEMA5A, PTK2, PKNOX1, ATG5, CTGF, CCBE1, NTRK2, HS6ST1, NOS2, NSDHL	435	244	13588	1.79227	1	0.778157	58.2843
GOTERM_CC_FAT	GO:0043005~neuron projection	25	4.23012	2.42448e-07	DCC, SYT4, PPT1, TGFB2, ALCAM, GAD2, GRIN2B, SPNB4, ROBO1, ANK3, MTPN, SLC12A6, ANKS1B, PTPRK, STMN2, MPDZ, SAMD4, DCTN2, GRM2, RASGRF1, ULK1, NTRK2, CNTN2, NRSN1, ERC2	369	245	12504	3.45777	7.6853e-05	7.6853e-05	0.000326705
GOTERM_CC_FAT	GO:0030424~axon	15	2.53807	2.90293e-06	DCC, SLC12A6, PTPRK, STMN2, PPT1, TGFB2, ALCAM, GAD2, GRM2, SPNB4, ANK3, ROBO1, MTPN, NTRK2, CNTN2	369	107	12504	4.7504	0.000919808	0.00046001	0.00391172
GOTERM_CC_FAT	GO:0044456~synapse part	17	2.87648	0.00052904	SCAMP1, ANKS1B, SYT4, MPDZ, PPT1, GRIA4, NRXN1, GRIN3A, HOMER2, GAD2, GRM2, GRIN2B, EPS8, NTRK2, ERC2, CAMK2A, CHRNA3	369	212	12504	2.71729	0.154435	0.0275711	0.710549
GOTERM_CC_FAT	GO:0014069~postsynaptic density	7	1.18443	0.00367439	ANKS1B, GRIN2B, EPS8, MPDZ, NTRK2, HOMER2, CHRNA3	369	51	12504	4.65104	0.688678	0.135726	4.83945
GOTERM_CC_FAT	GO:0048471~perinuclear region of cytoplasm	14	2.36887	0.00392629	SEC23A, SEC24A, SYT4, STMN2, RPS6, ANXA6, ATXN2, GAD2, DAB1, ATXN10, RNF128, MTAP7, NOS2, TNRC6A	369	189	12504	2.51009	0.712658	0.129393	5.16314
GOTERM_CC_FAT	GO:0043025~cell soma	10	1.69205	0.00761801	MYO5A, ALCAM, PTPRK, SPNB4, ULK1, NTRK2, PPT1, NRSN1, GRIN3A, TGFB2	369	117	12504	2.89625	0.911447	0.182916	9.79162
GOTERM_CC_FAT	GO:0012506~vesicle membrane	9	1.52284	0.00774344	SEC23A, SCAMP1, COPA, GAD2, CLCN3, SEC24A, ULK1, APPBP2, SEC24D	369	97	12504	3.14408	0.914925	0.172673	9.94515
GOTERM_CC_FAT	GO:0042734~presynaptic membrane	5	0.846024	0.00864174	GRM2, GRIN2B, ERC2, NRXN1, CAMK2A	369	28	12504	6.0511	0.936158	0.178418	11.0376
GOTERM_CC_FAT	GO:0030659~cytoplasmic vesicle membrane	8	1.35364	0.0140836	SEC23A, SCAMP1, COPA, GAD2, SEC24A, ULK1, APPBP2, SEC24D	369	87	12504	3.11597	0.988849	0.258996	17.3974
GOTERM_CC_FAT	GO:0016585~chromatin remodeling complex	6	1.01523	0.0153885	SATB2, RBBP4, KAT2B, SMARCA5, HDAC10, NRIP1	369	50	12504	4.06634	0.992672	0.264537	18.8586
GOTERM_CC_FAT	GO:0030127~COPII vesicle coat	3	0.507614	0.0164468	SEC23A, SEC24A, SEC24D	369	7	12504	14.5226	0.994789	0.265991	20.026
GOTERM_CC_FAT	GO:0012507~ER to Golgi transport vesicle membrane	3	0.507614	0.0164468	SEC23A, SEC24A, SEC24D	369	7	12504	14.5226	0.994789	0.265991	20.026
GOTERM_CC_FAT	GO:0030426~growth cone	6	1.01523	0.0166618	STMN2, RASGRF1, NTRK2, ERC2, NRSN1, DCTN2	369	51	12504	3.98661	0.995138	0.256141	20.2612
GOTERM_CC_FAT	GO:0030427~site of polarized growth	6	1.01523	0.0166618	STMN2, RASGRF1, NTRK2, ERC2, NRSN1, DCTN2	369	51	12504	3.98661	0.995138	0.256141	20.2612
GOTERM_CC_FAT	GO:0034702~ion channel complex	11	1.86125	0.0184332	KCND2, SPNB4, STXBP5, CACNA1G, CLCNKB, KCNA3, KCNA6, SCN7A, KCNQ2, TNFAIP1, CHRNA3	369	158	12504	2.35916	0.997255	0.266856	22.1752
GOTERM_CC_FAT	GO:0030662~coated vesicle membrane	6	1.01523	0.0194139	SEC23A, SCAMP1, COPA, GAD2, SEC24A, SEC24D	369	53	12504	3.83617	0.998	0.267093	23.2165
GOTERM_CC_FAT	GO:0030134~ER to Golgi transport vesicle	3	0.507614	0.0215063	SEC23A, SEC24A, SEC24D	369	8	12504	12.7073	0.998984	0.27977	25.3952
GOTERM_CC_FAT	GO:0044433~cytoplasmic vesicle part	8	1.35364	0.0218641	SEC23A, SCAMP1, COPA, GAD2, SEC24A, ULK1, APPBP2, SEC24D	369	95	12504	2.85357	0.999095	0.272787	25.7619
GOTERM_CC_FAT	GO:0034703~cation channel complex	8	1.35364	0.0218641	KCND2, SPNB4, CACNA1G, KCNA3, KCNA6, SCN7A, KCNQ2, TNFAIP1	369	95	12504	2.85357	0.999095	0.272787	25.7619
GOTERM_CC_FAT	GO:0005625~soluble fraction	8	1.35364	0.026698	DVL2, CYB5R3, GPD1, COPA, ACY1, GGPS1, SDF4, MDH1	369	99	12504	2.73828	0.999812	0.300527	30.5562
GOTERM_CC_FAT	GO:0030135~coated vesicle	9	1.52284	0.0300219	SEC23A, SCAMP1, COPA, GAD2, SEC24A, GRIN2B, SYT4, PPT1, SEC24D	369	124	12504	2.45948	0.999936	0.300842	33.6848
GOTERM_CC_FAT	GO:0005938~cell cortex	9	1.52284	0.0325894	MACF1, EXOC7, SPNB4, TLE6, NDFIP1, SLC4A1, NOS2, CAPZB, FLNA	369	126	12504	2.42044	0.999973	0.312783	36.0115
GOTERM_CC_FAT	GO:0005776~autophagic vacuole	3	0.507614	0.0332489	WDFY3, GABARAPL1, ATG5	369	10	12504	10.1659	0.999978	0.309006	36.5968
GOTERM_CC_FAT	GO:0019717~synaptosome	6	1.01523	0.0445446	GRIN2B, EPS8, MPDZ, TRIM9, ERC2, SAMD4	369	66	12504	3.08056	0.999999	0.354494	45.8835
GOTERM_CC_FAT	GO:0017053~transcriptional repressor complex	4	0.676819	0.0481104	RBBP4, CTBP2, ZBTB16, GLI3	369	28	12504	4.84088	1	0.352197	48.5426
GOTERM_CC_FAT	GO:0030120~vesicle coat	4	0.676819	0.0481104	SEC23A, COPA, SEC24A, SEC24D	369	28	12504	4.84088	1	0.352197	48.5426
GOTERM_MF_FAT	GO:0005244~voltage-gated ion channel activity	14	2.36887	0.00385233	CLCN3, KCND2, CLCNKB, KCNA3, KCNA6, KCNIP4, KCNIP3, SPNB4, CACNA1G, SCN7A, NALCN, KCNQ2, KCNH3, TNFAIP1	413	179	13288	2.51643	0.90017	0.90017	5.53746
GOTERM_MF_FAT	GO:0022832~voltage-gated channel activity	14	2.36887	0.00385233	CLCN3, KCND2, CLCNKB, KCNA3, KCNA6, KCNIP4, KCNIP3, SPNB4, CACNA1G, SCN7A, NALCN, KCNQ2, KCNH3, TNFAIP1	413	179	13288	2.51643	0.90017	0.90017	5.53746
GOTERM_MF_FAT	GO:0003779~actin binding	19	3.21489	0.00385438	MYO5A, INF2, CAP2, MAEA, SSH1, TNNC1, ABLIM3, TMSB10, CAPZB, HOMER2, FLNA, ACTR2, SPNB4, MACF1, SVIL, ARPC5L, SLC4A1, KLHL20, DIAP1	413	288	13288	2.12261	0.900292	0.684234	5.54032
GOTERM_MF_FAT	GO:0022836~gated channel activity	18	3.04569	0.00674591	CLCN3, KCND2, CLCNKB, KCNA3, KCNA6, GRIA4, GRIN3A, KCNIP4, KCNIP3, GRIN2B, SPNB4, CACNA1G, SCN7A, NALCN, KCNQ2, KCNH3, CHRNA3, TNFAIP1	413	281	13288	2.06099	0.982419	0.554336	9.5073
GOTERM_MF_FAT	GO:0046873~metal ion transmembrane transporter activity	18	3.04569	0.00911529	KCND2, TRPC5, KCNA3, KCNA6, GRIN3A, KCNIP4, KCNIP3, GRIN2B, SPNB4, SLC39A9, CACNA1G, SLC39A6, SCN7A, NALCN, KCNQ2, KCNH3, CHRNA3, TNFAIP1	413	290	13288	1.99703	0.995775	0.597931	12.6416
GOTERM_MF_FAT	GO:0005261~cation channel activity	16	2.70728	0.0105914	KCND2, TRPC5, KCNA3, KCNA6, GRIN3A, KCNIP4, KCNIP3, SPNB4, GRIN2B, CACNA1G, SCN7A, NALCN, KCNQ2, KCNH3, CHRNA3, TNFAIP1	413	248	13288	2.07576	0.998265	0.596715	14.5427
GOTERM_MF_FAT	GO:0003714~transcription corepressor activity	7	1.18443	0.0239948	COPS2, SIN3A, CTBP2, YAF2, BCOR, TCF4, NRIP1	413	72	13288	3.12806	0.999999	0.732368	30.1249
GOTERM_MF_FAT	GO:0003712~transcription cofactor activity	12	2.03046	0.0246837	DCC, COPS2, SIN3A, CTBP2, KAT2B, YAF2, HES6, BCOR, TCF4, HMGA1, NRIP1, SERTAD2	413	180	13288	2.14496	1	0.682658	30.8492
GOTERM_MF_FAT	GO:0030955~potassium ion binding	9	1.52284	0.0303748	SLC12A6, KCND2, SLC24A3, KCNA3, KCNA6, KCNQ2, KCNH3, KCNIP4, KCNIP3	413	118	13288	2.45397	1	0.73162	36.5714
GOTERM_MF_FAT	GO:0008134~transcription factor binding	16	2.70728	0.0351552	DCC, COPS2, KAT2B, CTBP2, ARNTL, HES6, HMGA1, FLNA, NRIP1, SIN3A, YAF2, ID3, TCF4, BCOR, DDAH2, SERTAD2	413	288	13288	1.78746	1	0.736931	41.0334
GOTERM_MF_FAT	GO:0019887~protein kinase regulator activity	6	1.01523	0.0356649	PRKAR2A, CASP3, CDK5R2, CCNI, NOS2, CAMK2N2	413	59	13288	3.27197	1	0.700157	41.4916
GOTERM_MF_FAT	GO:0017048~Rho GTPase binding	4	0.676819	0.0369644	INF2, DOCK10, FLNA, DIAP1	413	24	13288	5.36239	1	0.693786	42.6445
GOTERM_MF_FAT	GO:0022843~voltage-gated cation channel activity	9	1.52284	0.0456999	KCND2, SPNB4, CACNA1G, KCNA3, KCNA6, SCN7A, KCNQ2, KCNH3, TNFAIP1	413	128	13288	2.26226	1	0.735471	49.8619
GOTERM_MF_FAT	GO:0051287~NAD or NADH binding	5	0.846024	0.0466936	GPD1, CTBP2, ALDH1A3, IDH3A, MDH1	413	44	13288	3.65617	1	0.726822	50.6269
GOTERM_MF_FAT	GO:0005267~potassium channel activity	9	1.52284	0.0474672	KCND2, SPNB4, KCNA3, KCNA6, KCNQ2, KCNH3, TNFAIP1, KCNIP4, KCNIP3	413	129	13288	2.24472	1	0.716993	51.2149

[truncated: 4 more sheets: Salmon, Tan, Turquoise, Yellow]
