# Supplementary material for: Brain regional gene expression network analysis identifies unique interactions between chronic ethanol exposure and consumption
Source: PLoS One. 2020 May 29;15(5):e0233319. doi: 10.1371/journal.pone.0233319 (PMC7259766; doi:10.1371/journal.pone.0233319)
Supplement: S9 Table — Gene Ontology categories, overlapping genes and significance values are shown for all categories with uncorrected significance of p-value ≤ 0.05. Also shown are Revigo ordering statistics for the same GO categories. (XLSX) [file pone.0233319.s013.xlsx]

## Sheet: Black
DAVID Functional Annotation Chart														REVIGO Ordering
Category	Term	Count	%	PValue	Genes	List Total	Pop Hits	Pop Total	Fold Enrichment	Bonferroni	Benjamini	FDR		term_ID	description	frequency	plot_X	plot_Y	plot_size	log10 p-value	uniqueness	dispensability	representative	eliminated	GO Category
GOTERM_BP_FAT	GO:0007017~microtubule-based process	12	6.74157	7.03048e-06	KIF13A, TPPP3, APP, KIF5B, KIF5A, KIF5C, CDC42BPA, MTAP7, BICD2, DST, HOOK3, KIF13B	134	211	13588	5.76699	0.00767582	0.00767582	0.0112371		GO:0007017	microtubule-based process	0.0257	3.116	-1.889	3.21	-5.153	0.873	0	7017	0	Biological Process
GOTERM_BP_FAT	GO:0007018~microtubule-based movement	8	4.49438	5.88436e-05	KIF13A, APP, KIF5B, KIF5A, KIF5C, BICD2, DST, KIF13B	134	101	13588	8.03192	0.0624587	0.0317328	0.0940156		GO:0042391	regulation of membrane potential	0.01965	-1.071	-7.219	3.093	-3.7799	0.792	0	42391	0	Biological Process
GOTERM_BP_FAT	GO:0042391~regulation of membrane potential	8	4.49438	0.000165686	P2RX4, SCD2, GNAQ, POU3F2, GJC3, PEX5L, QK, MBP	134	119	13588	6.81701	0.166071	0.0587397	0.264508		GO:0006470	protein dephosphorylation	0.00846	-0.213	7.014	2.728	-2.2821	0.902	0.029	6470	0	Biological Process
GOTERM_BP_FAT	GO:0001508~regulation of action potential	6	3.37079	0.000179356	SCD2, GNAQ, POU3F2, GJC3, QK, MBP	134	54	13588	11.267	0.178474	0.0479598	0.286303		GO:0030705	cytoskeleton-dependent intracellular transport	0.00497	4.83	-3.81	2.497	-2.3941	0.859	0.039	30705	0	Biological Process
GOTERM_BP_FAT	GO:0042552~myelination	5	2.80899	0.000451042	SCD2, POU3F2, GJC3, QK, MBP	134	37	13588	13.7031	0.390096	0.0941584	0.718527		GO:0035265	organ growth	0.00667	-4.201	-2.787	2.624	-1.7138	0.735	0.04	35265	0	Biological Process
GOTERM_BP_FAT	GO:0008366~axon ensheathment	5	2.80899	0.000553292	SCD2, POU3F2, GJC3, QK, MBP	134	39	13588	13.0004	0.454785	0.0830054	0.880739		GO:0007018	microtubule-based movement	0.00968	5.748	0.427	2.786	-4.2306	0.826	0.067	7018	0	Biological Process
GOTERM_BP_FAT	GO:0007272~ensheathment of neurons	5	2.80899	0.000553292	SCD2, POU3F2, GJC3, QK, MBP	134	39	13588	13.0004	0.454785	0.0830054	0.880739		GO:0010970	microtubule-based transport	0.00444	null	null	2.449	-1.8817	0.79	0.71	7018	1	Biological Process
GOTERM_BP_FAT	GO:0050801~ion homeostasis	11	6.17978	0.000609102	P2RX4, APP, SCD2, GNAQ, RGN, POU3F2, SLC4A4, GJC3, PEX5L, QK, MBP	134	293	13588	3.80694	0.487154	0.0800836	0.969175		GO:0000226	microtubule cytoskeleton organization	0.01665	null	null	3.021	-1.6285	0.761	0.817	7018	1	Biological Process
GOTERM_BP_FAT	GO:0019228~regulation of action potential in neuron	5	2.80899	0.000957886	SCD2, POU3F2, GJC3, QK, MBP	134	45	13588	11.267	0.650183	0.0997067	1.52017		GO:0022604	regulation of cell morphogenesis	0.01519	-6.047	2.458	2.981	-2.5825	0.558	0.089	22604	0	Biological Process
GOTERM_BP_FAT	GO:0006873~cellular ion homeostasis	10	5.61798	0.0010636	P2RX4, APP, SCD2, GNAQ, RGN, POU3F2, GJC3, PEX5L, QK, MBP	134	261	13588	3.88517	0.68849	0.100602	1.6866		GO:0002053	positive regulation of mesenchymal cell proliferation	0.00359	2.925	0.569	2.356	-1.7138	0.83	0.097	2053	0	Biological Process
GOTERM_BP_FAT	GO:0055082~cellular chemical homeostasis	10	5.61798	0.00127928	P2RX4, APP, SCD2, GNAQ, RGN, POU3F2, GJC3, PEX5L, QK, MBP	134	268	13588	3.78369	0.754138	0.11034	2.02535		GO:0010464	regulation of mesenchymal cell proliferation	0.00395	null	null	2.398	-1.6771	0.83	0.98	2053	1	Biological Process
GOTERM_BP_FAT	GO:0022604~regulation of cell morphogenesis	6	3.37079	0.00261518	EPB4.1L2, RTN4, GNA13, EFNA1, PALM2, POU3F2	134	97	13588	6.27235	0.943301	0.174142	4.09926		GO:0030522	intracellular receptor signaling pathway	0.00801	3.823	3.2	2.704	-1.4095	0.818	0.106	30522	0	Biological Process
GOTERM_BP_FAT	GO:0030705~cytoskeleton-dependent intracellular transport	4	2.24719	0.00403594	APP, KIF5B, APBB2, DST	134	33	13588	12.2913	0.988113	0.229508	6.2597		GO:0010608	posttranscriptional regulation of gene expression	0.01425	0.474	7.173	2.954	-1.8199	0.879	0.144	10608	0	Biological Process
GOTERM_BP_FAT	GO:0006470~protein amino acid dephosphorylation	6	3.37079	0.00522296	PTPRD, PPP2R3A, PTP4A3, DUSP16, DUSP11, DUSP7	134	114	13588	5.337	0.996783	0.273018	8.02965		GO:0010324	membrane invagination	0.00122	-1.547	4.286	1.892	-1.4266	0.897	0.24	10324	0	Biological Process
GOTERM_BP_FAT	GO:0016311~dephosphorylation	6	3.37079	0.0124932	PTPRD, PPP2R3A, PTP4A3, DUSP16, DUSP11, DUSP7	134	141	13588	4.31502	0.999999	0.423714	18.2048		GO:0007169	transmembrane receptor protein tyrosine kinase signaling pathway	0.01976	4.095	3.768	3.096	-1.3935	0.805	0.247	7169	0	Biological Process
GOTERM_BP_FAT	GO:0010970~microtubule-based transport	3	1.68539	0.0131305	APP, KIF5B, DST	134	18	13588	16.9005	0.999999	0.427171	19.0446		GO:0048736	appendage development	0.00968	-6.222	-1.224	2.786	-1.5317	0.695	0.264	48736	0	Biological Process
GOTERM_BP_FAT	GO:0048514~blood vessel morphogenesis	7	3.93258	0.0132268	4933413G19RIK, RTN4, FGFR2, GNA13, NOTCH1, PRRX1, QK	134	198	13588	3.58495	1	0.417538	19.1707		GO:0015931	nucleobase-containing compound transport	0.00456	4.113	-4.499	2.459	-1.4446	0.923	0.273	15931	0	Biological Process
GOTERM_BP_FAT	GO:0010608~posttranscriptional regulation of gene expression	6	3.37079	0.0151376	APP, EIF4G3, EIF4E, MAGOH, APBB2, QK	134	148	13588	4.11093	1	0.416832	21.6366		GO:0030900	forebrain development	0.02065	-7.344	-0.905	3.115	-1.6174	0.597	0.289	30900	0	Biological Process
GOTERM_BP_FAT	GO:0006417~regulation of translation	5	2.80899	0.0167066	APP, EIF4G3, EIF4E, MAGOH, QK	134	100	13588	5.07015	1	0.438438	23.6084		GO:0006897	endocytosis	0.01879	3.54	-4.822	3.074	-1.4266	0.92	0.314	6897	0	Biological Process
GOTERM_BP_FAT	GO:0035265~organ growth	3	1.68539	0.0193264	FGFR2, MTAP7, GJC3	134	22	13588	13.8277	1	0.476989	26.7976		GO:0006417	regulation of translation	0.0079	-0.681	7.392	2.698	-1.7771	0.86	0.332	6417	0	Biological Process
GOTERM_BP_FAT	GO:0002053~positive regulation of mesenchymal cell proliferation	3	1.68539	0.0193264	FGFR2, IRS2, PRRX1	134	22	13588	13.8277	1	0.476989	26.7976		GO:0016311	dephosphorylation	0.01744	2.19	6.007	3.041	-1.9033	0.911	0.339	16311	0	Biological Process
GOTERM_BP_FAT	GO:0010464~regulation of mesenchymal cell proliferation	3	1.68539	0.021033	FGFR2, IRS2, PRRX1	134	23	13588	13.2265	1	0.476473	28.8075		GO:0016322	neuron remodeling	0.00041	-7.693	2.039	1.431	-1.4136	0.674	0.377	16322	0	Biological Process
GOTERM_BP_FAT	GO:0007409~axonogenesis	6	3.37079	0.0220093	KLF7, APP, NOTCH1, KIF5C, APBB2, DST	134	163	13588	3.73263	1	0.482753	29.934		GO:0060603	mammary gland duct morphogenesis	0.00351	-6.74	1.192	2.346	-1.5766	0.628	0.395	60603	0	Biological Process
GOTERM_BP_FAT	GO:0000226~microtubule cytoskeleton organization	5	2.80899	0.0235211	TPPP3, CDC42BPA, MTAP7, DST, HOOK3	134	111	13588	4.5677	1	0.487729	31.6453		GO:0060443	mammary gland morphogenesis	0.00456	null	null	2.459	-1.385	0.621	0.853	60603	1	Biological Process
GOTERM_BP_FAT	GO:0019226~transmission of nerve impulse	7	3.93258	0.0237251	P2RX4, APP, SCD2, POU3F2, GJC3, QK, MBP	134	226	13588	3.1408	1	0.482064	31.8732		GO:0048732	gland development	0.02433	-6.945	-1.516	3.186	-1.3536	0.647	0.424	48732	0	Biological Process
GOTERM_BP_FAT	GO:0030900~forebrain development	6	3.37079	0.0241348	ATRX, APP, NOTCH1, GNAQ, CX3CR1, POU3F2	134	167	13588	3.64322	1	0.479558	32.3287		GO:0001508	action potential	0.01116	-0.464	-7.316	2.848	-3.7471	0.737	0.431	1508	0	Biological Process
GOTERM_BP_FAT	GO:0048666~neuron development	8	4.49438	0.0247393	KLF7, APP, NOTCH1, GNAQ, KIF5C, RORB, APBB2, DST	134	292	13588	2.77816	1	0.479881	32.9957		GO:0007272	ensheathment of neurons	0.0057	null	null	2.556	-3.2573	0.468	0.93	1508	1	Biological Process
GOTERM_BP_FAT	GO:0035108~limb morphogenesis	5	2.80899	0.0263612	FGFR2, NOTCH1, GNAQ, PRRX1, MBNL1	134	115	13588	4.40883	1	0.493848	34.7548		GO:0008366	axon ensheathment	0.0057	null	null	2.556	-3.2573	0.466	0.993	1508	1	Biological Process
GOTERM_BP_FAT	GO:0035107~appendage morphogenesis	5	2.80899	0.0263612	FGFR2, NOTCH1, GNAQ, PRRX1, MBNL1	134	115	13588	4.40883	1	0.493848	34.7548		GO:0042552	myelination	0.00562	null	null	2.55	-3.3458	0.467	0.796	1508	1	Biological Process
GOTERM_BP_FAT	GO:0060603~mammary gland duct morphogenesis	3	1.68539	0.0265096	PGR, FGFR2, NR3C1	134	26	13588	11.7003	1	0.487903	34.9136		GO:0019228	neuronal action potential	0.00781	null	null	2.693	-3.0186	0.556	0.917	1508	1	Biological Process
GOTERM_BP_FAT	GO:0048812~neuron projection morphogenesis	6	3.37079	0.0293898	KLF7, APP, NOTCH1, KIF5C, APBB2, DST	134	176	13588	3.45692	1	0.516418	37.9243		GO:0019226	transmission of nerve impulse	0.00959	null	null	2.782	-1.6248	0.64	0.947	1508	1	Biological Process
GOTERM_BP_FAT	GO:0060173~limb development	5	2.80899	0.0293988	FGFR2, NOTCH1, GNAQ, PRRX1, MBNL1	134	119	13588	4.26063	1	0.508828	37.9335		GO:0035108	limb morphogenesis	0.00911	-6.81	0.699	2.76	-1.579	0.598	0.437	35108	0	Biological Process
GOTERM_BP_FAT	GO:0048736~appendage development	5	2.80899	0.0293988	FGFR2, NOTCH1, GNAQ, PRRX1, MBNL1	134	119	13588	4.26063	1	0.508828	37.9335		GO:0060173	limb development	0.00968	null	null	2.786	-1.5317	0.645	0.984	35108	1	Biological Process
GOTERM_BP_FAT	GO:0001568~blood vessel development	7	3.93258	0.0328257	4933413G19RIK, RTN4, FGFR2, GNA13, NOTCH1, PRRX1, QK	134	244	13588	2.9091	1	0.54082	41.3452		GO:0035107	appendage morphogenesis	0.00911	null	null	2.76	-1.579	0.598	0.977	35108	1	Biological Process
GOTERM_BP_FAT	GO:0048667~cell morphogenesis involved in neuron differentiation	6	3.37079	0.033266	KLF7, APP, NOTCH1, KIF5C, APBB2, DST	134	182	13588	3.34296	1	0.538141	41.7705		GO:0050801	ion homeostasis	0.02324	-0.793	-7.548	3.166	-3.2154	0.762	0.472	50801	0	Biological Process
GOTERM_BP_FAT	GO:0015931~nucleobase, nucleoside, nucleotide and nucleic acid transport	4	2.24719	0.0359274	SLC29A3, MAGOH, NUP54, QK	134	74	13588	5.48124	1	0.558859	44.2807		GO:0055082	cellular chemical homeostasis	0.02116	null	null	3.125	-2.893	0.709	0.899	50801	1	Biological Process
GOTERM_BP_FAT	GO:0001944~vasculature development	7	3.93258	0.0363022	4933413G19RIK, RTN4, FGFR2, GNA13, NOTCH1, PRRX1, QK	134	250	13588	2.83928	1	0.555385	44.6259		GO:0006873	cellular ion homeostasis	0.01719	null	null	3.035	-2.9732	0.714	0.826	50801	1	Biological Process
GOTERM_BP_FAT	GO:0040014~regulation of multicellular organism growth	4	2.24719	0.0371645	FGFR2, APP, POU3F2, STAT3	134	75	13588	5.40816	1	0.55687	45.4126		GO:0048514	blood vessel morphogenesis	0.02052	-7.045	0.184	3.112	-1.8785	0.573	0.481	48514	0	Biological Process
GOTERM_BP_FAT	GO:0006897~endocytosis	6	3.37079	0.0374473	DNM3, APP, SH3KBP1, BIN1, HIP1, EPN2	134	188	13588	3.23627	1	0.552658	45.6683		GO:0001568	blood vessel development	0.02485	null	null	3.195	-1.4838	0.62	0.932	48514	1	Biological Process
GOTERM_BP_FAT	GO:0010324~membrane invagination	6	3.37079	0.0374473	DNM3, APP, SH3KBP1, BIN1, HIP1, EPN2	134	188	13588	3.23627	1	0.552658	45.6683		GO:0001944	vasculature development	0.02658	null	null	3.224	-1.4401	0.623	0.791	48514	1	Biological Process
GOTERM_BP_FAT	GO:0016322~neuron remodeling	2	1.1236	0.0385853	APP, GNAQ	134	4	13588	50.7015	1	0.556792	46.686		GO:0040014	regulation of multicellular organism growth	0.00536	-3.855	-2.346	2.53	-1.4299	0.713	0.586	40014	0	Biological Process
GOTERM_BP_FAT	GO:0030522~intracellular receptor-mediated signaling pathway	3	1.68539	0.038953	PGR, MLL5, NR3C1	134	32	13588	9.50653	1	0.546949	47.011		GO:0048666	neuron development	0.03981	-7.218	-0.468	3.4	-1.6066	0.545	0.62	48666	0	Biological Process
GOTERM_BP_FAT	GO:0040008~regulation of growth	7	3.93258	0.0400078	RTN4, FGFR2, APP, POU3F2, APBB2, STAT3, SERTAD2	134	256	13588	2.77274	1	0.550268	47.933		GO:0007409	axonogenesis	0.01998	null	null	3.1	-1.6574	0.493	0.786	48666	1	Biological Process
GOTERM_BP_FAT	GO:0007169~transmembrane receptor protein tyrosine kinase signaling pathway	6	3.37079	0.0404067	FGFR2, IRS2, EFNA1, GFRA1, PIK3R1, STAT3	134	192	13588	3.16884	1	0.547549	48.2778		GO:0048667	cell morphogenesis involved in neuron differentiation	0.02412	null	null	3.182	-1.478	0.491	0.867	48666	1	Biological Process
GOTERM_BP_FAT	GO:0060443~mammary gland morphogenesis	3	1.68539	0.0412057	PGR, FGFR2, NR3C1	134	33	13588	9.21845	1	0.548484	48.9619		GO:0048858	cell projection morphogenesis	0.03119	null	null	3.294	-1.315	0.551	0.924	48666	1	Biological Process
GOTERM_BP_FAT	GO:0048732~gland development	6	3.37079	0.0443011	PGR, FGFR2, IRS2, NOTCH1, POU3F2, NR3C1	134	197	13588	3.08842	1	0.569038	51.5329		GO:0048812	neuron projection morphogenesis	0.02408	null	null	3.181	-1.5318	0.487	0.88	48666	1	Biological Process
GOTERM_BP_FAT	GO:0048858~cell projection morphogenesis	6	3.37079	0.0484138	KLF7, APP, NOTCH1, KIF5C, APBB2, DST	134	202	13588	3.01197	1	0.59001	54.7614		GO:0040008	regulation of growth	0.02439	-0.999	-2.158	3.187	-1.3979	0.844	0.687	40008	0	Biological Process
GOTERM_BP_FAT	GO:0022612~gland morphogenesis	4	2.24719	0.049262	PGR, FGFR2, NOTCH1, NR3C1	134	84	13588	4.82871	1	0.590577	55.4016		GO:0022612	gland morphogenesis	0.00865	-6.307	0.603	2.737	-1.3075	0.608	0.697	22612	0	Biological Process
GOTERM_CC_FAT	GO:0035253~ciliary rootlet	4	2.24719	6.99858e-05	APP, KIF5B, KIF5A, KIF5C	108	10	12504	46.3111	0.0143141	0.0143141	0.0881087		GO:0035253	ciliary rootlet	0.00076	-4.214	-2.836	1.663	-4.1549	0.348	0	35253	0	Cellular Component
GOTERM_CC_FAT	GO:0043005~neuron projection	9	5.05618	0.00119088	NCAM1, NCAM2, APP, KIF5B, KIF5A, KIF5C, DPYSL2, PEX5L, MBP	108	245	12504	4.25306	0.217662	0.115501	1.48956		GO:0019897	extrinsic component of plasma membrane	0.00485	4.488	3.128	2.459	-1.9363	0.727	0.016	19897	0	Cellular Component
GOTERM_CC_FAT	GO:0005874~microtubule	8	4.49438	0.00451152	KIF13A, DNM3, KIF5B, KIF5A, KIF5C, MTAP7, HOOK3, KIF13B	108	240	12504	3.85926	0.606028	0.266914	5.53581		GO:0031225	anchored component of membrane	0.00348	5.178	-0.767	2.316	-1.4891	0.757	0.171	31225	0	Cellular Component
GOTERM_CC_FAT	GO:0005871~kinesin complex	3	1.68539	0.00452748	KIF5B, KIF5A, KIF5C	108	12	12504	28.9444	0.607327	0.208397	5.55489		GO:0035097	histone methyltransferase complex	0.00265	-4.264	3.103	2.199	-1.7871	0.505	0.188	35097	0	Cellular Component
GOTERM_CC_FAT	GO:0044441~cilium part	4	2.24719	0.00512856	APP, KIF5B, KIF5A, KIF5C	108	41	12504	11.2954	0.653268	0.190906	6.27062		GO:0005874	microtubule	0.01298	-4.96	0.63	2.886	-2.3457	0.451	0.463	5874	0	Cellular Component
GOTERM_CC_FAT	GO:0019897~extrinsic to plasma membrane	4	2.24719	0.0115796	GNA13, GNAQ, ARSA, TGM3	108	55	12504	8.4202	0.90922	0.259118	13.6439		GO:0043005	neuron projection	0.03659	-1.906	-6.172	3.335	-2.9241	0.449	0.466	43005	0	Cellular Component
GOTERM_CC_FAT	GO:0030424~axon	5	2.80899	0.0133415	NCAM1, NCAM2, APP, DPYSL2, MBP	108	107	12504	5.41018	0.937139	0.264663	15.5627		GO:0030424	axon	0.01613	null	null	2.98	-1.8748	0.462	0.791	43005	1	Cellular Component
GOTERM_CC_FAT	GO:0035097~histone methyltransferase complex	3	1.68539	0.0163257	KDM6A, MLL5, MLL3	108	23	12504	15.1014	0.96632	0.287578	18.7235		GO:0005871	kinesin complex	0.0037	-5.781	0.482	2.342	-2.3441	0.472	0.628	5871	0	Cellular Component
GOTERM_CC_FAT	GO:0034708~methyltransferase complex	3	1.68539	0.0163257	KDM6A, MLL5, MLL3	108	23	12504	15.1014	0.96632	0.287578	18.7235		GO:0034708	methyltransferase complex	0.00304	-4.393	5.039	2.258	-1.7871	0.561	0.63	34708	0	Cellular Component
GOTERM_CC_FAT	GO:0031225~anchored to membrane	6	3.37079	0.032423	NCAM1, GNA13, NCAM2, EFNA1, GORASP2, GFRA1	108	207	12504	3.35588	0.998875	0.406841	33.974		GO:0044441	ciliary part	0.01116	-3.464	-3.486	2.82	-2.29	0.357	0.671	44441	0	Cellular Component
GOTERM_MF_FAT	GO:0003777~microtubule motor activity	5	2.80899	0.00612786	KIF13A, KIF5B, KIF5A, KIF5C, KIF13B	134	73	13288	6.79207	0.836882	0.596121	7.86618		GO:0003777	microtubule motor activity	0.00463	-5.664	1.745	2.459	-2.2127	0.202	0	3777	0	Molecular Function
GOTERM_MF_FAT	GO:0003774~motor activity	6	3.37079	0.0125234	KIF13A, DNM3, KIF5B, KIF5A, KIF5C, KIF13B	134	138	13288	4.31149	0.975711	0.605222	15.4625		GO:0015631	tubulin binding	0.01171	5.086	1.227	2.862	-1.3913	0.644	0	15631	0	Molecular Function
GOTERM_MF_FAT	GO:0004725~protein tyrosine phosphatase activity	5	2.80899	0.0185749	PTPRD, PTP4A3, DUSP16, DUSP11, DUSP7	134	101	13288	4.90912	0.996038	0.602219	22.1128		GO:0042800	histone methyltransferase activity (H3-K4 specific)	0.00077	-2.761	-4.574	1.69	-1.3093	0.46	0.148	42800	0	Molecular Function
GOTERM_MF_FAT	GO:0003924~GTPase activity	5	2.80899	0.0395932	GNA13, DNM3, GNAQ, GNAI1, TGM3	134	128	13288	3.8736	0.999993	0.696311	41.6354		GO:0004725	protein tyrosine phosphatase activity	0.00549	-3.929	2.976	2.533	-1.7311	0.301	0.356	4725	0	Molecular Function
GOTERM_MF_FAT	GO:0015631~tubulin binding	4	2.24719	0.0406145	TPPP3, KIF5B, DST, HOOK3	134	76	13288	5.21917	0.999995	0.671081	42.4572		GO:0003774	motor activity	0.00791	-5.482	0.638	2.691	-1.9023	0.191	0.624	3774	0	Molecular Function
GOTERM_MF_FAT	GO:0042800~histone methyltransferase activity (H3-K4 specific)	2	1.1236	0.0490606	MLL5, MLL3	134	5	13288	39.6657	1	0.709648	48.8548		GO:0003924	GTPase activity	0.00902	-4.561	1.008	2.748	-1.4024	0.189	0.667	3924	0	Molecular Function

## Sheet: Blue
DAVID Functional Annotation Chart														REVIGO Ordering
Category	Term	Count	%	PValue	Genes	List Total	Pop Hits	Pop Total	Fold Enrichment	Bonferroni	Benjamini	FDR		term_ID	description	frequency	plot_X	plot_Y	plot_size	log10 p-value	uniqueness	dispensability	representative	eliminated	GO Category
GOTERM_BP_FAT	GO:0007268~synaptic transmission	33	2.55814	1.05319e-07	SYT1, GABRB3, AGTPBP1, LOC100044208, CACNB2, PPT1, CACNB4, LOC100045228, GAD2, MUSK, GRIN2B, DMD, SYN3, SYN2, GRID2, SNAP25, KCNMA1, MAOA, GRIN1, STXBP1, NLGN1, NLGN3, NRXN1, GRIA4, RPH3A, LIN7A, ATXN1, KIF1B, SLC17A6, CAMK4, GLS, GRM7, TMOD2, VAMP2, CACNA1A	877	178	13588	2.87243	0.000279372	0.000139696	0.000187049		GO:0003001	generation of a signal involved in cell-cell signaling	0.00414	-0.295	-1.916	2.412	-4.1051	0.988	0	3001	0	Biological Process
GOTERM_BP_FAT	GO:0019226~transmission of nerve impulse	38	2.94574	1.34704e-07	SYT1, SCN1A, GABRB3, AGTPBP1, LOC100044208, CACNB2, PPT1, CACNB4, LOC100045228, NRCAM, GAD2, MUSK, GRIN2B, DMD, SYN3, SYN2, GRID2, SNAP25, KCNMA1, MAOA, GRIN1, NF1, STXBP1, NLGN1, NLGN3, NRXN1, CACNG2, GRIA4, RPH3A, LIN7A, ATXN1, KIF1B, SLC17A6, TSC1, CAMK4, GRM7, GLS, TMOD2, VAMP2, CACNA1A	877	226	13588	2.60514	0.000357305	5.95597e-05	0.000239236		GO:0007268	synaptic transmission	0.02525	0.504	3.565	3.202	-6.9788	0.833	0	7268	0	Biological Process
GOTERM_BP_FAT	GO:0016569~covalent chromatin modification	21	1.62791	2.48581e-06	BMI1, TAF1, ING4, DNMT3A, BRCC3, CREBBP, UBE2B, EYA3, PHF17, EPC1, HDAC2, BAZ1B, RNF168, LOC100047941, MLL3, HDAC8, DNMT3B, EP400, MYSM1, SUV420H1, MYST3, BRD8	877	96	13588	3.38925	0.00657316	0.000549421	0.00441475		GO:0050804	regulation of synaptic transmission	0.01082	null	null	2.834	-2.7452	0.814	0.769	7268	1	Biological Process
GOTERM_BP_FAT	GO:0043543~protein amino acid acylation	14	1.08527	7.08374e-06	BMI1, ZDHHC1, ING4, TAF1, ZDHHC3, CREBBP, NMT2, PHF17, EPC1, NMT1, ZDHHC17, EP400, BRD8, MYST3	877	48	13588	4.519	0.0186177	0.00117389	0.0125801		GO:0001505	regulation of neurotransmitter levels	0.0067	null	null	2.626	-4.5143	0.812	0.727	7268	1	Biological Process
GOTERM_BP_FAT	GO:0016568~chromatin modification	35	2.71318	8.24336e-06	BMI1, ING4, HIRA, CTCF, NR3C1, EPC1, CHD1L, RNF168, LOC100047941, MLL3, DNMT3B, KDM5C, MYSM1, MYST3, BRD8, TAF1, TBL1XR1, DNMT3A, BRCC3, SETDB2, CREBBP, RB1, UBN1, UBE2B, EYA3, PHF17, HDAC2, BAZ1B, ASH1L, PHF21A, KDM4C, HDAC9, RNF20, HDAC8, EP400, SUV420H1	877	236	13588	2.2978	0.0216323	0.00128563	0.0146394		GO:0048167	regulation of synaptic plasticity	0.00598	null	null	2.577	-2.4981	0.8	0.717	7268	1	Biological Process
GOTERM_BP_FAT	GO:0007267~cell-cell signaling	40	3.10078	9.82006e-06	SYT1, GABRB3, AGTPBP1, LOC100044208, CACNB2, FGF10, PPT1, CACNB4, LOC100045228, GAD2, MUSK, GRIN2B, DMD, SYN3, SYN2, GRID2, SNAP25, KCNMA1, TRPC4, TBX3, HTT, DLGAP2, MAOA, GRIN1, STXBP1, NLGN1, NLGN3, NRXN1, GRIA4, RPH3A, LIN7A, ATXN1, KIF1B, SLC17A6, CAMK4, GRM7, GLS, NTRK2, TMOD2, VAMP2, CACNA1A, SMPD3	877	290	13588	2.13707	0.0257163	0.00137026	0.0174392		GO:0048168	regulation of neuronal synaptic plasticity	0.00257	null	null	2.212	-2.188	0.813	0.808	7268	1	Biological Process
GOTERM_BP_FAT	GO:0016570~histone modification	19	1.47287	1.95347e-05	BMI1, TAF1, ING4, BRCC3, CREBBP, UBE2B, EYA3, PHF17, EPC1, HDAC2, BAZ1B, RNF168, LOC100047941, MLL3, HDAC8, EP400, MYSM1, SUV420H1, BRD8, MYST3	877	92	13588	3.19979	0.0505061	0.00235296	0.0346884		GO:0048169	regulation of long-term neuronal synaptic plasticity	0.0017	null	null	2.033	-1.5147	0.819	0.825	7268	1	Biological Process
GOTERM_BP_FAT	GO:0001505~regulation of neurotransmitter levels	15	1.16279	3.06169e-05	SYT1, AGTPBP1, MAOA, NLGN1, PPT1, NRXN1, RPH3A, LIN7A, GAD2, SLC17A6, SYN3, SYN2, VAMP2, SNAP25, CACNA1A	877	62	13588	3.74848	0.0780164	0.00337877	0.0543623		GO:0007270	neuron-neuron synaptic transmission	0.00606	null	null	2.583	-2.7913	0.848	0.718	7268	1	Biological Process
GOTERM_BP_FAT	GO:0043523~regulation of neuron apoptosis	17	1.31783	4.22103e-05	TRP53, CDK5R1, ROCK1, HTT, NF1, GRIN1, PPT1, NR3C1, ATM, KCNIP3, ASCL1, EPHA7, GRM7, GRID2, DNAJC5, CACNA1A, RASA1	877	80	13588	3.29242	0.105944	0.00446943	0.0749398		GO:0009314	response to radiation	0.01555	2.023	2.131	2.992	-1.9755	0.941	0	9314	0	Biological Process
GOTERM_BP_FAT	GO:0034613~cellular protein localization	39	3.02326	4.56478e-05	XPO1, OXA1L, SEC24B, CLTB, XPO6, LOC100047481, GM5610, AP3S1, FGF10, LOC100044514, GM9386, GM7603, CDC42, AP2B1, SIN3A, ANK2, SRPR, GM6493, TRAK1, KPNB1, STX6, ZDHHC3, IPO8, ARNTL, RPH3A, VTI1A, GM7407, SRP72, GM10349, PACS1, BBS4, LOC100046205, YWHAZ, NAPG, GM10333, NAPB, RIMS1, AP3M2, STX18, GM4682, CHM, BCAP29, TNPO1, TRP53, LOC100048065, HTT, YWHAB, YWHAG, GM4202, TOM1L2, GSK3B, NUTF2	877	299	13588	2.02092	0.11406	0.0046471	0.0810403		GO:0007632	visual behavior	0.00316	null	null	2.301	-1.3342	0.817	0.8	9314	1	Biological Process
GOTERM_BP_FAT	GO:0007269~neurotransmitter secretion	11	0.852713	6.41857e-05	SYT1, SYN3, SYN2, NLGN1, PPT1, VAMP2, NRXN1, RPH3A, SNAP25, CACNA1A, LIN7A	877	36	13588	4.73419	0.15658	0.00585487	0.113934		GO:0009416	response to light stimulus	0.01121	null	null	2.849	-1.6299	0.94	0.726	9314	1	Biological Process
GOTERM_BP_FAT	GO:0003001~generation of a signal involved in cell-cell signaling	17	1.31783	7.84713e-05	SYT1, TRPC4, TBX3, HTT, NLGN1, PPT1, CACNB4, NRXN1, RPH3A, LIN7A, SYN3, NTRK2, SYN2, VAMP2, SNAP25, SMPD3, CACNA1A	877	84	13588	3.13564	0.187949	0.00691572	0.139275		GO:0034613	cellular protein localization	0.04512	-6.41	-3.105	3.454	-4.341	0.828	0	34613	0	Biological Process
GOTERM_BP_FAT	GO:0001701~in utero embryonic development	35	2.71318	0.000108732	BMI1, GNA13, ZFAND5, GRB2, ARNT2, PITPNB, GM12791, EGLN1, ITGB1, GM5917, GM4852, ARNT, N4BP2L2, SIN3A, FBXW8, GRIN2B, COL4A3BP, LOC100047896, ANKRD11, PKD2, MKL2, CYR61, GM2541, TRP53, MAFF, KIF3A, TBX3, SPINT1, BIRC6, SMAD3, MBNL1, ITGA4, UBE2B, NMT1, MAPK1, PLCG1, GM15785, ZFPM2, DNAJB6, ADD1, MED1	877	267	13588	2.03101	0.2506	0.00926273	0.192935		GO:0006605	protein targeting	0.0164	null	null	3.015	-2.6595	0.763	0.818	34613	1	Biological Process
GOTERM_BP_FAT	GO:0006836~neurotransmitter transport	16	1.24031	0.000156653	SYT1, LOC677366, CPLX2, SLC6A1, NLGN1, PPT1, NRXN1, RPH3A, RIMS1, LIN7A, SLC17A6, SLC6A5, SYN3, SYN2, VAMP2, SNAP25, CACNA1A	877	80	13588	3.09875	0.340077	0.0129045	0.277854		GO:0033365	protein localization to organelle	0.02049	null	null	3.111	-2.0343	0.841	0.845	34613	1	Biological Process
GOTERM_BP_FAT	GO:0050808~synapse organization	12	0.930233	0.000227184	UTRN, NLGN1, NLGN3, NRXN1, CDH2, CACNB4, CACNG2, LOC100045228, LOC100044363, GPHN, MUSK, TSC1, ANK3, CACNA1A	877	49	13588	3.79438	0.452716	0.017075	0.402715		GO:0006886	intracellular protein transport	0.02882	null	null	3.259	-3.3556	0.799	0.888	34613	1	Biological Process
GOTERM_BP_FAT	GO:0006886~intracellular protein transport	34	2.63566	0.000440652	PACS1, XPO1, SEC24B, YWHAZ, LOC100046205, CLTB, XPO6, NAPG, LOC100047481, GM10333, GM5610, LOC100044514, FGF10, AP3S1, GM9386, NAPB, RIMS1, GM7603, AP2B1, AP3M2, STX18, SRPR, GM6493, GM4682, TRAK1, CHM, BCAP29, TNPO1, KPNB1, STX6, TRP53, LOC100048065, ZDHHC3, HTT, YWHAB, ARNTL, IPO8, RPH3A, VTI1A, GM4202, YWHAG, TOM1L2, GSK3B, NUTF2, SRP72, GM10349	877	276	13588	1.90865	0.689418	0.0295373	0.779724		GO:0034504	protein localization to nucleus	0.01182	null	null	2.873	-1.8069	0.846	0.783	34613	1	Biological Process
GOTERM_BP_FAT	GO:0060537~muscle tissue development	21	1.62791	0.000440738	ZFAND5, NF1, UTRN, DICER1, EGLN1, MBNL1, CACNB4, CACNG2, HOMER1, ITGB1, FOXP1, ZFP826, GPHN, MUSK, ATG5, TSC1, DMD, PTCD2, MAPK14, LOC100047896, ZFPM2, MKL2	877	136	13588	2.39241	0.689489	0.0288151	0.779876		GO:0043543	protein acylation	0.00676	-0.364	6.694	2.63	-5.15	0.89	0.028	43543	0	Biological Process
GOTERM_BP_FAT	GO:0046903~secretion	29	2.24806	0.000462458	SYT1, CPLX2, NR3C2, PPT1, ARHGAP17, CACNB4, VPS33A, RIMS1, LNPEP, SYN3, SYN2, EXOC6, SNAP25, SCAMP5, KCNMA1, TRPC4, TBX3, HTT, NLGN1, STXBP1, NRXN1, RPH3A, LIN7A, CADPS, LYST, NTRK2, VAMP2, SMPD3, CACNA1A	877	221	13588	2.03311	0.706883	0.0294878	0.818159		GO:0016569	covalent chromatin modification	0.01651	-1.112	-5.178	3.017	-5.6038	0.826	0.031	16569	0	Biological Process
GOTERM_BP_FAT	GO:0031175~neuron projection development	28	2.17054	0.000824473	DCC, BBS4, ENAH, CDK5R1, ABI2, PRKG1, ALCAM, NRCAM, ANK3, DMD, BCL11B, LOC100048863, DCLK1, ETV4, APC, MTAP2, KIF5C, NTNG1, STXBP1, SLITRK2, LOC100047109, EPHA4, PPP1R9A, EPHA7, MTAP1B, EFNA5, BMPR1B, APBB2, DST, CACNA1A	877	218	13588	1.99002	0.887885	0.0428207	1.45421		GO:0016573	histone acetylation	0.00482	null	null	2.484	-2.8455	0.736	0.796	16569	1	Biological Process
GOTERM_BP_FAT	GO:0015807~L-amino acid transport	7	0.542636	0.000924992	TRPC4, SLC1A3, HTT, SERINC1, CACNB4, SLC43A2, CACNA1A	877	19	13588	5.70822	0.914149	0.0444475	1.63013		GO:0043967	histone H4 acetylation	0.0019	null	null	2.083	-1.3701	0.756	0.906	16569	1	Biological Process
GOTERM_BP_FAT	GO:0043525~positive regulation of neuron apoptosis	7	0.542636	0.000924992	TRP53, ASCL1, CDK5R1, EPHA7, NF1, NR3C1, ATM	877	19	13588	5.70822	0.914149	0.0444475	1.63013		GO:0016568	chromatin modification	0.02147	null	null	3.132	-5.0841	0.822	0.912	16569	1	Biological Process
GOTERM_BP_FAT	GO:0048666~neuron development	34	2.63566	0.00117995	DCC, BBS4, CDK5R1, ENAH, ABI2, PRKG1, ALCAM, NRCAM, ZFP91, SLC1A3, ANK3, DMD, BCL11B, LOC100048863, DCLK1, ETV4, APC, ZFP91-CNTF, MTAP2, HTT, KIF5C, NTNG1, STXBP1, SLITRK2, LOC100047109, ASCL1, EPHA4, EPHA7, PPP1R9A, CNTF, CLIC5, MTAP1B, NTRK2, EFNA5, BMPR1B, APBB2, DST, CACNA1A	877	292	13588	1.80406	0.95638	0.0534692	2.07502		GO:0016570	histone modification	0.01617	null	null	3.009	-4.71	0.721	0.914	16569	1	Biological Process
GOTERM_BP_FAT	GO:0007264~small GTPase mediated signal transduction	31	2.4031	0.00123662	GNA13, RALGPS2, USP8, RAB3C, GRB2, WASF2, GM12791, CDC42SE1, LOC100044883, CDC42, ARHGAP5, DIRAS2, DAB1, SOS1, KIFAP3, RASGRP1, RAPGEF6, RAB11A, B230208H17RIK, RAPGEF5, RAB6B, RAB27B, RAP2B, RAB2B, RAB39B, ROCK1, RALBP1, ROCK2, NF1, ARHGEF9, RAB18, ARF3, RAB22A, GM7407	877	258	13588	1.86165	0.962476	0.0550278	2.17365		GO:0006473	protein acetylation	0.0056	null	null	2.549	-2.7612	0.879	0.944	16569	1	Biological Process
GOTERM_BP_FAT	GO:0014706~striated muscle tissue development	19	1.47287	0.0012917	NF1, UTRN, DICER1, EGLN1, MBNL1, CACNB4, CACNG2, HOMER1, ITGB1, FOXP1, GPHN, MUSK, ATG5, TSC1, DMD, PTCD2, MAPK14, ZFPM2, MKL2	877	127	13588	2.31796	0.967584	0.0564637	2.26943		GO:0001701	in utero embryonic development	0.02697	5.532	-4.91	3.23	-3.9626	0.772	0.048	1701	0	Biological Process
GOTERM_BP_FAT	GO:0016573~histone acetylation	9	0.697674	0.00142729	BMI1, TAF1, EPC1, ING4, PHF17, CREBBP, EP400, MYST3, BRD8	877	35	13588	3.9841	0.977389	0.0602298	2.50481		GO:0060711	labyrinthine layer development	0.00325	null	null	2.314	-2.8455	0.788	0.857	1701	1	Biological Process
GOTERM_BP_FAT	GO:0060711~labyrinthine layer development	9	0.697674	0.00142729	GRB2, SPINT1, GM12791, BIRC6, EGLN1, ITGA4, GM5917, GM4852, MAPK1, FBXW8, GM15785, DNAJB6, GM2541, CYR61	877	35	13588	3.9841	0.977389	0.0602298	2.50481		GO:0060713	labyrinthine layer morphogenesis	0.00176	null	null	2.049	-1.6823	0.784	0.812	1701	1	Biological Process
GOTERM_BP_FAT	GO:0007611~learning or memory	15	1.16279	0.00159063	ADCY1, LOC100044431, HTT, GLUD1, NF1, GRIN1, ABI2, PPT1, NLGN3, LOC100045228, GRM5, ATXN1, GRIN2B, GRIA1, GRM7, PRKAR1B, TMOD2	877	89	13588	2.6113	0.98535	0.0638588	2.78764		GO:0001892	embryonic placenta development	0.00581	null	null	2.565	-2.794	0.778	0.703	1701	1	Biological Process
GOTERM_BP_FAT	GO:0001892~embryonic placenta development	12	0.930233	0.00160701	GRB2, BIRC6, SPINT1, GM12791, EGLN1, ITGA4, GM5917, GM4852, ARNT, MAPK1, FBXW8, PKD2, GM15785, DNAJB6, CYR61, MED1, GM2541	877	61	13588	3.04795	0.985974	0.0635353	2.81597		GO:0001890	placenta development	0.00905	null	null	2.757	-1.6253	0.781	0.735	1701	1	Biological Process
GOTERM_BP_FAT	GO:0007270~nerve-nerve synaptic transmission	8	0.620155	0.00161681	KIF1B, GABRB3, CAMK4, GRIN1, TMOD2, GRID2, CACNB4, CACNA1A	877	28	13588	4.42678	0.986334	0.0629732	2.83291		GO:0043523	regulation of neuron apoptotic process	0.00908	-0.144	0.981	2.758	-4.3747	0.858	0.067	43523	0	Biological Process
GOTERM_BP_FAT	GO:0006473~protein amino acid acetylation	9	0.697674	0.00173306	BMI1, TAF1, EPC1, ING4, PHF17, CREBBP, EP400, MYST3, BRD8	877	36	13588	3.87343	0.989966	0.0654345	3.03366		GO:0043525	positive regulation of neuron apoptotic process	0.00244	null	null	2.19	-3.0339	0.864	0.849	43523	1	Biological Process
GOTERM_BP_FAT	GO:0050804~regulation of synaptic transmission	16	1.24031	0.00179788	HTT, NF1, GRIN1, NLGN1, STXBP1, NLGN3, RIMS1, LOC100045228, LNPEP, GRM5, YWHAG, SLC1A3, GRIN2B, NTRK2, ADRA1A, CAMK2A, CACNA1A	877	100	13588	2.479	0.991554	0.06685	3.14541		GO:0051301	cell division	0.0247	0.1	-1.47	3.192	-1.8393	0.905	0.076	51301	0	Biological Process
GOTERM_BP_FAT	GO:0032940~secretion by cell	24	1.86047	0.0019816	SYT1, CPLX2, TBX3, HTT, STXBP1, NLGN1, PPT1, ARHGAP17, NRXN1, RPH3A, VPS33A, RIMS1, LIN7A, CADPS, LYST, SYN3, NTRK2, SYN2, EXOC6, VAMP2, SNAP25, SMPD3, CACNA1A, SCAMP5	877	186	13588	1.99919	0.994817	0.0714382	3.46152		GO:0007017	microtubule-based process	0.0257	0.064	-1.071	3.21	-1.7554	0.905	0.076	7017	0	Biological Process
GOTERM_BP_FAT	GO:0032886~regulation of microtubule-based process	10	0.775194	0.00199513	LOC100047109, BBS4, XPO1, ROCK2, MTAP2, LOC100048863, MTAP1B, CLASP1, CLASP2, DST, TACC1, APC	877	45	13588	3.44305	0.995	0.070946	3.48476		GO:0042391	regulation of membrane potential	0.01965	-2.875	0.336	3.093	-2.0239	0.9	0.084	42391	0	Biological Process
GOTERM_BP_FAT	GO:0007517~muscle organ development	23	1.78295	0.00214102	ZFAND5, DICER1, UTRN, EGLN1, CACNB4, ITGB1, ZFP91, MUSK, GPHN, DES, ATG5, DMD, LOC100047896, MKL2, ZFP91-CNTF, NF1, CACNG2, MBNL1, HOMER1, FOXP1, ZFP826, CNTF, TSC1, MAPK14, PTCD2, ZFPM2	877	176	13588	2.02475	0.996608	0.0739628	3.73503		GO:0007050	cell cycle arrest	0.00502	-1.181	2.16	2.501	-2.4963	0.86	0.096	7050	0	Biological Process
GOTERM_BP_FAT	GO:0006605~protein targeting	19	1.47287	0.00219043	PACS1, XPO1, YWHAZ, XPO6, GM10333, LOC100044514, FGF10, GM9386, SRPR, GM6493, GM4682, TRAK1, KPNB1, TNPO1, TRP53, LOC100048065, ZDHHC3, HTT, YWHAB, IPO8, ARNTL, GM4202, YWHAG, GSK3B, NUTF2, SRP72, GM10349	877	133	13588	2.21339	0.997025	0.0746356	3.81965		GO:0032886	regulation of microtubule-based process	0.0056	-1.83	-0.748	2.549	-2.7	0.853	0.097	32886	0	Biological Process
GOTERM_BP_FAT	GO:0032990~cell part morphogenesis	26	2.0155	0.00250119	DCC, BBS4, ENAH, CDK5R1, ONECUT1, NRCAM, ALCAM, ANK3, BCL11B, COL4A3BP, DMD, LOC100048863, DCLK1, ETV4, APC, KIF3A, KIF5C, NTNG1, STXBP1, SLITRK2, LOC100047109, EPHA4, EPHA7, EFNA5, BMPR1B, APBB2, DST, CACNA1A	877	212	13588	1.90017	0.998698	0.0837083	4.35026		GO:0051338	regulation of transferase activity	0.02717	-0.542	2.509	3.234	-1.4928	0.901	0.098	51338	0	Biological Process
GOTERM_BP_FAT	GO:0070647~protein modification by small protein conjugation or removal	16	1.24031	0.00266537	BMI1, BRCC3, UBE4A, UBE3A, UBE4B, BIRC6, NEDD8, UBE2H, HERC2, LOC100047093, FBXW7, SENP1, SIAH1A, GM2058, RNF168, ITCH, LOC100047941, MYSM1, RNF41	877	104	13588	2.38365	0.999159	0.0878552	4.62948		GO:0016311	dephosphorylation	0.01744	-1.426	5.63	3.041	-2.3813	0.919	0.106	16311	0	Biological Process
GOTERM_BP_FAT	GO:0048858~cell projection morphogenesis	25	1.93798	0.00273587	DCC, BBS4, ENAH, CDK5R1, ONECUT1, NRCAM, ALCAM, ANK3, BCL11B, DMD, LOC100048863, DCLK1, ETV4, APC, KIF3A, KIF5C, NTNG1, STXBP1, SLITRK2, LOC100047109, EPHA4, EPHA7, EFNA5, APBB2, BMPR1B, DST, CACNA1A	877	202	13588	1.91754	0.999303	0.0889724	4.74914		GO:0010243	response to organonitrogen compound	0.02509	1.712	1.675	3.199	-1.4399	0.936	0.165	10243	0	Biological Process
GOTERM_BP_FAT	GO:0001944~vasculature development	29	2.24806	0.00304575	GNA13, ZFAND5, LOC100046205, WASF2, TBX20, DICER1, FGF10, CX3CL1, CDH2, LOC100044363, GPI1, FBXW8, ATG5, CTGF, LOC100047896, CHM, ANGPT1, MKL2, PPAP2B, RASA1, CYR61, TBX3, SMAD5, EFNB2, NF1, SPINT1, ITGA4, ZFP826, MAPK1, MAPK14, NTRK2, ZFPM2	877	250	13588	1.79727	0.999694	0.095081	5.27343		GO:0043200	response to amino acid	0.00422	null	null	2.427	-1.4386	0.943	0.757	10243	1	Biological Process
GOTERM_BP_FAT	GO:0016567~protein ubiquitination	12	0.930233	0.00307924	BMI1, UBE4A, UBE3A, UBE4B, BIRC6, HERC2, UBE2H, LOC100047093, FBXW7, SIAH1A, RNF168, GM2058, ITCH, RNF41	877	66	13588	2.81704	0.99972	0.0949621	5.32994		GO:0007214	gamma-aminobutyric acid signaling pathway	0.00116	1.236	2.476	1.869	-1.5953	0.864	0.189	7214	0	Biological Process
GOTERM_BP_FAT	GO:0046777~protein amino acid autophosphorylation	12	0.930233	0.00307924	STK4, UHMK1, EIF2AK1, CSNK2A1, LOC677611, GM10031, NTRK2, ERN1, CAMK2D, CDK12, CAMK2B, MTOR, YES1, LOC677213, CAMK2A	877	66	13588	2.81704	0.99972	0.0949621	5.32994		GO:0030201	heparan sulfate proteoglycan metabolic process	0.001	-0.752	5.965	1.806	-1.7767	0.886	0.208	30201	0	Biological Process
GOTERM_BP_FAT	GO:0048167~regulation of synaptic plasticity	10	0.775194	0.00317592	GRM5, LNPEP, YWHAG, GRIN2B, HTT, NF1, GRIN1, STXBP1, RIMS1, CAMK2A	877	48	13588	3.22786	0.999784	0.096678	5.49286		GO:0035264	multicellular organism growth	0.0114	4.972	-3.32	2.857	-1.9455	0.866	0.211	35264	0	Biological Process
GOTERM_BP_FAT	GO:0007050~cell cycle arrest	11	0.852713	0.00318948	RPRM, RB1, SESN2, UHMK1, JMY, SESN3, LOC100047109, LOC100048863, PKD2, ERN1, APBB2, LOC677213, DST, APC	877	57	13588	2.99002	0.999791	0.0959724	5.51568		GO:0030518	intracellular steroid hormone receptor signaling pathway	0.00373	1.761	4.386	2.373	-1.3701	0.855	0.212	30518	0	Biological Process
GOTERM_BP_FAT	GO:0048667~cell morphogenesis involved in neuron differentiation	23	1.78295	0.00325693	DCC, ENAH, CDK5R1, NRCAM, ALCAM, SLC1A3, ANK3, BCL11B, LOC100048863, ETV4, DCLK1, APC, KIF5C, STXBP1, NTNG1, LOC100047109, SLITRK2, EPHA4, EPHA7, CLIC5, EFNA5, APBB2, BMPR1B, DST, CACNA1A	877	182	13588	1.958	0.999826	0.0968082	5.62916		GO:0048260	positive regulation of receptor-mediated endocytosis	0.0009	-4.713	-5.016	1.763	-1.6416	0.76	0.235	48260	0	Biological Process
GOTERM_BP_FAT	GO:0006913~nucleocytoplasmic transport	15	1.16279	0.00328663	TRP53, XPO1, LOC100048065, XPO6, NUP160, HTT, GM10333, FGF10, LOC100044514, ARNTL, IPO8, GM9386, NUP155, ATXN1, CAMK4, GM6493, GSK3B, GM4682, NUTF2, TNPO1, KPNB1, GM10349	877	96	13588	2.4209	0.999839	0.0955139	5.67909		GO:0048259	regulation of receptor-mediated endocytosis	0.00159	null	null	2.004	-1.4386	0.756	0.768	48260	1	Biological Process
GOTERM_BP_FAT	GO:0042692~muscle cell differentiation	17	1.31783	0.00338466	DICER1, UTRN, FGF10, RB1, MBNL1, CACNB4, CACNG2, NEO1, HOMER1, ITGB1, FOXP1, GPHN, MUSK, ATG5, TSC1, PTCD2, MKL2	877	117	13588	2.25123	0.999876	0.0971626	5.84371		GO:0019226	transmission of nerve impulse	0.00959	5.831	-1.007	2.782	-6.8697	0.787	0.236	19226	0	Biological Process
GOTERM_BP_FAT	GO:0051969~regulation of transmission of nerve impulse	16	1.24031	0.00352169	HTT, NF1, GRIN1, NLGN1, STXBP1, NLGN3, RIMS1, LOC100045228, LNPEP, GRM5, YWHAG, SLC1A3, GRIN2B, NTRK2, ADRA1A, CAMK2A, CACNA1A	877	107	13588	2.31682	0.999914	0.0998226	6.07338		GO:0010324	membrane invagination	0.00122	-0.285	-4.253	1.892	-1.4637	0.91	0.242	10324	0	Biological Process
GOTERM_BP_FAT	GO:0042325~regulation of phosphorylation	32	2.48062	0.00386701	LOC674543, GM3851, GM12587, LOC677578, GM8288, PDCD4, GM2710, LATS2, GM9480, GM7782, ZFP91, CDC42, NDUFS4, DAB1, GM8554, GM5842, SPRED1, GM7888, MAPKBP1, PRKCA, GM5504, GM8807, LOC100046019, GM8423, RB1, GM6090, UBE2B, EIF2AK1, HMG1L1, GM8563, GM7407, ERN1, LOC100047080, GM5853, GM15059, LOC637733, GM7468, LOC100048378, LOC100048076, GM5473, HMGB1, FGFR3, LOC675448, LOC675001, GM8031, GM12568, BM…	877	290	13588	1.70965	0.999966	0.107931	6.64979		GO:0060322	head development	0.00368	4.059	-5.043	2.367	-1.3701	0.845	0.253	60322	0	Biological Process
GOTERM_BP_FAT	GO:0051169~nuclear transport	15	1.16279	0.00397891	TRP53, XPO1, LOC100048065, XPO6, NUP160, HTT, GM10333, FGF10, LOC100044514, ARNTL, IPO8, GM9386, NUP155, ATXN1, CAMK4, GM6493, GSK3B, GM4682, NUTF2, TNPO1, KPNB1, GM10349	877	98	13588	2.37149	0.999975	0.108606	6.83584		GO:0045639	positive regulation of myeloid cell differentiation	0.00316	6.071	-4.928	2.301	-1.7018	0.729	0.262	45639	0	Biological Process
GOTERM_BP_FAT	GO:0016311~dephosphorylation	19	1.47287	0.00415621	PPP6C, PPM1B, ACP1, MTMR3, PTPLB, LOC100046234, PPP3CB, PPP1R12A, GM5043, LOC674944, MTMR4, LOC100048520, LOC631286, PTPRD, PTPRN2, PTPN4, PTPRS, PTPRT, PTPN12, EYA3, LOC100044643, DUSP3, GM7908, PPM1K, GM9723, PPM1L, GM7756, DUSP7	877	141	13588	2.08781	0.999984	0.112024	7.12995		GO:0045637	regulation of myeloid cell differentiation	0.00679	null	null	2.632	-1.3566	0.72	0.758	45639	1	Biological Process
GOTERM_BP_FAT	GO:0051146~striated muscle cell differentiation	14	1.08527	0.00446783	DICER1, UTRN, CACNB4, CACNG2, NEO1, RB1, HOMER1, ITGB1, FOXP1, MUSK, GPHN, ATG5, TSC1, PTCD2	877	89	13588	2.43722	0.999993	0.117547	7.64473		GO:0002763	positive regulation of myeloid leukocyte differentiation	0.0021	null	null	2.124	-1.3281	0.737	0.831	45639	1	Biological Process
GOTERM_BP_FAT	GO:0032446~protein modification by small protein conjugation	13	1.00775	0.00448559	BMI1, UBE4A, UBE3A, UBE4B, BIRC6, NEDD8, UBE2H, HERC2, LOC100047093, FBXW7, SIAH1A, GM2058, RNF168, ITCH, RNF41	877	79	13588	2.5496	0.999993	0.116832	7.67398		GO:0002761	regulation of myeloid leukocyte differentiation	0.00473	null	null	2.476	-1.4442	0.725	0.892	45639	1	Biological Process
GOTERM_BP_FAT	GO:0031365~N-terminal protein amino acid modification	4	0.310078	0.00460834	NMT2, NMT1, METAP2, CREBBP	877	6	13588	10.3292	0.999995	0.117541	7.87595		GO:0045814	negative regulation of gene expression, epigenetic	0.00186	-1.237	5.629	2.072	-1.3049	0.896	0.268	45814	0	Biological Process
GOTERM_BP_FAT	GO:0048812~neuron projection morphogenesis	22	1.70543	0.00464259	DCC, CDK5R1, ENAH, KIF5C, NTNG1, STXBP1, SLITRK2, ALCAM, NRCAM, LOC100047109, EPHA4, EPHA7, ANK3, DMD, BCL11B, LOC100048863, EFNA5, BMPR1B, APBB2, DST, DCLK1, CACNA1A, ETV4, APC	877	176	13588	1.93672	0.999996	0.11724	7.93223		GO:0007267	cell-cell signaling	0.03768	1.067	3.52	3.376	-5.0079	0.865	0.283	7267	0	Biological Process
GOTERM_BP_FAT	GO:0006816~calcium ion transport	17	1.31783	0.00473443	CACNA2D1, TRPC4, SLC8A1, TRPC5, GRIN1, CACNB2, CACNB4, CACNG2, ITPR2, ATP2B1, GRIN2B, PKD2, CACNA1G, CAMK2D, CAMK2B, CAMK2A, CACNA1A	877	121	13588	2.1768	0.999997	0.118299	8.08299		GO:0031365	N-terminal protein amino acid modification	0.00056	-0.666	6.161	1.556	-2.3365	0.91	0.286	31365	0	Biological Process
GOTERM_BP_FAT	GO:0044057~regulation of system process	24	1.86047	0.00528233	BMPR2, RIMS1, LOC100045228, LNPEP, SLC1A3, GRIN2B, CAMK2A, PRKCA, KCNMA1, SLC8A1, NOS1, HTT, GRIN1, NF1, NLGN1, STXBP1, NLGN3, INHBB, GRM5, YWHAG, GLS, NTRK2, CACNA1G, ADRA1A, CACNA1A	877	201	13588	1.85	0.999999	0.129877	8.97754		GO:0006836	neurotransmitter transport	0.00667	-7.214	-3.591	2.624	-3.8041	0.837	0.29	6836	0	Biological Process
GOTERM_BP_FAT	GO:0006865~amino acid transport	12	0.930233	0.00548051	TRPC4, SLC1A2, SLC1A3, HTT, SLC7A1, SERINC1, CACNB4, SLC38A1, SLC7A14, SLC43A2, CACNA1A, SLC7A11	877	71	13588	2.61866	1	0.133193	9.29907		GO:0007264	small GTPase mediated signal transduction	0.0325	2.28	3.9	3.312	-2.9078	0.815	0.294	7264	0	Biological Process
GOTERM_BP_FAT	GO:0031644~regulation of neurological system process	16	1.24031	0.00591149	HTT, NF1, GRIN1, NLGN1, STXBP1, NLGN3, RIMS1, LOC100045228, LNPEP, GRM5, YWHAG, SLC1A3, GRIN2B, NTRK2, ADRA1A, CAMK2A, CACNA1A	877	113	13588	2.1938	1	0.141626	9.99463		GO:0050808	synapse organization	0.00851	-0.804	-4.957	2.73	-3.644	0.838	0.295	50808	0	Biological Process
GOTERM_BP_FAT	GO:0015837~amine transport	14	1.08527	0.00594321	TRPC4, SLC44A1, HTT, CACNB4, SLC7A14, SLC7A11, CADPS, SLC1A2, SLC1A3, SLC7A1, SERINC1, SLC38A1, CACNA1A, SLC43A2	877	92	13588	2.35774	1	0.141064	10.0456		GO:0043062	extracellular structure organization	0.00928	-0.629	-4.703	2.768	-1.8095	0.837	0.298	43062	0	Biological Process
GOTERM_BP_FAT	GO:0006470~protein amino acid dephosphorylation	16	1.24031	0.00641391	PPP6C, PTPRD, PTPRN2, PTPN4, PTPRS, PTPRT, PPM1B, ACP1, PTPN12, EYA3, LOC100044643, DUSP3, PPM1K, GM9723, LOC100046234, PPP3CB, PPP1R12A, PPM1L, GM7756, LOC674944, DUSP7, LOC631286, LOC100048520	877	114	13588	2.17456	1	0.150052	10.7991		GO:0015807	L-amino acid transport	0.00224	-6.915	-3.484	2.152	-3.0339	0.814	0.304	15807	0	Biological Process
GOTERM_BP_FAT	GO:0048168~regulation of neuronal synaptic plasticity	7	0.542636	0.00648561	GRM5, LNPEP, GRIN2B, NF1, GRIN1, RIMS1, CAMK2A	877	27	13588	4.01689	1	0.150284	10.9134		GO:0006865	amino acid transport	0.00597	null	null	2.576	-2.2612	0.801	0.808	15807	1	Biological Process
GOTERM_BP_FAT	GO:0016477~cell migration	27	2.09302	0.00649435	DCC, ZFAND5, CDK5R1, PLXNA2, WASF2, ABI2, FGF10, CDH2, CX3CL1, PRKG1, ITGB1, LOC100044363, PEX5L, EDNRB, DAB1, CTGF, PXMP3, LOC100047896, LOC100048863, CLASP2, DCLK1, APC, PRKCA, ITGA4, KITL, ZFP826, ASCL1, NAV1, LYST, APBB2, PLAU	877	240	13588	1.74304	1	0.149175	10.9273		GO:0015812	gamma-aminobutyric acid transport	0.00102	null	null	1.813	-1.6416	0.825	0.784	15807	1	Biological Process
GOTERM_BP_FAT	GO:0070507~regulation of microtubule cytoskeleton organization	8	0.620155	0.00727336	LOC100047109, XPO1, ROCK2, MTAP2, LOC100048863, MTAP1B, CLASP1, CLASP2, DST, APC	877	36	13588	3.44305	1	0.162787	12.1596		GO:0046942	carboxylic acid transport	0.01022	null	null	2.81	-1.599	0.794	0.932	15807	1	Biological Process
GOTERM_BP_FAT	GO:0001568~blood vessel development	27	2.09302	0.00800948	GNA13, LOC100046205, WASF2, TBX20, DICER1, FGF10, CX3CL1, CDH2, LOC100044363, GPI1, FBXW8, ATG5, CTGF, CHM, ANGPT1, MKL2, PPAP2B, RASA1, CYR61, TBX3, SMAD5, NF1, SPINT1, ITGA4, ZFP826, MAPK1, MAPK14, NTRK2, ZFPM2	877	244	13588	1.71447	1	0.176302	13.3092		GO:0014051	gamma-aminobutyric acid secretion	0.00079	null	null	1.708	-1.6416	0.822	0.769	15807	1	Biological Process
GOTERM_BP_FAT	GO:0007409~axonogenesis	20	1.55039	0.00877796	DCC, CDK5R1, ENAH, KIF5C, NTNG1, STXBP1, SLITRK2, ALCAM, NRCAM, LOC100047109, EPHA4, EPHA7, ANK3, BCL11B, LOC100048863, EFNA5, BMPR1B, APBB2, DST, DCLK1, ETV4, APC	877	163	13588	1.90107	1	0.190005	14.4943		GO:0060537	muscle tissue development	0.02038	4.467	-5.784	3.109	-3.3556	0.837	0.31	60537	0	Biological Process
GOTERM_BP_FAT	GO:0006606~protein import into nucleus	10	0.775194	0.00906392	TRP53, XPO1, LOC100048065, XPO6, HTT, GM10333, FGF10, LOC100044514, ARNTL, IPO8, GM9386, GM6493, GM4682, NUTF2, KPNB1, TNPO1, GM10349	877	56	13588	2.76674	1	0.194007	14.9313		GO:0007167	enzyme linked receptor protein signaling pathway	0.03203	2.097	3.425	3.305	-1.5224	0.819	0.316	7167	0	Biological Process
GOTERM_BP_FAT	GO:0033365~protein localization in organelle	14	1.08527	0.00924095	PACS1, TRP53, XPO1, BBS4, LOC100048065, XPO6, HTT, GM10333, LOC100044514, FGF10, ARNTL, IPO8, GM9386, SRPR, GM6493, GM4682, NUTF2, SRP72, TNPO1, GM10349, KPNB1	877	97	13588	2.23621	1	0.194309	15.2008		GO:0006511	ubiquitin-dependent protein catabolic process	0.01605	-0.497	6.523	3.005	-1.7126	0.891	0.332	6511	0	Biological Process
GOTERM_BP_FAT	GO:0042391~regulation of membrane potential	16	1.24031	0.00946383	KCNMA1, SCN1A, HTT, NF1, GRIN1, NLGN3, CACNB4, CACNG2, LOC100045228, PEX5L, ATXN1, GRIN2B, TSC1, PXMP3, CACNA1G, GRID2, ADRA1A, CACNA1A	877	119	13588	2.08319	1	0.195452	15.539		GO:0051247	positive regulation of protein metabolic process	0.03636	0.377	7.252	3.36	-1.3197	0.845	0.333	51247	0	Biological Process
GOTERM_BP_FAT	GO:0031114~regulation of microtubule depolymerization	5	0.387597	0.0101971	MTAP2, LOC100048863, MTAP1B, CLASP1, CLASP2, APC	877	14	13588	5.53347	1	0.207378	16.6426		GO:0031175	neuron projection development	0.03242	3.562	-5.785	3.31	-3.0841	0.643	0.348	31175	0	Biological Process
GOTERM_BP_FAT	GO:0007026~negative regulation of microtubule depolymerization	5	0.387597	0.0101971	MTAP2, LOC100048863, MTAP1B, CLASP1, CLASP2, APC	877	14	13588	5.53347	1	0.207378	16.6426		GO:0007409	axonogenesis	0.01998	null	null	3.1	-2.0566	0.644	0.88	31175	1	Biological Process
GOTERM_BP_FAT	GO:0009314~response to radiation	18	1.39535	0.0105802	TRP53, TUB, AIPL1, BRCC3, HTT, NEK1, NF1, UBE4B, GRIN1, NLGN3, BC049265, LOC100045228, ATM, EYA3, ATXN1, SLC1A2, SLC1A3, RNF168, SDF4, ERCC4	877	143	13588	1.95026	1	0.212697	17.2137		GO:0007411	axon guidance	0.00909	null	null	2.759	-1.6299	0.632	0.88	31175	1	Biological Process
GOTERM_BP_FAT	GO:0051726~regulation of cell cycle	24	1.86047	0.0110164	LOC674543, XPO1, GM3851, BTRC, GM12587, RPRM, LOC677578, GM8288, GM2710, LATS2, GM7782, GM9480, CDC42, GM8554, GM5842, GM7888, ZW10, BRCC3, BCR, GM5504, GM8807, ROCK2, LOC100046019, GM8423, RB1, HERC2, CDK4, GM6090, UBE2B, HMG1L1, GM8563, GM7407, LOC100047080, GM5853, GM15059, LOC637733, GM7468, LOC100048378, GM5473, HMGB1, LOC675448, LOC640611, GM12568, GM8031, LOC675001, GM3160, ITGB1, LOC64119…	877	214	13588	1.73761	1	0.217221	17.8594		GO:0048812	neuron projection morphogenesis	0.02408	null	null	3.181	-2.3332	0.638	0.865	31175	1	Biological Process
GOTERM_BP_FAT	GO:0035264~multicellular organism growth	8	0.620155	0.0113365	TRP53, ZFP826, LOC100044547, SLC1A2, ZFX, ANKRD11, TNKS2, ADD1, PLEKHA1	877	39	13588	3.1782	1	0.219585	18.3304		GO:0048858	cell projection morphogenesis	0.03119	null	null	3.294	-2.5629	0.669	0.924	31175	1	Biological Process
GOTERM_BP_FAT	GO:0051170~nuclear import	10	0.775194	0.0113646	TRP53, XPO1, LOC100048065, XPO6, HTT, GM10333, FGF10, LOC100044514, ARNTL, IPO8, GM9386, GM6493, GM4682, NUTF2, KPNB1, TNPO1, GM10349	877	58	13588	2.67133	1	0.21849	18.3716		GO:0016358	dendrite development	0.00743	null	null	2.671	-1.4294	0.689	0.743	31175	1	Biological Process
GOTERM_BP_FAT	GO:0019827~stem cell maintenance	6	0.465116	0.0115516	RIF1, DICER1, LOC100048863, CREBBP, TCF7L2, APC, MYST3	877	22	13588	4.22556	1	0.220097	18.6454		GO:0048667	cell morphogenesis involved in neuron differentiation	0.02412	null	null	3.182	-2.4872	0.64	0.865	31175	1	Biological Process
GOTERM_BP_FAT	GO:0018105~peptidyl-serine phosphorylation	6	0.465116	0.0115516	MAPK1, RPS6KA2, GSK3B, TNKS, LOC100048858, LOC677213, UHMK1, AKT3	877	22	13588	4.22556	1	0.220097	18.6454		GO:0048666	neuron development	0.03981	null	null	3.4	-2.9281	0.699	0.843	31175	1	Biological Process
GOTERM_BP_FAT	GO:0007616~long-term memory	4	0.310078	0.0117035	LOC100044431, ADCY1, GRIA1, GLUD1, GRIN1	877	8	13588	7.74686	1	0.22109	18.8671		GO:0007517	muscle organ development	0.01727	5.497	-4.94	3.037	-2.6694	0.748	0.359	7517	0	Biological Process
GOTERM_BP_FAT	GO:0007265~Ras protein signal transduction	10	0.775194	0.0126665	GNA13, CDC42, USP8, ROCK1, ROCK2, GRB2, KIFAP3, SOS1, NF1, GM7407, WASF2, GM12791	877	59	13588	2.62606	1	0.235401	20.2598		GO:0055001	muscle cell development	0.00982	null	null	2.792	-1.8069	0.745	0.881	7517	1	Biological Process
GOTERM_BP_FAT	GO:0048863~stem cell differentiation	7	0.542636	0.0129581	RIF1, DICER1, LOC100048863, CREBBP, TCF7L2, ETV4, APC, MYST3	877	31	13588	3.49858	1	0.238496	20.677		GO:0060538	skeletal muscle organ development	0.01006	null	null	2.803	-1.7014	0.76	0.807	7517	1	Biological Process
GOTERM_BP_FAT	GO:0018209~peptidyl-serine modification	7	0.542636	0.0129581	MAPK1, RPS6KA2, SPOCK2, GSK3B, TNKS, LOC100048858, LOC677213, UHMK1, AKT3	877	31	13588	3.49858	1	0.238496	20.677		GO:0051146	striated muscle cell differentiation	0.01352	null	null	2.931	-2.3499	0.752	0.835	7517	1	Biological Process
GOTERM_BP_FAT	GO:0000059~protein import into nucleus, docking	5	0.387597	0.0132076	XPO1, XPO6, GM6493, IPO8, KPNB1, TNPO1	877	15	13588	5.16458	1	0.239239	21.0324		GO:0048747	muscle fiber development	0.00519	null	null	2.516	-1.4785	0.759	0.749	7517	1	Biological Process
GOTERM_BP_FAT	GO:0048864~stem cell development	6	0.465116	0.0139944	RIF1, DICER1, LOC100048863, CREBBP, TCF7L2, APC, MYST3	877	23	13588	4.04184	1	0.248299	22.1433		GO:0042692	muscle cell differentiation	0.01824	null	null	3.061	-2.4705	0.747	0.866	7517	1	Biological Process
GOTERM_BP_FAT	GO:0050905~neuromuscular process	10	0.775194	0.0140761	KCNMA1, SCN1A, SLC1A3, GRIN2B, AGTPBP1, CLIC5, GRIN1, GRID2, APLP2, CACNA1A	877	60	13588	2.58229	1	0.247924	22.2577		GO:0046777	protein autophosphorylation	0.00822	-0.29	6.864	2.715	-2.5116	0.872	0.365	46777	0	Biological Process
GOTERM_BP_FAT	GO:0051301~cell division	29	2.24806	0.0144791	HAUS4, BMI1, LOC640611, HAUS2, NEK1, CUZD1, LOC100045388, SENP5, LATS2, NR2C2, GM5931, GM7996, CDC42, TOP1, LOC100048863, VPS4B, CLASP1, AATF, CLASP2, CCNA2, STAG1, APC, TERF1, ZW10, ANAPC1, GM14176, ROCK1, ROCK2, LOC675056, UBE2I, RB1, CDK4, HMGA2, TACC1, LOC100044900, TIAL1, GM7407, NEK4	877	281	13588	1.599	1	0.252434	22.8202		GO:0061024	membrane organization	0.02397	-0.826	-5.268	3.179	-1.5425	0.884	0.365	61024	0	Biological Process
GOTERM_BP_FAT	GO:0043062~extracellular structure organization	18	1.39535	0.0155067	SPOCK2, NF1, UTRN, NLGN1, SPINT1, NLGN3, CDH2, CACNB4, CACNG2, NRXN1, LOC100045228, LOC100044363, APLP2, GPHN, MUSK, TSC1, ANK3, APBB2, CACNA1A, CYR61	877	149	13588	1.87173	1	0.266123	24.2369		GO:0007205	protein kinase C-activating G-protein coupled receptor signaling pathway	0.0016	1.316	2.473	2.009	-1.5147	0.861	0.37	7205	0	Biological Process
GOTERM_BP_FAT	GO:0034504~protein localization in nucleus	10	0.775194	0.0155984	TRP53, XPO1, LOC100048065, XPO6, HTT, GM10333, FGF10, LOC100044514, ARNTL, IPO8, GM9386, GM6493, GM4682, NUTF2, KPNB1, TNPO1, GM10349	877	61	13588	2.53996	1	0.264115	24.3621		GO:0016477	cell migration	0.04142	-6.236	-2.875	3.417	-2.1875	0.793	0.374	16477	0	Biological Process
GOTERM_BP_FAT	GO:0055001~muscle cell development	10	0.775194	0.0155984	MUSK, GPHN, ATG5, PTCD2, DICER1, UTRN, CACNG2, CACNB4, HOMER1, ITGB1	877	61	13588	2.53996	1	0.264115	24.3621		GO:0048870	cell motility	0.04515	null	null	3.454	-1.5561	0.791	0.942	16477	1	Biological Process
GOTERM_BP_FAT	GO:0007519~skeletal muscle tissue development	11	0.852713	0.0166505	MUSK, GPHN, DMD, MAPK14, NF1, UTRN, CACNG2, CACNB4, MBNL1, HOMER1, FOXP1	877	72	13588	2.3671	1	0.277581	25.7851		GO:0007040	lysosome organization	0.00195	-0.791	-4.751	2.093	-1.3049	0.877	0.375	7040	0	Biological Process
GOTERM_BP_FAT	GO:0001967~suckling behavior	4	0.310078	0.0167235	GRIN2B, GRIN1, PHF21A, APLP2	877	9	13588	6.8861	1	0.27691	25.8829		GO:0035556	intracellular signal transduction	0.099	2.799	4.034	3.795	-1.7469	0.797	0.376	35556	0	Biological Process
GOTERM_BP_FAT	GO:0030201~heparan sulfate proteoglycan metabolic process	4	0.310078	0.0167235	SGSH, EXT1, EXT2, HS2ST1	877	9	13588	6.8861	1	0.27691	25.8829		GO:0051674	localization of cell	0.04515	-6.283	-2.887	3.454	-1.5561	0.88	0.379	51674	0	Biological Process
GOTERM_BP_FAT	GO:0031111~negative regulation of microtubule polymerization or depolymerization	5	0.387597	0.0167289	MTAP2, LOC100048863, MTAP1B, CLASP1, CLASP2, APC	877	16	13588	4.84179	1	0.275298	25.8902		GO:0001944	vasculature development	0.02658	5.835	-5.504	3.224	-2.5163	0.763	0.38	1944	0	Biological Process
GOTERM_BP_FAT	GO:0007507~heart development	24	1.86047	0.0173515	TBX20, DICER1, SOX4, EGLN1, ITGB1, LOC100044101, ATG5, COL4A3BP, PPP3CB, PKD2, MKL2, SOX19, KIF3A, TBX3, NF1, SMAD3, ITGA4, ATM, FOXP1, TSC1, PTCD2, TXNRD2, ADRA1A, ZFPM2, HDAC9, MED1	877	223	13588	1.66749	1	0.282295	26.7191		GO:0048514	blood vessel morphogenesis	0.02052	null	null	3.112	-1.5128	0.749	0.932	1944	1	Biological Process
GOTERM_BP_FAT	GO:0060443~mammary gland morphogenesis	7	0.542636	0.017479	NRG3, TBX3, BTRC, FGF10, NR3C1, ETV4, MED1	877	33	13588	3.28655	1	0.28236	26.8879		GO:0001568	blood vessel development	0.02485	null	null	3.195	-2.0964	0.763	0.811	1944	1	Biological Process
GOTERM_BP_FAT	GO:0007017~microtubule-based process	23	1.78295	0.0175627	HAUS4, BBS4, HAUS2, HOOK1, TUBGCP5, KLC1, KIFAP3, KIF21A, PPP4C, KIF3A, GM1826, MTAP2, HTT, LOC100047609, KIF5C, KTN1, UBE2B, TACC1, LOC100047109, SS18, DNAHC5, KIF1B, NAV1, LYST, MTAP1B, DST	877	211	13588	1.68889	1	0.281825	26.9984		GO:0007507	heart development	0.02716	null	null	3.234	-1.7607	0.753	0.821	1944	1	Biological Process
GOTERM_BP_FAT	GO:0007243~protein kinase cascade	25	1.93798	0.0179116	GNA13, NRG3, FGFR3, GRB2, SNIP1, GM12791, RPS6KB1, LATS2, DAB1, PKD2, SPRED1, MAPKBP1, STK38L, PRKCA, CNKSR2, SRPK2, GM1826, GM7451, NF1, SMAD1, GM3555, DAPK1, MAPK1, SS18, RPS6KA2, MAPK14, MAPK8IP2, JAK1, PPM1L, LOC100048858	877	236	13588	1.64128	1	0.284887	27.4574		GO:0046903	secretion	0.03577	-6.791	-3.291	3.353	-3.3354	0.808	0.405	46903	0	Biological Process
GOTERM_BP_FAT	GO:0006873~cellular ion homeostasis	27	2.09302	0.0181001	SLC9A8, SCN1A, NR3C2, PPT1, CACNB4, PEX5L, LOC100045228, APLP2, GRIN2B, PXMP3, GRID2, PKD2, PRKCA, TRP53, KCNMA1, SLC8A1, HTT, GRIN1, NF1, NLGN3, CACNG2, ABCB7, TMPRSS3, ATXN1, TSC1, TFRC, CACNA1G, ADRA1A, CACNA1A	877	261	13588	1.6028	1	0.285752	27.7044		GO:0051899	membrane depolarization	0.00676	-2.215	0	2.63	-1.583	0.909	0.407	51899	0	Biological Process
GOTERM_BP_FAT	GO:0000904~cell morphogenesis involved in differentiation	23	1.78295	0.0184499	DCC, ENAH, CDK5R1, NRCAM, ALCAM, SLC1A3, ANK3, BCL11B, LOC100048863, ETV4, DCLK1, APC, KIF5C, STXBP1, NTNG1, LOC100047109, SLITRK2, EPHA4, EPHA7, CLIC5, EFNA5, APBB2, BMPR1B, DST, CACNA1A	877	212	13588	1.68092	1	0.287082	28.1605		GO:0016567	protein ubiquitination	0.01982	-0.31	7.371	3.097	-2.5116	0.873	0.41	16567	0	Biological Process
GOTERM_BP_FAT	GO:0006511~ubiquitin-dependent protein catabolic process	17	1.31783	0.0193841	TBL1XR1, USP8, UBE4A, UFD1L, UBE3A, PPP2R5C, UBE4B, ARIH1, FBXW8, PSMA6, SIAH1A, USP37, ITCH, USP25, TBL1X, USP24, USP45	877	141	13588	1.86804	1	0.297614	29.3652		GO:0032446	protein modification by small protein conjugation	0.02151	null	null	3.132	-2.3482	0.872	0.931	16567	1	Biological Process
GOTERM_BP_FAT	GO:0045639~positive regulation of myeloid cell differentiation	6	0.465116	0.0198693	LOC674543, GM3851, GM12587, LOC677578, GM8288, GM2710, GM9480, GM7782, GM8554, GM5842, ACIN1, GM7888, GM5504, GM8807, LOC100046019, GM8423, RB1, GM6090, HMG1L1, GM8563, GM5853, LOC100047080, LOC637733, GM15059, GNAS, GM7468, LOC100048378, GM5473, HMGB1, LOC675448, GM12568, GM8031, LOC675001, GM3160, GM10075, GM3565, GM9012, GM4587, GM5937, GM4689, GM5527, GM8594, GM8390, GM13121, GM4383, GM10361,…	877	25	13588	3.71849	1	0.300466	29.9832		GO:0006470	protein dephosphorylation	0.00846	-0.273	7.025	2.728	-2.1929	0.88	0.411	6470	0	Biological Process
GOTERM_BP_FAT	GO:0060538~skeletal muscle organ development	11	0.852713	0.0198904	MUSK, GPHN, DMD, MAPK14, NF1, UTRN, CACNG2, CACNB4, MBNL1, HOMER1, FOXP1	877	74	13588	2.30312	1	0.299065	30.01		GO:0048863	stem cell differentiation	0.01565	4.635	-6.119	2.994	-1.8875	0.786	0.421	48863	0	Biological Process
GOTERM_BP_FAT	GO:0030004~cellular monovalent inorganic cation homeostasis	5	0.387597	0.0207845	TRP53, SLC9A8, NR3C2, PPT1, TMPRSS3	877	17	13588	4.55698	1	0.30859	31.1353		GO:0043933	macromolecular complex subunit organization	0.07677	-0.934	-5.543	3.685	-1.573	0.87	0.436	43933	0	Biological Process
GOTERM_BP_FAT	GO:0060713~labyrinthine layer morphogenesis	5	0.387597	0.0207845	GRB2, GM15785, GM12791, SPINT1, ITGA4, GM5917, DNAJB6, GM4852, CYR61, GM2541	877	17	13588	4.55698	1	0.30859	31.1353		GO:0031644	regulation of neurological system process	0.00162	5.546	-2.615	2.013	-2.2283	0.823	0.436	31644	0	Biological Process
GOTERM_BP_FAT	GO:0015812~gamma-aminobutyric acid transport	3	0.232558	0.0228254	TRPC4, CACNB4, CACNA1A	877	4	13588	11.6203	1	0.329932	33.6404		GO:0000059	protein import into nucleus, docking	3e-05	-5.25	-4.759	0.477	-1.8792	0.79	0.438	59	0	Biological Process
GOTERM_BP_FAT	GO:0048260~positive regulation of receptor-mediated endocytosis	3	0.232558	0.0228254	FGF10, PPT1, HIP1	877	4	13588	11.6203	1	0.329932	33.6404		GO:0015849	organic acid transport	0.01036	-6.951	-3.562	2.816	-1.5686	0.816	0.441	15849	0	Biological Process
GOTERM_BP_FAT	GO:0014051~gamma-aminobutyric acid secretion	3	0.232558	0.0228254	TRPC4, CACNB4, CACNA1A	877	4	13588	11.6203	1	0.329932	33.6404		GO:0032990	cell part morphogenesis	0.0322	2.447	-6.078	3.307	-2.6019	0.68	0.445	32990	0	Biological Process
GOTERM_BP_FAT	GO:0060603~mammary gland duct morphogenesis	6	0.465116	0.0233311	TBX3, BTRC, FGF10, NR3C1, ETV4, MED1	877	26	13588	3.57548	1	0.334152	34.2477		GO:0000904	cell morphogenesis involved in differentiation	0.03258	null	null	3.313	-1.734	0.665	0.807	32990	1	Biological Process
GOTERM_BP_FAT	GO:0045667~regulation of osteoblast differentiation	6	0.465116	0.0233311	JUND, LOC100048863, SMAD5, SMAD3, GNAS, SMAD1, APC	877	26	13588	3.57548	1	0.334152	34.2477		GO:0060603	mammary gland duct morphogenesis	0.00351	5.114	-4.955	2.346	-1.6321	0.781	0.469	60603	0	Biological Process
GOTERM_BP_FAT	GO:0034622~cellular macromolecular complex assembly	23	1.78295	0.0234231	XPO1, XPO6, DICER1, RBM5, NAP1L1, LOC100048030, TFAM, MUSK, PICALM, PTK2B, GM6493, VMA21, PTBP2, KPNB1, TNPO1, HIP1, MYST3, H1F0, SRPK2, SHPRH, MBNL1, IPO8, 2610030H06RIK, SMARCA2, CACNA1A, DIAP1	877	217	13588	1.64219	1	0.333479	34.3576		GO:0060443	mammary gland morphogenesis	0.00456	null	null	2.459	-1.7575	0.786	0.853	60603	1	Biological Process
GOTERM_BP_FAT	GO:0007411~axon guidance	13	1.00775	0.0234485	DCC, ENAH, CDK5R1, KIF5C, NRCAM, ALCAM, EPHA4, EPHA7, ANK3, EFNA5, APBB2, BMPR1B, ETV4	877	98	13588	2.05529	1	0.332038	34.3879		GO:0070647	protein modification by small protein conjugation or removal	0.02462	-0.226	7.296	3.191	-2.5742	0.876	0.469	70647	0	Biological Process
GOTERM_BP_FAT	GO:0009416~response to light stimulus	13	1.00775	0.0234485	TRP53, AIPL1, TUB, HTT, NF1, GRIN1, UBE4B, NLGN3, BC049265, LOC100045228, ATXN1, SLC1A2, SLC1A3, SDF4, ERCC4	877	98	13588	2.05529	1	0.332038	34.3879		GO:0050801	ion homeostasis	0.02324	-3.015	0.476	3.166	-1.621	0.887	0.472	50801	0	Biological Process
GOTERM_BP_FAT	GO:0001890~placenta development	12	0.930233	0.0236951	GRB2, BIRC6, SPINT1, GM12791, EGLN1, ITGA4, GM5917, GM4852, ARNT, MAPK1, FBXW8, PKD2, GM15785, DNAJB6, CYR61, MED1, GM2541	877	87	13588	2.13707	1	0.333171	34.6816		GO:0055082	cellular chemical homeostasis	0.02116	null	null	3.125	-1.6124	0.837	0.899	50801	1	Biological Process
GOTERM_BP_FAT	GO:0050801~ion homeostasis	29	2.24806	0.0239342	SLC9A8, SCN1A, NR3C2, PPT1, CACNB4, LOC100045228, PEX5L, APLP2, LNPEP, EDNRB, GRIN2B, PXMP3, GRID2, PKD2, PRKCA, TRP53, KCNMA1, SLC8A1, HTT, GRIN1, NF1, NLGN3, CACNG2, ABCB7, TMPRSS3, ATXN1, TSC1, TFRC, CACNA1G, ADRA1A, CACNA1A	877	293	13588	1.53351	1	0.334203	34.9651		GO:0006873	cellular ion homeostasis	0.01719	null	null	3.035	-1.7423	0.84	0.826	50801	1	Biological Process
GOTERM_BP_FAT	GO:0055082~cellular chemical homeostasis	27	2.09302	0.0244142	SLC9A8, SCN1A, NR3C2, PPT1, CACNB4, PEX5L, LOC100045228, APLP2, GRIN2B, PXMP3, GRID2, PKD2, PRKCA, TRP53, KCNMA1, SLC8A1, HTT, GRIN1, NF1, NLGN3, CACNG2, ABCB7, TMPRSS3, ATXN1, TSC1, TFRC, CACNA1G, ADRA1A, CACNA1A	877	268	13588	1.56094	1	0.336244	35.5307		GO:0044057	regulation of system process	0.01665	5.983	-2.464	3.021	-2.2772	0.791	0.481	44057	0	Biological Process
GOTERM_BP_FAT	GO:0046942~carboxylic acid transport	13	1.00775	0.0251787	TRPC4, HTT, CACNB4, SLC7A14, SLC7A11, SLC1A2, SLC1A3, SERINC1, SLC7A1, SLC38A1, SLC1A1, CACNA1A, SLC43A2	877	99	13588	2.03453	1	0.343094	36.4221		GO:0045667	regulation of osteoblast differentiation	0.00462	6.184	-4.649	2.465	-1.6321	0.754	0.484	45667	0	Biological Process
GOTERM_BP_FAT	GO:0007214~gamma-aminobutyric acid signaling pathway	5	0.387597	0.0253926	GABRA2, GABRB3, LOC100047443, GABRA3, CACNB4, CACNA1A	877	18	13588	4.30381	1	0.34375	36.6694		GO:0006936	muscle contraction	0.01281	5.368	-2.757	2.907	-1.4225	0.839	0.498	6936	0	Biological Process
GOTERM_BP_FAT	GO:0051899~membrane depolarization	7	0.542636	0.0261191	ATXN1, GRIN2B, GRIN1, CACNA1G, GRID2, CACNG2, CACNA1A	877	36	13588	3.01267	1	0.349989	37.5026		GO:0006816	calcium ion transport	0.01578	-7.234	-3.707	2.998	-2.3247	0.81	0.503	6816	0	Biological Process
GOTERM_BP_FAT	GO:0034621~cellular macromolecular complex subunit organization	25	1.93798	0.0267299	XPO1, ENAH, XPO6, DICER1, NAP1L1, RBM5, LOC100048030, TFAM, MUSK, PICALM, PTK2B, GM6493, VMA21, PTBP2, KPNB1, TNPO1, MYST3, HIP1, H1F0, SRPK2, SHPRH, MBNL1, IPO8, 2610030H06RIK, WASL, SMARCA2, CACNA1A, DIAP1	877	245	13588	1.58099	1	0.35486	38.1951		GO:0010959	regulation of metal ion transport	0.00989	null	null	2.795	-1.4817	0.783	0.755	6816	1	Biological Process
GOTERM_BP_FAT	GO:0015849~organic acid transport	13	1.00775	0.0270006	TRPC4, HTT, CACNB4, SLC7A14, SLC7A11, SLC1A2, SLC1A3, SERINC1, SLC7A1, SLC38A1, SLC1A1, CACNA1A, SLC43A2	877	100	13588	2.01418	1	0.356031	38.4997		GO:0050905	neuromuscular process	0.00746	6.29	-3.165	2.673	-1.8515	0.842	0.506	50905	0	Biological Process
GOTERM_BP_FAT	GO:0048870~cell motility	28	2.17054	0.0277899	DCC, ZFAND5, CDK5R1, PLXNA2, WASF2, ABI2, FGF10, CX3CL1, CDH2, PRKG1, ITGB1, LOC100044363, PEX5L, EDNRB, DAB1, CTGF, PXMP3, LOC100047896, LOC100048863, CLASP2, DCLK1, APC, PRKCA, ITGA4, KITL, ZFP826, ASCL1, DNAHC5, NAV1, LYST, APBB2, PLAU	877	284	13588	1.52755	1	0.362642	39.3798		GO:0018105	peptidyl-serine phosphorylation	0.00719	-0.196	7.638	2.657	-1.9374	0.864	0.518	18105	0	Biological Process
GOTERM_BP_FAT	GO:0051674~localization of cell	28	2.17054	0.0277899	DCC, ZFAND5, CDK5R1, PLXNA2, WASF2, ABI2, FGF10, CX3CL1, CDH2, PRKG1, ITGB1, LOC100044363, PEX5L, EDNRB, DAB1, CTGF, PXMP3, LOC100047896, LOC100048863, CLASP2, DCLK1, APC, PRKCA, ITGA4, KITL, ZFP826, ASCL1, DNAHC5, NAV1, LYST, APBB2, PLAU	877	284	13588	1.52755	1	0.362642	39.3798		GO:0007611	learning or memory	0.01022	6.484	-1.303	2.81	-2.7984	0.789	0.523	7611	0	Biological Process
GOTERM_BP_FAT	GO:0016044~membrane organization	27	2.09302	0.0286738	SGCZ, OXA1L, LOC100044431, MSR1, UBE3A, WASF2, SORL1, CDC42SE1, PPT1, NRCAM, CD47, PICALM, LOC100046998, RABGEF1, GM5790, HIP1, TRP53, DNM3, OPA1, HTT, STXBP1, LOC100046940, CORO1C, GAPVD1, TFRC, RABEP1, GRIA1, LOC100047936, VAMP2, SH3GL2, EPN2, DNM2	877	272	13588	1.53798	1	0.366634	40.3512		GO:0007612	learning	0.00684	null	null	2.635	-1.5397	0.795	0.933	7611	1	Biological Process
GOTERM_BP_FAT	GO:0007612~learning	9	0.697674	0.0288592	GRM5, ATXN1, GRIN2B, HTT, GRM7, NF1, GRIN1, NLGN3, PPT1, LOC100045228	877	57	13588	2.44638	1	0.366819	40.5531		GO:0007613	memory	0.00368	null	null	2.367	-1.4442	0.806	0.876	7611	1	Biological Process
GOTERM_BP_FAT	GO:0048738~cardiac muscle tissue development	9	0.697674	0.0288592	ATG5, TSC1, PTCD2, DICER1, ZFPM2, EGLN1, MKL2, ITGB1, FOXP1	877	57	13588	2.44638	1	0.366819	40.5531		GO:0007616	long-term memory	0.00102	null	null	1.813	-1.9317	0.824	0.778	7611	1	Biological Process
GOTERM_BP_FAT	GO:0021987~cerebral cortex development	7	0.542636	0.0295325	BBS4, ASCL1, DAB1, TSC1, NF1, GRIN1, TACC1	877	37	13588	2.93125	1	0.37192	41.2808		GO:0006897	endocytosis	0.01879	-6.806	-3.499	3.074	-1.4637	0.862	0.551	6897	0	Biological Process
GOTERM_BP_FAT	GO:0008088~axon cargo transport	4	0.310078	0.0298266	LOC100047109, KIF1B, KLC1, HTT, LOC100047609, DST	877	11	13588	5.63408	1	0.373157	41.5961		GO:0021537	telencephalon development	0.01055	5.312	-4.81	2.823	-1.3864	0.771	0.552	21537	0	Biological Process
GOTERM_BP_FAT	GO:0007167~enzyme linked receptor protein signaling pathway	27	2.09302	0.0300305	LOC100048076, ZFAND5, FGFR3, GRB2, BMPR2, GM12791, FGF10, PHIP, MUSK, PTK2B, CTGF, SOS1, LOC100047896, ANGPT1, TRP53, GM1826, SMAD5, SMAD4, SMAD3, SMAD1, ZFP826, SS18, EPHA4, EPHA7, EPHA6, NTRK2, JAK1, PPM1L, BMPR1B, CACNA1A, PLEKHA1	877	273	13588	1.53235	1	0.373485	41.8137		GO:0021987	cerebral cortex development	0.00514	null	null	2.512	-1.5297	0.785	0.774	21537	1	Biological Process
GOTERM_BP_FAT	GO:0007205~activation of protein kinase C activity by G-protein coupled receptor protein signaling pathway	5	0.387597	0.030567	DGKQ, GM8546, DGKD, DGKG, DGKZ, AGK	877	19	13588	4.0773	1	0.375388	42.3826		GO:0042325	regulation of phosphorylation	0.04696	1.149	6.818	3.471	-2.4126	0.847	0.562	42325	0	Biological Process
GOTERM_BP_FAT	GO:0048169~regulation of long-term neuronal synaptic plasticity	5	0.387597	0.030567	GRM5, LNPEP, NF1, GRIN1, RIMS1	877	19	13588	4.0773	1	0.375388	42.3826		GO:0001932	regulation of protein phosphorylation	0.03657	null	null	3.363	-1.3194	0.797	0.837	42325	1	Biological Process
GOTERM_BP_FAT	GO:0048514~blood vessel morphogenesis	21	1.62791	0.0307036	GNA13, NF1, WASF2, DICER1, TBX20, SMAD5, FGF10, CX3CL1, CDH2, ITGA4, LOC100044363, GPI1, ZFP826, ATG5, CTGF, MAPK14, NTRK2, ANGPT1, ZFPM2, MKL2, RASA1, CYR61	877	198	13588	1.64327	1	0.375045	42.5266		GO:0043549	regulation of kinase activity	0.02579	null	null	3.211	-1.3845	0.851	0.717	42325	1	Biological Process
GOTERM_BP_FAT	GO:0000082~G1/S transition of mitotic cell cycle	6	0.465116	0.0313653	CAMK2D, CAMK2B, RB1, CAMK2A, ITGB1, LATS2	877	28	13588	3.32008	1	0.378098	43.2195		GO:0031399	regulation of protein modification process	0.04495	null	null	3.452	-1.4274	0.81	0.85	42325	1	Biological Process
GOTERM_BP_FAT	GO:0031110~regulation of microtubule polymerization or depolymerization	6	0.465116	0.0313653	LOC100047109, MTAP2, LOC100048863, MTAP1B, CLASP1, CLASP2, DST, APC	877	28	13588	3.32008	1	0.378098	43.2195		GO:0048864	stem cell development	0.01257	4.743	-6.23	2.899	-1.854	0.765	0.565	48864	0	Biological Process
GOTERM_BP_FAT	GO:0051338~regulation of transferase activity	21	1.62791	0.0321545	PRKCA, DGKQ, NF1, RB1, PDCD4, KITL, LATS2, APLP2, CDC42, DAB1, GM8546, TSC1, DGKD, DGKG, SERINC1, GM7407, LOC100048863, ERN1, DGKZ, MTOR, SPRED1, MAPKBP1, AGK, APC	877	199	13588	1.63502	1	0.383933	44.0356		GO:0019827	stem cell maintenance	0.00808	null	null	2.708	-1.9374	0.707	0.89	48864	1	Biological Process
GOTERM_BP_FAT	GO:0010959~regulation of metal ion transport	8	0.620155	0.0329814	CACNA2D1, SLC8A1, TRPC4, NOS1, PKD2, NEDD4L, HOMER1, AKT3	877	48	13588	2.58229	1	0.388338	44.8787		GO:0014706	striated muscle tissue development	0.01946	4.346	-5.477	3.089	-2.8888	0.827	0.571	14706	0	Biological Process
GOTERM_BP_FAT	GO:0048747~muscle fiber development	7	0.542636	0.0332258	MUSK, GPHN, PTCD2, UTRN, CACNG2, CACNB4, HOMER1	877	38	13588	2.85411	1	0.388939	45.1256		GO:0007519	skeletal muscle tissue development	0.00974	null	null	2.789	-1.7786	0.74	0.89	14706	1	Biological Process
GOTERM_BP_FAT	GO:0010324~membrane invagination	20	1.55039	0.0343807	DNM3, LOC100044431, MSR1, UBE3A, SORL1, WASF2, STXBP1, CDC42SE1, PPT1, LOC100046940, CORO1C, CD47, GAPVD1, PICALM, TFRC, RABEP1, GRIA1, LOC100047936, RABGEF1, GM5790, SH3GL2, EPN2, HIP1, DNM2	877	188	13588	1.64827	1	0.397818	46.2782		GO:0048738	cardiac muscle tissue development	0.0097	null	null	2.787	-1.5397	0.756	0.89	14706	1	Biological Process
GOTERM_BP_FAT	GO:0006897~endocytosis	20	1.55039	0.0343807	DNM3, LOC100044431, MSR1, UBE3A, SORL1, WASF2, STXBP1, CDC42SE1, PPT1, LOC100046940, CORO1C, CD47, GAPVD1, PICALM, TFRC, RABEP1, GRIA1, LOC100047936, RABGEF1, GM5790, SH3GL2, EPN2, HIP1, DNM2	877	188	13588	1.64827	1	0.397818	46.2782		GO:0048745	smooth muscle tissue development	0.00197	null	null	2.097	-1.3281	0.858	0.75	14706	1	Biological Process
GOTERM_BP_FAT	GO:0043066~negative regulation of apoptosis	24	1.86047	0.0353227	BMI1, PPT1, CX3CL1, SIN3A, ATG5, BCL11B, LOC100048863, DNAJC5, RASA1, APC, STAMBP, TRP53, AIPL1, ROCK1, TBX3, HTT, GRIN1, BIRC6, KITL, UBE2B, ATM, DAPK1, GSK3B, APBB2, CACNA1A	877	239	13588	1.55586	1	0.404595	47.2015		GO:0007265	Ras protein signal transduction	0.02236	1.988	4.066	3.149	-1.8973	0.819	0.577	7265	0	Biological Process
GOTERM_BP_FAT	GO:0002761~regulation of myeloid leukocyte differentiation	6	0.465116	0.0359568	NF1, LOC100048863, GNAS, ACIN1, RB1, KITL, APC	877	29	13588	3.2056	1	0.408526	47.8144		GO:0051056	regulation of small GTPase mediated signal transduction	0.02068	null	null	3.115	-1.4209	0.809	0.863	7265	1	Biological Process
GOTERM_BP_FAT	GO:0016197~endosome transport	6	0.465116	0.0359568	HOOK1, CDC42, CHMP5, HTT, GM7407, LRBA, VPS4B, LOC675056	877	29	13588	3.2056	1	0.408526	47.8144		GO:0006913	nucleocytoplasmic transport	0.0136	-6.421	-3.191	2.933	-2.4832	0.825	0.583	6913	0	Biological Process
GOTERM_BP_FAT	GO:0007613~memory	6	0.465116	0.0359568	LOC100044431, ADCY1, GRIN2B, GRIA1, GLUD1, GRM7, GRIN1	877	29	13588	3.2056	1	0.408526	47.8144		GO:0006606	protein import into nucleus	0.00911	null	null	2.76	-2.0427	0.766	0.939	6913	1	Biological Process
GOTERM_BP_FAT	GO:0014075~response to amine stimulus	5	0.387597	0.0363167	GNAL, SLC1A2, SLC1A3, GRIN1, MTOR	877	20	13588	3.87343	1	0.410005	48.1593		GO:0051170	nuclear import	0.00916	null	null	2.762	-1.9444	0.831	0.94	6913	1	Biological Process
GOTERM_BP_FAT	GO:0010243~response to organic nitrogen	5	0.387597	0.0363167	GNAL, SLC1A2, SLC1A3, GRIN1, MTOR	877	20	13588	3.87343	1	0.410005	48.1593		GO:0001967	suckling behavior	0.00141	2.971	0.747	1.954	-1.7767	0.93	0.587	1967	0	Biological Process
GOTERM_BP_FAT	GO:0043200~response to amino acid stimulus	3	0.232558	0.036429	SLC1A2, SLC1A3, MTOR	877	5	13588	9.29624	1	0.409315	48.2665		GO:0016197	endosomal transport	0.005	-6.612	-3.264	2.5	-1.4442	0.804	0.596	16197	0	Biological Process
GOTERM_BP_FAT	GO:0048259~regulation of receptor-mediated endocytosis	3	0.232558	0.036429	FGF10, PPT1, HIP1	877	5	13588	9.29624	1	0.409315	48.2665		GO:0034622	cellular macromolecular complex assembly	0.02227	-0.578	-4.521	3.147	-1.6304	0.859	0.599	34622	0	Biological Process
GOTERM_BP_FAT	GO:0016358~dendrite development	7	0.542636	0.0372057	BBS4, MTAP2, MTAP1B, ABI2, PRKG1, CACNA1A, DCLK1	877	39	13588	2.78093	1	0.412701	49.0022		GO:0043623	cellular protein complex assembly	0.01408	null	null	2.948	-1.3453	0.862	0.746	34622	1	Biological Process
GOTERM_BP_FAT	GO:0031399~regulation of protein modification process	18	1.39535	0.0373751	LOC674543, GM3851, GM12587, LOC677578, CTCF, GM8288, PDCD4, GM2710, GM7782, GM9480, ZFP91, NDUFS4, ATG5, GM8554, GM5842, GM7888, PRKCA, GM5504, GM8807, LOC100046019, GM8423, GM6090, UBE2B, EIF2AK1, HMG1L1, GM8563, LOC100047080, GM5853, GM15059, LOC637733, GM7468, LOC100048378, LOC100048076, GM5473, HMGB1, FGFR3, LOC675448, GM12568, GM8031, LOC675001, BMPR2, GM3160, GM10075, ARNT, GM3565, GM9012, …	877	165	13588	1.69022	1	0.412499	49.1613		GO:0015837	amine transport	0.00256	-6.819	-3.257	2.21	-2.226	0.827	0.61	15837	0	Biological Process
GOTERM_BP_FAT	GO:0006936~muscle contraction	9	0.697674	0.0378007	KCNMA1, NOS1, ANK2, COL4A3BP, TBX20, SMAD5, CAMK2D, PDE4D, HOMER1	877	60	13588	2.32406	1	0.414468	49.559		GO:0008088	axon cargo transport	0.00154	-6.059	-2.982	1.991	-1.5254	0.76	0.612	8088	0	Biological Process
GOTERM_BP_FAT	GO:0051056~regulation of small GTPase mediated signal transduction	23	1.78295	0.037938	RABGAP1, BCR, RALBP1, NF1, ASAP1, RABGAP1L, ARHGEF9, KITL, ARHGEF11, TBC1D16, TBC1D15, RALGAPA1, GAPVD1, RASGRP1, SOS1, SIPA1L1, RAPGEF6, RAPGEF5, DGKZ, ADRA1A, MTOR, TBC1D20, RASA1, LOC100045359	877	228	13588	1.56296	1	0.41399	49.6867		GO:0007369	gastrulation	0.00705	5.718	-5.732	2.648	-1.3217	0.783	0.636	7369	0	Biological Process
GOTERM_BP_FAT	GO:0021537~telencephalon development	10	0.775194	0.0410796	BBS4, ASCL1, SLC1A2, HDAC2, DAB1, TSC1, HTT, NF1, GRIN1, TACC1	877	72	13588	2.15191	1	0.438201	52.5261		GO:0051726	regulation of cell cycle	0.03036	-0.344	2.381	3.282	-1.958	0.858	0.638	51726	0	Biological Process
GOTERM_BP_FAT	GO:0043549~regulation of kinase activity	20	1.55039	0.0412591	PRKCA, DGKQ, NF1, RB1, PDCD4, KITL, LATS2, APLP2, CDC42, DAB1, GM8546, TSC1, DGKD, DGKG, GM7407, LOC100048863, ERN1, DGKZ, MTOR, SPRED1, MAPKBP1, AGK, APC	877	192	13588	1.61393	1	0.437969	52.6837		GO:0030004	cellular monovalent inorganic cation homeostasis	0.00176	-2.306	-0.099	2.049	-1.6823	0.868	0.64	30004	0	Biological Process
GOTERM_BP_FAT	GO:0043967~histone H4 acetylation	5	0.387597	0.0426463	EPC1, ING4, PHF17, EP400, BRD8	877	21	13588	3.68898	1	0.447302	53.885		GO:0051705	multi-organism behavior	0.00446	3.224	1.611	2.45	-1.3342	0.925	0.655	51705	0	Biological Process
GOTERM_BP_FAT	GO:0060322~head development	5	0.387597	0.0426463	ZFAND5, ZFP826, LOC100047896, ANKRD11, ITGA4, PLEKHA1	877	21	13588	3.68898	1	0.447302	53.885		GO:0000082	G1/S transition of mitotic cell cycle	0.00695	-0.319	0.241	2.642	-1.5036	0.913	0.663	82	0	Biological Process
GOTERM_BP_FAT	GO:0030518~steroid hormone receptor signaling pathway	5	0.387597	0.0426463	NCOA2, UBE3A, TAF7, NR3C1, PPARGC1B	877	21	13588	3.68898	1	0.447302	53.885		GO:0018209	peptidyl-serine modification	0.00768	-0.46	7.619	2.686	-1.8875	0.879	0.663	18209	0	Biological Process
GOTERM_BP_FAT	GO:0043069~negative regulation of programmed cell death	24	1.86047	0.0431062	BMI1, PPT1, CX3CL1, SIN3A, ATG5, BCL11B, LOC100048863, DNAJC5, RASA1, APC, STAMBP, TRP53, AIPL1, ROCK1, TBX3, HTT, GRIN1, BIRC6, KITL, UBE2B, ATM, DAPK1, GSK3B, APBB2, CACNA1A	877	244	13588	1.52397	1	0.449221	54.2768		GO:0048193	Golgi vesicle transport	0.00605	-6.492	-3.31	2.582	-1.3176	0.791	0.666	48193	0	Biological Process
GOTERM_BP_FAT	GO:0045637~regulation of myeloid cell differentiation	8	0.620155	0.0439903	LOC674543, GM3851, GM12587, LOC677578, GM8288, GM2710, GM9480, GM7782, GM8554, GM5842, ACIN1, GM7888, GM5504, GM8807, LOC100046019, GM8423, RB1, GM6090, HMG1L1, GM8563, GM5853, LOC100047080, LOC637733, GM15059, GNAS, GM7468, LOC100048378, GM5473, HMGB1, LOC675448, GM12568, GM8031, LOC675001, GM3160, GM10075, GM3565, GM9012, GM4587, GM5937, LOC100048863, GM4689, APC, GM5527, NF1, GM8594, GM8390, G…	877	51	13588	2.43039	1	0.454386	55.0213		GO:0051169	nuclear transport	0.01378	-6.35	-3.143	2.939	-2.4002	0.834	0.667	51169	0	Biological Process
GOTERM_BP_FAT	GO:0060548~negative regulation of cell death	24	1.86047	0.0448029	BMI1, PPT1, CX3CL1, SIN3A, ATG5, BCL11B, LOC100048863, DNAJC5, RASA1, APC, STAMBP, TRP53, AIPL1, ROCK1, TBX3, HTT, GRIN1, BIRC6, KITL, UBE2B, ATM, DAPK1, GSK3B, APBB2, CACNA1A	877	245	13588	1.51775	1	0.458914	55.6955		GO:0043066	negative regulation of apoptotic process	0.02473	-0.637	2.967	3.193	-1.4519	0.832	0.671	43066	0	Biological Process
GOTERM_BP_FAT	GO:0043623~cellular protein complex assembly	13	1.00775	0.0451517	XPO1, XPO6, IPO8, TFAM, MUSK, PICALM, PTK2B, GM6493, 2610030H06RIK, VMA21, KPNB1, TNPO1, CACNA1A, DIAP1, HIP1	877	108	13588	1.86499	1	0.459878	55.982		GO:0060548	negative regulation of cell death	0.02692	null	null	3.23	-1.3487	0.833	0.756	43066	1	Biological Process
GOTERM_BP_FAT	GO:0051705~behavioral interaction between organisms	6	0.465116	0.046322	GRIN2B, HTT, GRIN1, PHF21A, NLGN3, LOC100045228, APLP2	877	31	13588	2.99879	1	0.466954	56.9304		GO:0043069	negative regulation of programmed cell death	0.0253	null	null	3.203	-1.3655	0.831	0.954	43066	1	Biological Process
GOTERM_BP_FAT	GO:0007632~visual behavior	6	0.465116	0.046322	ATXN1, SLC1A2, HTT, NF1, GRIN1, NLGN3, LOC100045228	877	31	13588	2.99879	1	0.466954	56.9304		GO:0070507	regulation of microtubule cytoskeleton organization	0.00456	-2.057	-4.6	2.459	-2.1383	0.769	0.675	70507	0	Biological Process
GOTERM_BP_FAT	GO:0002763~positive regulation of myeloid leukocyte differentiation	4	0.310078	0.0469757	GNAS, ACIN1, RB1, KITL	877	13	13588	4.7673	1	0.470101	57.4517		GO:0007026	negative regulation of microtubule depolymerization	0.00133	null	null	1.929	-1.9915	0.764	0.858	70507	1	Biological Process
GOTERM_BP_FAT	GO:0048745~smooth muscle tissue development	4	0.310078	0.0469757	ZFAND5, ZFP826, NF1, LOC100047896, FOXP1	877	13	13588	4.7673	1	0.470101	57.4517		GO:0031111	negative regulation of microtubule polymerization or depolymerization	0.00181	null	null	2.061	-1.7765	0.768	0.924	70507	1	Biological Process
GOTERM_BP_FAT	GO:0007369~gastrulation	10	0.775194	0.0476737	LOC100048076, TRP53, HTT, SMAD4, HIRA, BMPR2, SMAD3, SMAD1, EXT1, PPAP2B, EXT2	877	74	13588	2.09375	1	0.471856	58.0017		GO:0031110	regulation of microtubule polymerization or depolymerization	0.00251	null	null	2.201	-1.5036	0.778	0.906	70507	1	Biological Process
GOTERM_BP_FAT	GO:0051247~positive regulation of protein metabolic process	13	1.00775	0.0478992	LOC674543, GM3851, GM12587, LOC677578, GM8288, GM2710, GM7782, GM9480, ZFP91, GM8554, GM5842, ITCH, GM7888, PRKCA, GM5504, GM8807, LOC100046019, GM8423, CDK4, GM6090, HMG1L1, GM8563, LOC100047080, GM5853, GM15059, LOC637733, GM7468, LOC100048378, LOC100048076, GM5473, HMGB1, FGFR3, LOC675448, LOC640611, GM12568, GM8031, LOC675001, BMPR2, GM3160, GM10075, ARNT, GM3565, GM9012, GM4587, GM5937, LOC1…	877	109	13588	1.84788	1	0.47183	58.178		GO:0031114	regulation of microtubule depolymerization	0.0014	null	null	1.949	-1.9915	0.777	0.945	70507	1	Biological Process
GOTERM_BP_FAT	GO:0001932~regulation of protein amino acid phosphorylation	14	1.08527	0.0479239	LOC674543, GM3851, GM12587, LOC677578, GM8288, PDCD4, GM2710, GM7782, GM9480, ZFP91, NDUFS4, GM8554, GM5842, GM7888, PRKCA, GM5504, GM8807, LOC100046019, GM8423, GM6090, UBE2B, EIF2AK1, HMG1L1, GM8563, LOC100047080, GM5853, GM15059, LOC637733, GM7468, LOC100048378, LOC100048076, GM5473, HMGB1, FGFR3, LOC675448, GM12568, GM8031, LOC675001, BMPR2, GM3160, GM10075, GM3565, GM9012, GM4587, GM5937, GM…	877	121	13588	1.79266	1	0.47036	58.1972		GO:0014075	response to amine	0.00154	0.914	0.786	1.991	-1.4399	0.946	0.682	14075	0	Biological Process
GOTERM_BP_FAT	GO:0048193~Golgi vesicle transport	8	0.620155	0.0481274	PACS1, STX6, COG5, SEC24B, HTT, LOC100047481, BET1, CUX1, ZW10	877	52	13588	2.38365	1	0.470185	58.3557		GO:0051969	regulation of transmission of nerve impulse	0.00025	5.985	-1.085	1.23	-2.4532	0.806	0.696	51969	0	Biological Process
GOTERM_BP_FAT	GO:0007040~lysosome organization	5	0.387597	0.0495563	HOOK1, CHMP5, LYST, PPT1, IDUA	877	22	13588	3.5213	1	0.478691	59.4521		GO:0007269	neurotransmitter secretion	0.00463	-5.857	-0.973	2.467	-4.1925	0.701	0.697	7269	0	Biological Process
GOTERM_BP_FAT	GO:0045814~negative regulation of gene expression, epigenetic	5	0.387597	0.0495563	EPC1, DNMT3A, SIRT5, DNMT3B, UBE2B	877	22	13588	3.5213	1	0.478691	59.4521		GO:0032940	secretion by cell	0.02884	null	null	3.26	-2.703	0.754	0.72	7269	1	Biological Process
GOTERM_CC_FAT	GO:0044456~synapse part	41	3.17829	9.11251e-11	SYT1, LOC100044431, RAB3C, GABRB3, CLSTN2, GABRB2, GRIP1, GABRB1, LOC100044208, PPT1, LOC100044883, RIMS1, GPHN, GAD2, SLC1A2, PLCB4, LOC100047443, GRIN2B, SOS1, SYN3, SYN2, GRID2, CAMK2A, SCAMP5, KCNMA1, ANKS1B, GABRA2, GABRA3, DLGAP2, GRIN1, NLGN1, GRIA3, NRXN1, GRIA4, RPH3A, HOMER1, LIN7A, PJA2, SLC17A6, GRIA1, GRM7, NTRK2, VAMP2, ERC2, DNM2	758	212	12504	3.19027	4.09152e-08	1.36384e-08	1.29238e-07		GO:0016585	chromatin remodeling complex	0.00414	4.91	-1.025	2.412	-2.0123	0.959	0	16585	0	Cellular Component
GOTERM_CC_FAT	GO:0043005~neuron projection	38	2.94574	2.2118e-07	LOC674543, SYT1, GM3851, SLC6A1, GABRB3, GM12587, UTRN, LOC677578, GM8288, GM2710, NRCAM, GM9480, GM7782, SLC1A2, PLCB4, GRIN2B, ANK3, GM8554, PXMP3, LOC100046998, GM5842, GM7888, KCNMA1, ANKS1B, OPA1, GM5504, GM8807, MTAP2, KIF5C, LOC100046019, GM8423, GM6090, HMG1L1, GM8563, GM5853, LOC100047080, LOC637733, GM15059, GM7468, SLC38A1, ERC2, LOC100048378, GM5473, DCC, HMGB1, CDK5R1, CPLX2, SCN1A, …	758	245	12504	2.55857	9.93047e-05	9.02811e-06	0.000313687		GO:0019717	synaptosome	0.00414	1.826	-2.402	2.412	-3.2749	0.959	0	19717	0	Cellular Component
GOTERM_CC_FAT	GO:0016604~nuclear body	27	2.09302	3.37798e-07	BMI1, XPO1, GM9049, GM9029, GM9048, YLPM1, RP9, PNN, SFRS18, PSKH1, DKC1, ZFML, NUDT21, CDK12, GM9030, WAC, LUC7L3, RBM25, DDX42, DGKQ, GM6206, CREBBP, RB1, CDC5L, SFRS2, CTR9, RFWD2, PPIG, NOLC1, LOC100044766, PSPC1, GM9040, PSME4, GM9044, GM9046, THOC1, GM9045	758	142	12504	3.13657	0.00015166	1.26392e-05	0.00047908		GO:0043005	neuron projection	0.03659	2.028	-5.717	3.335	-6.6556	0.69	0	43005	0	Cellular Component
GOTERM_CC_FAT	GO:0016607~nuclear speck	19	1.47287	5.96293e-06	GM9049, GM9029, GM9048, YLPM1, RP9, PNN, SFRS18, PSKH1, ZFML, CDK12, GM9030, WAC, RBM25, LUC7L3, DDX42, DGKQ, GM6206, CDC5L, CTR9, SFRS2, RFWD2, PPIG, LOC100044766, GM9040, PSME4, GM9044, GM9046, THOC1, GM9045	758	90	12504	3.4825	0.00267378	0.000167321	0.00845657		GO:0044463	cell projection part	0.03388	null	null	3.302	-2.4837	0.765	0.731	43005	1	Cellular Component
GOTERM_CC_FAT	GO:0005813~centrosome	26	2.0155	1.10813e-05	HAUS4, BBS4, RABGAP1, HAUS2, AKAP9, LATS2, CEP70, DCAF12, TUBGCP5, PSKH1, IFT20, ACTR1A, LOC100048863, CLASP1, CLASP2, PPP4C, APC, ROCK1, ROCK2, SMEK2, PDE4D, PCM1, DCTN4, CEP68, CLIC5, MCPH1, MARCKS	758	160	12504	2.68061	0.00496319	0.000292637	0.0157149		GO:0043025	neuronal cell body	0.01616	null	null	2.981	-2.7457	0.717	0.87	43005	1	Cellular Component
GOTERM_CC_FAT	GO:0045211~postsynaptic membrane	22	1.70543	2.04347e-05	LOC100044431, GABRB3, CLSTN2, GRIP1, GABRB2, GABRB1, LOC100044208, GPHN, LOC100047443, GRIN2B, GRID2, KCNMA1, ANKS1B, GABRA2, GABRA3, DLGAP2, GRIN1, NLGN1, GRIA3, GRIA4, HOMER1, LIN7A, PJA2, GRIA1, DNM2	758	126	12504	2.88026	0.0091333	0.000509607	0.0289775		GO:0033267	axon part	0.00793	null	null	2.672	-1.8099	0.714	0.722	43005	1	Cellular Component
GOTERM_CC_FAT	GO:0014069~postsynaptic density	13	1.00775	3.94657e-05	ANKS1B, LOC100044431, DLGAP2, GRIN1, NLGN1, GRIA3, HOMER1, PJA2, PLCB4, GRIN2B, GRIA1, SOS1, NTRK2, DNM2	758	51	12504	4.20487	0.0175644	0.000843475	0.0559575		GO:0030425	dendrite	0.01608	null	null	2.979	-4	0.689	0.791	43005	1	Cellular Component
GOTERM_CC_FAT	GO:0030424~axon	19	1.47287	6.92164e-05	KCNMA1, HCN1, DCC, CDK5R1, SCN1A, SLC6A1, GABRB3, HTT, LOC100047609, PPT1, DPYSL2, ALCAM, NRCAM, GAD2, SLC1A2, ANK3, KLC1, NTRK2, LOC100048863, SLC38A1, APC	758	107	12504	2.9292	0.0306013	0.0014117	0.0981211		GO:0030424	axon	0.01613	null	null	2.98	-4.1599	0.7	0.791	43005	1	Cellular Component
GOTERM_CC_FAT	GO:0005815~microtubule organizing center	27	2.09302	7.16202e-05	HAUS4, BBS4, RABGAP1, HAUS2, AKAP9, LATS2, CEP70, DCAF12, TUBGCP5, PSKH1, IFT20, ACTR1A, LOC100048863, PKD2, CLASP1, CLASP2, PPP4C, APC, ROCK1, ROCK2, SMEK2, PDE4D, PCM1, DCTN4, CLIC5, CEP68, MCPH1, MARCKS	758	189	12504	2.35658	0.031647	0.00139722	0.101527		GO:0044456	synapse part	0.01757	5.653	1.068	3.017	-10.0405	0.793	0	44456	0	Cellular Component
GOTERM_CC_FAT	GO:0030425~dendrite	19	1.47287	0.000100274	HCN1, ANKS1B, CDK5R1, CPLX2, OPA1, NOS1, MTAP2, GRIN1, ABI2, PPT1, GRIA3, DPYSL2, PEX5L, SLC1A2, PPP1R9A, PLCB4, PXMP3, GSK3B, NTRK2, LOC100046998, CACNA1A	758	110	12504	2.84932	0.0440267	0.00187429	0.142119		GO:0008021	synaptic vesicle	0.00507	null	null	2.479	-2.6193	0.587	0.776	44456	1	Cellular Component
GOTERM_CC_FAT	GO:0042734~presynaptic membrane	9	0.697674	0.000182511	KCNMA1, SYT1, SLC1A2, GRIN2B, GRM7, ERC2, NRXN1, RIMS1, CAMK2A	758	28	12504	5.3023	0.0786863	0.00303076	0.258534		GO:0042734	presynaptic membrane	0.0024	null	null	2.155	-3.7375	0.562	0.852	44456	1	Cellular Component
GOTERM_CC_FAT	GO:0009898~internal side of plasma membrane	34	2.63566	0.000289196	PHKA2, CDK5R1, CLTB, RAB3C, FGFR3, PHKA1, GM5610, CACNB2, AP3S1, ZFYVE20, LOC100044883, VPS33A, GM7603, CDC42, AP2B1, GAD2, GPHN, DIRAS2, AP3M2, DMD, SYN3, EHD3, RAP2B, WDFY3, RAB2B, SYMPK, RAB39B, MAOA, PTPN4, NUP155, CADPS, COG4, MAST2, GM7407, MTOR, ADD3, ADD2, ADD1	758	287	12504	1.95423	0.121788	0.00418052	0.40937		GO:0031594	neuromuscular junction	0.00335	null	null	2.299	-1.3897	0.812	0.705	44456	1	Cellular Component
GOTERM_CC_FAT	GO:0030135~coated vesicle	19	1.47287	0.000465644	PACS1, SYT1, SEC24B, RAB3C, CLTB, LOC100047481, GRIN1, PPT1, LOC100044883, RPH3A, GAD2, PICALM, SLC17A6, GRIN2B, SYN3, SYN2, 2610030H06RIK, VMA21, VAMP2, SCAMP5, EPN2, HIP1	758	124	12504	2.52762	0.188704	0.00631701	0.658374		GO:0045211	postsynaptic membrane	0.0071	null	null	2.624	-4.6904	0.681	0.764	44456	1	Cellular Component
GOTERM_CC_FAT	GO:0019717~synaptosome	13	1.00775	0.000530625	PPFIA2, MAGI2, GRIN1, RPS6KB1, ITGB1, LIN7A, SLC17A6, GRIN2B, GRID2, CYFIP2, ERC2, VAMP2, SNAP25	758	66	12504	3.24922	0.212045	0.00678584	0.74993		GO:0014069	postsynaptic density	0.00475	null	null	2.45	-4.4034	0.552	0.771	44456	1	Cellular Component
GOTERM_CC_FAT	GO:0030662~coated vesicle membrane	11	0.852713	0.0011297	SYT1, SEC24B, CLTB, LOC100047481, GAD2, SLC17A6, SYN3, SYN2, 2610030H06RIK, VMA21, VAMP2, EPN2, HIP1	758	53	12504	3.42371	0.398015	0.013999	1.59032		GO:0009898	cytoplasmic side of plasma membrane	0.00265	3.371	5.636	2.199	-3.5391	0.834	0.022	9898	0	Cellular Component
GOTERM_CC_FAT	GO:0030665~clathrin coated vesicle membrane	9	0.697674	0.00115534	SYT1, GAD2, SLC17A6, CLTB, SYN3, SYN2, VAMP2, HIP1, EPN2	758	36	12504	4.12401	0.404913	0.0139304	1.62614		GO:0030427	site of polarized growth	0.00506	2.72	0.231	2.477	-1.4827	0.927	0.024	30427	0	Cellular Component
GOTERM_CC_FAT	GO:0030136~clathrin-coated vesicle	16	1.24031	0.0014391	SYT1, CLTB, RAB3C, GRIN1, PPT1, LOC100044883, RPH3A, GAD2, PICALM, SLC17A6, GRIN2B, SYN3, SYN2, VAMP2, SCAMP5, HIP1, EPN2	758	104	12504	2.53785	0.476189	0.0168724	2.02176		GO:0016604	nuclear body	0.00928	-6.635	-0.115	2.74	-6.4711	0.681	0.026	16604	0	Cellular Component
GOTERM_CC_FAT	GO:0043025~cell soma	17	1.31783	0.0017961	CDK5R1, SCN1A, CPLX2, MTAP2, PPT1, GRIA3, DPYSL2, ALCAM, LNPEP, TOP1, ASCL1, SLC1A3, SOS1, GSK3B, NTRK2, MAPK8IP2, CACNA1A	758	117	12504	2.39686	0.553882	0.0199771	2.51737		GO:0016607	nuclear speck	0.00343	null	null	2.31	-5.2248	0.702	0.702	16604	1	Cellular Component
GOTERM_CC_FAT	GO:0008021~synaptic vesicle	12	0.930233	0.00240298	SYT1, RAB3C, GRIN1, PPT1, LOC100044883, RPH3A, GAD2, SLC17A6, GRIN2B, SYN3, SYN2, VAMP2, SCAMP5	758	68	12504	2.91107	0.660484	0.0260031	3.35456		GO:0005667	transcription factor complex	0.02025	-2.898	6.986	3.079	-1.8278	0.807	0.06	5667	0	Cellular Component
GOTERM_CC_FAT	GO:0016363~nuclear matrix	9	0.697674	0.00326934	ATXN1, DNMT3A, PPIG, TCERG1, CFL2, PSPC1, ANP32A, THOC1, CXXC1	758	42	12504	3.53487	0.770152	0.0344024	4.53813		GO:0030135	coated vesicle	0.00504	-3.991	-5.287	2.476	-3.3316	0.706	0.105	30135	0	Cellular Component
GOTERM_CC_FAT	GO:0044463~cell projection part	21	1.62791	0.00328354	KCNMA1, ANKS1B, BBS4, CDK5R1, SCN1A, NOS1, GABRB3, MTAP2, LOC100047609, GRIN1, KIF5C, GRIA3, SLC1A2, PPP1R9A, DNAHC5, KLC1, IFT20, GSK3B, NTRK2, LOC100048863, PKD2, DIAP1, APC	758	170	12504	2.03775	0.771618	0.0337597	4.55741		GO:0031225	anchored component of membrane	0.00348	2.68	4.832	2.316	-1.3375	0.889	0.162	31225	0	Cellular Component
GOTERM_CC_FAT	GO:0030672~synaptic vesicle membrane	6	0.465116	0.00457859	SYT1, GAD2, SLC17A6, SYN3, SYN2, VAMP2	758	19	12504	5.20928	0.872611	0.0457501	6.3012		GO:0005954	calcium- and calmodulin-dependent protein kinase complex	0.00022	-2.055	7.42	1.146	-1.3312	0.852	0.222	5954	0	Cellular Component
GOTERM_CC_FAT	GO:0043197~dendritic spine	7	0.542636	0.00477368	ANKS1B, CDK5R1, PPP1R9A, SLC1A2, NOS1, GRIN1, GRIA3	758	27	12504	4.27675	0.883343	0.0466229	6.56131		GO:0042383	sarcolemma	0.00582	4.191	4.353	2.538	-2.1755	0.853	0.236	42383	0	Cellular Component
GOTERM_CC_FAT	GO:0012506~vesicle membrane	14	1.08527	0.00553894	SYT1, SEC24B, CLTB, GRB2, LOC100047481, GM12791, CUZD1, GAD2, KIF1B, SLC17A6, SYN3, SYN2, 2610030H06RIK, VMA21, VAMP2, EPN2, HIP1	758	97	12504	2.38087	0.917412	0.0516784	7.57513		GO:0005813	centrosome	0.01567	-7.147	1.346	2.968	-4.9547	0.634	0.28	5813	0	Cellular Component
GOTERM_CC_FAT	GO:0030659~cytoplasmic vesicle membrane	13	1.00775	0.00599398	SYT1, SEC24B, CLTB, LOC100047481, CUZD1, GAD2, KIF1B, SLC17A6, SYN3, SYN2, 2610030H06RIK, VMA21, VAMP2, HIP1, EPN2	758	87	12504	2.46493	0.932754	0.0546853	8.17312		GO:0005815	microtubule organizing center	0.01794	null	null	3.026	-4.1451	0.63	0.764	5813	1	Cellular Component
GOTERM_CC_FAT	GO:0042383~sarcolemma	9	0.697674	0.00667544	CACNA2D1, SLC8A1, SCN1A, DES, NOS1, DMD, CAMK2D, ITGB1, DTNA	758	47	12504	3.15882	0.950576	0.0583734	9.06194		GO:0005819	spindle	0.00911	null	null	2.732	-1.4963	0.649	0.706	5813	1	Cellular Component
GOTERM_CC_FAT	GO:0034399~nuclear periphery	9	0.697674	0.00861015	ATXN1, DNMT3A, PPIG, TCERG1, CFL2, PSPC1, ANP32A, THOC1, CXXC1	758	49	12504	3.02989	0.979405	0.0706394	11.542		GO:0044431	Golgi apparatus part	0.01539	-6.485	-1.765	2.96	-1.4593	0.712	0.297	44431	0	Cellular Component
GOTERM_CC_FAT	GO:0016585~chromatin remodeling complex	9	0.697674	0.00972154	HDAC2, BAZ1B, PHF21A, LOC100047941, HDAC9, SMARCA2, HDAC8, MYSM1, NRIP1, CBX5	758	50	12504	2.96929	0.987554	0.0780168	12.938		GO:0034702	ion channel complex	0.01197	-1.057	6.059	2.851	-1.5255	0.784	0.329	34702	0	Cellular Component
GOTERM_CC_FAT	GO:0000776~kinetochore	10	0.775194	0.0117978	XPO1, ORC2L, SIN3A, NUP160, LOC100048863, CREBBP, CLASP1, CLASP2, CBX5, APC, ZW10	758	62	12504	2.66065	0.99515	0.0907686	15.4914		GO:0008328	ionotropic glutamate receptor complex	0.00289	null	null	2.236	-1.3119	0.751	0.839	34702	1	Cellular Component
GOTERM_CC_FAT	GO:0044433~cytoplasmic vesicle part	13	1.00775	0.0119163	SYT1, SEC24B, CLTB, LOC100047481, CUZD1, GAD2, KIF1B, SLC17A6, SYN3, SYN2, 2610030H06RIK, VMA21, VAMP2, HIP1, EPN2	758	95	12504	2.25735	0.995404	0.0901093	15.635		GO:0016010	dystrophin-associated glycoprotein complex	0.00108	0.195	6.206	1.813	-1.4916	0.786	0.335	16010	0	Cellular Component
GOTERM_CC_FAT	GO:0005667~transcription factor complex	24	1.86047	0.0148664	LOC100048076, LOC100046932, LOC640611, ARNT2, NFYB, TCF7L2, GM5435, ARNT, LOC676870, TFAM, LOC100048771, GTF2A1, TCF4, TAF1, TAF7, CREBBP, TAF4A, SMAD5, SMAD4, SMAD3, SMAD1, DACH1, RB1, ARNTL, CDK4, GTF2H1, NRF1, PBX1, TBL1X, ASCL3	758	234	12504	1.6919	0.9988	0.109481	19.1379		GO:0000775	chromosome, centromeric region	0.00563	-6.985	1	2.524	-1.7821	0.686	0.351	775	0	Cellular Component
GOTERM_CC_FAT	GO:0033267~axon part	6	0.465116	0.0154917	KCNMA1, SCN1A, SLC1A2, GABRB3, NTRK2, LOC100048863, APC	758	25	12504	3.95905	0.999097	0.11203	19.8628		GO:0000776	kinetochore	0.00394	null	null	2.369	-1.9282	0.655	0.902	775	1	Cellular Component
GOTERM_CC_FAT	GO:0000775~chromosome, centromeric region	14	1.08527	0.0165176	DNMT3A, XPO1, NUP160, CREBBP, CBX5, ORC2L, SIN3A, BAZ1B, LOC100048863, CLASP1, CLASP2, DNMT3B, SUV420H1, ZW10, APC	758	111	12504	2.08058	0.999435	0.117185	21.0391		GO:0012506	vesicle membrane	0.00796	-4.582	-0.512	2.674	-2.2566	0.648	0.422	12506	0	Cellular Component
GOTERM_CC_FAT	GO:0034702~ion channel complex	17	1.31783	0.029822	KCNMA1, SCN1A, GABRA2, KCND2, KCNC3, GABRB3, GABRB2, GABRA3, GABRB1, KCNB1, CACNB2, CACNB4, LOC100047443, CLIC5, CACNA1G, KCNQ2, CACNA1A, KCNE4	758	158	12504	1.77489	0.999999	0.188715	34.909		GO:0016363	nuclear matrix	0.00331	-6.864	-0.575	2.294	-2.4855	0.716	0.498	16363	0	Cellular Component
GOTERM_CC_FAT	GO:0005819~spindle	13	1.00775	0.0318949	HAUS4, ROCK2, HAUS2, RB1, ATM, LATS2, TUBGCP5, RPS6KA2, MAPK14, CALM3, CLASP1, GM7308, CLASP2, LOC100048858, GM7743, CALM2, CALM1, ZW10	758	109	12504	1.96742	1	0.197897	36.8539		GO:0034399	nuclear periphery	0.00441	-7.427	-0.545	2.418	-2.065	0.71	0.512	34399	0	Cellular Component
GOTERM_CC_FAT	GO:0016010~dystrophin-associated glycoprotein complex	4	0.310078	0.0322372	SGCZ, DMD, UTRN, DTNA	758	12	12504	5.49868	1	0.197157	37.1698		GO:0030662	coated vesicle membrane	0.00228	-4.831	-1.787	2.134	-2.947	0.586	0.603	30662	0	Cellular Component
GOTERM_CC_FAT	GO:0000792~heterochromatin	8	0.620155	0.0329056	ATRX, DNMT3A, ORC2L, HDAC2, BAZ1B, DNMT3B, UBE2B, CBX5	758	51	12504	2.58761	1	0.198226	37.7825		GO:0030672	synaptic vesicle membrane	0.00134	null	null	1.903	-2.3393	0.522	0.748	30662	1	Cellular Component
GOTERM_CC_FAT	GO:0030427~site of polarized growth	8	0.620155	0.0329056	CDK5R1, PPP1R9A, GSK3B, NTRK2, LOC100048863, UTRN, GRIN1, ERC2, APC	758	51	12504	2.58761	1	0.198226	37.7825		GO:0030665	clathrin-coated vesicle membrane	0.00101	null	null	1.785	-2.9373	0.606	0.811	30662	1	Cellular Component
GOTERM_CC_FAT	GO:0030426~growth cone	8	0.620155	0.0329056	CDK5R1, PPP1R9A, GSK3B, NTRK2, LOC100048863, UTRN, GRIN1, ERC2, APC	758	51	12504	2.58761	1	0.198226	37.7825		GO:0030659	cytoplasmic vesicle membrane	0.00685	null	null	2.609	-2.2223	0.568	0.866	30662	1	Cellular Component
GOTERM_CC_FAT	GO:0044431~Golgi apparatus part	22	1.70543	0.03473	GLG1, PACS1, SEC24B, CLTB, CLSTN2, LOC100047481, GM5610, BET1, LRBA, AP3S1, GM7603, ST3GAL2, VMA21, RAB11A, SDF4, SNAP25, SCAMP5, STX6, RAB2B, B3GALT1, FUT11, 2610030H06RIK, VAMP2, CUX1, EXT2, SMPD3	758	227	12504	1.59874	1	0.205478	39.4265		GO:0030136	clathrin-coated vesicle	0.00299	null	null	2.25	-2.8419	0.695	0.885	30662	1	Cellular Component
GOTERM_CC_FAT	GO:0005875~microtubule associated complex	10	0.775194	0.0394115	HAUS4, KIF1B, DNAHC5, KLC1, MTAP2, HAUS2, KIFAP3, LOC100047609, KIF5C, MTAP1B, DCTN4	758	76	12504	2.17053	1	0.227338	43.4624		GO:0005881	cytoplasmic microtubule	0.00238	-5.058	2.848	2.152	-1.3119	0.634	0.613	5881	0	Cellular Component
GOTERM_CC_FAT	GO:0031594~neuromuscular junction	5	0.387597	0.0407706	CDK5R1, MUSK, UTRN, CAMK2D, ITGB1	758	22	12504	3.7491	1	0.231438	44.5864		GO:0044433	cytoplasmic vesicle part	0.0083	-5.526	-2.158	2.692	-1.9239	0.626	0.628	44433	0	Cellular Component
GOTERM_CC_FAT	GO:0000118~histone deacetylase complex	6	0.465116	0.0415342	HDAC2, PHF21A, HDAC9, HDAC8, NRIP1, CBX5	758	32	12504	3.09301	1	0.232444	45.2087		GO:0000922	spindle pole	0.00358	-6.833	1.791	2.328	-1.3272	0.671	0.638	922	0	Cellular Component
GOTERM_CC_FAT	GO:0031225~anchored to membrane	20	1.55039	0.0459778	GNA13, SPRN, NTNG1, CD160, CDC42SE1, CNTFR, ZFYVE20, KCNIP3, GAD2, PSKH1, RAB18, RAB22A, DNAJC5, EFNA5, RAB6B, MARCKS, RAB27B, NEGR1, SNAP25, NTM	758	207	12504	1.59382	1	0.251364	48.7033		GO:0000792	heterochromatin	0.00411	-4.835	2.385	2.387	-1.4827	0.669	0.65	792	0	Cellular Component
GOTERM_CC_FAT	GO:0005954~calcium- and calmodulin-dependent protein kinase complex	3	0.232558	0.0466476	CAMK2D, CAMK2B, CAMK2A	758	6	12504	8.24802	1	0.251626	49.2118		GO:0043197	dendritic spine	0.0033	2.558	-5.271	2.292	-2.3211	0.719	0.652	43197	0	Cellular Component
GOTERM_CC_FAT	GO:0000922~spindle pole	5	0.387597	0.0470716	TUBGCP5, ROCK2, MAPK14, LATS2, ZW10	758	23	12504	3.5861	1	0.250726	49.5312		GO:0030426	growth cone	0.00485	1.853	-5.494	2.459	-1.4827	0.724	0.681	30426	0	Cellular Component
GOTERM_CC_FAT	GO:0043198~dendritic shaft	4	0.310078	0.0487632	SLC1A2, MTAP2, GSK3B, GRIA3	758	14	12504	4.71315	1	0.255728	50.787		GO:0005875	microtubule associated complex	0.00705	-5.509	3.032	2.621	-1.4044	0.616	0.686	5875	0	Cellular Component
GOTERM_CC_FAT	GO:0008328~ionotropic glutamate receptor complex	4	0.310078	0.0487632	LOC100044431, GRIN2B, GRIA1, LOC100044208, GRIN1, GRIA4	758	14	12504	4.71315	1	0.255728	50.787		GO:0043198	dendritic shaft	0.00237	2.343	-5.371	2.149	-1.3119	0.726	0.691	43198	0	Cellular Component
GOTERM_CC_FAT	GO:0005881~cytoplasmic microtubule	4	0.310078	0.0487632	SS18, GM1826, LOC100048863, CLASP1, CLASP2, APC	758	14	12504	4.71315	1	0.255728	50.787		GO:0000118	histone deacetylase complex	0.00303	-5.021	3.679	2.255	-1.3816	0.694	0.693	118	0	Cellular Component
GOTERM_MF_FAT	GO:0016879~ligase activity, forming carbon-nitrogen bonds	30	2.32558	2.2283e-05	BMI1, HECW1, UBE3A, UBE2G1, HLCS, LOC100045388, UBE3C, CBLL1, MTHFD1L, LOC100047093, GM5931, RNF168, NEDD4L, ITCH, RNF14, TRIP12, UBE4A, GM14176, UBE4B, HERC4, BIRC6, HACE1, UBE2I, HERC2, UBE2H, HERC1, UBE2B, LOC676296, LOC100044900, SIAH1A, FAAH, UBE2W, GM2058, SMURF2, FPGS, LOC100045522, RNF41, UBE2E1	871	193	13288	2.3714	0.017384	0.00350123	0.0341253		GO:0003712	transcription cofactor activity	0.01507	-0.685	1.768	2.971	-2.4662	0.891	0	3712	0	Molecular Function
GOTERM_MF_FAT	GO:0016881~acid-amino acid ligase activity	27	2.09302	2.82039e-05	BMI1, HECW1, UBE3A, UBE2G1, LOC100045388, UBE3C, CBLL1, LOC100047093, GM5931, RNF168, NEDD4L, ITCH, RNF14, TRIP12, UBE4A, GM14176, UBE4B, BIRC6, HACE1, HERC4, UBE2I, HERC2, UBE2H, HERC1, UBE2B, LOC676296, LOC100044900, SIAH1A, UBE2W, GM2058, SMURF2, FPGS, LOC100045522, RNF41, UBE2E1	871	166	13288	2.4814	0.0219522	0.00277075	0.0431912		GO:0003714	transcription corepressor activity	0.00616	null	null	2.583	-1.3507	0.893	0.866	3712	1	Molecular Function
GOTERM_MF_FAT	GO:0005516~calmodulin binding	20	1.55039	0.000142372	PHKA2, SYT1, ADCY1, SLC8A1, NOS1, MTAP2, PHKA1, GRIN1, DAPK1, CAMK4, PDE1A, PPP3CB, CAMK2D, MARCKS, CAMK2B, VAMP2, ADD3, CAMK2A, ADD2, ADD1	871	114	13288	2.6765	0.106005	0.00656978	0.217849		GO:0003713	transcription coactivator activity	0.00786	null	null	2.688	-1.5237	0.892	0.889	3712	1	Molecular Function
GOTERM_MF_FAT	GO:0015179~L-amino acid transmembrane transporter activity	9	0.697674	0.000407595	SLC1A2, SLC17A6, SLC1A3, SLC6A1, SLC7A1, SERINC1, SLC38A1, SLC1A1, SLC43A2	871	29	13288	4.73463	0.274463	0.0144779	0.622495		GO:0005516	calmodulin binding	0.00473	1.188	-5.972	2.468	-3.8477	0.916	0	5516	0	Molecular Function
GOTERM_MF_FAT	GO:0008134~transcription factor binding	35	2.71318	0.000601699	DCC, EID1, ING4, MTDH, UBE3A, ARNT2, ARNT, SIN3A, MKL2, LOC100047941, TCF4, MYSM1, MYST3, TBL1XR1, CREBBP, SMAD3, IRF2BP2, ARNTL, RB1, UBN1, PURB, PPARGC1B, NRIP1, JMY, MED6, LOC100044566, NCOA1, NCOA2, HDAC2, RAB18, JAZF1, ZFPM2, TBL1X, HDAC9, APBB2, HDAC8, MED1	871	288	13288	1.85403	0.377293	0.0203842	0.917663		GO:0008047	enzyme activator activity	0.01681	1.483	-1.815	3.018	-2.1696	0.907	0	8047	0	Molecular Function
GOTERM_MF_FAT	GO:0019904~protein domain specific binding	26	2.0155	0.000759769	ENAH, YWHAZ, USP8, GRB2, GM12791, ARHGAP17, LOC100045388, LOC100048010, GM5931, PICALM, DAB1, SOS1, DMD, KIRREL3, KHDRBS1, RAP2B, GM14176, CBL, YWHAB, UBE2I, GRIA3, TACC1, PPARGC1B, CTR9, DOCK4, LOC100044900, ATXN2, GM4202, YWHAG, SON, GRM7, LUC7L, ADAM15	871	192	13288	2.06592	0.450181	0.0246155	1.15743		GO:0005096	GTPase activator activity	0.01081	null	null	2.827	-2.1331	0.902	0.746	8047	1	Molecular Function
GOTERM_MF_FAT	GO:0015171~amino acid transmembrane transporter activity	11	0.852713	0.00128219	SLC1A2, SLC17A6, SLC1A3, SLC6A1, SLC7A1, SERINC1, SLC38A1, SLC7A14, SLC1A1, SLC43A2, SLC7A11	871	50	13288	3.35633	0.635684	0.0380915	1.94601		GO:0008066	glutamate receptor activity	0.00213	-6.576	1.646	2.124	-2.5606	0.916	0	8066	0	Molecular Function
GOTERM_MF_FAT	GO:0005262~calcium channel activity	13	1.00775	0.00139256	TRPC4, CACNA2D1, TRPC5, GRIN1, CACNB2, CACNB4, CACNG2, ITPR2, GRIN2B, GRM7, CACNA1G, PKD2, CACNA1A	871	68	13288	2.91659	0.666031	0.0398049	2.11185		GO:0015179	L-amino acid transmembrane transporter activity	0.00173	-3.278	5.54	2.033	-3.3893	0.605	0	15179	0	Molecular Function
GOTERM_MF_FAT	GO:0022836~gated channel activity	33	2.55814	0.00156652	LOC100044431, SCN1A, KCNC3, GABRB3, GABRB2, GABRB1, LOC100044208, CACNB2, CACNB4, KCNIP2, KCNIP3, LOC100047443, GRIN2B, GRID2, KCNQ2, KCNE4, KCNMA1, HCN1, CACNA2D1, GABRA2, TRPC4, KCND2, SCN2B, GABRA3, KCNB1, GRIN1, GRIA3, CACNG2, GRIA4, ITPR2, KCNJ9, GRIA1, GRM7, CLIC5, CACNA1G, CACNA1A	871	281	13288	1.79163	0.708821	0.0431081	2.37271		GO:0005313	L-glutamate transmembrane transporter activity	0.00066	null	null	1.623	-1.7586	0.627	0.836	15179	1	Molecular Function
GOTERM_MF_FAT	GO:0004721~phosphoprotein phosphatase activity	21	1.62791	0.00216847	PPP6C, PPM1B, ACP1, MTMR3, PTPLB, LOC100046234, PPP3CB, PPP1R12A, GM5043, PPP4C, LOC674944, MTMR4, LOC100048520, LOC631286, PTPRD, PTPRN2, PTPN4, PTPRS, PTPRT, PTPN12, CTDSPL2, EYA3, LOC100044643, DUSP3, GM7908, PPM1K, GM9723, PPM1L, GM7756, DUSP7	871	152	13288	2.10774	0.818851	0.0572099	3.27037		GO:0015172	acidic amino acid transmembrane transporter activity	0.00066	null	null	1.623	-1.7586	0.627	0.836	15179	1	Molecular Function
GOTERM_MF_FAT	GO:0005275~amine transmembrane transporter activity	12	0.930233	0.00237514	SLC44A1, SLC1A2, SLC17A6, SLC1A3, SLC6A1, SLC7A1, SERINC1, SLC38A1, SLC7A14, SLC1A1, SLC43A2, SLC7A11	871	63	13288	2.90591	0.846101	0.0604759	3.57679		GO:0015171	amino acid transmembrane transporter activity	0.00323	null	null	2.303	-2.892	0.593	0.888	15179	1	Molecular Function
GOTERM_MF_FAT	GO:0003682~chromatin binding	21	1.62791	0.0027362	TRP53, BMI1, LOC100048076, DNMT3A, ARID4A, CREBBP, ARID4B, HIRA, SMAD4, FOXP1, CBX5, ATRX, NCOA1, LOC100044566, SIN3A, NCOA2, BAZ1B, ATXN7, PHF21A, RNF168, CUX1, TBL1X, MED1	871	155	13288	2.06695	0.884253	0.0671954	4.10994		GO:0016563	transcription activator activity	0.00414	2.814	5.882	2.412	-1.7062	0.96	0	16563	0	Molecular Function
GOTERM_MF_FAT	GO:0008066~glutamate receptor activity	9	0.697674	0.00275035	GM8317, GM7808, LOC100044431, GM8649, GM5239, LOC100044208, GM13215, LOC100042019, GM13815, GM6014, GM11808, GRIN2B, GM4802, GM6438, GM11517, GRID2, LOC100048341, RPS27A, GM11759, GM8797, GRIN1, GRIA3, GRIA4, GM5928, LOC100045857, GM12617, GRM5, 2810422J05RIK, GM6111, GRIA1, GRM7, LOC100048105, GM8430, UBC, UBB, UBA52	871	38	13288	3.61327	0.885538	0.0654916	4.13077		GO:0016564	transcription repressor activity	0.00414	0.727	5.576	2.412	-1.9532	0.96	0	16564	0	Molecular Function
GOTERM_MF_FAT	GO:0003712~transcription cofactor activity	23	1.78295	0.00341853	DCC, ING4, EID1, UBE3A, ARNT, SIN3A, LOC100047941, MKL2, TCF4, MYSM1, TBL1XR1, CREBBP, IRF2BP2, PPARGC1B, JMY, NRIP1, MED6, LOC100044566, NCOA1, NCOA2, JAZF1, ZFPM2, HDAC9, TBL1X, MED1	871	180	13288	1.94938	0.932457	0.0784206	5.10994		GO:0016879	ligase activity, forming carbon-nitrogen bonds	0.00484	6.906	-0.904	2.479	-4.6517	0.864	0	16879	0	Molecular Function
GOTERM_MF_FAT	GO:0005234~extracellular-glutamate-gated ion channel activity	6	0.465116	0.00497386	LOC100044431, GRIN2B, GRIA1, LOC100044208, GRIN1, GRID2, GRIA3, GRIA4	871	18	13288	5.08534	0.980242	0.109006	7.3531		GO:0019787	small conjugating protein ligase activity	0.00102	null	null	1.806	-2.1256	0.865	0.843	16879	1	Molecular Function
GOTERM_MF_FAT	GO:0004970~ionotropic glutamate receptor activity	6	0.465116	0.00497386	LOC100044431, GRIN2B, GRIA1, LOC100044208, GRIN1, GRID2, GRIA3, GRIA4	871	18	13288	5.08534	0.980242	0.109006	7.3531		GO:0016881	acid-amino acid ligase activity	0.00334	null	null	2.318	-4.5498	0.859	0.751	16879	1	Molecular Function
GOTERM_MF_FAT	GO:0008047~enzyme activator activity	28	2.17054	0.00676717	LOC674543, GM3851, GM12587, LOC677578, ARHGAP17, GM8288, GM2710, TBC1D16, GM9480, GM7782, TBC1D15, ARHGAP5, GM8554, GM5842, GM7888, BCR, GM5504, GM8807, RALBP1, LOC100046019, GM8423, GM6090, ARHGAP26, RALGAPA1, GAPVD1, HMG1L1, GM8563, SIPA1L1, LOC100047080, GM5853, GM15059, LOC637733, GM7468, LOC100048378, SRGAP2, GM5473, HMGB1, CDK5R1, LOC100046205, RABGAP1, LOC675448, CDK5R2, LOC675001, GM8031,…	871	249	13288	1.71554	0.995223	0.141597	9.87792		GO:0019992	diacylglycerol binding	0.00045	-5.219	-2.716	1.462	-1.4266	0.922	0.032	19992	0	Molecular Function
GOTERM_MF_FAT	GO:0005096~GTPase activator activity	23	1.78295	0.00736016	LOC100046205, RABGAP1, RABGAP1L, ASAP1, ARHGAP17, MYO9A, 9630014M24RIK, TBC1D16, TBC1D15, ARHGAP5, CHM, RASA1, GM5820, LOC100045359, BCR, RALBP1, NF1, ARHGAP26, RALGAPA1, GAPVD1, RABEP1, SIPA1L1, RGS4, CHN1, RGS7, TBC1D20, SRGAP2	871	192	13288	1.82754	0.997014	0.14913	10.6985		GO:0003690	double-stranded DNA binding	0.00455	1.54	7.998	2.452	-1.6094	0.942	0.039	3690	0	Molecular Function
GOTERM_MF_FAT	GO:0019787~small conjugating protein ligase activity	17	1.31783	0.00748912	BMI1, UBE4A, GM14176, UBE3A, UBE2G1, UBE4B, BIRC6, LOC100045388, UBE2I, UBE2H, CBLL1, HERC2, UBE2B, LOC676296, GM5931, LOC100047093, LOC100044900, SIAH1A, UBE2W, GM2058, RNF168, ITCH, RNF14, UBE2E1	871	125	13288	2.07482	0.997304	0.147767	10.8761		GO:0003682	chromatin binding	0.02434	3.767	-0.284	3.179	-2.5629	0.94	0.046	3682	0	Molecular Function
GOTERM_MF_FAT	GO:0004842~ubiquitin-protein ligase activity	15	1.16279	0.00774086	BMI1, UBE4A, UBE3A, UBE2G1, UBE4B, BIRC6, UBE2H, CBLL1, HERC2, UBE2B, LOC676296, LOC100047093, SIAH1A, UBE2W, GM2058, RNF168, ITCH, UBE2E1	871	104	13288	2.20039	0.997792	0.148658	11.2217		GO:0017075	syntaxin-1 binding	0.00056	4.426	-5.15	1.556	-1.9132	0.893	0.112	17075	0	Molecular Function
GOTERM_MF_FAT	GO:0008013~beta-catenin binding	6	0.465116	0.00807118	LOC677611, CSNK2A1, GM10031, GSK3B, LOC100048863, PTPRT, DLG5, TCF7L2, APC	871	20	13288	4.57681	0.998301	0.147383	11.6733		GO:0019905	syntaxin binding	0.00163	null	null	2.009	-1.6756	0.89	0.875	17075	1	Molecular Function
GOTERM_MF_FAT	GO:0005245~voltage-gated calcium channel activity	6	0.465116	0.0100333	GRM7, CACNA1G, CACNB2, CACNG2, CACNB4, CACNA1A	871	21	13288	4.35887	0.999642	0.175983	14.3119		GO:0000149	SNARE binding	0.00226	-2.012	-4.984	2.149	-1.4784	0.918	0.125	149	0	Molecular Function
GOTERM_MF_FAT	GO:0005230~extracellular ligand-gated ion channel activity	11	0.852713	0.0102533	GABRA2, LOC100044431, GABRB3, GABRA3, GABRB2, GABRB1, LOC100044208, GRIN1, GRIA3, GRIA4, LOC100047443, GRIN2B, GRIA1, GRID2	871	66	13288	2.54267	0.9997	0.175616	14.6031		GO:0008013	beta-catenin binding	0.0031	2.488	-6.786	2.286	-2.0931	0.917	0.129	8013	0	Molecular Function
GOTERM_MF_FAT	GO:0016564~transcription repressor activity	24	1.86047	0.0111391	BMI1, EID1, GM5917, GM4852, KCNIP3, CBX5, SIN3A, TCF4, GM2541, KHDRBS1, TBL1XR1, TBX3, IRF2BP2, PHF12, RB1, PURB, FOXP1, NRIP1, ATXN1, NCOA2, JAZF1, GM15785, HIVEP1, ZFPM2, HDAC9, TBL1X, CUX1, DNAJB6	871	211	13288	1.73528	0.999852	0.185364	15.7662		GO:0008134	transcription factor binding	0.01667	-0.118	-6.832	3.015	-3.2204	0.911	0.152	8134	0	Molecular Function
GOTERM_MF_FAT	GO:0017075~syntaxin-1 binding	4	0.310078	0.0122111	CPLX2, STXBP1, VAMP2, SNAP25	871	8	13288	7.62801	0.999937	0.197285	17.1541		GO:0019904	protein domain specific binding	0.02097	-2.892	-6.072	3.114	-3.1192	0.911	0.18	19904	0	Molecular Function
GOTERM_MF_FAT	GO:0004143~diacylglycerol kinase activity	5	0.387597	0.0139228	DGKQ, GM8546, DGKD, DGKG, DGKZ, AGK	871	15	13288	5.08534	0.999984	0.209249	19.3261		GO:0003779	actin binding	0.01878	-1.691	-6.639	3.066	-1.632	0.911	0.183	3779	0	Molecular Function
GOTERM_MF_FAT	GO:0046873~metal ion transmembrane transporter activity	30	2.32558	0.0150328	SLC9A8, SCN1A, KCNC3, CACNB2, CACNB4, KCNIP2, KCNK12, KCNIP3, ATP2B1, GRIN2B, PKD2, SLC39A6, KCNQ2, KCNE4, KCNMA1, HCN1, CACNA2D1, TRPC4, KCND2, SCN2B, TRPC5, KCNB1, GRIN1, CACNG2, ITPR2, KCNJ9, TFRC, GRM7, CACNA1G, CACNA1A	871	290	13288	1.57821	0.999993	0.215947	20.7058		GO:0004721	phosphoprotein phosphatase activity	0.00818	5.788	3.102	2.706	-2.6638	0.862	0.183	4721	0	Molecular Function
GOTERM_MF_FAT	GO:0015172~acidic amino acid transmembrane transporter activity	4	0.310078	0.0174355	SLC1A2, SLC17A6, SLC1A3, SLC1A1	871	9	13288	6.78046	0.999999	0.237709	23.6174		GO:0004725	protein tyrosine phosphatase activity	0.00549	null	null	2.533	-1.4943	0.865	0.848	4721	1	Molecular Function
GOTERM_MF_FAT	GO:0005313~L-glutamate transmembrane transporter activity	4	0.310078	0.0174355	SLC1A2, SLC17A6, SLC1A3, SLC1A1	871	9	13288	6.78046	0.999999	0.237709	23.6174		GO:0004842	ubiquitin-protein transferase activity	0.01099	6.925	1.383	2.834	-2.1112	0.887	0.199	4842	0	Molecular Function
GOTERM_MF_FAT	GO:0016563~transcription activator activity	27	2.09302	0.0196707	DCC, LOC100048076, ING4, MEF2A, ELF2, UBE3A, TBX20, SOX4, ARNT, LOC100047837, FLI1, TEF, MKL2, LOC100047941, SOX19, ETV4, MYSM1, MYST3, CREBBP, SMAD4, SMAD3, PPARGC1B, JMY, MED6, LOC100044566, NCOA1, NCOA2, CAMK4, MTF1, HIVEP3, NFIA, MED1	871	259	13288	1.5904	1	0.25547	26.2359		GO:0004143	diacylglycerol kinase activity	0.00102	7.095	2.351	1.806	-1.8563	0.898	0.353	4143	0	Molecular Function
GOTERM_MF_FAT	GO:0022843~voltage-gated cation channel activity	16	1.24031	0.0200865	KCNMA1, HCN1, SCN1A, KCND2, KCNC3, SCN2B, KCNB1, CACNB2, CACNB4, CACNG2, KCNJ9, GRM7, CACNA1G, KCNQ2, CACNA1A, KCNE4	871	128	13288	1.907	1	0.256006	26.7137		GO:0004890	GABA-A receptor activity	0.00089	-6.52	1.151	1.748	-1.5734	0.918	0.36	4890	0	Molecular Function
GOTERM_MF_FAT	GO:0005261~cation channel activity	26	2.0155	0.0208198	SCN1A, KCNC3, CACNB2, CACNB4, KCNIP2, KCNK12, KCNIP3, GRIN2B, PKD2, KCNQ2, KCNE4, KCNMA1, HCN1, TRPC4, CACNA2D1, KCND2, SCN2B, TRPC5, KCNB1, GRIN1, CACNG2, ITPR2, KCNJ9, GRM7, CACNA1G, CACNA1A	871	248	13288	1.59942	1	0.259964	27.5492		GO:0016917	GABA receptor activity	0.00097	-6.421	2.599	1.785	-1.3634	0.918	0.362	16917	0	Molecular Function
GOTERM_MF_FAT	GO:0015276~ligand-gated ion channel activity	14	1.08527	0.0208434	TRPC4, LOC100044431, GABRA2, GABRB3, GABRB2, GABRA3, LOC100044208, GABRB1, GRIN1, GRIA3, GRIA4, ITPR2, GRIN2B, LOC100047443, KCNJ9, GRIA1, GRID2	871	106	13288	2.01495	1	0.256227	27.576		GO:0005275	amine transmembrane transporter activity	0.0001	-2.905	5.902	0.845	-2.6243	0.702	0.384	5275	0	Molecular Function
GOTERM_MF_FAT	GO:0022834~ligand-gated channel activity	14	1.08527	0.0208434	TRPC4, LOC100044431, GABRA2, GABRB3, GABRB2, GABRA3, LOC100044208, GABRB1, GRIN1, GRIA3, GRIA4, ITPR2, GRIN2B, LOC100047443, KCNJ9, GRIA1, GRID2	871	106	13288	2.01495	1	0.256227	27.576		GO:0016410	N-acyltransferase activity	0.00384	7.198	0.773	2.378	-1.5253	0.892	0.4	16410	0	Molecular Function
GOTERM_MF_FAT	GO:0019905~syntaxin binding	6	0.465116	0.0211033	CPLX2, STXBP1, VAMP2, NAPB, SNAP25, NSF	871	25	13288	3.66145	1	0.25509	27.8699		GO:0005262	calcium channel activity	0.00578	-3.596	5.509	2.555	-2.8562	0.55	0.531	5262	0	Molecular Function
GOTERM_MF_FAT	GO:0003779~actin binding	29	2.24806	0.0233324	ENAH, UTRN, WASF2, MYO9A, HOOK1, DMD, MKL2, GM5790, STK38L, HIP1, CAP2, GM7451, ENC1, GM8086, RPH3A, COTL1, JMY, MPRIP, GM3555, GMFB, CORO1C, LOC100047109, YWHAG, EPB4.1L1, CFL2, MTAP1B, TMOD2, MARCKS, WASL, DST, ADD3, ADD2, DIAP1, ADD1	871	288	13288	1.5362	1	0.274104	30.3451		GO:0022832	voltage-gated channel activity	0.01023	null	null	2.803	-1.5959	0.54	0.866	5262	1	Molecular Function
GOTERM_MF_FAT	GO:0016790~thiolester hydrolase activity	14	1.08527	0.0239542	STAMBP, USP8, BRCC3, PPT1, PTPRT, OTUB2, HAGH, PSMD14, USP37, HIBCH, LOC100047941, USP25, USP24, MYSM1, USP45	871	108	13288	1.97763	1	0.276326	31.0213		GO:0022836	gated channel activity	0.01783	null	null	3.044	-2.8051	0.532	0.812	5262	1	Molecular Function
GOTERM_MF_FAT	GO:0003690~double-stranded DNA binding	7	0.542636	0.0245822	TRP53, ANKRD17, KLF6, TEF, PMS2, SMAD3, PURB	871	35	13288	3.05121	1	0.278531	31.698		GO:0022834	ligand-gated channel activity	0.00718	null	null	2.649	-1.681	0.551	0.832	5262	1	Molecular Function
GOTERM_MF_FAT	GO:0022832~voltage-gated channel activity	20	1.55039	0.0253596	KCNMA1, HCN1, CACNA2D1, SCN1A, KCND2, KCNC3, SCN2B, KCNB1, CACNB2, CACNB4, CACNG2, KCNIP2, KCNIP3, KCNJ9, CLIC5, GRM7, CACNA1G, KCNQ2, CACNA1A, KCNE4	871	179	13288	1.70458	1	0.282082	32.527		GO:0022843	voltage-gated cation channel activity	0.00847	null	null	2.721	-1.6971	0.53	0.848	5262	1	Molecular Function
GOTERM_MF_FAT	GO:0005244~voltage-gated ion channel activity	20	1.55039	0.0253596	KCNMA1, HCN1, CACNA2D1, SCN1A, KCND2, KCNC3, SCN2B, KCNB1, CACNB2, CACNB4, CACNG2, KCNIP2, KCNIP3, KCNJ9, CLIC5, GRM7, CACNA1G, KCNQ2, CACNA1A, KCNE4	871	179	13288	1.70458	1	0.282082	32.527		GO:0046873	metal ion transmembrane transporter activity	0.02017	null	null	3.097	-1.823	0.564	0.797	5262	1	Molecular Function
GOTERM_MF_FAT	GO:0004890~GABA-A receptor activity	5	0.387597	0.0267043	GABRA2, GABRB3, LOC100047443, GABRA3, GABRB2, GABRB1	871	18	13288	4.23779	1	0.290774	33.9389		GO:0005261	cation channel activity	0.01575	null	null	2.99	-1.6815	0.527	0.912	5262	1	Molecular Function
GOTERM_MF_FAT	GO:0016410~N-acyltransferase activity	10	0.775194	0.0298314	NMT2, NMT1, EPC1, LOC100044566, NCOA1, GNPNAT1, GM7623, CREBBP, OGT, LASS5, LASS6, MYST3	871	67	13288	2.27702	1	0.314994	37.1162		GO:0005244	voltage-gated ion channel activity	0.01023	null	null	2.803	-1.5959	0.528	0.97	5262	1	Molecular Function
GOTERM_MF_FAT	GO:0003713~transcription coactivator activity	13	1.00775	0.0299461	DCC, ING4, UBE3A, CREBBP, PPARGC1B, JMY, ARNT, MED6, NCOA1, LOC100044566, NCOA2, LOC100047941, MKL2, MYSM1, MED1	871	100	13288	1.98328	1	0.311934	37.23		GO:0005245	voltage-gated calcium channel activity	0.00273	null	null	2.23	-1.9986	0.559	0.88	5262	1	Molecular Function
GOTERM_MF_FAT	GO:0004725~protein tyrosine phosphatase activity	13	1.00775	0.0320434	PTPRD, PTPRN2, PTPN4, PTPRS, PTPRT, ACP1, PTPN12, EYA3, LOC100044643, MTMR3, DUSP3, GM7908, PTPLB, GM9723, LOC100046234, GM5043, GM7756, MTMR4, LOC674944, DUSP7, LOC631286	871	101	13288	1.96365	1	0.325864	39.2768		GO:0016790	thiolester hydrolase activity	0.00231	5.735	3.968	2.158	-1.6206	0.877	0.597	16790	0	Molecular Function
GOTERM_MF_FAT	GO:0000149~SNARE binding	6	0.465116	0.0332329	CPLX2, STXBP1, VAMP2, NAPB, SNAP25, NSF	871	28	13288	3.26915	1	0.331696	40.4098		GO:0030295	protein kinase activator activity	0.00174	0.689	-1.501	2.037	-1.4042	0.906	0.616	30295	0	Molecular Function
GOTERM_MF_FAT	GO:0019992~diacylglycerol binding	9	0.697674	0.0374478	PRKCA, DGKQ, ROCK1, ROCK2, DGKG, RASGRP1, CHN1, DGKZ, MYO9A	871	59	13288	2.32719	1	0.3613	44.2673		GO:0005543	phospholipid binding	0.01157	-5.241	-2.536	2.856	-1.3239	0.918	0.621	5543	0	Molecular Function
GOTERM_MF_FAT	GO:0030295~protein kinase activator activity	4	0.310078	0.0394304	LOC674543, GM3851, GM12587, LOC677578, GM8288, GM2710, GM9480, GM7782, GM8554, GM5842, GM7888, GM5504, GM8807, LOC100046019, GM8423, GM6090, HMG1L1, GM8563, GM5853, LOC100047080, LOC637733, GM15059, GM7468, LOC100048378, GM5473, HMGB1, CDK5R1, CDK5R2, LOC675448, GM12568, GM8031, LOC675001, GM3160, GM10075, GM3565, GM9012, GM4587, GM5937, GM4689, GM5527, GM8594, GM8390, GM13121, GM4383, GM10361, G…	871	12	13288	5.08534	1	0.372235	46		GO:0004970	ionotropic glutamate receptor activity	0.00152	-4.86	3.901	1.978	-2.3033	0.541	0.649	4970	0	Molecular Function
GOTERM_MF_FAT	GO:0016917~GABA receptor activity	6	0.465116	0.0433096	GM8317, GM7808, GM8649, GABRB3, GM5239, GABRB2, GABRB1, GM13215, LOC100042019, GM13815, GM6014, GM11808, LOC100047443, GM6438, GM11517, GM4802, LOC100048341, RPS27A, GABRA2, GM11759, GABRA3, GM8797, GM5928, LOC100045857, GM12617, 2810422J05RIK, GM6111, LOC100048105, GM8430, UBC, UBB, UBA52	871	30	13288	3.05121	1	0.396492	49.2453		GO:0005234	extracellular-glutamate-gated ion channel activity	0.0015	null	null	1.973	-2.3033	0.574	0.83	4970	1	Molecular Function
GOTERM_MF_FAT	GO:0003714~transcription corepressor activity	10	0.775194	0.0445997	EID1, TBL1XR1, SIN3A, JAZF1, IRF2BP2, ZFPM2, TBL1X, HDAC9, TCF4, NRIP1	871	72	13288	2.11889	1	0.396934	50.2836		GO:0005230	extracellular ligand-gated ion channel activity	0.00444	null	null	2.441	-1.9891	0.546	0.823	4970	1	Molecular Function
GOTERM_MF_FAT	GO:0005543~phospholipid binding	14	1.08527	0.0474369	WDFY3, SYT1, SNX6, PITPNB, EEA1, ZCCHC14, ITPR2, DAB1, ANXA9, PICALM, FAAH, VAMP2, LOC100047864, SNX12, HIP1	871	119	13288	1.79483	1	0.412109	52.4976		GO:0015276	ligand-gated ion channel activity	0.00718	null	null	2.649	-1.681	0.531	0.947	4970	1	Molecular Function

## Sheet: Brown
DAVID Functional Annotation Chart														REVIGO Ordering
Category	Term	Count	%	PValue	Genes	List Total	Pop Hits	Pop Total	Fold Enrichment	Bonferroni	Benjamini	FDR		term_ID	description	frequency	plot_X	plot_Y	plot_size	log10 p-value	uniqueness	dispensability	representative	eliminated	GO Category
GOTERM_BP_FAT	GO:0007268~synaptic transmission	22	2.70936	1.43332e-05	GABRG1, GABRG2, SYT4, ADORA2A, NRXN3, ALDH5A1, GRIK2, CLSTN1, SLC12A5, MECP2, GRIA4, CTNNA2, LIN7A, HRH1, SLC17A6, CAMK4, SYN3, CARTPT, SV2A, WNT7A, GAD1, CACNA1B	562	178	13588	2.98828	0.0300825	0.0300825	0.024823		GO:0007268	synaptic transmission	0.02525	5.917	3.84	3.202	-4.8447	0.78	0	7268	0	Biological Process
GOTERM_BP_FAT	GO:0048666~neuron development	29	3.57143	3.05581e-05	DCC, FGFR1, TUG1, EXOC7, RTN4RL1, ADORA2A, RPE65, GRIN3A, PTEN, SLC1A3, SPNB4, ANK3, RAC3, BCL11B, LHX4, SEMA3A, FOXD1, DCLK1, MECP2, NTN4, RPGRIP1, NTN1, CTNNA2, HES1, PPP1R9A, NDEL1, CNTN4, EFNA5, CIT	562	292	13588	2.40123	0.0630454	0.0129396	0.0529152		GO:0001505	regulation of neurotransmitter levels	0.0067	null	null	2.626	-2.4193	0.759	0.727	7268	1	Biological Process
GOTERM_BP_FAT	GO:0031175~neuron projection development	23	2.83251	0.000101561	DCC, FGFR1, RTN4RL1, EXOC7, ADORA2A, MECP2, GRIN3A, PTEN, NTN1, CTNNA2, PPP1R9A, NDEL1, SPNB4, RAC3, ANK3, BCL11B, LHX4, CNTN4, EFNA5, SEMA3A, CIT, FOXD1, DCLK1	562	218	13588	2.55088	0.194617	0.0354299	0.175763		GO:0006479	protein methylation	0.00728	3.361	-2.168	2.663	-1.5065	0.917	0.028	6479	0	Biological Process
GOTERM_BP_FAT	GO:0019226~transmission of nerve impulse	23	2.83251	0.000171776	GABRG1, GABRG2, SYT4, ADORA2A, NRXN3, ALDH5A1, GRIK2, CLSTN1, SLC12A5, MECP2, GRIA4, CTNNA2, LIN7A, HRH1, SLC17A6, CAMK4, SPNB4, SYN3, CARTPT, SV2A, WNT7A, GAD1, CACNA1B	562	226	13588	2.46059	0.306557	0.0509539	0.297109		GO:0010464	regulation of mesenchymal cell proliferation	0.00395	6.182	1.392	2.398	-1.8657	0.839	0.038	10464	0	Biological Process
GOTERM_BP_FAT	GO:0007267~cell-cell signaling	27	3.32512	0.000176083	WNT5A, FGFR1, SYT4, ADORA2A, GRIK2, FGF9, CLSTN1, RIMS2, HRH1, SYN3, SV2A, GAD1, GABRG1, GABRG2, NRXN3, ALDH5A1, SLC12A5, MECP2, GRIA4, LIN7A, CTNNA2, SLC17A6, CAMK4, CARTPT, WNT7A, SMPD3, CACNA1B	562	290	13588	2.25105	0.312894	0.0458251	0.304548		GO:0006836	neurotransmitter transport	0.00667	2.052	-5.547	2.624	-2.7897	0.825	0.04	6836	0	Biological Process
GOTERM_BP_FAT	GO:0045596~negative regulation of cell differentiation	20	2.46305	0.000190134	ZCCHC11, HMGB3, BEX1, SMAD3, NFKBIA, ZEB1, WWTR1, MEIS1, NTN1, TTC3, HES1, HDAC5, MEN1, HOPX, TGFBR3, CARTPT, CNTN4, SEMA3A, CIT, TOB2	562	182	13588	2.65692	0.333166	0.0440253	0.328813		GO:0016337	single organismal cell-cell adhesion	0.01247	-2.851	-6.123	2.896	-2.3666	0.884	0.044	16337	0	Biological Process
GOTERM_BP_FAT	GO:0022604~regulation of cell morphogenesis	13	1.60099	0.000632409	LIMK1, ARHGEF18, SMAD4, PALMD, ARHGAP15, NTN1, TTC3, TTL, EPB4.1L2, TGFBR3, SEMA3A, CIT, WNT7A	562	97	13588	3.24034	0.740264	0.115341	1.08973		GO:0030036	actin cytoskeleton organization	0.02441	-1.518	-1.705	3.187	-2.0729	0.771	0.076	30036	0	Biological Process
GOTERM_BP_FAT	GO:0048638~regulation of developmental growth	8	0.985222	0.000688691	FGFR1, FGF9, LIMK1, HOPX, SEMA3A, NTN1, TTL, DLG1	562	37	13588	5.22766	0.769639	0.115154	1.18617		GO:0048666	neuron development	0.03981	-6.277	2.115	3.4	-4.5143	0.543	0.081	48666	0	Biological Process
GOTERM_BP_FAT	GO:0010769~regulation of cell morphogenesis involved in differentiation	9	1.10837	0.00093158	LIMK1, SMAD4, TGFBR3, SEMA3A, CIT, WNT7A, NTN1, TTC3, TTL	562	50	13588	4.35203	0.862773	0.14168	1.60134		GO:0031175	neuron projection development	0.03242	null	null	3.31	-3.9914	0.504	0.843	48666	1	Biological Process
GOTERM_BP_FAT	GO:0006836~neurotransmitter transport	11	1.35468	0.00162279	SLC17A6, SYT4, NRXN3, SYN3, SLC18A2, SV2A, SLC6A17, RIMS2, WNT7A, LIN7A, CACNA1B	562	80	13588	3.32447	0.968601	0.219026	2.77385		GO:0007409	axonogenesis	0.01998	null	null	3.1	-1.4235	0.497	0.867	48666	1	Biological Process
GOTERM_BP_FAT	GO:0001649~osteoblast differentiation	8	0.985222	0.00294722	MEF2C, MEN1, HDAC5, FGF9, IGF1, SMAD3, WWTR1, IGFBP3	562	47	13588	4.11539	0.998145	0.294912	4.98381		GO:0048667	cell morphogenesis involved in neuron differentiation	0.02412	null	null	3.182	-1.7272	0.496	0.865	48666	1	Biological Process
GOTERM_BP_FAT	GO:0001505~regulation of neurotransmitter levels	9	1.10837	0.00380824	SLC17A6, SYT4, NRXN3, ALDH5A1, SYN3, WNT7A, GAD1, LIN7A, CACNA1B	562	62	13588	3.5097	0.999706	0.321033	6.39503		GO:0048812	neuron projection morphogenesis	0.02408	null	null	3.181	-1.513	0.494	0.88	48666	1	Biological Process
GOTERM_BP_FAT	GO:0016337~cell-cell adhesion	20	2.46305	0.00429961	CLSTN3, CLDN6, PCDH11X, PCDH10, CLSTN1, PCDH8, PCDHGA1, CDH6, PNN, CTNNA2, PCDH18, CDH22, CDH7, AMIGO2, ATP2C1, PKP2, ITGA5, EFR3A, DNAJB6, DLG1	562	236	13588	2.04898	0.999897	0.341225	7.19152		GO:0048858	cell projection morphogenesis	0.03119	null	null	3.294	-1.3912	0.553	0.924	48666	1	Biological Process
GOTERM_BP_FAT	GO:0051129~negative regulation of cellular component organization	11	1.35468	0.0049467	DBNL, SPNB2, MECP2, TGFBR3, TMSB10, SEMA3A, CLASP2, CIT, PTEN, NTN1, TTC3	562	93	13588	2.85976	0.999974	0.356167	8.23069		GO:0030029	actin filament-based process	0.02689	-2.278	-4.806	3.229	-1.8422	0.868	0.082	30029	0	Biological Process
GOTERM_BP_FAT	GO:0060284~regulation of cell development	15	1.84729	0.00615787	LIMK1, SMAD4, BEX1, NTN1, MEIS1, TTC3, TTL, HDAC5, HES1, TGFBR3, CNTN4, SEMA3A, CIT, IGFBP3, WNT7A	562	159	13588	2.28094	0.999998	0.409343	10.1463		GO:0009064	glutamine family amino acid metabolic process	0.0023	0.81	-0.787	2.164	-1.5065	0.881	0.087	9064	0	Biological Process
GOTERM_BP_FAT	GO:0030036~actin cytoskeleton organization	15	1.84729	0.00845484	FMNL2, DBNL, ARHGEF18, ARHGEF17, TMSB10, ELMO1, EPB4.1L2, TNNT2, PPP1R9A, ATP2C1, RAC3, FHOD3, DIAP2, EHD2, DLG1	562	165	13588	2.19799	1	0.475972	13.6762		GO:0001503	ossification	0.01655	-5.876	-2.066	3.019	-1.9154	0.813	0.233	1503	0	Biological Process
GOTERM_BP_FAT	GO:0045664~regulation of neuron differentiation	11	1.35468	0.00939534	HES1, LIMK1, BEX1, CNTN4, SEMA3A, CIT, MEIS1, WNT7A, NTN1, TTC3, TTL	562	102	13588	2.60742	1	0.500256	15.0835		GO:0019226	transmission of nerve impulse	0.00959	-1.306	4.459	2.782	-3.7645	0.739	0.236	19226	0	Biological Process
GOTERM_BP_FAT	GO:0001503~ossification	11	1.35468	0.01215	MEF2C, MEN1, HDAC5, FGF9, IGF1, SMAD3, MAPK8, WWTR1, MN1, IGFBP3, BMP5	562	106	13588	2.50903	1	0.556949	19.082		GO:0007267	cell-cell signaling	0.03768	5.584	4.677	3.376	-3.7545	0.815	0.283	7267	0	Biological Process
GOTERM_BP_FAT	GO:0045665~negative regulation of neuron differentiation	6	0.738916	0.0121687	HES1, BEX1, CNTN4, CIT, MEIS1, TTC3	562	34	13588	4.26669	1	0.546439	19.1086		GO:0007167	enzyme linked receptor protein signaling pathway	0.03203	3.764	5.233	3.305	-1.4584	0.764	0.293	7167	0	Biological Process
GOTERM_BP_FAT	GO:0010464~regulation of mesenchymal cell proliferation	5	0.615764	0.0136237	FGFR1, FGF9, ZEB1, FOXP1, FOXP2	562	23	13588	5.25607	1	0.556027	21.1476		GO:0032535	regulation of cellular component size	0.01089	4.573	-1.235	2.837	-1.4585	0.727	0.318	32535	0	Biological Process
GOTERM_BP_FAT	GO:0030029~actin filament-based process	15	1.84729	0.0143798	FMNL2, DBNL, ARHGEF18, ARHGEF17, TMSB10, ELMO1, EPB4.1L2, TNNT2, PPP1R9A, ATP2C1, RAC3, FHOD3, DIAP2, EHD2, DLG1	562	176	13588	2.06062	1	0.546804	22.188		GO:0044087	regulation of cellular component biogenesis	0.01933	0.378	1.534	3.086	-1.5164	0.777	0.335	44087	0	Biological Process
GOTERM_BP_FAT	GO:0048639~positive regulation of developmental growth	4	0.492611	0.0146883	LIMK1, HOPX, NTN1, DLG1	562	13	13588	7.43936	1	0.545392	22.6087		GO:0060348	bone development	0.00859	-6.335	0.841	2.734	-1.6183	0.724	0.336	60348	0	Biological Process
GOTERM_BP_FAT	GO:0050678~regulation of epithelial cell proliferation	8	0.985222	0.0147511	WNT5A, FGF9, TGFBR3, SMAD3, PTEN, FOXP1, FOXP2, DLG1	562	63	13588	3.07021	1	0.5381	22.6941		GO:0006606	protein import into nucleus	0.00911	2.686	-5.3	2.76	-1.5639	0.748	0.348	6606	0	Biological Process
GOTERM_BP_FAT	GO:0007269~neurotransmitter secretion	6	0.738916	0.015415	SYT4, NRXN3, SYN3, WNT7A, LIN7A, CACNA1B	562	36	13588	4.02966	1	0.536935	23.5915		GO:0034504	protein localization to nucleus	0.01182	null	null	2.873	-1.4049	0.837	0.834	6606	1	Biological Process
GOTERM_BP_FAT	GO:0000122~negative regulation of transcription from RNA polymerase II promoter	18	2.21675	0.0156387	TXNIP, JARID2, CBX4, SMAD3, ZEB1, WWTR1, PKIA, FOXP1, NRIP1, KCNIP3, FOXP2, HES1, HDAC5, MEN1, BPTF, HOPX, NR2F2, TCF25	562	231	13588	1.884	1	0.533918	23.8916		GO:0006913	nucleocytoplasmic transport	0.0136	null	null	2.933	-1.3496	0.806	0.94	6606	1	Biological Process
GOTERM_BP_FAT	GO:0051094~positive regulation of developmental process	17	2.0936	0.0160459	FGFR1, LIMK1, SOCS3, FGF9, MECP2, SMAD4, BEX1, FOXO3, KITL, NTN1, MEN1, ETS1, HOPX, IGFBP3, WNT7A, TOB2, DLG1	562	214	13588	1.92068	1	0.535144	24.4351		GO:0051170	nuclear import	0.00916	null	null	2.762	-1.4979	0.811	0.903	6606	1	Biological Process
GOTERM_BP_FAT	GO:0045637~regulation of myeloid cell differentiation	7	0.862069	0.0179662	HMGB3, ETS1, CARTPT, NFKBIA, FOXO3, KITL, TOB2	562	51	13588	3.31854	1	0.538226	26.9491		GO:0048729	tissue morphogenesis	0.03098	-7.328	0.589	3.291	-1.413	0.692	0.348	48729	0	Biological Process
GOTERM_BP_FAT	GO:0048667~cell morphogenesis involved in neuron differentiation	15	1.84729	0.0187409	DCC, RTN4RL1, NTN1, CTNNA2, HES1, SLC1A3, NDEL1, SPNB4, ANK3, BCL11B, LHX4, EFNA5, SEMA3A, FOXD1, DCLK1	562	182	13588	1.99269	1	0.546385	27.9409		GO:0008213	protein alkylation	0.00728	2.609	-2.118	2.663	-1.5065	0.917	0.363	8213	0	Biological Process
GOTERM_BP_FAT	GO:0051960~regulation of nervous system development	13	1.60099	0.0196104	LIMK1, MECP2, BEX1, IGF1, NTN1, MEIS1, TTC3, TTL, HES1, CNTN4, SEMA3A, CIT, WNT7A	562	148	13588	2.12374	1	0.549014	29.0388		GO:0006820	anion transport	0.01993	3.28	-5.21	3.099	-1.3688	0.809	0.392	6820	0	Biological Process
GOTERM_BP_FAT	GO:0010648~negative regulation of cell communication	15	1.84729	0.0221619	RGS7BP, GRIK2, SOCS3, FGF9, NLK, NFKBIA, IGF1, ADRBK1, PTEN, PRKCD, IGF1R, RGS10, TSC2, ZFYVE28, LECT2	562	186	13588	1.94983	1	0.580349	32.1706		GO:0001649	osteoblast differentiation	0.00832	-6.768	1.942	2.72	-2.5306	0.685	0.399	1649	0	Biological Process
GOTERM_BP_FAT	GO:0051898~negative regulation of protein kinase B signaling cascade	3	0.369458	0.0228508	IGF1R, TSC2, PTEN	562	6	13588	12.089	1	0.58507	32.9936		GO:0007616	long-term memory	0.00102	-3.212	2.359	1.813	-1.3938	0.819	0.419	7616	0	Biological Process
GOTERM_BP_FAT	GO:0007156~homophilic cell adhesion	11	1.35468	0.0228523	CDH22, CDH7, AMIGO2, CLSTN3, PCDH11X, PCDH10, CLSTN1, PCDH8, PCDH18, PCDHGA1, CDH6	562	117	13588	2.27314	1	0.57864	32.9953		GO:0001964	startle response	0.0013	-3.096	3.465	1.919	-1.5099	0.806	0.428	1964	0	Biological Process
GOTERM_BP_FAT	GO:0060348~bone development	11	1.35468	0.0240839	MEF2C, MEN1, HDAC5, FGF9, IGF1, SMAD3, MAPK8, WWTR1, MN1, IGFBP3, BMP5	562	118	13588	2.25388	1	0.59168	34.4431		GO:0045596	negative regulation of cell differentiation	0.02508	-3.869	5.579	3.199	-3.7212	0.488	0.462	45596	0	Biological Process
GOTERM_BP_FAT	GO:0009968~negative regulation of signal transduction	14	1.72414	0.0250095	RGS7BP, SOCS3, FGF9, NLK, NFKBIA, IGF1, ADRBK1, PTEN, PRKCD, IGF1R, RGS10, TSC2, ZFYVE28, LECT2	562	171	13588	1.97948	1	0.593247	35.5117		GO:0060284	regulation of cell development	0.0297	null	null	3.272	-2.2106	0.527	0.748	45596	1	Biological Process
GOTERM_BP_FAT	GO:0043069~negative regulation of programmed cell death	18	2.21675	0.0253209	FGFR1, ADORA2A, GRIK2, MECP2, BIRC6, IGF1, PTEN, KITL, DAPK1, PROK2, AMIGO2, BCL11B, BNIP3L, LHX4, PIK3CA, MAPK8, DNAJC5, SCG2	562	244	13588	1.78362	1	0.591786	35.8676		GO:0045665	negative regulation of neuron differentiation	0.00351	null	null	2.346	-1.9148	0.492	0.723	45596	1	Biological Process
GOTERM_BP_FAT	GO:0060548~negative regulation of cell death	18	2.21675	0.0259721	FGFR1, ADORA2A, GRIK2, MECP2, BIRC6, IGF1, PTEN, KITL, DAPK1, PROK2, AMIGO2, BCL11B, BNIP3L, LHX4, PIK3CA, MAPK8, DNAJC5, SCG2	562	245	13588	1.77634	1	0.595249	36.6057		GO:0000122	negative regulation of transcription from RNA polymerase II promoter	0.02974	0.848	7.043	3.273	-1.8058	0.764	0.463	122	0	Biological Process
GOTERM_BP_FAT	GO:0030516~regulation of axon extension	4	0.492611	0.0262421	LIMK1, SEMA3A, NTN1, TTL	562	16	13588	6.04448	1	0.593228	36.9093		GO:0043069	negative regulation of programmed cell death	0.0253	0.494	7.978	3.203	-1.5965	0.708	0.464	43069	0	Biological Process
GOTERM_BP_FAT	GO:0006606~protein import into nucleus	7	0.862069	0.0272932	TXNIP, FGF9, SPNB2, TSC2, NFKBIA, TNPO2, KPNA3	562	56	13588	3.02224	1	0.596361	38.0786		GO:0060548	negative regulation of cell death	0.02692	null	null	3.23	-1.5855	0.712	0.759	43069	1	Biological Process
GOTERM_BP_FAT	GO:0044087~regulation of cellular component biogenesis	9	1.10837	0.0304511	DBNL, SPNB2, MECP2, CAND1, TMSB10, PTEN, WNT7A, CLEC2I, DLG1	562	89	13588	2.44496	1	0.631562	41.4698		GO:0043066	negative regulation of apoptotic process	0.02473	null	null	3.193	-1.3989	0.709	0.954	43069	1	Biological Process
GOTERM_BP_FAT	GO:0048812~neuron projection morphogenesis	14	1.72414	0.0306904	DCC, RTN4RL1, ADORA2A, NTN1, CTNNA2, NDEL1, SPNB4, ANK3, BCL11B, LHX4, EFNA5, SEMA3A, FOXD1, DCLK1	562	176	13588	1.92324	1	0.628955	41.7195		GO:0009968	negative regulation of signal transduction	0.03635	1.556	6.384	3.36	-1.6019	0.661	0.488	9968	0	Biological Process
GOTERM_BP_FAT	GO:0001964~startle response	4	0.492611	0.0309112	ADORA2A, MECP2, GRIN3A, CTNNA2	562	17	13588	5.68893	1	0.626183	41.949		GO:0048638	regulation of developmental growth	0.00757	-7.58	1.719	2.679	-3.1618	0.617	0.543	48638	0	Biological Process
GOTERM_BP_FAT	GO:0032024~positive regulation of insulin secretion	3	0.369458	0.0311259	GCK, GLUD1, PSMD9	562	7	13588	10.362	1	0.623401	42.1714		GO:0048639	positive regulation of developmental growth	0.00225	null	null	2.155	-1.833	0.644	0.716	48638	1	Biological Process
GOTERM_BP_FAT	GO:0008213~protein amino acid alkylation	6	0.738916	0.031151	MEN1, RAB3D, MECP2, ILF3, MLL3, SUV420H1	562	43	13588	3.37367	1	0.618411	42.1974		GO:0046620	regulation of organ growth	0.00467	null	null	2.47	-1.3407	0.703	0.707	48638	1	Biological Process
GOTERM_BP_FAT	GO:0006479~protein amino acid methylation	6	0.738916	0.031151	MEN1, RAB3D, MECP2, ILF3, MLL3, SUV420H1	562	43	13588	3.37367	1	0.618411	42.1974		GO:0030516	regulation of axon extension	0.00306	null	null	2.288	-1.581	0.441	0.816	48638	1	Biological Process
GOTERM_BP_FAT	GO:0009064~glutamine family amino acid metabolic process	6	0.738916	0.031151	PYCR1, GOT1, SLC1A3, ALDH5A1, MECP2, GMPS	562	43	13588	3.37367	1	0.618411	42.1974		GO:0050678	regulation of epithelial cell proliferation	0.01303	4.701	2.446	2.915	-1.8312	0.824	0.552	50678	0	Biological Process
GOTERM_BP_FAT	GO:0051170~nuclear import	7	0.862069	0.0317796	TXNIP, FGF9, SPNB2, TSC2, NFKBIA, TNPO2, KPNA3	562	58	13588	2.91803	1	0.620659	42.8435		GO:0022604	regulation of cell morphogenesis	0.01519	-5.268	2.897	2.981	-3.1993	0.515	0.591	22604	0	Biological Process
GOTERM_BP_FAT	GO:0032535~regulation of cellular component size	13	1.60099	0.034792	DBNL, HPN, LIMK1, TMSB10, NTN1, SPNB2, TSC2, NPM1, SEMA3A, WNT7A, DCLK1, CLEC2I, DLG1	562	161	13588	1.95226	1	0.644322	45.8466		GO:0010975	regulation of neuron projection development	0.01171	null	null	2.869	-1.3618	0.452	0.868	22604	1	Biological Process
GOTERM_BP_FAT	GO:0007167~enzyme linked receptor protein signaling pathway	19	2.3399	0.0348015	TXNIP, FGFR1, FGF9, PTPN2, NLK, USP9X, SMAD4, BEX1, IGF1, SMAD3, RPE65, PTEN, EPHA5, IGF1R, SPNB2, TSC2, TGFBR3, NR1H3, CLEC2I	562	273	13588	1.68271	1	0.639421	45.8559		GO:0050767	regulation of neurogenesis	0.02349	null	null	3.171	-1.3312	0.474	0.906	22604	1	Biological Process
GOTERM_BP_FAT	GO:0007409~axonogenesis	13	1.60099	0.0377133	DCC, RTN4RL1, NTN1, CTNNA2, NDEL1, SPNB4, ANK3, BCL11B, LHX4, EFNA5, SEMA3A, FOXD1, DCLK1	562	163	13588	1.9283	1	0.664552	48.6164		GO:0045664	regulation of neuron differentiation	0.01852	null	null	3.067	-2.0271	0.48	0.795	22604	1	Biological Process
GOTERM_BP_FAT	GO:0048729~tissue morphogenesis	17	2.0936	0.0386333	WNT5A, COBL, JAG2, SMAD4, IGF1, SMAD3, PCDH8, TNNT2, IGF1R, TSC2, PRKAR1A, TGFBR3, SEMA3A, APAF1, FOXD1, WNT7A, DLG1	562	238	13588	1.727	1	0.668702	49.4607		GO:0010769	regulation of cell morphogenesis involved in differentiation	0.01009	null	null	2.804	-3.0306	0.488	0.767	22604	1	Biological Process
GOTERM_BP_FAT	GO:0034504~protein localization in nucleus	7	0.862069	0.0393654	TXNIP, FGF9, SPNB2, TSC2, NFKBIA, TNPO2, KPNA3	562	61	13588	2.77452	1	0.670926	50.1232		GO:0010648	negative regulation of cell communication	0.03846	1.933	6.343	3.385	-1.6544	0.679	0.598	10648	0	Biological Process
GOTERM_BP_FAT	GO:0043066~negative regulation of apoptosis	17	2.0936	0.0399099	FGFR1, ADORA2A, GRIK2, MECP2, BIRC6, IGF1, PTEN, KITL, DAPK1, PROK2, BCL11B, BNIP3L, LHX4, PIK3CA, MAPK8, DNAJC5, SCG2	562	239	13588	1.71977	1	0.671334	50.6106		GO:0051129	negative regulation of cellular component organization	0.01801	0.14	6.663	3.055	-2.3057	0.668	0.62	51129	0	Biological Process
GOTERM_BP_FAT	GO:0060134~prepulse inhibition	3	0.369458	0.0403829	ADORA2A, GRIN3A, CTNNA2	562	8	13588	9.06673	1	0.671073	51.0303		GO:0045637	regulation of myeloid cell differentiation	0.00679	-6.307	3.137	2.632	-1.7455	0.578	0.621	45637	0	Biological Process
GOTERM_BP_FAT	GO:0007616~long-term memory	3	0.369458	0.0403829	CHST10, GLUD1, MECP2	562	8	13588	9.06673	1	0.671073	51.0303		GO:0051169	nuclear transport	0.01378	2.899	-5.068	2.939	-1.3056	0.824	0.637	51169	0	Biological Process
GOTERM_BP_FAT	GO:0048858~cell projection morphogenesis	15	1.84729	0.0406297	DCC, RTN4RL1, ADORA2A, WWTR1, NTN1, CTNNA2, NDEL1, SPNB4, ANK3, BCL11B, LHX4, EFNA5, SEMA3A, FOXD1, DCLK1	562	202	13588	1.79539	1	0.668747	51.248		GO:0051898	negative regulation of protein kinase B signaling	0.00144	2.367	6.957	1.964	-1.6411	0.74	0.637	51898	0	Biological Process
GOTERM_BP_FAT	GO:0006820~anion transport	11	1.35468	0.0427781	GABRG1, GABRG2, CLCN3, GABRA1, SLC1A3, SLC1A6, GLRA2, SLC12A5, SLC4A8, TOMM40, SLC4A3	562	130	13588	2.04583	1	0.683431	53.1048		GO:0007156	homophilic cell adhesion via plasma membrane adhesion molecules	0.00679	-2.95	-6.213	2.632	-1.6411	0.947	0.655	7156	0	Biological Process
GOTERM_BP_FAT	GO:0010975~regulation of neuron projection development	6	0.738916	0.0434716	LIMK1, SEMA3A, CIT, WNT7A, NTN1, TTL	562	47	13588	3.08655	1	0.684949	53.6898		GO:0051094	positive regulation of developmental process	0.03468	-6.728	3.555	3.34	-1.7946	0.607	0.66	51094	0	Biological Process
GOTERM_BP_FAT	GO:0006913~nucleocytoplasmic transport	9	1.10837	0.0447086	TXNIP, CAMK4, FGF9, SPNB2, TSC2, NPM1, NFKBIA, TNPO2, KPNA3	562	96	13588	2.26668	1	0.690975	54.7163		GO:0051960	regulation of nervous system development	0.02722	-5.906	3.1	3.235	-1.7075	0.528	0.668	51960	0	Biological Process
GOTERM_BP_FAT	GO:0032940~secretion by cell	14	1.72414	0.0447609	EXOC7, RAB3D, SYT4, NRXN3, SCRN1, MECP2, SYT6, RIMS2, LIN7A, DOC2A, SYN3, WNT7A, SMPD3, CACNA1B	562	186	13588	1.81984	1	0.687059	54.7592		GO:0060134	prepulse inhibition	0.00056	-1.592	6.662	1.556	-1.3938	0.724	0.688	60134	0	Biological Process
GOTERM_BP_FAT	GO:0046620~regulation of organ growth	5	0.615764	0.0456351	MEN1, FGFR1, ANKRD26, FGF9, CACNA2D2	562	33	13588	3.66332	1	0.689952	55.471		GO:0007269	neurotransmitter secretion	0.00463	5.276	-0.798	2.467	-1.8121	0.661	0.697	7269	0	Biological Process
GOTERM_BP_FAT	GO:0050767~regulation of neurogenesis	11	1.35468	0.0466493	HES1, LIMK1, BEX1, CNTN4, SEMA3A, CIT, MEIS1, WNT7A, NTN1, TTC3, TTL	562	132	13588	2.01483	1	0.693873	56.2835		GO:0032940	secretion by cell	0.02884	null	null	3.26	-1.3491	0.725	0.72	7269	1	Biological Process
GOTERM_BP_FAT	GO:0051169~nuclear transport	9	1.10837	0.049471	TXNIP, CAMK4, FGF9, SPNB2, TSC2, NPM1, NFKBIA, TNPO2, KPNA3	562	98	13588	2.22042	1	0.695209	58.4714		GO:0032024	positive regulation of insulin secretion	0.00171	null	null	2.037	-1.5069	0.652	0.726	7269	1	Biological Process
GOTERM_CC_FAT	GO:0043005~neuron projection	30	3.69458	1.80892e-07	DCC, SYT4, ADORA2A, SYT5, UTRN, CASK, KCNJ12, DTNBP1, NUMA1, TIAM2, SPNB4, ANK3, RAC3, GOPC, CYGB, GAD1, CABLES1, NGEF, ANKS1B, MPDZ, CPNE5, SLC12A5, SHANK2, CTNNA2, PPP1R9A, NDEL1, BACE1, SCN8A, TNK2, CACNA1B	504	245	12504	3.0379	6.54806e-05	3.27409e-05	0.000248641		GO:0019717	synaptosome	0.00414	4.123	5.175	2.412	-1.7847	0.879	0	19717	0	Cellular Component
GOTERM_CC_FAT	GO:0044456~synapse part	26	3.20197	1.37446e-06	SYT4, GRIK2, SYT5, CLSTN3, GABRB2, ADORA2A, CLSTN1, GLRA2, SYT6, GRIN3A, SYN3, GOPC, SV2A, DLG1, GABRG1, GABRG2, ANKS1B, GABRA1, MPDZ, NRXN3, GRIA4, SHANK2, LIN7A, PJA2, DOC2A, SLC17A6	504	212	12504	3.04268	0.000497431	0.000165838	0.00188922		GO:0031225	anchored component of membrane	0.00348	-6.055	-1.869	2.316	-2.0229	0.838	0	31225	0	Cellular Component
GOTERM_CC_FAT	GO:0045211~postsynaptic membrane	18	2.21675	1.14954e-05	GABRG1, ANKS1B, GABRG2, GABRA1, MPDZ, ADORA2A, CLSTN3, GRIK2, GABRB2, GLRA2, CLSTN1, GRIA4, GRIN3A, SHANK2, LIN7A, PJA2, GOPC, DLG1	504	126	12504	3.54422	0.00415273	0.0010398	0.0157997		GO:0043005	neuron projection	0.03659	4.612	-4.776	3.335	-6.7423	0.545	0	43005	0	Cellular Component
GOTERM_CC_FAT	GO:0005840~ribosome	20	2.46305	0.000270277	RPL17, RPL36A, MRPL3, RPL26, RPL36, RPL22L1, RPL39, RPL28, RPS7, RPL31, RPL34, RPL9, NPM1, RPL3L, FAU, RPL37A, RPS10, RPL12, RPL10A, MRPL44	504	192	12504	2.58433	0.0932182	0.0138818	0.370865		GO:0030425	dendrite	0.01608	null	null	2.979	-2.3284	0.539	0.87	43005	1	Cellular Component
GOTERM_CC_FAT	GO:0043025~cell soma	14	1.72414	0.000837489	SYT5, GRIK2, CPNE5, ADORA2A, GRIN3A, KCNJ12, NUMA1, SLC1A3, SPNB4, RAC3, CYGB, TNK2, SCN8A, CACNA1B	504	117	12504	2.96866	0.261621	0.0298745	1.14503		GO:0043025	neuronal cell body	0.01616	null	null	2.981	-3.0773	0.55	0.791	43005	1	Cellular Component
GOTERM_CC_FAT	GO:0030426~growth cone	8	0.985222	0.0040791	NGEF, PPP1R9A, TIAM2, RAC3, UTRN, TNK2, SHANK2, CABLES1	504	51	12504	3.89169	0.772283	0.116005	5.4634		GO:0030424	axon	0.01613	null	null	2.98	-1.9629	0.554	0.791	43005	1	Cellular Component
GOTERM_CC_FAT	GO:0030427~site of polarized growth	8	0.985222	0.0040791	NGEF, PPP1R9A, TIAM2, RAC3, UTRN, TNK2, SHANK2, CABLES1	504	51	12504	3.89169	0.772283	0.116005	5.4634		GO:0044456	synapse part	0.01757	-1.3	6.292	3.017	-5.8633	0.642	0	44456	0	Cellular Component
GOTERM_CC_FAT	GO:0030425~dendrite	12	1.47783	0.00469508	ANKS1B, NUMA1, PPP1R9A, MPDZ, ADORA2A, GOPC, SLC12A5, CASK, TNK2, SCN8A, KCNJ12, CACNA1B	504	110	12504	2.70649	0.817977	0.122824	6.26395		GO:0031594	neuromuscular junction	0.00335	null	null	2.299	-1.9734	0.663	0.705	44456	1	Cellular Component
GOTERM_CC_FAT	GO:0031225~anchored to membrane	17	2.0936	0.00948693	RTN4RL1, RGS7BP, CNTN6, RAB5C, RPE65, ZFYVE20, KCNIP3, RAC3, GRK6, CNTN4, EFNA5, MARCKS, RAB12, DNAJC5, CNTN3, NEGR1, DNAJA2	504	207	12504	2.0375	0.968275	0.193996	12.2803		GO:0014069	postsynaptic density	0.00475	null	null	2.45	-1.7964	0.556	0.771	44456	1	Cellular Component
GOTERM_CC_FAT	GO:0016607~nuclear speck	10	1.23153	0.010094	ZFML, PPP1R8, PIAS3, NPM1, DYRK1A, RBM27, SART3, THOC1, PNN, DDX42	504	90	12504	2.75661	0.97459	0.194293	13.0164		GO:0045211	postsynaptic membrane	0.0071	null	null	2.624	-4.9393	0.589	0.764	44456	1	Cellular Component
GOTERM_CC_FAT	GO:0031594~neuromuscular junction	5	0.615764	0.0106308	UTRN, PRKAR1A, CAMK2D, SV2A, DLG1	504	22	12504	5.63853	0.97912	0.193412	13.6625		GO:0030427	site of polarized growth	0.00506	6.897	0.849	2.477	-2.3894	0.853	0.024	30427	0	Cellular Component
GOTERM_CC_FAT	GO:0030424~axon	11	1.35468	0.0108912	DCC, NDEL1, SPNB4, ANK3, ADORA2A, BACE1, TNK2, DTNBP1, GAD1, CTNNA2, CACNA1B	504	107	12504	2.55051	0.981018	0.179804	13.9743		GO:0005840	ribosome	0.00991	-2.171	-6.568	2.769	-3.5686	0.781	0.026	5840	0	Cellular Component
GOTERM_CC_FAT	GO:0014069~postsynaptic density	7	0.862069	0.0159825	PJA2, ANKS1B, MPDZ, ADORA2A, GOPC, SHANK2, DLG1	504	51	12504	3.40523	0.997069	0.232877	19.8651		GO:0031252	cell leading edge	0.01473	0.536	1.472	2.941	-1.4376	0.851	0.027	31252	0	Cellular Component
GOTERM_CC_FAT	GO:0019717~synaptosome	8	0.985222	0.0164186	SLC17A6, DOC2A, MPDZ, ITGA5, GOPC, CASK, RIMS2, LIN7A	504	66	12504	3.00722	0.997504	0.22938	20.3519		GO:0016607	nuclear speck	0.00343	-5.57	3.412	2.31	-1.9959	0.748	0.075	16607	0	Cellular Component
GOTERM_CC_FAT	GO:0016604~nuclear body	12	1.47783	0.0281571	HDAC5, SPNB4, ZFML, PPP1R8, PIAS3, NPM1, DYRK1A, RBM27, SART3, THOC1, PNN, DDX42	504	142	12504	2.09658	0.999968	0.299893	32.4689		GO:0016604	nuclear body	0.00928	null	null	2.74	-1.5504	0.744	0.702	16607	1	Cellular Component
GOTERM_CC_FAT	GO:0031252~cell leading edge	10	1.23153	0.0365125	DBNL, NDEL1, TIAM2, RAC3, ADORA2A, BAIAP2, PIK3CA, CIT, DCTN1, CTNNA2	504	112	12504	2.21514	0.999999	0.352315	40.0265		GO:0034707	chloride channel complex	0.00079	-4.13	-4.445	1.681	-1.3045	0.817	0.203	34707	0	Cellular Component
GOTERM_CC_FAT	GO:0034707~chloride channel complex	6	0.738916	0.0496033	GABRG1, GABRG2, GABRA1, GABRB2, GLRA2, ANO3	504	50	12504	2.97714	1	0.409155	50.3069		GO:0030426	growth cone	0.00485	4.206	-5.241	2.459	-2.3894	0.583	0.681	30426	0	Cellular Component
GOTERM_MF_FAT	GO:0022836~gated channel activity	29	3.57143	1.56003e-05	CLCN3, GRIK2, GABRB2, GLRA2, GRIN3A, KCNJ12, KCNIP1, KCNIP4, TPCN2, KCNIP3, KCNU1, SPNB4, SCN9A, NALCN, GABRG1, GABRG2, GABRA1, SCN2B, CACNG7, KCTD1, CACNG5, TOMM40, GRIA4, CACNA2D2, KCNJ5, KCNT1, SCN8A, KCNH5, CACNA1B	551	281	13288	2.48886	0.00998091	0.00143198	0.0232561		GO:0003735	structural constituent of ribosome	0.00765	-2.16	7.52	2.677	-3.284	0.937	0	3735	0	Molecular Function
GOTERM_MF_FAT	GO:0005244~voltage-gated ion channel activity	20	2.46305	0.00015751	CLCN3, SCN2B, CACNG7, CACNG5, KCTD1, TOMM40, KCNJ12, CACNA2D2, KCNIP1, KCNIP4, TPCN2, KCNIP3, KCNJ5, KCNU1, SPNB4, SCN9A, NALCN, SCN8A, KCNH5, CACNA1B	551	179	13288	2.69454	0.0963261	0.00776101	0.234576		GO:0004713	protein tyrosine kinase activity	0.00802	5.536	-2.919	2.697	-1.7272	0.924	0	4713	0	Molecular Function
GOTERM_MF_FAT	GO:0022832~voltage-gated channel activity	20	2.46305	0.00015751	CLCN3, SCN2B, CACNG7, CACNG5, KCTD1, TOMM40, KCNJ12, CACNA2D2, KCNIP1, KCNIP4, TPCN2, KCNIP3, KCNJ5, KCNU1, SPNB4, SCN9A, NALCN, SCN8A, KCNH5, CACNA1B	551	179	13288	2.69454	0.0963261	0.00776101	0.234576		GO:0005083	small GTPase regulator activity	0.00815	-1.957	-6.17	2.704	-1.6353	0.898	0	5083	0	Molecular Function
GOTERM_MF_FAT	GO:0003735~structural constituent of ribosome	17	2.0936	0.000519675	RPL17, RPL36A, MRPL3, RPL26, RPL36, RPL22L1, RPL39, RPL28, RPS7, RPL31, RPL34, RPL9, RPL3L, FAU, RPL37A, RPL12, RPL10A	551	151	13288	2.71506	0.284116	0.019469	0.771994		GO:0005516	calmodulin binding	0.00473	5.396	4.225	2.468	-3.068	0.886	0	5516	0	Molecular Function
GOTERM_MF_FAT	GO:0005516~calmodulin binding	14	1.72414	0.000855091	PHKA2, CAMK1G, MYO1B, STRN3, CASK, DAPK1, CAMK4, SPNB2, CAMK2D, MTAP6, MARCKS, MYO5B, ADD1, KCNH5	551	114	13288	2.96163	0.423084	0.0300966	1.26731		GO:0016493	C-C chemokine receptor activity	0.00053	2.979	-6.15	1.531	-1.5071	0.864	0	16493	0	Molecular Function
GOTERM_MF_FAT	GO:0019904~protein domain specific binding	19	2.3399	0.00103504	CLCN3, KHDRBS2, NLK, BAIAP2, ARHGAP27, CASK, KCNJ12, PTEN, SHANK2, DOCK3, PPARGC1B, TACC1, ELMO1, EPB4.1L2, PAK3, DNAJC6, TGFBR3, CIT, EHD2	551	192	13288	2.38649	0.486176	0.034439	1.53209		GO:0016494	C-X-C chemokine receptor activity	0.00019	null	null	1.114	-1.5048	0.865	0.858	16493	1	Molecular Function
GOTERM_MF_FAT	GO:0046873~metal ion transmembrane transporter activity	24	2.95567	0.00219557	SCN2B, SLC39A10, CACNG7, CACNG5, KCTD1, GRIN3A, KCNJ12, KCNIP1, CACNA2D2, KCNIP4, TPCN2, KCNIP3, KCNJ5, KCNU1, KCNT1, ATP2B4, SPNB4, ATP2C1, SLC39A9, SCN9A, NALCN, SCN8A, KCNH5, CACNA1B	551	290	13288	1.99582	0.756663	0.0682263	3.22389		GO:0016563	transcription activator activity	0.00414	-1.553	-0.056	2.412	-1.387	0.937	0	16563	0	Molecular Function
GOTERM_MF_FAT	GO:0008509~anion transmembrane transporter activity	14	1.72414	0.00283476	GABRG1, GABRG2, CLCN3, GABRA1, GABRB2, GLRA2, SLC12A5, TOMM40, SLC1A4, SLC1A3, SLC1A6, SLC4A8, ANO3, SLC4A3	551	130	13288	2.59712	0.838837	0.0832504	4.14406		GO:0022836	gated channel activity	0.01783	-6.22	2.352	3.044	-4.8069	0.455	0	22836	0	Molecular Function
GOTERM_MF_FAT	GO:0005261~cation channel activity	20	2.46305	0.00736677	SCN2B, CACNG7, CACNG5, KCTD1, GRIN3A, KCNJ12, CACNA2D2, KCNIP1, KCNIP4, TPCN2, KCNIP3, KCNJ5, KCNU1, KCNT1, SPNB4, SCN9A, NALCN, SCN8A, KCNH5, CACNA1B	551	248	13288	1.94485	0.991386	0.173185	10.4379		GO:0005230	extracellular ligand-gated ion channel activity	0.00444	null	null	2.441	-1.723	0.481	0.79	22836	1	Molecular Function
GOTERM_MF_FAT	GO:0031420~alkali metal ion binding	17	2.0936	0.0117421	FXYD2, SCN2B, SLC12A5, KCNJ12, KCNIP1, KCNIP4, TTL, KCNIP3, KCNJ5, KCNU1, KCNT1, SLC17A6, SCN9A, SLC4A8, NALCN, SCN8A, KCNH5	551	206	13288	1.99017	0.999497	0.245192	16.1467		GO:0015276	ligand-gated ion channel activity	0.00718	null	null	2.649	-1.5017	0.465	0.947	22836	1	Molecular Function
GOTERM_MF_FAT	GO:0003690~double-stranded DNA binding	6	0.738916	0.0138631	MECP2, TEF, SMAD3, MLH3, ZEB1, NFIB	551	35	13288	4.1342	0.999874	0.266208	18.7901		GO:0046873	metal ion transmembrane transporter activity	0.02017	null	null	3.097	-2.6585	0.492	0.733	22836	1	Molecular Function
GOTERM_MF_FAT	GO:0017124~SH3 domain binding	9	1.10837	0.0162344	KHDRBS2, PAK3, BAIAP2, ARHGAP27, DNAJC6, CIT, SHANK2, DOCK3, ELMO1	551	79	13288	2.74741	0.999973	0.295884	21.6533		GO:0005254	chloride channel activity	0.00265	null	null	2.217	-1.3143	0.487	0.759	22836	1	Molecular Function
GOTERM_MF_FAT	GO:0030165~PDZ domain binding	5	0.615764	0.0183922	CLCN3, TGFBR3, CASK, KCNJ12, PTEN	551	25	13288	4.82323	0.999993	0.319578	24.1767		GO:0005253	anion channel activity	0.00298	null	null	2.27	-1.627	0.484	0.758	22836	1	Molecular Function
GOTERM_MF_FAT	GO:0004713~protein tyrosine kinase activity	14	1.72414	0.0187429	FGFR1, LIMK2, LIMK1, WEE1, EPHA5, IGF1R, TEX14, DYRK1A, ARAF, CLK4, TNK2, DYRK2, MAP2K7, MATK	551	164	13288	2.0587	0.999995	0.316269	24.5796		GO:0022832	voltage-gated channel activity	0.01023	null	null	2.803	-3.8013	0.467	0.866	22836	1	Molecular Function
GOTERM_MF_FAT	GO:0005230~extracellular ligand-gated ion channel activity	8	0.985222	0.0189221	GABRG1, GABRG2, GABRA1, GRIK2, GABRB2, GLRA2, GRIA4, GRIN3A	551	66	13288	2.92317	0.999995	0.310802	24.7846		GO:0005261	cation channel activity	0.01575	null	null	2.99	-2.1327	0.444	0.912	22836	1	Molecular Function
GOTERM_MF_FAT	GO:0043560~insulin receptor substrate binding	3	0.369458	0.0229594	IGF1R, PIK3CA, PRKCD	551	6	13288	12.0581	1	0.355489	29.2696		GO:0022834	ligand-gated channel activity	0.00718	null	null	2.649	-1.5017	0.48	0.832	22836	1	Molecular Function
GOTERM_MF_FAT	GO:0005083~small GTPase regulator activity	17	2.0936	0.0231593	NGEF, TBC1D8, ARHGEF18, ARHGAP27, ARHGEF17, RABGAP1L, RANGAP1, RIMS2, ARHGAP15, GARNL3, SGSM1, RASGRF2, TIAM2, SOS2, GOPC, CIT, VPS39	551	223	13288	1.83845	1	0.349799	29.4851		GO:0005244	voltage-gated ion channel activity	0.01023	null	null	2.803	-3.8013	0.46	0.866	22836	1	Molecular Function
GOTERM_MF_FAT	GO:0005253~anion channel activity	8	0.985222	0.0236027	GABRG1, GABRG2, CLCN3, GABRA1, GABRB2, GLRA2, ANO3, TOMM40	551	69	13288	2.79608	1	0.347292	29.9607		GO:0031420	alkali metal ion binding	0.00034	-5.409	-4.034	1.342	-1.9303	0.91	0.032	31420	0	Molecular Function
GOTERM_MF_FAT	GO:0030955~potassium ion binding	11	1.35468	0.024442	KCNJ5, KCNU1, FXYD2, KCNT1, SLC12A5, KCNJ12, KCNIP1, KCNIP4, TTL, KCNH5, KCNIP3	551	118	13288	2.24812	1	0.349517	30.8531		GO:0003690	double-stranded DNA binding	0.00455	-2.522	5.127	2.452	-1.8581	0.917	0.039	3690	0	Molecular Function
GOTERM_MF_FAT	GO:0016493~C-C chemokine receptor activity	4	0.492611	0.0311101	CCR2, CXCR6, CCBP2, CXCR3	551	17	13288	5.67439	1	0.414201	37.5743		GO:0019957	C-C chemokine binding	0.00016	5.594	-0.194	1.041	-1.5071	0.847	0.102	19957	0	Molecular Function
GOTERM_MF_FAT	GO:0019957~C-C chemokine binding	4	0.492611	0.0311101	CCR2, CXCR6, CCBP2, CXCR3	551	17	13288	5.67439	1	0.414201	37.5743		GO:0019958	C-X-C chemokine binding	0.0001	null	null	0.845	-1.5048	0.848	0.889	19957	1	Molecular Function
GOTERM_MF_FAT	GO:0019958~C-X-C chemokine binding	3	0.369458	0.0312716	CXCR6, CCBP2, CXCR3	551	7	13288	10.3355	1	0.407743	37.7292		GO:0043560	insulin receptor substrate binding	0.00044	7.331	1.637	1.447	-1.639	0.893	0.109	43560	0	Molecular Function
GOTERM_MF_FAT	GO:0016494~C-X-C chemokine receptor activity	3	0.369458	0.0312716	CXCR6, CCBP2, CXCR3	551	7	13288	10.3355	1	0.407743	37.7292		GO:0017124	SH3 domain binding	0.00369	3.076	6.229	2.362	-1.7896	0.854	0.131	17124	0	Molecular Function
GOTERM_MF_FAT	GO:0022834~ligand-gated channel activity	10	1.23153	0.0315026	KCNJ5, GABRG1, GABRG2, GABRA1, GRIK2, GABRB2, GLRA2, GRIA4, GRIN3A, KCNJ12	551	106	13288	2.27511	1	0.402232	37.9502		GO:0019904	protein domain specific binding	0.02097	2.781	3.803	3.114	-2.985	0.881	0.155	19904	0	Molecular Function
GOTERM_MF_FAT	GO:0015276~ligand-gated ion channel activity	10	1.23153	0.0315026	KCNJ5, GABRG1, GABRG2, GABRA1, GRIK2, GABRB2, GLRA2, GRIA4, GRIN3A, KCNJ12	551	106	13288	2.27511	1	0.402232	37.9502		GO:0030955	potassium ion binding	0.00024	-5.726	-2.825	1.204	-1.6119	0.91	0.191	30955	0	Molecular Function
GOTERM_MF_FAT	GO:0019887~protein kinase regulator activity	7	0.862069	0.0345467	ELP3, CDK5R2, CCNI, PRKAR1A, PKIA, CABLES1, TRIB2	551	59	13288	2.86124	1	0.408875	40.7952		GO:0042623	ATPase activity, coupled	0.01425	2.34	-2.278	2.946	-1.3532	0.925	0.205	42623	0	Molecular Function
GOTERM_MF_FAT	GO:0004890~GABA-A receptor activity	4	0.492611	0.0362143	GABRG1, GABRG2, GABRA1, GABRB2	551	18	13288	5.35914	1	0.416694	42.3016		GO:0004890	GABA-A receptor activity	0.00089	3.943	-5.921	1.748	-1.4411	0.898	0.325	4890	0	Molecular Function
GOTERM_MF_FAT	GO:0015296~anion:cation symporter activity	4	0.492611	0.0362143	SLC1A4, SLC1A3, SLC1A6, SLC12A5	551	18	13288	5.35914	1	0.416694	42.3016		GO:0015296	anion:cation symporter activity	0.00221	-5.972	2.741	2.14	-1.4411	0.527	0.573	15296	0	Molecular Function
GOTERM_MF_FAT	GO:0017153~sodium:dicarboxylate symporter activity	3	0.369458	0.0405692	SLC1A4, SLC1A3, SLC1A6	551	8	13288	9.04356	1	0.446656	46.0688		GO:0017153	sodium:dicarboxylate symporter activity	0.00074	null	null	1.672	-1.3918	0.553	0.823	15296	1	Molecular Function
GOTERM_MF_FAT	GO:0016563~transcription activator activity	18	2.21675	0.0410248	MEF2C, FUS, DCC, SOX11, SMAD4, SMAD3, FOXO3, NPAS4, WWTR1, ATXN7L3, PPARGC1B, CAMK4, TEF, CAND1, ETV5, NFIA, PSMD9, NFIB	551	259	13288	1.67603	1	0.4432	46.4494		GO:0019887	protein kinase regulator activity	0.00457	-1.59	-6.284	2.453	-1.4616	0.898	0.63	19887	0	Molecular Function
GOTERM_MF_FAT	GO:0042623~ATPase activity, coupled	16	1.97044	0.0443436	SKIV2L2, CDK7, ABCB6, ATP6V1C2, DDX39, DDX47, DDX18, ATP2B4, BPTF, ATP2C1, BAT1A, ATP8A2, ABCC5, DDX51, DDX42, ATP8A1	551	223	13288	1.73031	1	0.462335	49.1469		GO:0030165	PDZ domain binding	0.0036	2.611	6.384	2.35	-1.7354	0.854	0.674	30165	0	Molecular Function
GOTERM_MF_FAT	GO:0005254~chloride channel activity	7	0.862069	0.0484903	GABRG1, GABRG2, CLCN3, GABRA1, GABRB2, GLRA2, ANO3	551	64	13288	2.6377	1	0.486161	52.3393		GO:0008509	anion transmembrane transporter activity	0.011	-6.225	1.987	2.834	-2.5475	0.524	0.681	8509	0	Molecular Function

## Sheet: Cyan
DAVID Functional Annotation Chart														REVIGO Ordering
Category	Term	Count	%	PValue	Genes	List Total	Pop Hits	Pop Total	Fold Enrichment	Bonferroni	Benjamini	FDR		term_ID	description	frequency	plot_X	plot_Y	plot_size	log10 p-value	uniqueness	dispensability	representative	eliminated	GO Category
GOTERM_BP_FAT	GO:0006974~response to DNA damage stimulus	6	12	0.001017	PRPF19, ING4, BAX, TDG, KAT5, NTHL1	38	287	13588	7.47552	0.418022	0.418022	1.46718		GO:0001701	in utero embryonic development	0.02697	4.115	-4.676	3.23	-1.4476	0.658	0	1701	0	Biological Process
GOTERM_BP_FAT	GO:0016568~chromatin modification	5	10	0.00373677	ING4, ING3, PHF21A, KAT5, KDM6B	38	236	13588	7.57583	0.863535	0.630588	5.29297		GO:0006974	cellular response to DNA damage stimulus	0.02697	-5.088	-3.199	3.23	-2.9927	0.486	0	6974	0	Biological Process
GOTERM_BP_FAT	GO:0042772~DNA damage response, signal transduction resulting in transcription	2	4	0.00814735	ING4, KAT5	38	3	13588	238.386	0.987121	0.581228	11.2044		GO:0016568	chromatin modification	0.02147	0.164	5.754	3.132	-2.4275	0.343	0.033	16568	0	Biological Process
GOTERM_BP_FAT	GO:0006978~DNA damage response, signal transduction by p53 class mediator resulting in transcription of p21 class mediator	2	4	0.00814735	ING4, KAT5	38	3	13588	238.386	0.987121	0.581228	11.2044		GO:0016570	histone modification	0.01617	null	null	3.009	-1.5867	0.32	0.91	16568	1	Biological Process
GOTERM_BP_FAT	GO:0016570~histone modification	3	6	0.0259016	ING4, ING3, KDM6B	38	92	13588	11.6602	0.999999	0.825382	31.6962		GO:0016569	covalent chromatin modification	0.01651	null	null	3.017	-1.5524	0.342	0.914	16568	1	Biological Process
GOTERM_BP_FAT	GO:0016569~covalent chromatin modification	3	6	0.0280254	ING4, ING3, KDM6B	38	96	13588	11.1743	1	0.813676	33.8278		GO:0045598	regulation of fat cell differentiation	0.0039	5.175	-1.638	2.393	-1.3437	0.613	0.237	45598	0	Biological Process
GOTERM_BP_FAT	GO:0001701~in utero embryonic development	4	8	0.0356754	PRPF19, PRMT1, GRB2, MLL2	38	267	13588	5.35699	1	0.85523	41.0034		GO:0006978	DNA damage response, signal transduction by p53 class mediator resulting in transcription of p21 class mediator	0.00076	-5.379	-1.779	1.69	-2.089	0.409	0.512	6978	0	Biological Process
GOTERM_BP_FAT	GO:0045598~regulation of fat cell differentiation	2	4	0.0453222	PPARD, CCDC85B	38	17	13588	42.0681	1	0.893878	49.0199		GO:0042772	DNA damage response, signal transduction resulting in transcription	0.00079	null	null	1.708	-2.089	0.408	0.813	6978	1	Biological Process
GOTERM_CC_FAT	GO:0000123~histone acetyltransferase complex	3	6	0.00188176	ING4, ING3, KAT5	31	27	12504	44.8172	0.176346	0.0273343	2.08029		GO:0000123	histone acetyltransferase complex	0.00279	4.96	0.731	2.22	-2.7254	0.044	0	123	0	Cellular Component
GOTERM_CC_FAT	GO:0032777~Piccolo NuA4 histone acetyltransferase complex	2	4	0.00718101	ING3, KAT5	31	3	12504	268.903	0.523988	0.0886143	7.72871		GO:0043189	H4/H2A histone acetyltransferase complex	0.00066	null	null	1.602	-1.5463	0.022	0.925	123	1	Cellular Component
GOTERM_CC_FAT	GO:0005625~soluble fraction	3	6	0.0233741	BLMH, BAX, ARL2BP	31	99	12504	12.2229	0.9125	0.237139	23.201		GO:0032777	Piccolo NuA4 histone acetyltransferase complex	0.0002	null	null	1.114	-2.1438	0.032	0.805	123	1	Cellular Component
GOTERM_CC_FAT	GO:0043189~H4/H2A histone acetyltransferase complex	2	4	0.0284262	ING3, KAT5	31	12	12504	67.2258	0.948713	0.25698	27.5204		GO:0005625	soluble fraction	0.00414	-5.013	-0.004	2.412	-1.6313	0.564	0	5625	0	Cellular Component
GOTERM_CC_FAT	GO:0016604~nuclear body	3	6	0.045281	SRRM2, NUDT21, TDG	31	142	12504	8.52158	0.991544	0.352019	40.3803		GO:0016604	nuclear body	0.00928	4.961	-0.722	2.74	-1.3441	0.085	0.688	16604	0	Cellular Component
GOTERM_MF_FAT	GO:0016563~transcription activator activity	4	8	0.0349495	FUS, ING4, PPARD, KAT5	38	259	13288	5.40053	0.992623	0.914108	34.2091		GO:0016563	transcription activator activity	0.00414	0	0.996	2.412	-1.4566	0	0	16563	0	Molecular Function
GOTERM_MF_FAT	GO:0016799~hydrolase activity, hydrolyzing N-glycosyl compounds	2	4	0.0489822	TDG, NTHL1	38	18	13288	38.8538	0.999023	0.823189	44.6271		GO:0016799	hydrolase activity, hydrolyzing N-glycosyl compounds	0.00102	0.999	0	1.806	-1.31	0	0	16799	0	Molecular Function

## Sheet: Green
DAVID Functional Annotation Chart														REVIGO Ordering
Category	Term	Count	%	PValue	Genes	List Total	Pop Hits	Pop Total	Fold Enrichment	Bonferroni	Benjamini	FDR		term_ID	description	frequency	plot_X	plot_Y	plot_size	log10 p-value	uniqueness	dispensability	representative	eliminated	GO Category
GOTERM_BP_FAT	GO:0016568~chromatin modification	31	5.16667	8.41515e-11	KDM6A, UTY, EZH1, CTCF, GM7004, GM13161, LOC674229, PET117, CHD1, TLK1, TLK2, BCOR, BAZ2A, CHD4, KDM5C, BRD8, MYST3, TBL1XR1, DNMT3A, CSRP2BP, RBBP4, RBL2, RCOR1, CEBPG, TTF1, LOC100046241, LOC100048725, HUWE1, BPTF, GM13034, SMARCC1, ASH1L, SMARCA5, NCOR1, RNF20, KDM6B, EP400, SMARCA4	432	236	13588	4.13163	1.6014e-07	1.6014e-07	1.43843e-07		GO:0006979	response to oxidative stress	0.01271	1.619	7.905	2.904	-2.7646	0.885	0	6979	0	Biological Process
GOTERM_BP_FAT	GO:0006511~ubiquitin-dependent protein catabolic process	18	3	2.3254e-06	USP7, TBL1XR1, RAD23B, USP40, UBE3A, USP1, RAD23A, CD2AP, OS9, ATE1, ARIH1, HSP90B1, CUL5, RNF11, FBXL12, GM5841, USP48, USP34, TBL1X	432	141	13588	4.01537	0.00441546	0.000442426	0.00397482		GO:0016568	chromatin modification	0.02147	4.083	-5.411	3.132	-10.0747	0.795	0	16568	0	Biological Process
GOTERM_BP_FAT	GO:0032446~protein modification by small protein conjugation	12	2	3.72755e-05	UBE3A, UBE2H, OS9, LOC100047093, MIB1, SUMO1, TRIM33, KCMF1, HUWE1, GSPT1, NEDD4, MDM2, GM2058, HECTD1	432	79	13588	4.77778	0.068479	0.00471794	0.0636973		GO:0016569	covalent chromatin modification	0.01651	null	null	3.017	-1.9511	0.799	0.912	16568	1	Biological Process
GOTERM_BP_FAT	GO:0016567~protein ubiquitination	11	1.83333	3.99592e-05	UBE3A, UBE2H, OS9, LOC100047093, MIB1, KCMF1, HUWE1, GSPT1, TRIM33, NEDD4, MDM2, GM2058, HECTD1	432	66	13588	5.24228	0.0732244	0.00474146	0.0682818		GO:0006338	chromatin remodeling	0.00471	null	null	2.474	-2.3331	0.819	0.788	16568	1	Biological Process
GOTERM_BP_FAT	GO:0070647~protein modification by small protein conjugation or removal	13	2.16667	0.000109807	UBE3A, USP1, UBE2H, OS9, LOC100047093, MIB1, SUMO1, GSPT1, KCMF1, HUWE1, TRIM33, NEDD4, MDM2, GM2058, GM5841, HECTD1	432	104	13588	3.93171	0.188583	0.0115425	0.187531		GO:0034613	cellular protein localization	0.04512	1.492	-3.464	3.454	-3.2403	0.901	0	34613	0	Biological Process
GOTERM_BP_FAT	GO:0032535~regulation of cellular component size	16	2.66667	0.000186512	ADIPOR2, RDX, SOCS5, N6AMT1, ACTR3, ATP2B2, SPNB2, RB1CC1, ULK2, RAC1, TMOD3, DNAJC2, DCLK1, RASA1, XRN2, SERTAD2	432	161	13588	3.12583	0.298802	0.016761	0.318334		GO:0006605	protein targeting	0.0164	null	null	3.015	-1.589	0.866	0.818	34613	1	Biological Process
GOTERM_BP_FAT	GO:0006397~mRNA processing	21	3.5	0.000266143	LOC100046698, 0610009D07RIK, RBM4, WBP11, WTAP, SF3B2, SMNDC1, SF3B1, DDX46, SRRM2, SFRS9, LOC100046735, SRRM1, RBM25, GEMIN5, LOC100046766, DHX8, LOC100046744, GM14292, SFRS1, GM5871, PAPOLA, AQR, RSRC1, CPSF7, SIP1, XRN2, LOC100048559	432	262	13588	2.5211	0.397422	0.0208846	0.453956		GO:0006886	intracellular protein transport	0.02882	null	null	3.259	-2.8797	0.897	0.888	34613	1	Biological Process
GOTERM_BP_FAT	GO:0010498~proteasomal protein catabolic process	7	1.16667	0.000305659	RAD23B, TBL1XR1, HSP90B1, RAD23A, TBL1X, CD2AP, OS9	432	30	13588	7.3392	0.441085	0.0230017	0.521192		GO:0040007	growth	0.0435	0.741	1.618	3.438	-2.4653	0.98	0	40007	0	Biological Process
GOTERM_BP_FAT	GO:0043161~proteasomal ubiquitin-dependent protein catabolic process	7	1.16667	0.000305659	RAD23B, TBL1XR1, HSP90B1, RAD23A, TBL1X, CD2AP, OS9	432	30	13588	7.3392	0.441085	0.0230017	0.521192		GO:0045768	positive regulation of anti-apoptosis	0.00414	-0.125	3.173	2.412	-1.7221	0.979	0	45768	0	Biological Process
GOTERM_BP_FAT	GO:0033043~regulation of organelle organization	15	2.5	0.000390247	LOC674193, CEP192, LOC631743, RDX, CTCF, LOC100046241, ACTR3, GM13161, CDC42, CDKN1B, GM8545, SPNB2, RAC1, GM7407, RHOA, GM12844, TMOD3, TLK1, TLK2, MAPRE1, NCOR1, RASA1	432	154	13588	3.06367	0.524213	0.0261793	0.664974		GO:0048511	rhythmic process	0.01098	-1.168	-0.688	2.841	-1.4422	0.979	0	48511	0	Biological Process
GOTERM_BP_FAT	GO:0044087~regulation of cellular component biogenesis	11	1.83333	0.000503747	ATF7IP, LOC674193, LOC631743, RDX, PTEN, ACTR3, CDKN1B, GM8545, SPNB2, RAC1, RHOA, TMOD3, GM12844, MAPRE1, RASA1	432	89	13588	3.88754	0.616675	0.031457	0.857592		GO:0006511	ubiquitin-dependent protein catabolic process	0.01605	-7.012	-2.638	3.005	-5.6326	0.816	0.03	6511	0	Biological Process
GOTERM_BP_FAT	GO:0034613~cellular protein localization	22	3.66667	0.000575422	SEC24B, LOC100047481, STAM2, CDC42, NUP214, SIN3A, MACF1, CEP57, SPNB2, TPR, SEC24C, SAR1A, AP3B1, GM8750, STX6, RAMP2, LOC100043998, GM8752, STX2, LOC547345, IPO8, YWHAE, LOC100044039, LOC674168, GM7407, ARCN1, GOSR2, SRP72, LOC100044041, LOC100044042, STX5A, LOC100044040, SSR3	432	299	13588	2.31432	0.665575	0.0336503	0.979051		GO:0043161	proteasome-mediated ubiquitin-dependent protein catabolic process	0.00721	null	null	2.658	-3.5143	0.828	0.891	6511	1	Biological Process
GOTERM_BP_FAT	GO:0043254~regulation of protein complex assembly	9	1.5	0.000994206	ACTR3, ATF7IP, LOC674193, CDKN1B, GM8545, SPNB2, RAC1, TMOD3, RDX, MAPRE1, RASA1	432	65	13588	4.35513	0.849368	0.0462206	1.68591		GO:0010498	proteasomal protein catabolic process	0.00789	null	null	2.697	-3.5143	0.827	0.877	6511	1	Biological Process
GOTERM_BP_FAT	GO:0048193~Golgi vesicle transport	8	1.33333	0.00119887	STX6, GABARAPL2, SEC24B, GM3724, CHIC2, LOC100047481, TRAPPC4, SEC24C, LMAN1, YKT6	432	52	13588	4.83903	0.898004	0.0505595	2.02963		GO:0043066	negative regulation of apoptotic process	0.02473	-4.017	1.794	3.193	-2.3931	0.789	0.032	43066	0	Biological Process
GOTERM_BP_FAT	GO:0006886~intracellular protein transport	20	3.33333	0.00131928	SEC24B, LOC100047481, STAM2, NUP214, MACF1, CEP57, SPNB2, TPR, SEC24C, SAR1A, AP3B1, GM8750, STX6, RAMP2, LOC100043998, GM8752, STX2, LOC547345, IPO8, YWHAE, LOC100044039, LOC674168, ARCN1, GOSR2, SRP72, LOC100044041, LOC100044042, STX5A, LOC100044040, SSR3	432	276	13588	2.27925	0.918915	0.0531497	2.23132		GO:0060548	negative regulation of cell death	0.02692	null	null	3.23	-2.2898	0.794	0.756	43066	1	Biological Process
GOTERM_BP_FAT	GO:0040029~regulation of gene expression, epigenetic	9	1.5	0.00162064	ATF7IP, DNMT3A, SMCHD1, GM13034, SMARCA5, CTCF, KCNQ1, BAZ2A, EIF2C3, LOC100044122, SMARCA4	432	70	13588	4.04405	0.954342	0.0622799	2.73439		GO:0043069	negative regulation of programmed cell death	0.0253	null	null	3.203	-2.3066	0.788	0.954	43066	1	Biological Process
GOTERM_BP_FAT	GO:0006979~response to oxidative stress	10	1.66667	0.00171951	STAR, GM8616, RRM2B, SOD1, DDIT3, SOD2, XPA, HIF1A, ERCC6, LOC674236, MTF1, LOC545845, GM8566, DHCR24	432	87	13588	3.61537	0.962185	0.0646531	2.89891		GO:0043524	negative regulation of neuron apoptotic process	0.00629	null	null	2.599	-1.6858	0.812	0.817	43066	1	Biological Process
GOTERM_BP_FAT	GO:0006694~steroid biosynthetic process	9	1.5	0.00177696	ACBD3, LOC676870, STAR, INSIG2, PBX1, LSS, PRKAA2, BMPR1B, SC4MOL, DHCR24	432	71	13588	3.98709	0.966108	0.0654511	2.99438		GO:0021697	cerebellar cortex formation	0.00146	5.656	-0.029	1.968	-2.0512	0.8	0.034	21697	0	Biological Process
GOTERM_BP_FAT	GO:0008380~RNA splicing	16	2.66667	0.00189589	DHX8, LOC100046766, LOC100046698, LOC100046744, 0610009D07RIK, RBM4, GM14292, WBP11, SFRS1, WTAP, SMNDC1, SF3B1, GM5871, AQR, DDX46, RSRC1, SRRM2, LOC100046735, SFRS9, SRRM1, SIP1, LOC100048559, GEMIN5	432	201	13588	2.50378	0.972983	0.0683609	3.19175		GO:0021702	cerebellar Purkinje cell differentiation	0.00106	null	null	1.833	-1.5062	0.779	0.907	21697	1	Biological Process
GOTERM_BP_FAT	GO:0006974~response to DNA damage stimulus	20	3.33333	0.00205542	RAD23B, RAD23A, RRM2B, GM13161, CASP3, ERCC6, LOC545845, SLK, TLK1, GM5841, RAD51L3, TLK2, APEX1, GM8616, USP1, SOD1, LOC100046241, SOD2, PTPN11, RAD1, ATRX, XPA, RIF1, LOC674236, GM8566, SUPT16H, XRN2	432	287	13588	2.1919	0.980069	0.0712143	3.4559		GO:0021587	cerebellum morphogenesis	0.00292	null	null	2.267	-1.5059	0.794	0.96	21697	1	Biological Process
GOTERM_BP_FAT	GO:0032271~regulation of protein polymerization	8	1.33333	0.00206878	ACTR3, LOC674193, CDKN1B, GM8545, SPNB2, RAC1, TMOD3, RDX, MAPRE1, RASA1	432	57	13588	4.41455	0.980571	0.0703814	3.47799		GO:0021575	hindbrain morphogenesis	0.00322	null	null	2.31	-1.3186	0.811	0.766	21697	1	Biological Process
GOTERM_BP_FAT	GO:0006470~protein amino acid dephosphorylation	11	1.83333	0.00334933	GM13422, PTPRK, PTPRG, PTEN, ACP1, CDC25A, PTPN11, DUSP19, PPM1E, GM9723, LOC632664, PPP2CA, PPM1H, PTP4A2, LOC100046234, GM7756, LOC631286	432	114	13588	3.03501	0.998312	0.10775	5.57341		GO:0021692	cerebellar Purkinje cell layer morphogenesis	0.00116	null	null	1.869	-1.5062	0.802	0.913	21697	1	Biological Process
GOTERM_BP_FAT	GO:0040007~growth	15	2.5	0.00342501	ZFP91-CNTF, LOC100044547, LOC100044968, UBE3A, ARID5B, ZFX, BCL2L1, SOCS5, PTEN, GJC3, PTPN11, ZFP91, CNTF, MTPN, ULK2, BMPR1B, GJE1, DCLK1, XRN2, SMARCA4	432	193	13588	2.44459	0.99854	0.108227	5.6959		GO:0021695	cerebellar cortex development	0.00336	null	null	2.328	-1.4552	0.8	0.851	21697	1	Biological Process
GOTERM_BP_FAT	GO:0043066~negative regulation of apoptosis	17	2.83333	0.00404449	XIAP, ROCK1, LOC631743, BCL2L1, ITSN1, SOD1, PTEN, TAX1BP1, SOD2, CASP3, SIN3A, CDKN1B, LOC545845, BCL2A1A, RB1CC1, GM8566, RHOA, GM12844, API5, RASA1, DHCR24	432	239	13588	2.23729	0.999553	0.124509	6.69292		GO:0021696	cerebellar cortex morphogenesis	0.00229	null	null	2.161	-1.7413	0.796	0.923	21697	1	Biological Process
GOTERM_BP_FAT	GO:0051493~regulation of cytoskeleton organization	10	1.66667	0.00416315	LOC674193, CEP192, LOC631743, RDX, ACTR3, CDKN1B, GM8545, SPNB2, RAC1, RHOA, TMOD3, GM12844, MAPRE1, RASA1	432	99	13588	3.17714	0.999643	0.125899	6.88276		GO:0021694	cerebellar Purkinje cell layer formation	0.00106	null	null	1.833	-1.5062	0.801	0.986	21697	1	Biological Process
GOTERM_BP_FAT	GO:0051896~regulation of protein kinase B signaling cascade	4	0.666667	0.00432412	IGF1R, STK11, ITSN1, PTEN	432	11	13588	11.4377	0.999738	0.128417	7.13972		GO:0021533	cell differentiation in hindbrain	0.00163	null	null	2.017	-1.9645	0.795	0.719	21697	1	Biological Process
GOTERM_BP_FAT	GO:0006338~chromatin remodeling	6	1	0.00464454	RBBP4, BPTF, GM13034, CEBPG, SMARCA5, TTF1, CHD1	432	35	13588	5.39206	0.999858	0.135178	7.6492		GO:0032259	methylation	0.01357	2.477	2.548	2.932	-1.4062	0.935	0.073	32259	0	Biological Process
GOTERM_BP_FAT	GO:0043069~negative regulation of programmed cell death	17	2.83333	0.00493622	XIAP, ROCK1, LOC631743, BCL2L1, ITSN1, SOD1, PTEN, TAX1BP1, SOD2, CASP3, SIN3A, CDKN1B, LOC545845, BCL2A1A, RB1CC1, GM8566, RHOA, GM12844, API5, RASA1, DHCR24	432	244	13588	2.19145	0.999919	0.140913	8.11071		GO:0051301	cell division	0.0247	0.068	-0.191	3.192	-1.7544	0.907	0.075	51301	0	Biological Process
GOTERM_BP_FAT	GO:0060548~negative regulation of cell death	17	2.83333	0.00513124	XIAP, ROCK1, LOC631743, BCL2L1, ITSN1, SOD1, PTEN, TAX1BP1, SOD2, CASP3, SIN3A, CDKN1B, LOC545845, BCL2A1A, RB1CC1, GM8566, RHOA, GM12844, API5, RASA1, DHCR24	432	245	13588	2.1825	0.999944	0.143923	8.41806		GO:0006730	one-carbon metabolic process	0.00149	-3.832	5.477	1.978	-1.4861	0.872	0.09	6730	0	Biological Process
GOTERM_BP_FAT	GO:0008202~steroid metabolic process	13	2.16667	0.00525144	SOAT1, HDLBP, OSBPL3, STAR, LSS, SC4MOL, ACBD3, LOC676870, INSIG2, PBX1, PRKAA2, BMPR1B, VLDLR, DHCR24	432	161	13588	2.53974	0.999955	0.14492	8.60702		GO:0040008	regulation of growth	0.02439	-2.771	-1.868	3.187	-1.776	0.906	0.11	40008	0	Biological Process
GOTERM_BP_FAT	GO:0016311~dephosphorylation	12	2	0.00526934	GM13422, PTPRK, IMPA1, PTPRG, PTEN, ACP1, CDC25A, PTPN11, DUSP19, PPM1E, GM9723, LOC632664, PPP2CA, PPM1H, PTP4A2, LOC100046234, GM7756, LOC631286	432	141	13588	2.67691	0.999957	0.143309	8.63513		GO:0032970	regulation of actin filament-based process	0.01079	-1.925	1.811	2.833	-1.9016	0.823	0.116	32970	0	Biological Process
GOTERM_BP_FAT	GO:0035023~regulation of Rho protein signal transduction	9	1.5	0.00587853	PLEKHG3, LOC638642, SOS1, SCAI, AKAP13, ITSN2, RGNEF, ITSN1, GM5831, ARHGEF12, GM7281, KALRN	432	86	13588	3.29167	0.999987	0.156333	9.58686		GO:0016311	dephosphorylation	0.01744	-5.23	0.615	3.041	-2.2782	0.881	0.117	16311	0	Biological Process
GOTERM_BP_FAT	GO:0051270~regulation of cell motion	10	1.66667	0.00691623	LOC674543, EDN3, GM3851, GM12587, LOC677578, GM8288, PTEN, GM2710, GM7782, GM9480, NISCH, GM8554, GM5842, GM7888, GM5504, GM8807, LOC100046019, SCAI, GM8423, GM6090, HIF1A, HMG1L1, GM8563, LOC100047080, GM5853, ADAM17, GM15059, LOC637733, GM7468, LOC100048378, GM5473, HMGB1, LOC675448, LOC675001, GM8031, GM12568, GM3160, GM10075, GM3565, GM9012, GM4587, GM5937, RAC1, GM4689, GM5527, GM8594, GM438…	432	107	13588	2.9396	0.999998	0.174206	11.1866		GO:0051726	regulation of cell cycle	0.03036	1.075	4.127	3.282	-1.3928	0.859	0.133	51726	0	Biological Process
GOTERM_BP_FAT	GO:0008361~regulation of cell size	10	1.66667	0.00734017	ATP2B2, ULK2, RB1CC1, ADIPOR2, SOCS5, DNAJC2, XRN2, DCLK1, SERTAD2, N6AMT1	432	108	13588	2.91238	0.999999	0.179189	11.8324		GO:0051896	regulation of protein kinase B signaling	0.00503	0.664	6.828	2.502	-2.3641	0.816	0.134	51896	0	Biological Process
GOTERM_BP_FAT	GO:0006289~nucleotide-excision repair	5	0.833333	0.00744227	RAD23B, XPA, ERCC6, SLK, RAD23A	432	25	13588	6.29074	0.999999	0.176947	11.9873		GO:0010035	response to inorganic substance	0.0142	3.425	5.927	2.952	-1.5716	0.918	0.15	10035	0	Biological Process
GOTERM_BP_FAT	GO:0021697~cerebellar cortex formation	4	0.666667	0.00888816	ATP2B2, LDB1, MTPN, RORA	432	14	13588	8.98677	1	0.202705	14.1534		GO:0006397	mRNA processing	0.01265	-8.095	-0.906	2.902	-3.5751	0.78	0.187	6397	0	Biological Process
GOTERM_BP_FAT	GO:0016458~gene silencing	7	1.16667	0.00910804	DNMT3A, GM13034, SMARCA5, TNRC6B, KCNQ1, BAZ2A, EIF2C3, LOC100044122, SMARCA4	432	57	13588	3.86274	1	0.204755	14.4784		GO:0008380	RNA splicing	0.01013	null	null	2.806	-2.7222	0.785	0.835	6397	1	Biological Process
GOTERM_BP_FAT	GO:0021533~cell differentiation in hindbrain	4	0.666667	0.0108523	ATP2B2, LDB1, MTPN, RORA	432	15	13588	8.38765	1	0.233726	17.0155		GO:0000377	RNA splicing, via transesterification reactions with bulged adenosine as nucleophile	0.00682	null	null	2.634	-1.5394	0.785	0.993	6397	1	Biological Process
GOTERM_BP_FAT	GO:0016569~covalent chromatin modification	9	1.5	0.0111915	DNMT3A, CSRP2BP, HUWE1, LOC674229, PET117, BAZ2A, KDM6B, EP400, LOC100048725, MYST3, BRD8, SMARCA4	432	96	13588	2.94878	1	0.234878	17.5007		GO:0000375	RNA splicing, via transesterification reactions	0.00684	null	null	2.635	-1.5394	0.786	0.912	6397	1	Biological Process
GOTERM_BP_FAT	GO:0006281~DNA repair	15	2.5	0.0114253	RAD23B, GM8616, USP1, RAD23A, RRM2B, SOD1, SOD2, ATRX, RAD1, XPA, ERCC6, SLK, LOC545845, LOC674236, GM8566, SUPT16H, GM5841, RAD51L3, APEX1, XRN2	432	222	13588	2.12525	1	0.236596	17.8333		GO:0000398	mRNA splicing, via spliceosome	0.00682	null	null	2.634	-1.5394	0.783	0.887	6397	1	Biological Process
GOTERM_BP_FAT	GO:0032956~regulation of actin cytoskeleton organization	7	1.16667	0.0116111	ACTR3, SPNB2, RAC1, RHOA, LOC631743, TMOD3, GM12844, RDX, RASA1	432	60	13588	3.6696	1	0.237414	18.097		GO:0006694	steroid biosynthetic process	0.00511	-6.785	4.022	2.509	-2.7503	0.831	0.201	6694	0	Biological Process
GOTERM_BP_FAT	GO:0032970~regulation of actin filament-based process	7	1.16667	0.0125436	ACTR3, SPNB2, RAC1, RHOA, LOC631743, TMOD3, GM12844, RDX, RASA1	432	61	13588	3.60944	1	0.248714	19.4078		GO:0016125	sterol metabolic process	0.00452	null	null	2.456	-1.4527	0.837	0.847	6694	1	Biological Process
GOTERM_BP_FAT	GO:0006888~ER to Golgi vesicle-mediated transport	5	0.833333	0.0126516	SEC24B, LOC100047481, TRAPPC4, SEC24C, LMAN1, YKT6	432	29	13588	5.42305	1	0.248026	19.5583		GO:0048864	stem cell development	0.01257	4.133	-0.154	2.899	-1.4552	0.864	0.214	48864	0	Biological Process
GOTERM_BP_FAT	GO:0030833~regulation of actin filament polymerization	6	1	0.0135102	ACTR3, SPNB2, RAC1, TMOD3, RDX, RASA1	432	45	13588	4.19383	1	0.257349	20.7457		GO:0016055	Wnt signaling pathway	0.01551	1.468	6.435	2.99	-1.6455	0.822	0.228	16055	0	Biological Process
GOTERM_BP_FAT	GO:0051056~regulation of small GTPase mediated signal transduction	15	2.5	0.0141423	DAB2IP, LOC638642, SCAI, AKAP13, ITSN2, RGNEF, ITSN1, ARHGEF12, RASAL2, PLEKHG3, GBF1, EVI5, SOS1, RAPGEF4, GM5831, RASA1, GM7281, KALRN	432	228	13588	2.06932	1	0.265092	21.6094		GO:0001541	ovarian follicle development	0.00248	3.953	-0.47	2.196	-1.7045	0.891	0.257	1541	0	Biological Process
GOTERM_BP_FAT	GO:0040008~regulation of growth	16	2.66667	0.0167512	ADIPOR2, SOCS5, CXADR, SOD1, GAS6, PTPN11, N6AMT1, ATXN2, HIF1A, AES, LOC545845, GM8566, ULK2, NCOR1, DNAJC2, SERTAD2, BRD8, GHR	432	256	13588	1.96586	1	0.300364	25.0809		GO:0006304	DNA modification	0.00305	-8.43	-0.216	2.286	-1.4073	0.81	0.263	6304	0	Biological Process
GOTERM_BP_FAT	GO:0051301~cell division	17	2.83333	0.0176033	CDK19, MAEA, LOC100045388, CD2AP, GM5931, CDC42, EVI5, GM9174, TERF1, ANAPC1, LOC674193, GM14176, STX2, ROCK1, CEP110, UBE2I, CDC26, CDC27, CDC25A, LOC100044900, GM8545, GM7407, VPS24, PDCD6IP, MAPRE1, GM7464	432	281	13588	1.90289	1	0.304702	26.183		GO:0040029	regulation of gene expression, epigenetic	0.0063	-6.993	-3.709	2.6	-2.7903	0.821	0.273	40029	0	Biological Process
GOTERM_BP_FAT	GO:0051271~negative regulation of cell motion	5	0.833333	0.017785	NISCH, CDKN1B, SCAI, TMOD3, PTEN	432	32	13588	4.91464	1	0.304617	26.416		GO:0045216	cell-cell junction organization	0.00616	3.869	-5.376	2.59	-1.7413	0.843	0.293	45216	0	Biological Process
GOTERM_BP_FAT	GO:0007254~JNK cascade	5	0.833333	0.017785	DUSP19, ERCC6, RB1CC1, MAPK9, FGF12	432	32	13588	4.91464	1	0.304617	26.416		GO:0022411	cellular component disassembly	0.00741	4.638	-5.519	2.67	-1.4654	0.841	0.299	22411	0	Biological Process
GOTERM_BP_FAT	GO:0021696~cerebellar cortex morphogenesis	4	0.666667	0.0181428	ATP2B2, LDB1, MTPN, RORA	432	18	13588	6.98971	1	0.307028	26.8728		GO:0048008	platelet-derived growth factor receptor signaling pathway	0.00208	2.641	6.689	2.121	-1.4552	0.849	0.312	48008	0	Biological Process
GOTERM_BP_FAT	GO:0045216~cell-cell junction organization	4	0.666667	0.0181428	CDC42, CLDN19, GM7407, NUMB, CXADR	432	18	13588	6.98971	1	0.307028	26.8728		GO:0032535	regulation of cellular component size	0.01089	4.311	-5.544	2.837	-3.7282	0.772	0.313	32535	0	Biological Process
GOTERM_BP_FAT	GO:0045768~positive regulation of anti-apoptosis	3	0.5	0.0189641	STAR, BCL2L1, RASA1	432	7	13588	13.4802	1	0.31582	27.9114		GO:0008361	regulation of cell size	0.00575	null	null	2.56	-2.1343	0.779	0.829	32535	1	Biological Process
GOTERM_BP_FAT	GO:0001541~ovarian follicle development	5	0.833333	0.0197449	LOC100044547, LOC545845, UBE3A, GM8566, ZFX, BCL2L1, BMPR1B, SOD1	432	33	13588	4.76571	1	0.318417	28.8858		GO:0044087	regulation of cellular component biogenesis	0.01933	2.874	-6.036	3.086	-3.2976	0.82	0.33	44087	0	Biological Process
GOTERM_BP_FAT	GO:0043524~negative regulation of neuron apoptosis	6	1	0.0206159	LOC545845, ROCK1, GM8566, RHOA, LOC631743, GM12844, BCL2L1, SOD1, ITSN1, RASA1	432	50	13588	3.77444	1	0.327277	29.9583		GO:0048568	embryonic organ development	0.0236	5.472	-0.149	3.173	-1.3563	0.868	0.331	48568	0	Biological Process
GOTERM_BP_FAT	GO:0008064~regulation of actin polymerization or depolymerization	6	1	0.0206159	ACTR3, SPNB2, RAC1, TMOD3, RDX, RASA1	432	50	13588	3.77444	1	0.327277	29.9583		GO:0051881	regulation of mitochondrial membrane potential	0.00159	-1.07	-5.835	2.004	-1.6062	0.904	0.331	51881	0	Biological Process
GOTERM_BP_FAT	GO:0051656~establishment of organelle localization	5	0.833333	0.0218328	CDC42, SYNE1, KIF1B, GM7407, RHOT1, YKT6	432	34	13588	4.62554	1	0.332305	31.4311		GO:0016458	gene silencing	0.00376	-5.895	-1.735	2.377	-2.0406	0.772	0.334	16458	0	Biological Process
GOTERM_BP_FAT	GO:0030832~regulation of actin filament length	6	1	0.022281	ACTR3, SPNB2, RAC1, TMOD3, RDX, RASA1	432	51	13588	3.70044	1	0.335276	31.9662		GO:0051270	regulation of cellular component movement	0.02216	2.084	0.095	3.145	-2.1601	0.822	0.34	51270	0	Biological Process
GOTERM_BP_FAT	GO:0016055~Wnt receptor signaling pathway	10	1.66667	0.0226187	DVL2, STK11, LDB1, TLE4, TCF7L2, CSNK2A1, LOC677611, AES, MACF1, GM10031, LRP6, LOC100044760, WWOX	432	130	13588	2.41952	1	0.336835	32.3667		GO:0016567	protein ubiquitination	0.01982	-7.484	-2.367	3.097	-4.3979	0.81	0.377	16567	0	Biological Process
GOTERM_BP_FAT	GO:0031098~stress-activated protein kinase signaling pathway	5	0.833333	0.0240506	DUSP19, ERCC6, RB1CC1, MAPK9, FGF12	432	35	13588	4.49339	1	0.35142	34.0406		GO:0032446	protein modification by small protein conjugation	0.02151	null	null	3.132	-4.4283	0.809	0.931	16567	1	Biological Process
GOTERM_BP_FAT	GO:0006342~chromatin silencing	4	0.666667	0.0241923	DNMT3A, GM13034, SMARCA5, BAZ2A, SMARCA4	432	20	13588	6.29074	1	0.350478	34.2041		GO:0000302	response to reactive oxygen species	0.006	2.205	7.674	2.579	-1.5784	0.863	0.404	302	0	Biological Process
GOTERM_BP_FAT	GO:0051881~regulation of mitochondrial membrane potential	3	0.5	0.0247603	LOC545845, GM8566, SOD1, NDUFS1, SOD2	432	8	13588	11.7951	1	0.354497	34.8557		GO:0042542	response to hydrogen peroxide	0.00376	null	null	2.377	-1.4073	0.862	0.822	302	1	Biological Process
GOTERM_BP_FAT	GO:0006605~protein targeting	10	1.66667	0.025763	LOC100043998, NUP214, MACF1, CEP57, SPNB2, SRP72, IPO8, TPR, YWHAE, SSR3, AP3B1	432	133	13588	2.36494	1	0.360759	35.9912		GO:0000305	response to oxygen radical	0.00114	null	null	1.863	-1.3402	0.872	0.823	302	1	Biological Process
GOTERM_BP_FAT	GO:0000302~response to reactive oxygen species	5	0.833333	0.0264	ERCC6, LOC545845, STAR, GM8566, SOD1, DDIT3, SOD2	432	36	13588	4.36857	1	0.365293	36.7028		GO:0000303	response to superoxide	0.00113	null	null	1.857	-1.4183	0.872	0.724	302	1	Biological Process
GOTERM_BP_FAT	GO:0010035~response to inorganic substance	8	1.33333	0.0268141	SLC25A12, ERCC6, LOC545845, STAR, MTF1, GM8566, MAPK9, SOD1, DDIT3, SOD2	432	92	13588	2.7351	1	0.364738	37.1614		GO:0006470	protein dephosphorylation	0.00846	-7.695	-0.301	2.728	-2.475	0.819	0.411	6470	0	Biological Process
GOTERM_BP_FAT	GO:0033044~regulation of chromosome organization	4	0.666667	0.0275759	GM13161, TLK1, CTCF, TLK2, LOC100046241, NCOR1	432	21	13588	5.99118	1	0.370438	37.9969		GO:0042325	regulation of phosphorylation	0.04696	-5.538	0.685	3.471	-1.3602	0.791	0.421	42325	0	Biological Process
GOTERM_BP_FAT	GO:0000398~nuclear mRNA splicing, via spliceosome	5	0.833333	0.0288821	SF3B1, GM5871, RSRC1, SRRM1, SIP1, SMNDC1	432	37	13588	4.2505	1	0.381707	39.4053		GO:0032268	regulation of cellular protein metabolic process	0.05579	-6.586	-0.352	3.546	-1.4713	0.746	0.446	32268	0	Biological Process
GOTERM_BP_FAT	GO:0000377~RNA splicing, via transesterification reactions with bulged adenosine as nucleophile	5	0.833333	0.0288821	SF3B1, GM5871, RSRC1, SRRM1, SIP1, SMNDC1	432	37	13588	4.2505	1	0.381707	39.4053		GO:0070647	protein modification by small protein conjugation or removal	0.02462	-7.413	-1.993	3.191	-3.9586	0.815	0.469	70647	0	Biological Process
GOTERM_BP_FAT	GO:0000375~RNA splicing, via transesterification reactions	5	0.833333	0.0288821	SF3B1, GM5871, RSRC1, SRRM1, SIP1, SMNDC1	432	37	13588	4.2505	1	0.381707	39.4053		GO:0032774	RNA biosynthetic process	0.14211	-7.775	0.511	3.952	-1.3255	0.774	0.473	32774	0	Biological Process
GOTERM_BP_FAT	GO:0021694~cerebellar Purkinje cell layer formation	3	0.5	0.0311752	ATP2B2, LDB1, RORA	432	9	13588	10.4846	1	0.397386	41.8052		GO:0006974	cellular response to DNA damage stimulus	0.02697	0.973	7.756	3.23	-2.6871	0.827	0.48	6974	0	Biological Process
GOTERM_BP_FAT	GO:0021702~cerebellar Purkinje cell differentiation	3	0.5	0.0311752	ATP2B2, LDB1, RORA	432	9	13588	10.4846	1	0.397386	41.8052		GO:0006281	DNA repair	0.01576	null	null	2.997	-1.9421	0.683	0.712	6974	1	Biological Process
GOTERM_BP_FAT	GO:0021692~cerebellar Purkinje cell layer morphogenesis	3	0.5	0.0311752	ATP2B2, LDB1, RORA	432	9	13588	10.4846	1	0.397386	41.8052		GO:0006342	chromatin silencing	0.00154	-6.658	0.353	1.991	-1.6163	0.735	0.486	6342	0	Biological Process
GOTERM_BP_FAT	GO:0045814~negative regulation of gene expression, epigenetic	4	0.666667	0.0311976	DNMT3A, GM13034, SMARCA5, BAZ2A, SMARCA4	432	22	13588	5.71886	1	0.395059	41.8282		GO:0006305	DNA alkylation	0.00248	null	null	2.196	-1.4552	0.804	0.962	6342	1	Biological Process
GOTERM_BP_FAT	GO:0021587~cerebellum morphogenesis	4	0.666667	0.0311976	ATP2B2, LDB1, MTPN, RORA	432	22	13588	5.71886	1	0.395059	41.8282		GO:0006306	DNA methylation	0.00248	null	null	2.196	-1.4552	0.739	0.819	6342	1	Biological Process
GOTERM_BP_FAT	GO:0006730~one-carbon metabolic process	9	1.5	0.0326525	ATF7IP, DNMT3A, GSPT1, CTCF, N6AMT2, BAZ2A, KDM6B, CAR7, N6AMT1	432	117	13588	2.41952	1	0.404186	43.3035		GO:0045814	negative regulation of gene expression, epigenetic	0.00186	null	null	2.072	-1.5059	0.781	0.789	6342	1	Biological Process
GOTERM_BP_FAT	GO:0000122~negative regulation of transcription from RNA polymerase II promoter	14	2.33333	0.033041	ATF7IP, DNMT3A, TLE4, IRF2BP1, SIN3A, BPTF, PCGF6, PER2, NFIC, BCOR, NCOR1, KDM6B, NFX1, SMARCA4	432	231	13588	1.90629	1	0.405379	43.6915		GO:0033043	regulation of organelle organization	0.0285	4.345	-4.217	3.255	-3.4089	0.754	0.525	33043	0	Biological Process
GOTERM_BP_FAT	GO:0032268~regulation of cellular protein metabolic process	16	2.66667	0.0337867	LOC674543, GM3851, CPEB2, GM12587, LOC677578, CTCF, GM8288, GM2710, GM9480, GM7782, EIF4EBP3, ZFP91, GM8554, GM5842, RAPGEF4, GM7888, GHR, GM5504, GM8807, LOC100046019, GM8423, GM6090, EIF4G1, HMG1L1, GM8563, GM5853, LOC100047080, LOC637733, GM15059, GM7468, EIF2C3, LOC100048378, GM5473, HMGB1, EIF4E3, LOC675448, LOC675001, GM8031, GM12568, MKNK1, GM3160, GM10075, GM3565, GM9012, ERCC6, GM4587, R…	432	280	13588	1.79735	1	0.409909	44.4291		GO:0035023	regulation of Rho protein signal transduction	0.0093	0.498	6.708	2.769	-2.2307	0.803	0.525	35023	0	Biological Process
GOTERM_BP_FAT	GO:0022411~cellular component disassembly	5	0.833333	0.034249	CASP3, LOC545845, GM8566, CEBPG, TTF1, SOD1, XRN2	432	39	13588	4.03253	1	0.411715	44.8819		GO:0051056	regulation of small GTPase mediated signal transduction	0.02068	null	null	3.115	-1.8495	0.789	0.775	35023	1	Biological Process
GOTERM_BP_FAT	GO:0021695~cerebellar cortex development	4	0.666667	0.0350559	ATP2B2, LDB1, MTPN, RORA	432	23	13588	5.47021	1	0.416644	45.6638		GO:0009968	negative regulation of signal transduction	0.03635	-1.145	5.917	3.36	-1.3371	0.745	0.525	9968	0	Biological Process
GOTERM_BP_FAT	GO:0048008~platelet-derived growth factor receptor signaling pathway	4	0.666667	0.0350559	2610005L07RIK, LOC100044968, ARID5B, PTEN, PDAP1	432	23	13588	5.47021	1	0.416644	45.6638		GO:0048193	Golgi vesicle transport	0.00605	0.908	-3.399	2.582	-2.9212	0.88	0.526	48193	0	Biological Process
GOTERM_BP_FAT	GO:0048864~stem cell development	4	0.666667	0.0350559	RIF1, MSI2, TCF7L2, MYST3	432	23	13588	5.47021	1	0.416644	45.6638		GO:0035162	embryonic hemopoiesis	0.00144	5.035	-0.331	1.964	-1.4183	0.89	0.53	35162	0	Biological Process
GOTERM_BP_FAT	GO:0006306~DNA methylation	4	0.666667	0.0350559	ATF7IP, DNMT3A, CTCF, BAZ2A	432	23	13588	5.47021	1	0.416644	45.6638		GO:0051656	establishment of organelle localization	0.01028	0.873	-3.594	2.812	-1.6609	0.919	0.562	51656	0	Biological Process
GOTERM_BP_FAT	GO:0006305~DNA alkylation	4	0.666667	0.0350559	ATF7IP, DNMT3A, CTCF, BAZ2A	432	23	13588	5.47021	1	0.416644	45.6638		GO:0006888	ER to Golgi vesicle-mediated transport	0.0023	0.68	-3.212	2.164	-1.8979	0.888	0.566	6888	0	Biological Process
GOTERM_BP_FAT	GO:0016125~sterol metabolic process	7	1.16667	0.0352618	SOAT1, HDLBP, INSIG2, PRKAA2, SC4MOL, VLDLR, DHCR24	432	77	13588	2.85943	1	0.416034	45.8617		GO:0051271	negative regulation of cellular component movement	0.00633	-2.616	-3.61	2.602	-1.7499	0.798	0.584	51271	0	Biological Process
GOTERM_BP_FAT	GO:0048511~rhythmic process	8	1.33333	0.0361235	LOC100044547, CCRN4L, LOC100047134, LOC545845, UBE3A, GM8566, ZFX, PER2, BCL2L1, BMPR1B, SOD1, NCOR1	432	98	13588	2.56765	1	0.421314	46.6823		GO:0006289	nucleotide-excision repair	0.0029	-4.227	5.647	2.265	-2.1283	0.724	0.585	6289	0	Biological Process
GOTERM_BP_FAT	GO:0035162~embryonic hemopoiesis	3	0.5	0.038164	LOC676870, HIF1A, PBX1, MYST3	432	10	13588	9.43611	1	0.431784	48.5792		GO:0008202	steroid metabolic process	0.01038	-6.693	3.998	2.816	-2.2797	0.835	0.604	8202	0	Biological Process
GOTERM_BP_FAT	GO:0000303~response to superoxide	3	0.5	0.038164	ERCC6, LOC545845, GM8566, SOD1, SOD2	432	10	13588	9.43611	1	0.431784	48.5792		GO:0043254	regulation of protein complex assembly	0.00955	3.305	-5.781	2.78	-3.0026	0.774	0.62	43254	0	Biological Process
GOTERM_BP_FAT	GO:0042542~response to hydrogen peroxide	4	0.666667	0.0391483	LOC545845, STAR, GM8566, SOD1, DDIT3, SOD2	432	24	13588	5.24228	1	0.437707	49.4712		GO:0032271	regulation of protein polymerization	0.00506	null	null	2.505	-2.6843	0.782	0.779	43254	1	Biological Process
GOTERM_BP_FAT	GO:0006304~DNA modification	4	0.666667	0.0391483	ATF7IP, DNMT3A, CTCF, BAZ2A	432	24	13588	5.24228	1	0.437707	49.4712		GO:0030833	regulation of actin filament polymerization	0.00419	null	null	2.423	-1.8693	0.692	0.904	43254	1	Biological Process
GOTERM_BP_FAT	GO:0032259~methylation	7	1.16667	0.0392499	ATF7IP, DNMT3A, GSPT1, CTCF, N6AMT2, BAZ2A, N6AMT1	432	79	13588	2.78704	1	0.436122	49.5625		GO:0008064	regulation of actin polymerization or depolymerization	0.00486	null	null	2.487	-1.6858	0.703	0.974	43254	1	Biological Process
GOTERM_BP_FAT	GO:0051726~regulation of cell cycle	13	2.16667	0.0404776	LOC674543, GM3851, GM12587, LOC677578, GM8288, PTEN, GM2710, GM7782, GM9480, CDC42, CASP3, GM8554, GM5842, GM7888, GM5504, CCNI, GM8807, LOC100046019, GM8423, GM6090, HMG1L1, GM8563, GM7407, LOC100047080, GM5853, LOC637733, MDM2, GM15059, GM7468, LOC100048378, GM5473, HMGB1, LOC675448, LOC675001, GM8031, GM12568, GM3160, GM10075, GM3565, GM9012, NUP214, GM4587, PPP2CA, GM5937, THAP1, GM4689, CEP1…	432	214	13588	1.91074	1	0.443896	50.653		GO:0000122	negative regulation of transcription from RNA polymerase II promoter	0.02974	-6.532	0.927	3.273	-1.4809	0.706	0.645	122	0	Biological Process
GOTERM_BP_FAT	GO:0042325~regulation of phosphorylation	16	2.66667	0.0436303	LOC674543, GM3851, GM12587, LOC677578, GM8288, GM2710, GM9480, GM7782, CDC42, ZFP91, CASP3, LOC545845, GM8554, SPRED2, GM5842, RAPGEF4, GM7888, CEACAM2, CEACAM1, GHR, GM5504, GM8807, LOC100046019, GM8423, GM6090, HMG1L1, GM8563, GM8566, GM7407, GM5853, LOC100047080, LOC637733, GM15059, GM7468, LOC100048378, GM5473, HMGB1, LOC675448, LOC675001, GM8031, GM12568, GM3160, GM10075, GM3565, GM9012, DUS…	432	290	13588	1.73538	1	0.466793	53.3524		GO:0007254	JNK cascade	0.00702	-1.883	6.703	2.646	-1.7499	0.719	0.645	7254	0	Biological Process
GOTERM_BP_FAT	GO:0048568~embryonic organ development	14	2.33333	0.0440248	2610005L07RIK, MAFB, SPINT1, EGLN1, SOD1, TCF7L2, DDIT3, LOC676870, ATP2B2, HIF1A, INSIG2, LOC545845, GM8566, LRP6, PBX1, GNAS, LOC100044760, MYST3	432	241	13588	1.82719	1	0.467406	53.6802		GO:0051493	regulation of cytoskeleton organization	0.01384	3.743	-5.05	2.941	-2.3806	0.752	0.649	51493	0	Biological Process
GOTERM_BP_FAT	GO:0000305~response to oxygen radical	3	0.5	0.045684	ERCC6, LOC545845, GM8566, SOD1, SOD2	432	11	13588	8.57828	1	0.477707	55.0354		GO:0030832	regulation of actin filament length	0.00505	null	null	2.504	-1.6521	0.711	0.897	51493	1	Biological Process
GOTERM_BP_FAT	GO:0009968~negative regulation of signal transduction	11	1.83333	0.0460165	LOC631743, SCAI, SOCS5, PTEN, IGF1R, TRIM33, RGS5, LRP6, RHOA, GM12844, SNX13, LOC100044760, NCOR1, WWOX	432	171	13588	2.02334	1	0.477758	55.3024		GO:0033044	regulation of chromosome organization	0.00782	null	null	2.694	-1.5595	0.748	0.757	51493	1	Biological Process
GOTERM_BP_FAT	GO:0032774~RNA biosynthetic process	9	1.5	0.0472623	HELB, THRAP3, NFAT5, TTF1, ATP6V0A1, TBP, TRIM24, XRN2, DDIT3, GM5898	432	126	13588	2.24669	1	0.484616	56.2898		GO:0032956	regulation of actin cytoskeleton organization	0.00909	null	null	2.759	-1.9351	0.724	0.77	51493	1	Biological Process
GOTERM_BP_FAT	GO:0021575~hindbrain morphogenesis	4	0.666667	0.048023	ATP2B2, LDB1, MTPN, RORA	432	26	13588	4.83903	1	0.487761	56.8825		GO:0031098	stress-activated protein kinase signaling cascade	0.00782	0.499	7.312	2.694	-1.6189	0.77	0.653	31098	0	Biological Process
GOTERM_CC_FAT	GO:0016607~nuclear speck	15	2.5	6.84508e-08	LOC100046766, LOC100046698, LOC100046744, MAML2, YLPM1, WBP11, SFRS1, SART3, SMNDC1, GM5871, SUMO1, DDX46, ZFML, RSRC1, SRRM2, LOC100044766, LOC100046735, CDK12, SRRM1, WAC, RBM25, LOC100048559	324	90	12504	6.4321	2.2657e-05	4.53144e-06	9.28416e-05		GO:0016585	chromatin remodeling complex	0.00414	1.673	-5.692	2.412	-2.7619	0.915	0	16585	0	Cellular Component
GOTERM_CC_FAT	GO:0016604~nuclear body	16	2.66667	3.89068e-06	LOC100046766, LOC100046698, LOC100046744, MAML2, YLPM1, WBP11, SFRS1, SART3, SMNDC1, GM5871, SUMO1, DDX46, ZFML, RSRC1, SRRM2, LOC100044766, LOC100046735, CDK12, SRRM1, WAC, SIP1, RBM25, LOC100048559	324	142	12504	4.34846	0.00128699	0.000160964	0.0052769		GO:0016607	nuclear speck	0.00343	5.056	5.994	2.31	-7.1643	0.552	0	16607	0	Cellular Component
GOTERM_CC_FAT	GO:0005813~centrosome	13	2.16667	0.000911209	LOC674193, ROCK1, CEP192, CEP110, AKAP9, PCM1, CDC27, TUBGCP5, CEP57, EVI5, GM8545, SLMAP, ODF2, MAPRE1, LOC100047199, PDCD6IP	324	160	12504	3.13565	0.260475	0.0329717	1.22885		GO:0016604	nuclear body	0.00928	null	null	2.74	-5.4101	0.525	0.702	16607	1	Cellular Component
GOTERM_CC_FAT	GO:0005815~microtubule organizing center	14	2.33333	0.00126867	LOC674193, ROCK1, CEP192, CEP110, TTLL4, AKAP9, PCM1, CDC27, TUBGCP5, CEP57, EVI5, GM8545, SLMAP, ODF2, MAPRE1, LOC100047199, PDCD6IP	324	189	12504	2.85871	0.343081	0.0411489	1.70708		GO:0009898	cytoplasmic side of plasma membrane	0.00265	-5.445	1.497	2.199	-2.8906	0.863	0.018	9898	0	Cellular Component
GOTERM_CC_FAT	GO:0009898~internal side of plasma membrane	18	3	0.00128637	LIMS1, SNAP91, STAM2, RDX, CDC42, ACBD3, VEPH1, SPNB2, RAC1, SPRED2, RHOA, PALM2, GM12844, RALA, AP3B1, GM8750, GM8752, LOC631743, LOC547345, NUP155, LOC100044039, LOC674168, GM7407, ARCN1, LOC100044041, LOC100044042, ADD3, AKAP2, YKT6, LOC100044040	324	287	12504	2.42044	0.346925	0.0379926	1.73071		GO:0031252	cell leading edge	0.01473	-4.201	-2.278	2.941	-2.6113	0.876	0.021	31252	0	Cellular Component
GOTERM_CC_FAT	GO:0005681~spliceosome	11	1.83333	0.00139267	DHX8, LOC100046766, LOC100046744, SFRS1, SMNDC1, SF3B1, GM5871, AQR, SRRM2, LOC100046735, LOC100044766, SRRM1, WAC, SIP1, API5, LOC100048559, GEMIN5	324	124	12504	3.42354	0.369533	0.034862	1.87247		GO:0001726	ruffle	0.00519	-1.703	-4.355	2.489	-2.1527	0.815	0.022	1726	0	Cellular Component
GOTERM_CC_FAT	GO:0016585~chromatin remodeling complex	7	1.16667	0.00173039	GM7004, GM12799, RBBP4, GM13034, SMARCC1, SMARCA5, RBM10, BAZ2A, CBX5, SMARCA4	324	50	12504	5.40296	0.436312	0.0401198	2.32163		GO:0030027	lamellipodium	0.00724	null	null	2.632	-1.6359	0.814	0.816	1726	1	Cellular Component
GOTERM_CC_FAT	GO:0000792~heterochromatin	7	1.16667	0.0019193	ATRX, GM7004, DNMT3A, SMCHD1, SMARCC1, BAZ2A, CBX5, SMARCA4	324	51	12504	5.29702	0.47054	0.0415072	2.57204		GO:0005667	transcription factor complex	0.02025	4.649	-2.35	3.079	-2.1117	0.73	0.054	5667	0	Cellular Component
GOTERM_CC_FAT	GO:0031252~cell leading edge	10	1.66667	0.00244715	ACTR3, ENAH, TRPM7, RAC1, TMOD3, GNAS, RDX, ITSN1, CD2AP, RASA1	324	112	12504	3.44577	0.555586	0.0494242	3.26858		GO:0042470	melanosome	0.00112	-2.853	7.056	1.826	-1.6467	0.739	0.084	42470	0	Cellular Component
GOTERM_CC_FAT	GO:0044431~Golgi apparatus part	14	2.33333	0.00613859	STX6, GALNT2, GABARAPL2, SEC24B, GM3724, LOC100047481, ST6GALNAC2, CHIC2, ST3GAL4, GORASP2, GOLGA1, TRAPPC4, GOSR2, SEC24C, STX5A, AP3B1	324	227	12504	2.38016	0.869729	0.101717	8.01236		GO:0005938	cell cortex	0.01219	-3.747	4.025	2.859	-1.3479	0.756	0.243	5938	0	Cellular Component
GOTERM_CC_FAT	GO:0000791~euchromatin	3	0.5	0.00631755	DNMT3A, TRIM24, SMARCA4	324	5	12504	23.1556	0.877267	0.0950652	8.23675		GO:0005813	centrosome	0.01567	6.185	3.775	2.968	-3.0405	0.483	0.251	5813	0	Cellular Component
GOTERM_CC_FAT	GO:0001726~ruffle	6	1	0.00703576	TRPM7, TMOD3, GNAS, RDX, CD2AP, RASA1	324	47	12504	4.92671	0.90339	0.100783	9.13226		GO:0005815	microtubule organizing center	0.01794	null	null	3.026	-2.8967	0.489	0.764	5813	1	Cellular Component
GOTERM_CC_FAT	GO:0005667~transcription factor complex	14	2.33333	0.00773232	ATF7IP, RBL2, MAFB, CREM, TEAD1, NFYC, TBP, TCF7L2, LOC676870, HIF1A, MGA, ATP6V0A1, PBX1, TBL1X, TCF12	324	234	12504	2.30896	0.923414	0.101525	9.99303		GO:0044450	microtubule organizing center part	0.00436	null	null	2.413	-1.3463	0.503	0.823	5813	1	Cellular Component
GOTERM_CC_FAT	GO:0000785~chromatin	11	1.83333	0.0105958	ATRX, GM7004, DNMT3A, SMCHD1, SMARCC1, CHD1, TRIM24, BAZ2A, CHD4, CBX5, MYST3, SMARCA4	324	165	12504	2.57284	0.970575	0.118319	13.4528		GO:0044431	Golgi apparatus part	0.01539	2.099	5.645	2.96	-2.2119	0.578	0.297	44431	0	Cellular Component
GOTERM_CC_FAT	GO:0005720~nuclear heterochromatin	5	0.833333	0.0121777	GM7004, DNMT3A, SMCHD1, SMARCC1, CBX5, SMARCA4	324	35	12504	5.51323	0.982674	0.130509	15.3109		GO:0000792	heterochromatin	0.00411	5.323	1.81	2.387	-2.7169	0.448	0.339	792	0	Cellular Component
GOTERM_CC_FAT	GO:0000228~nuclear chromosome	9	1.5	0.0131452	ATRX, GM7004, DNMT3A, SMCHD1, SMARCC1, TRIM24, ADD3, TERF1, CBX5, SMARCA4	324	121	12504	2.87052	0.987474	0.13584	16.4291		GO:0000790	nuclear chromatin	0.00937	null	null	2.744	-1.8694	0.374	0.792	792	1	Cellular Component
GOTERM_CC_FAT	GO:0000790~nuclear chromatin	6	1	0.013508	GM7004, DNMT3A, SMCHD1, SMARCC1, TRIM24, CBX5, SMARCA4	324	55	12504	4.2101	0.988909	0.135162	16.8448		GO:0000228	nuclear chromosome	0.01642	null	null	2.988	-1.8812	0.389	0.808	792	1	Cellular Component
GOTERM_CC_FAT	GO:0048770~pigment granule	7	1.16667	0.0225555	HSP90AB1, HSP90B1, RAC1, ATP6V0A1, CTSB, PDCD6IP, YWHAE	324	85	12504	3.17821	0.999475	0.194066	26.6134		GO:0000785	chromatin	0.01665	null	null	2.994	-1.9749	0.416	0.723	792	1	Cellular Component
GOTERM_CC_FAT	GO:0042470~melanosome	7	1.16667	0.0225555	HSP90AB1, HSP90B1, RAC1, ATP6V0A1, CTSB, PDCD6IP, YWHAE	324	85	12504	3.17821	0.999475	0.194066	26.6134		GO:0005681	spliceosomal complex	0.00499	4.56	4.47	2.471	-2.8562	0.559	0.412	5681	0	Cellular Component
GOTERM_CC_FAT	GO:0030027~lamellipodium	6	1	0.0231279	ACTR3, ENAH, RAC1, TMOD3, RDX, ITSN1	324	63	12504	3.67549	0.999567	0.193576	27.1942		GO:0044432	endoplasmic reticulum part	0.01506	1.81	5.066	2.95	-1.4264	0.579	0.47	44432	0	Cellular Component
GOTERM_CC_FAT	GO:0044432~endoplasmic reticulum part	12	2	0.037465	MIA3, HSP90B1, STT3A, P4HA2, P4HA1, LMAN2L, TOR1B, PIGU, PCYT1A, GOSR2, SSR3, OS9	324	231	12504	2.00481	0.999997	0.265285	40.4236		GO:0048770	pigment granule	0.00112	-2.395	7.593	1.826	-1.6467	0.739	0.504	48770	0	Cellular Component
GOTERM_CC_FAT	GO:0015629~actin cytoskeleton	11	1.83333	0.0403346	ABLIM1, MYO10, ENAH, MAEA, MACF1, GM9174, SPNB2, CALD1, UTRN, TMOD3, CDC26, PTPN11	324	205	12504	2.07082	0.999999	0.277085	42.788		GO:0015629	actin cytoskeleton	0.0221	7.845	0.274	3.117	-1.3943	0.568	0.579	15629	0	Cellular Component
GOTERM_CC_FAT	GO:0005938~cell cortex	8	1.33333	0.0448839	LOC674193, MACF1, GM8545, SPNB2, CALD1, UTRN, EXOC4, MAPRE1, CD2AP, ADD3	324	126	12504	2.45032	1	0.297771	46.359		GO:0000791	euchromatin	0.00149	5.357	1.395	1.949	-2.1995	0.48	0.671	791	0	Cellular Component
GOTERM_CC_FAT	GO:0044450~microtubule organizing center part	4	0.666667	0.0450483	ROCK1, CEP192, AKAP9, ODF2, LOC100047199	324	31	12504	4.97969	1	0.293023	46.4841		GO:0005720	nuclear heterochromatin	0.00166	5.352	2.491	1.996	-1.9144	0.435	0.677	5720	0	Cellular Component
GOTERM_MF_FAT	GO:0008134~transcription factor binding	27	4.5	1.65709e-06	UBE3A, SUMO1, SIN3A, AES, SQSTM1, BCOR, APEX1, CHD4, MYST3, SERTAD2, ATF7IP, TBL1XR1, CEBPG, LDB1, MAML2, SCAI, TLE4, IRF2BP1, PPARGC1A, RAB18, BPTF, THRAP3, ATP6V0A1, TBL1X, NCOR1, GM5898, SMARCA4, C1D	423	288	13288	2.94504	0.000864625	0.000432406	0.00240069		GO:0003712	transcription cofactor activity	0.01507	-0.452	2.773	2.971	-5.3449	0.88	0	3712	0	Molecular Function
GOTERM_MF_FAT	GO:0003712~transcription cofactor activity	20	3.33333	4.52182e-06	ATF7IP, TBL1XR1, UBE3A, LDB1, MAML2, SCAI, TLE4, IRF2BP1, PPARGC1A, SIN3A, AES, SQSTM1, THRAP3, ATP6V0A1, TBL1X, BCOR, APEX1, NCOR1, GM5898, SERTAD2, C1D	423	180	13288	3.49041	0.00235761	0.000589925	0.00655082		GO:0003714	transcription corepressor activity	0.00616	null	null	2.583	-4.063	0.88	0.866	3712	1	Molecular Function
GOTERM_MF_FAT	GO:0003714~transcription corepressor activity	11	1.83333	8.64743e-05	ATF7IP, TBL1XR1, SIN3A, AES, SCAI, TLE4, IRF2BP1, BCOR, TBL1X, NCOR1, C1D	423	72	13288	4.79932	0.0441378	0.00749535	0.125207		GO:0004386	helicase activity	0.00616	-7.049	-3.087	2.583	-3.0846	0.619	0	4386	0	Molecular Function
GOTERM_MF_FAT	GO:0003682~chromatin binding	16	2.66667	0.000123419	DNMT3A, TTF1, TLE4, TRIM24, CBX5, ATRX, GM7004, SF3B1, SIN3A, SMARCC1, GM13034, SMARCA5, CHD1, ATP6V0A1, TBL1X, NFATC3, CHD4, SMARCA4	423	155	13288	3.24271	0.062397	0.00916186	0.178655		GO:0016887	ATPase activity	0.02109	null	null	3.117	-2.0748	0.586	0.712	4386	1	Molecular Function
GOTERM_MF_FAT	GO:0019904~protein domain specific binding	18	3	0.000134135	HSP90AB1, ENAH, GM14176, LDB1, CBL, LOC100045388, UBE2I, SFRS1, PTEN, LOC100048010, YWHAE, CD2AP, GM5931, LOC100044900, ATXN2, ATP2B2, SON, SQSTM1, SOS1, PCGF6, EXOC4, ADAM17, NCOR1, LOC100048559	423	192	13288	2.94504	0.0676276	0.00871468	0.194153		GO:0042623	ATPase activity, coupled	0.01425	null	null	2.946	-1.5897	0.591	0.785	4386	1	Molecular Function
GOTERM_MF_FAT	GO:0004386~helicase activity	13	2.16667	0.000823361	DHX8, LOC100046698, HELZ, DDX6, ATRX, DDX46, ERCC6, DHX29, HELB, GM13034, SMARCA5, CHD1, EP400, CHD4, SMARCA4	423	129	13288	3.16572	0.349472	0.0383342	1.18625		GO:0003924	GTPase activity	0.00902	null	null	2.748	-1.6816	0.609	0.744	4386	1	Molecular Function
GOTERM_MF_FAT	GO:0016881~acid-amino acid ligase activity	15	2.5	0.000836077	UBE3A, TTLL4, LOC100045388, CDC34, LOC100047093, GM5931, SUMO1, GM9057, LOC100046898, TRIP12, HECTD1, LOC100045901, GM3076, GM14176, UBE2I, PARK2, UBE2H, UBE2L3, MIB1, LOC100044900, GM15267, GM5858, KCMF1, HUWE1, GM10705, NEDD4, GM6562, MDM2, GM2058, GM10145, GM7423	423	166	13288	2.83859	0.35378	0.0357306	1.20447		GO:0005085	guanyl-nucleotide exchange factor activity	0.01026	4.056	0.992	2.804	-1.3485	0.935	0	5085	0	Molecular Function
GOTERM_MF_FAT	GO:0019787~small conjugating protein ligase activity	12	2	0.0020992	UBE3A, LOC100045388, CDC34, GM5931, LOC100047093, SUMO1, GM9057, LOC100046898, HECTD1, LOC100045901, GM14176, GM3076, UBE2I, UBE2H, UBE2L3, LOC100044900, MIB1, GM15267, GM5858, HUWE1, KCMF1, NEDD4, GM10705, GM6562, MDM2, GM2058, GM10145, GM7423	423	125	13288	3.01572	0.666107	0.070519	2.99855		GO:0005089	Rho guanyl-nucleotide exchange factor activity	0.00476	1.753	-1.653	2.471	-2.1442	0.88	0	5089	0	Molecular Function
GOTERM_MF_FAT	GO:0016564~transcription repressor activity	16	2.66667	0.00302612	ATF7IP, LOC100044341, TBL1XR1, BCLAF1, SCAI, TLE4, IRF2BP1, TRIM24, CBX5, SIN3A, AES, PCGF6, TRPS1, TBL1X, BCOR, NCOR1, C1D	423	211	13288	2.38208	0.794443	0.076054	4.29577		GO:0005088	Ras guanyl-nucleotide exchange factor activity	0.00599	null	null	2.571	-1.7895	0.88	0.866	5089	1	Molecular Function
GOTERM_MF_FAT	GO:0016879~ligase activity, forming carbon-nitrogen bonds	15	2.5	0.00345683	UBE3A, TTLL4, LOC100045388, CDC34, LOC100047093, GM5931, SUMO1, GM9057, LOC100046898, TRIP12, HECTD1, LOC100045901, GM3076, GM14176, UBE2I, PARK2, UBE2H, UBE2L3, MIB1, LOC100044900, GM15267, GM5858, KCMF1, HUWE1, GM10705, NEDD4, GM6562, MDM2, GM2058, GM10145, GM7423	423	193	13288	2.44148	0.835952	0.0755821	4.89303		GO:0008134	transcription factor binding	0.01667	0.621	-7.264	3.015	-5.7799	0.888	0	8134	0	Molecular Function
GOTERM_MF_FAT	GO:0004842~ubiquitin-protein ligase activity	10	1.66667	0.00579679	LOC100045901, GM3076, UBE3A, CDC34, UBE2H, UBE2L3, LOC100047093, MIB1, GM15267, GM5858, KCMF1, HUWE1, GM10705, NEDD4, GM6562, GM9057, MDM2, LOC100046898, GM2058, GM10145, GM7423, HECTD1	423	104	13288	3.02055	0.951912	0.118779	8.07763		GO:0016563	transcription activator activity	0.00414	-5.335	5.548	2.412	-1.4336	0.935	0	16563	0	Molecular Function
GOTERM_MF_FAT	GO:0005089~Rho guanyl-nucleotide exchange factor activity	8	1.33333	0.00717483	PLEKHG3, LOC638642, SOS1, AKAP13, ITSN2, RGNEF, ITSN1, GM5831, ARHGEF12, GM7281, KALRN	423	71	13288	3.53957	0.976687	0.139594	9.90636		GO:0016564	transcription repressor activity	0.00414	-2.795	5.839	2.412	-2.5191	0.935	0	16564	0	Molecular Function
GOTERM_MF_FAT	GO:0016887~ATPase activity	18	3	0.00841834	DHX8, ABCF1, ATF7IP, LOC100046698, RBBP4, IPO8, DDX6, ATP2B2, DDX46, KIF1B, BPTF, DHX29, HELB, GM13034, SMARCA5, ABCD3, CHD1, RAD51L3, CHD4, SMARCA4	423	281	13288	2.01227	0.987881	0.156107	11.5274		GO:0019207	kinase regulator activity	0.00582	4.896	3.737	2.559	-1.5493	0.935	0	19207	0	Molecular Function
GOTERM_MF_FAT	GO:0004721~phosphoprotein phosphatase activity	12	2	0.00918968	GM13422, PTPRK, PTPRG, GM12663, PTEN, ACP1, CDC25A, PTPN11, DUSP19, LOC100045709, PPM1E, GM9723, LOC632664, PPP2CA, PPM1H, PTP4A2, LOC100046234, UBLCP1, GM7756, LOC631286	423	152	13288	2.48003	0.991927	0.163466	12.5193		GO:0003743	translation initiation factor activity	0.00273	0.94	6.19	2.23	-1.8665	0.89	0.042	3743	0	Molecular Function
GOTERM_MF_FAT	GO:0050839~cell adhesion molecule binding	4	0.666667	0.0130888	NUMB, NEO1, CD2AP, MLLT4	423	16	13288	7.85343	0.998969	0.21113	17.3766		GO:0003682	chromatin binding	0.02434	6.594	0.156	3.179	-3.9101	0.915	0.054	3682	0	Molecular Function
GOTERM_MF_FAT	GO:0003743~translation initiation factor activity	7	1.16667	0.0135975	EIF4G1, EIF4E3, EIF2S3X, LOC100047658, DHX29, EIF5, EIF5B, GM2223, LOC100048746, EIF2C3	423	62	13288	3.54671	0.999212	0.21197	17.9914		GO:0045296	cadherin binding	0.00139	5.188	-3.932	1.94	-1.3393	0.895	0.134	45296	0	Molecular Function
GOTERM_MF_FAT	GO:0005088~Ras guanyl-nucleotide exchange factor activity	8	1.33333	0.016238	PLEKHG3, LOC638642, SOS1, AKAP13, ITSN2, RGNEF, ITSN1, GM5831, ARHGEF12, GM7281, KALRN	423	83	13288	3.02783	0.999806	0.240938	21.1151		GO:0008013	beta-catenin binding	0.0031	2.934	-5.347	2.286	-1.615	0.893	0.145	8013	0	Molecular Function
GOTERM_MF_FAT	GO:0008026~ATP-dependent helicase activity	8	1.33333	0.0193976	DHX8, LOC100046698, DDX46, DHX29, HELB, GM13034, SMARCA5, CHD1, CHD4, DDX6	423	86	13288	2.92221	0.999964	0.273512	24.7072		GO:0050839	cell adhesion molecule binding	0.00582	2.427	-7.02	2.559	-1.8831	0.891	0.155	50839	0	Molecular Function
GOTERM_MF_FAT	GO:0070035~purine NTP-dependent helicase activity	8	1.33333	0.0193976	DHX8, LOC100046698, DDX46, DHX29, HELB, GM13034, SMARCA5, CHD1, CHD4, DDX6	423	86	13288	2.92221	0.999964	0.273512	24.7072		GO:0016702	oxidoreductase activity, acting on single donors with incorporation of molecular oxygen, incorporation of two atoms of oxygen	0.0011	-4.112	-2.761	1.839	-1.6844	0.779	0.156	16702	0	Molecular Function
GOTERM_MF_FAT	GO:0016791~phosphatase activity	15	2.5	0.0197164	GM13422, PTPRK, IMPA1, PTPRG, ACP6, GM12663, PTEN, ACP1, CDC25A, PTPN11, DUSP19, PPM1E, LOC100045709, LOC632664, GM9723, PPP2CA, PPM1H, NT5C2, PTP4A2, LOC100046234, UBLCP1, GM7756, LOC631286	423	238	13288	1.97986	0.999969	0.270207	25.0611		GO:0016881	acid-amino acid ligase activity	0.00334	-6.514	0.951	2.318	-3.0778	0.713	0.172	16881	0	Molecular Function
GOTERM_MF_FAT	GO:0016702~oxidoreductase activity, acting on single donors with incorporation of molecular oxygen, incorporation of two atoms of oxygen	7	1.16667	0.020684	KDM6A, P4HA2, P4HA1, UTY, EGLN1, KDM6B, KDM5C	423	68	13288	3.23376	0.999982	0.274497	26.1256		GO:0016879	ligase activity, forming carbon-nitrogen bonds	0.00484	null	null	2.479	-2.4613	0.718	0.751	16881	1	Molecular Function
GOTERM_MF_FAT	GO:0003924~GTPase activity	10	1.66667	0.0208145	GTPBP2, EIF2S3X, DNM1L, GNAI1, EIF5B, LOC631743, LOC100048746, CDC42, GSPT1, GM7407, RAC1, RHOA, GM12844, GM2223, GNAS	423	128	13288	2.4542	0.999983	0.269269	26.2681		GO:0019787	small conjugating protein ligase activity	0.00102	null	null	1.806	-2.6779	0.729	0.843	16881	1	Molecular Function
GOTERM_MF_FAT	GO:0016701~oxidoreductase activity, acting on single donors with incorporation of molecular oxygen	7	1.16667	0.0220689	KDM6A, P4HA2, P4HA1, UTY, EGLN1, KDM6B, KDM5C	423	69	13288	3.1869	0.999991	0.276448	27.6248		GO:0019904	protein domain specific binding	0.02097	-0.634	-7.407	3.114	-3.8729	0.887	0.18	19904	0	Molecular Function
GOTERM_MF_FAT	GO:0008013~beta-catenin binding	4	0.666667	0.0242671	LOC677611, CSNK2A1, GM10031, NUMB, CD2AP, TCF7L2	423	20	13288	6.28274	0.999997	0.292902	29.9463		GO:0004842	ubiquitin-protein transferase activity	0.01099	-5.733	-3.716	2.834	-2.2368	0.771	0.194	4842	0	Molecular Function
GOTERM_MF_FAT	GO:0042623~ATPase activity, coupled	14	2.33333	0.025723	DHX8, LOC100046698, RBBP4, IPO8, DDX6, ATP2B2, DDX46, BPTF, DHX29, HELB, GM13034, SMARCA5, CHD1, ABCD3, RAD51L3, CHD4	423	223	13288	1.97216	0.999999	0.300911	31.4455		GO:0004721	phosphoprotein phosphatase activity	0.00818	-7.138	-1.298	2.706	-2.0367	0.635	0.381	4721	0	Molecular Function
GOTERM_MF_FAT	GO:0019207~kinase regulator activity	7	1.16667	0.0282305	LOC674543, GM3851, GM12587, LOC677578, ITSN1, GM8288, GM2710, GM7782, GM9480, CASP3, GM8554, RAPGEF4, GM5842, GM7888, GM5504, CCNI, GM8807, LOC100046019, GM8423, SOCS5, GM6090, HMG1L1, GM8563, LOC100047080, GM5853, GM15059, LOC637733, GM7468, LOC100048378, GM5473, HMGB1, LOC675448, LOC675001, GM8031, GM12568, GM3160, GM10075, GM3565, GM9012, GM4587, GM5937, GM4689, GM5527, GM8594, GM4383, GM13121…	423	73	13288	3.01227	1	0.311822	33.9578		GO:0016791	phosphatase activity	0.0135	null	null	2.923	-1.7052	0.627	0.855	4721	1	Molecular Function
GOTERM_MF_FAT	GO:0008135~translation factor activity, nucleic acid binding	8	1.33333	0.0363134	EIF4G1, EIF4E3, EIF2S3X, LOC100047658, GSPT1, DHX29, EIF5, EIF5B, GM2223, LOC100048746, EIF2C3	423	98	13288	2.56438	1	0.375582	41.4848		GO:0004725	protein tyrosine phosphatase activity	0.00549	null	null	2.533	-1.3798	0.644	0.848	4721	1	Molecular Function
GOTERM_MF_FAT	GO:0016563~transcription activator activity	15	2.5	0.0368501	ELF2, UBE3A, MAML2, TEAD1, PPARGC1A, MTF1, GM13034, THRAP3, SMARCA5, ATP6V0A1, NFIC, TCF12, APEX1, NFIA, GM5898, MYST3, SERTAD2	423	259	13288	1.81933	1	0.372897	41.9551		GO:0008135	translation factor activity, nucleic acid binding	0.0039	1.537	5.938	2.386	-1.4399	0.889	0.467	8135	0	Molecular Function
GOTERM_MF_FAT	GO:0004725~protein tyrosine phosphatase activity	8	1.33333	0.0417057	GM13422, PTPRK, PTPRG, ACP1, PTEN, CDC25A, PTPN11, DUSP19, GM9723, LOC632664, PTP4A2, LOC100046234, GM7756, LOC631286	423	101	13288	2.48821	1	0.396732	46.0534		GO:0016701	oxidoreductase activity, acting on single donors with incorporation of molecular oxygen	0.00115	-4.396	-1.305	1.857	-1.6562	0.779	0.472	16701	0	Molecular Function
GOTERM_MF_FAT	GO:0005085~guanyl-nucleotide exchange factor activity	10	1.66667	0.0448275	LOC638642, AKAP13, ITSN2, ARHGEF12, ITSN1, RGNEF, PLEKHG3, GBF1, SOS1, RAPGEF4, GM5831, GM7281, KALRN	423	147	13288	2.13699	1	0.412579	48.5443		GO:0008026	ATP-dependent helicase activity	0.0039	-7.297	-2.326	2.386	-1.7123	0.606	0.599	8026	0	Molecular Function
GOTERM_MF_FAT	GO:0045296~cadherin binding	3	0.5	0.0457839	NUMB, NEO1, CD2AP	423	11	13288	8.56738	1	0.405777	49.2857		GO:0070035	purine NTP-dependent helicase activity	0.0039	null	null	2.386	-1.7123	0.612	0.912	8026	1	Molecular Function

## Sheet: Greenyellow
DAVID Functional Annotation Chart														REVIGO Ordering
Category	Term	Count	%	PValue	Genes	List Total	Pop Hits	Pop Total	Fold Enrichment	Bonferroni	Benjamini	FDR		term_ID	description	frequency	plot_X	plot_Y	plot_size	log10 p-value	uniqueness	dispensability	representative	eliminated	GO Category
GOTERM_BP_FAT	GO:0006836~neurotransmitter transport	3	3.94737	0.0264505	SLC32A1, SLC6A2, SLC6A6	44	80	13588	11.5807	0.999826	0.999826	30.3891		GO:0006836	neurotransmitter transport	0.00667	1.751	-0.149	2.624	-1.5776	0.043	0	6836	0	Biological Function
GOTERM_BP_FAT	GO:0015837~amine transport	3	3.94737	0.0342159	SLC32A1, SLC6A2, SLC6A6	44	92	13588	10.0702	0.999987	0.996385	37.5292		GO:0015837	amine transport	0.00256	-1.353	-1.122	2.21	-1.4658	0.003	0.307	15837	0	Biological Function
GOTERM_BP_FAT	GO:0015804~neutral amino acid transport	2	2.63158	0.0403846	SLC32A1, SLC6A6	44	13	13588	47.5105	0.999998	0.988184	42.711		GO:0015804	neutral amino acid transport	0.00116	-1.659	0.579	1.869	-1.3938	0.005	0.579	15804	0	Biological Function
GOTERM_CC_FAT	GO:0016010~dystrophin-associated glycoprotein complex	2	2.63158	0.0340218	UTRN, DTNA	37	12	12504	56.3243	0.955633	0.955633	31.378		GO:0016010	dystrophin-associated glycoprotein complex	0.00108	0.999	0.211	1.813	-1.4682	1	0	16010	0	Cellular Component
GOTERM_MF_FAT	GO:0015293~symporter activity	5	6.57895	0.000644493	SLC32A1, SLC24A3, SLC6A2, SLC6A6, SLC34A1	41	132	13288	12.2764	0.0880702	0.0880702	0.760604		GO:0015293	symporter activity	0.005	-0.352	-1.3	2.493	-3.1911	0.004	0	15293	0	Molecular Function
GOTERM_MF_FAT	GO:0015370~solute:sodium symporter activity	3	3.94737	0.00841109	SLC32A1, SLC6A2, SLC6A6	41	46	13288	21.1368	0.701168	0.453344	9.51922		GO:0015370	solute:sodium symporter activity	0.0026	null	null	2.21	-2.0751	0.003	0.835	15293	1	Molecular Function
GOTERM_MF_FAT	GO:0005275~amine transmembrane transporter activity	3	3.94737	0.0153695	SLC32A1, SLC6A2, SLC6A6	41	63	13288	15.4332	0.890836	0.522075	16.7592		GO:0015294	solute:cation symporter activity	0.00407	null	null	2.403	-1.6926	0.002	0.92	15293	1	Molecular Function
GOTERM_MF_FAT	GO:0015294~solute:cation symporter activity	3	3.94737	0.0202953	SLC32A1, SLC6A2, SLC6A6	41	73	13288	13.3191	0.946714	0.519544	21.5593		GO:0015175	neutral amino acid transmembrane transporter activity	0.00103	1.346	-0.073	1.813	-1.3268	0.087	0.477	15175	0	Molecular Function
GOTERM_MF_FAT	GO:0015175~neutral amino acid transmembrane transporter activity	2	2.63158	0.0471175	SLC32A1, SLC6A6	41	16	13288	40.5122	0.998994	0.748507	43.5368		GO:0005275	amine transmembrane transporter activity	0.0001	-1.335	0.169	0.845	-1.8133	0.058	0.565	5275	0	Molecular Function

## Sheet: Grey60
DAVID Functional Annotation Chart														REVIGO Ordering
Category	Term	Count	%	PValue	Genes	List Total	Pop Hits	Pop Total	Fold Enrichment	Bonferroni	Benjamini	FDR		term_ID	description	frequency	plot_X	plot_Y	plot_size	log10 p-value	uniqueness	dispensability	representative	eliminated	GO Category
GOTERM_CC_FAT	GO:0005773~vacuole	3	10.3448	0.0241876	MTMR2, PRCP, ABCA2	16	204	12504	11.4926	0.739895	0.739895	21.4024		GO:0005773	vacuole	0.01806	0.213	0.982	3.029	-1.6164	0.088	0	5773	0	Cellular Component
GOTERM_CC_FAT	GO:0005774~vacuolar membrane	2	6.89655	0.0330861	MTMR2, ABCA2	16	28	12504	55.8214	0.842844	0.603571	28.1748		GO:0005774	vacuolar membrane	0.00768	0.992	0.213	2.658	-1.4804	0	0.213	5774	0	Cellular Component
GOTERM_CC_FAT	GO:0044437~vacuolar part	2	6.89655	0.0411964	MTMR2, ABCA2	16	35	12504	44.6571	0.901115	0.537572	33.8856		GO:0044437	vacuolar part	0.00783	null	null	2.667	-1.3851	0	0.811	5774	1	Cellular Component

## Sheet: Lightcyan
DAVID Functional Annotation Chart														REVIGO Ordering
Category	Term	Count	%	PValue	Genes	List Total	Pop Hits	Pop Total	Fold Enrichment	Bonferroni	Benjamini	FDR		term_ID	description	frequency	plot_X	plot_Y	plot_size	log10 p-value	uniqueness	dispensability	representative	eliminated	GO Category
GOTERM_BP_FAT	GO:0046394~carboxylic acid biosynthetic process	3	8.82353	0.0197345	ELOVL1, PLD1, PXMP3	22	141	13588	13.1412	0.993414	0.993414	22.8376		GO:0046394	carboxylic acid biosynthetic process	0.00944	0.991	0.98	2.775	-1.7048	0.79	0	46394	0	Biological Process
GOTERM_BP_FAT	GO:0016053~organic acid biosynthetic process	3	8.82353	0.0197345	ELOVL1, PLD1, PXMP3	22	141	13588	13.1412	0.993414	0.993414	22.8376		GO:0016053	organic acid biosynthetic process	0.00944	null	null	2.775	-1.7048	0.79	0.898	46394	1	Biological Process
GOTERM_CC_FAT	GO:0005768~endosome	4	11.7647	0.00715511	SCAMP1, PLD1, CCR5, APPL2	21	252	12504	9.45125	0.536222	0.318987	7.75451		GO:0005768	endosome	0.02019	0.98	0.101	3.077	-2.1454	0.006	0	5768	0	Cellular Component
GOTERM_CC_FAT	GO:0015629~actin cytoskeleton	3	8.82353	0.041875	KAT2B, CLIC5, MYO1D	21	205	12504	8.71359	0.989716	0.681549	38.1736		GO:0015629	actin cytoskeleton	0.0221	0.101	0.978	3.117	-1.378	0.006	0.101	15629	0	Cellular Component

## Sheet: Lightgreen
Category	Term	Count	%	PValue	Genes	List Total	Pop Hits	Pop Total	Fold Enrichment	Bonferroni	Benjamini	FDR
GOTERM_BP_FAT	GO:0007173~epidermal growth factor receptor signaling pathway	2	7.14286	0.038627	EPS15, GRB7	20	28	13528	48.3143	1	1	42.2271

## Sheet: Magenta
DAVID Functional Annotation Chart														REVIGO Ordering
Category	Term	Count	%	PValue	Genes	List Total	Pop Hits	Pop Total	Fold Enrichment	Bonferroni	Benjamini	FDR		term_ID	description	frequency	plot_X	plot_Y	plot_size	log10 p-value	uniqueness	dispensability	representative	eliminated	GO Category
GOTERM_BP_FAT	GO:0016575~histone deacetylation	3	2.06897	0.00358993	MORF4L1, HDAC1, BAZ2A	114	11	13588	32.5072	0.940369	0.194982	5.357		GO:0006898	receptor-mediated endocytosis	0.00697	-2.916	4.783	2.643	-1.8866	0.767	0	6898	0	Biological Process
GOTERM_BP_FAT	GO:0006511~ubiquitin-dependent protein catabolic process	6	4.13793	0.00642512	PSMC5, UBE3A, PPP2R5C, USP20, USP10, UBR1	114	141	13588	5.07204	0.993613	0.286022	9.39686		GO:0016575	histone deacetylation	0.00329	5.62	-1.637	2.318	-2.4449	0.367	0	16575	0	Biological Process
GOTERM_BP_FAT	GO:0006476~protein amino acid deacetylation	3	2.06897	0.010688	MORF4L1, HDAC1, BAZ2A	114	19	13588	18.8199	0.999781	0.373763	15.1687		GO:0006476	protein deacetylation	0.00352	null	null	2.348	-1.9711	0.504	0.969	16575	1	Biological Process
GOTERM_BP_FAT	GO:0006898~receptor-mediated endocytosis	3	2.06897	0.0129846	CTTN, ULK1, CAP1	114	21	13588	17.0276	0.999965	0.41684	18.134		GO:0016568	chromatin modification	0.02147	null	null	3.132	-1.3273	0.598	0.758	16575	1	Biological Process
GOTERM_BP_FAT	GO:0016568~chromatin modification	6	4.13793	0.0470631	MORF4L1, RBBP4, HDAC1, SMARCC1, RCOR1, BAZ2A	114	236	13588	3.03033	1	0.834654	52.1935		GO:0021707	cerebellar granule cell differentiation	0.00048	-3.139	-5.047	1.491	-1.3109	0.274	0.042	21707	0	Biological Process
GOTERM_BP_FAT	GO:0021707~cerebellar granule cell differentiation	2	1.37931	0.0488798	ULK1, MTPN	114	6	13588	39.731	1	0.81882	53.5699		GO:0021681	cerebellar granular layer development	0.0006	null	null	1.591	-1.3109	0.346	0.754	21707	1	Biological Process
GOTERM_BP_FAT	GO:0021681~cerebellar granular layer development	2	1.37931	0.0488798	ULK1, MTPN	114	6	13588	39.731	1	0.81882	53.5699		GO:0021684	cerebellar granular layer formation	0.00048	null	null	1.491	-1.3109	0.284	0.983	21707	1	Biological Process
GOTERM_BP_FAT	GO:0021684~cerebellar granular layer formation	2	1.37931	0.0488798	ULK1, MTPN	114	6	13588	39.731	1	0.81882	53.5699		GO:0021683	cerebellar granular layer morphogenesis	0.00054	null	null	1.544	-1.3109	0.284	0.977	21707	1	Biological Process
GOTERM_BP_FAT	GO:0021683~cerebellar granular layer morphogenesis	2	1.37931	0.0488798	ULK1, MTPN	114	6	13588	39.731	1	0.81882	53.5699		GO:0006511	ubiquitin-dependent protein catabolic process	0.01605	5.68	0.98	3.005	-2.1921	0.629	0.308	6511	0	Biological Process
GOTERM_CC_FAT	GO:0016585~chromatin remodeling complex	5	3.44828	0.000300076	MORF4L1, RBBP4, HDAC1, SMARCC1, BAZ2A	82	50	12504	15.2488	0.0565609	0.0144504	0.373594		GO:0000792	heterochromatin	0.00411	5.488	-0.567	2.387	-2.3604	0.187	0	792	0	Cellular Component
GOTERM_CC_FAT	GO:0000792~heterochromatin	4	2.75862	0.00436067	HDAC1, ZFP57, SMARCC1, BAZ2A	82	51	12504	11.9598	0.571652	0.100555	5.3044		GO:0000228	nuclear chromosome	0.01642	null	null	2.988	-1.3591	0.138	0.808	792	1	Cellular Component
GOTERM_CC_FAT	GO:0000118~histone deacetylase complex	3	2.06897	0.0181289	MORF4L1, RBBP4, HDAC1	82	32	12504	14.2957	0.971254	0.325891	20.4009		GO:0000785	chromatin	0.01665	null	null	2.994	-1.654	0.154	0.723	792	1	Cellular Component
GOTERM_CC_FAT	GO:0000785~chromatin	5	3.44828	0.0221821	MORF4L1, HDAC1, ZFP57, SMARCC1, BAZ2A	82	165	12504	4.62084	0.987116	0.352851	24.4033		GO:0000790	nuclear chromatin	0.00937	null	null	2.744	-1.3067	0.125	0.906	792	1	Cellular Component
GOTERM_CC_FAT	GO:0044454~nuclear chromosome part	4	2.75862	0.0291554	MORF4L1, ZFP57, SMARCC1, PURA	82	103	12504	5.92186	0.996786	0.380196	30.8585		GO:0044454	nuclear chromosome part	0.01422	null	null	2.925	-1.5353	0.122	0.831	792	1	Cellular Component
GOTERM_CC_FAT	GO:0000228~nuclear chromosome	4	2.75862	0.0437413	MORF4L1, ZFP57, SMARCC1, PURA	82	121	12504	5.04092	0.99983	0.46194	42.7537		GO:0016585	chromatin remodeling complex	0.00414	-3.354	-4.71	2.412	-3.5229	0.767	0	16585	0	Cellular Component
GOTERM_CC_FAT	GO:0015629~actin cytoskeleton	5	3.44828	0.0439512	VPS18, ARPC4, CAP1, CAPZB, GAS7	82	205	12504	3.71921	0.999837	0.440832	42.9102		GO:0005938	cell cortex	0.01219	-3.636	3.917	2.859	-1.3158	0.682	0.052	5938	0	Cellular Component
GOTERM_CC_FAT	GO:0005938~cell cortex	4	2.75862	0.0483316	CTTN, NDFIP1, CAP1, CAPZB	82	126	12504	4.84088	0.999933	0.451548	46.088		GO:0000118	histone deacetylase complex	0.00303	4.838	4.268	2.255	-1.7416	0.484	0.219	118	0	Cellular Component
GOTERM_CC_FAT	GO:0000790~nuclear chromatin	3	2.06897	0.0493492	MORF4L1, ZFP57, SMARCC1	82	55	12504	8.31752	0.999946	0.438718	46.8026		GO:0015629	actin cytoskeleton	0.0221	5.319	-3.883	3.117	-1.357	0.376	0.352	15629	0	Cellular Component
GOTERM_MF_FAT	GO:0008134~transcription factor binding	9	6.2069	0.0018854	PSMC5, RAB18, HDAC1, DRAP1, SQSTM1, UBE3A, PIAS1, MYBBP1A, PURA	105	288	13288	3.95476	0.330998	0.182075	2.36143		GO:0008134	transcription factor binding	0.01667	0.983	0.445	3.015	-2.7246	1	0	8134	0	Molecular Function

[truncated: 8 more sheets: Midnightblue, Pink, Purple, Red, Salmon, Tan, Turquoise, Yellow]
