# Supplementary material for: Brain regional gene expression network analysis identifies unique interactions between chronic ethanol exposure and consumption
Source: PLoS One. 2020 May 29;15(5):e0233319. doi: 10.1371/journal.pone.0233319 (PMC7259766; doi:10.1371/journal.pone.0233319)
Supplement: S10 Table — Topological overlap statistics include module topological overlap, resampled topological overlap, Z-score, p-value and FDR. Overlap results feature number of overlapping probesets, p-values, and Bonferroni corrected p-values. (XLSX) [file pone.0233319.s014.xlsx]

## Sheet: PFC
						LIMMA comparison	D.CIEvsD.Air				ND.CIEvsND.Air				D.CIEvsND.CIE				D.CIEvsND.Air				ND.CIEvsD.Air				D.AirvsND.Air
						# Significant Probesets	840				569				843				325				759				629
Module	Module_AvgTopologicalOverlap	AvgTopologicalOverlap_randomGenes	Z-score	p-value	FDR	Module probesets	# Overlap probesets	Pval	Corrected pval from WGCNA		# Overlap probesets	Pval	Corrected pval from WGCNA		# Overlap probesets	Pval	Corrected pval from WGCNA		# Overlap probesets	Pval	Corrected pval from WGCNA		# Overlap probesets	Pval	Corrected pval from WGCNA		# Overlap probesets	Pval	Corrected pval from WGCNA
black	0.0286911	0.00412091	35.1014	0	0	250	11	0.993777	1		13	0.632375	1		12	0.987293	1		73	1.54e-51	2.04e-49		1	1	1		25	0.0103588	1
blue	0.0272418	0.00581172	75.0897	0	0	1926	75	1	1		193	4.98e-19	6.58e-17		288	4.87e-29	6.43e-27		8	1	1		534	5.33e-235	7.04e-233		77	0.999998	1
brown	0.019702	0.00557919	45.1546	0	0	1588	38	1	1		196	4.32e-31	5.71e-29		59	1	1		15	1	1		14	1	1		180	2.55e-18	3.37e-16
cyan	0.0174088	0.00353436	11.8315	0	0	71	1	0.997692	1		1	0.982672	1		3	0.938023	1		4	0.186309	1		1	0.995759	1		0	1	1
darkred	0.0300314	0.00358025	15.9855	0	0	33	0	1	1		9	5.31e-05	0.00701289		0	1	1		8	6.35e-06	0.000838467		0	1	1		14	2.46e-09	3.25e-07
green	0.0554829	0.00464046	90.8237	0	0	513	111	1.21e-22	1.6e-20		6	1	1		50	0.111093	1		3	0.999992	1		5	1	1		23	0.958309	1
greenyellow	0.0174995	0.00343122	16.2034	0	0	87	3	0.977279	1		19	1.98e-07	2.61e-05		40	3.51e-21	4.63e-19		1	0.939538	1		16	0.000550584	0.0726771		1	0.995973	1
grey	0.000604393	0.00572592	-18.269	1	1	1828	143	0.737767	1		47	1	1		45	1	1		22	1	1		96	0.999973	1		115	0.38238	1
grey60	0.0276238	0.0032741	22.2122	0	0	49	16	8.71e-07	0.000114943		0	1	1		1	0.985021	1		0	1	1		2	0.886022	1		0	1	1
lightcyan	0.0145241	0.00343038	9.96238	0	0	64	37	2.65e-24	3.5e-22		2	0.876479	1		1	0.995878	1		9	0.000167538	0.022115		17	2.44e-06	0.00032175		3	0.75918	1
lightgreen	0.0154976	0.00348789	8.44769	0	0	43	7	0.0576283	1		0	1	1		3	0.696203	1		0	1	1		20	3.42e-12	4.51e-10		3	0.494339	1
lightyellow	0.0216172	0.0034186	12.0386	0	0	40	3	0.64543	1		0	1	1		0	1	1		0	1	1		1	0.95371	1		3	0.44623	1
magenta	0.0141326	0.0036215	12.3912	0	0	108	19	0.00108918	0.143771		4	0.855551	1		0	1	1		1	0.969396	1		15	0.0127315	1		1	0.998944	1
midnightblue	0.0198768	0.00342314	15.4185	0	0	66	15	0.000218093	0.0287883		1	0.976922	1		4	0.800866	1		4	0.155303	1		1	0.993761	1		1	0.984688	1
pink	0.0225809	0.00396734	22.5218	0	0	192	31	0.000179714	0.0237223		0	1	1		31	0.00019156	0.025286		3	0.945303	1		2	0.999994	1		1	0.999995	1
purple	0.0180813	0.00356242	17.0551	0	0	98	4	0.964159	1		0	1	1		0	1	1		0	1	1		2	0.995326	1		1	0.998002	1
red	0.0264841	0.00451636	39.7394	0	0	422	124	2.34e-39	3.09e-37		20	0.796253	1		38	0.29337	1		0	1	1		2	1	1		100	5.75e-34	7.59e-32
royalblue	0.0144482	0.00321206	7.38615	7.56062e-14	7.92065e-14	37	16	8.54e-09	1.13e-06		0	1	1		1	0.958009	1		0	1	1		10	0.000251635	0.0332158		15	1.41e-09	1.86e-07
salmon	0.0198203	0.00354232	15.4563	0	0	74	7	0.401009	1		2	0.921695	1		29	1.73e-13	1		1	0.907906	1		0	1	1		0	1	1
tan	0.0368592	0.00350558	36.805	0	0	81	40	1.05e-22	1.39e-20		0	1	1		16	0.000760842	0.100431		0	1	1		3	0.944367	1		1	0.9941	1
turquoise	0.0277151	0.00577201	79.9227	0	0	1943	90	1	1		4	1	1		69	1	1		173	2.97e-45	3.92e-43		2	1	1		58	1	1
yellow	0.0471821	0.00501182	100.232	0	0	771	49	0.978961	1		52	0.0766196	1		153	7.75e-27	1.02e-24		0	1	1		15	1	1		7	1	1

## Sheet: NAC
						LIMMA comparison	D.CIEvsD.Air				ND.CIEvsND.Air				D.CIEvsND.CIE				D.CIEvsND.Air				ND.CIEvsD.Air				D.AirvsND.Air
						# Significant Probesets	127				0				9				1219				1				0
						Module size, probesets
Module	Module_AvgTopologicalOverlap	AvgTopologicalOverlap_randomGenes	Z-score	p-value	FDR		# Overlap probesets	Pval	Corrected pval from WGCNA		# Overlap probesets	Pval	Corrected pval from WGCNA		# Overlap probesets	Pval	Corrected pval from WGCNA		# Overlap probesets	Pval	Corrected pval from WGCNA		# Overlap probesets	Pval	Corrected pval from WGCNA		# Overlap probesets	Pval	Corrected pval from WGCNA
black	0.0327438	0.00549988	26.6612	0	0	304	0	1	1		0	1	1		0	1	1		4	1	1		0	1	1		0	1	1
blue	0.0254226	0.00669223	36.4102	0	0	1406	0	1	1		0	1	1		0	1	1		22	1	1		0	1	1		0	1	1
brown	0.0380478	0.00680363	57.1811	0	0	1369	0	1	1		0	1	1		0	1	1		25	1	1		0	1	1		0	1	1
cyan	0.0331347	0.00466654	21.2399	0	0	103	0	1	1		0	1	1		0	1	1		2	0.999953	1		0	1	1		0	1	1
darkgreen	0.0477661	0.00432096	18.7679	0	0	40	0	1	1		0	1	1		0	1	1		0	1	1		0	1	1		0	1	1
darkgrey	0.0722359	0.00401553	36.6621	0	0	33	0	1	1		0	1	1		0	1	1		0	1	1		0	1	1		0	1	1
darkred	0.0189407	0.00412033	7.42411	5.67324e-14	6.16656e-14	42	1	0.40723	1		0	1	1		0	1	1		3	0.87617	1		0	1	1		0	1	1
darkturquoise	0.0220909	0.00441787	6.97752	1.50224e-12	1.56484e-12	38	0	1	1		0	1	1		0	1	1		0	1	1		0	1	1		0	1	1
green	0.0606707	0.00642825	95.4016	0	0	975	1	0.999997	1		0	1	1		1	0.592142	1		10	1	1		0	1	1		0	1	1
greenyellow	0.0327699	0.00511914	25.4062	0	0	192	0	1	1		0	1	1		0	1	1		1	1	1		0	1	1		0	1	1
grey	0.00118724	0.00589443	-6.82967	1	1	550	0	1	1		0	1	1		0	1	1		9	1	1		0	1	1		0	1	1
grey60	0.0274424	0.0045305	12.741	0	0	66	0	1	1		0	1	1		0	1	1		1	0.999692	1		0	1	1		0	1	1
lightcyan	0.0247916	0.00459885	13.4603	0	0	96	0	1	1		0	1	1		0	1	1		6	0.971264	1		0	1	1		0	1	1
lightgreen	0.0296705	0.00446986	15.7953	0	0	63	0	1	1		0	1	1		0	1	1		5	0.864535	1		0	1	1		0	1	1
lightyellow	0.0251067	0.00414059	10.5221	0	0	52	0	1	1		0	1	1		0	1	1		1	0.998281	1		0	1	1		0	1	1
magenta	0.0613657	0.004868	60.7366	0	0	212	0	1	1		0	1	1		0	1	1		26	0.392925	1		0	1	1		0	1	1
midnightblue	0.0295924	0.00428953	20.4958	0	0	97	0	1	1		0	1	1		0	1	1		2	0.999907	1		0	1	1		0	1	1
pink	0.0305588	0.00512094	23.0532	0	0	220	0	1	1		0	1	1		0	1	1		4	1	1		0	1	1		0	1	1
purple	0.0447387	0.00511562	34.2593	0	0	204	0	1	1		0	1	1		0	1	1		2	1	1		0	1	1		0	1	1
red	0.0567181	0.00567181	63.0171	0	0	490	0	1	1		0	1	1		0	1	1		1	1	1		0	1	1		0	1	1
royalblue	0.0304415	0.00390633	15.0957	0	0	44	0	1	1		0	1	1		0	1	1		1	0.995411	1		0	1	1		0	1	1
salmon	0.0443023	0.00456502	33.6314	0	0	118	0	1	1		0	1	1		0	1	1		26	0.000749583	0.0749583		0	1	1		0	1	1
tan	0.0345316	0.00460813	23.2646	0	0	124	0	1	1		0	1	1		0	1	1		1	1	1		0	1	1		0	1	1
turquoise	0.0773761	0.00730773	187.356	0	0	2339	125	1.46e-78	1.46e-76		0	1	1		8	5.1e-05	0.00509762		1010	0	1		1	0.227441	1		0	1	1
yellow	0.0523268	0.00664394	84.1121	0	0	1107	0	1	1		0	1	1		0	1	1		20	1	1		0	1	1		0	1	1

## Sheet: HPC
						LIMMA comparison	D.CIEvsD.Air				ND.CIEvsND.Air				D.CIEvsND.CIE				D.CIEvsND.Air				ND.CIEvsD.Air				D.AirvsND.Air
						# Significant Probesets	549				0				37				1615				0				0
						Module size, probesets
Module	Module_AvgTopologicalOverlap	AvgTopologicalOverlap_randomGenes	Z-score	p-value	FDR		# Overlap probesets	Pval	Corrected pval from WGCNA		# Overlap probesets	Pval	Corrected pval from WGCNA		# Overlap probesets	Pval	Corrected pval from WGCNA		# Overlap probesets	Pval	Corrected pval from WGCNA		# Overlap probesets	Pval	Corrected pval from WGCNA		# Overlap probesets	Pval	Corrected pval from WGCNA
black	0.0170888	0.010236	2.99076	0.00139141	0.00148417	276	4	0.999828	1		0	1	1		0	1	1		8	1	1		0	1	1		0	1	1
blue	0.0792503	0.0139173	74.0935	0	0	1856	26	1	1		0	1	1		0	1	1		296	0.283801	1		0	1	1		0	1	1
brown	0.0640123	0.013604	53.8397	0	0	1735	12	1	1		0	1	1		0	1	1		17	1	1		0	1	1		0	1	1
cyan	0.0410516	0.00780101	9.16272	0	0	54	0	1	1		0	1	1		0	1	1		0	1	1		0	1	1		0	1	1
green	0.0474999	0.0111937	22.7532	0	0	461	12	0.998857	1		0	1	1		1	0.817899	1		125	4.13e-11	1.98e-09		0	1	1		0	1	1
greenyellow	0.0219759	0.00920723	5.08284	1.85917e-07	2.28821e-07	165	1	0.999893	1		0	1	1		0	1	1		1	1	1		0	1	1		0	1	1
grey	0.00129445	0.0136173	-10.7204	1	1	1451	2	1	1		0	1	1		0	1	1		5	1	1		0	1	1		0	1	1
magenta	0.0373938	0.00972661	11.4963	0	0	184	0	1	1		0	1	1		0	1	1		2	1	1		0	1	1		0	1	1
midnightblue	0.0280192	0.00685666	7.03463	9.98979e-13	1.59837e-12	45	1	0.916168	1		0	1	1		0	1	1		2	0.995309	1		0	1	1		0	1	1
pink	0.0263296	0.00921489	6.55914	2.70587e-11	3.60783e-11	184	0	1	1		0	1	1		0	1	1		28	0.572842	1		0	1	1		0	1	1
purple	0.0203504	0.009377	4.58789	2.23872e-06	2.55854e-06	179	0	1	1		0	1	1		0	1	1		4	1	1		0	1	1		0	1	1
red	0.0375025	0.0114302	13.1228	0	0	422	0	1	1		0	1	1		0	1	1		0	1	1		0	1	1		0	1	1
salmon	0.033549	0.00786583	9.28401	0	0	93	0	1	1		0	1	1		0	1	1		5	0.999349	1		0	1	1		0	1	1
tan	0.0284574	0.00874125	6.84704	3.76965e-12	5.48313e-12	115	0	1	1		0	1	1		0	1	1		0	1	1		0	1	1		0	1	1
turquoise	0.107975	0.0141123	119.677	0	0	2415	485	1.05e-244	5.06e-243		0	1	1		36	5.57e-22	2.67e-20		1095	0	0		0	1	1		0	1	1
yellow	0.0783111	0.0116897	45.0598	0	0	630	6	1	1		0	1	1		0	1	1		2	1	1		0	1	1		0	1	1

## Sheet: BNST
						LIMMA comparison	D.CIEvsD.Air				ND.CIEvsND.Air				D.CIEvsND.CIE				D.CIEvsND.Air				ND.CIEvsD.Air				D.AirvsND.Air
						# Significant Probesets	419				0				178				543				0				0
						Module size, probesets
Module	Module_AvgTopologicalOverlap	AvgTopologicalOverlap_randomGenes	Z-score	p-value	FDR		# Overlap probesets	Pval	Corrected pval from WGCNA		# Overlap probesets	Pval	Corrected pval from WGCNA		# Overlap probesets	Pval	Corrected pval from WGCNA		# Overlap probesets	Pval	Corrected pval from WGCNA		# Overlap probesets	Pval	Corrected pval from WGCNA		# Overlap probesets	Pval	Corrected pval from WGCNA
black	0.0750711	0.00927169	48.2553	0	0	387	0	1	1		0	1	1		0	1	1		0	1	1		0	1	1		0	1	1
blue	0.0999272	0.0113173	121.132	0	0	1451	241	8.17e-101	3.68e-99		0	1	1		141	5.01e-87	2.25e-85		414	1.06e-255	4.77e-254		0	1	1		0	1	1
brown	0.0299956	0.0109128	20.4529	0	0	1087	23	0.999939	1		0	1	1		1	1	1		42	0.991182	1		0	1	1		0	1	1
cyan	0.0583084	0.00695417	17.8025	0	0	57	0	1	1		0	1	1		0	1	1		0	1	1		0	1	1		0	1	1
green	0.0370951	0.0104086	29.7484	0	0	829	1	1	1		0	1	1		0	1	1		2	1	1		0	1	1		0	1	1
greenyellow	0.0423131	0.00799496	20.7069	0	0	174	0	1	1		0	1	1		0	1	1		0	1	1		0	1	1		0	1	1
grey	0.00135568	0.0107605	-9.52382	1	1	901	4	1	1		0	1	1		0	1	1		9	1	1		0	1	1		0	1	1
magenta	0.0159669	0.00817376	4.49921	3.41024e-06	3.65383e-06	201	0	1	1		0	1	1		0	1	1		0	1	1		0	1	1		0	1	1
pink	0.0263691	0.00856298	12.6213	0	0	239	2	0.99952	1		0	1	1		1	0.985429	1		1	0.999998	1		0	1	1		0	1	1
purple	0.0571397	0.008132	28.5825	0	0	180	0	1	1		0	1	1		1	0.958224	1		0	1	1		0	1	1		0	1	1
red	0.0593157	0.0104092	50.8535	0	0	808	8	1	1		0	1	1		0	1	1		8	1	1		0	1	1		0	1	1
salmon	0.0397515	0.00697672	14.6443	0	0	72	0	1	1		0	1	1		0	1	1		0	1	1		0	1	1		0	1	1
tan	0.0192954	0.00786278	6.21274	2.60348e-10	3.00402e-10	150	0	1	1		0	1	1		0	1	1		1	0.999728	1		0	1	1		0	1	1
turquoise	0.0757385	0.0121611	110.54	0	0	2653	140	0.000253966	0.0114285		0	1	1		34	0.98662	1		24	1	1		0	1	1		0	1	1
yellow	0.0715615	0.0108078	74.6472	0	0	1080	0	1	1		0	1	1		0	1	1		42	0.989898	1		0	1	1		0	1	1

## Sheet: CeA
						LIMMA comparison	D.CIEvsD.Air				ND.CIEvsND.Air				D.CIEvsND.CIE				D.CIEvsND.Air				ND.CIEvsD.Air				D.AirvsND.Air
						# Significant Probesets	78				0				721				818				0				0
						Module size, probesets
Module	Module_AvgTopologicalOverlap	AvgTopologicalOverlap_randomGenes	Z-score	p-value	FDR		# Overlap probesets	Pval	Corrected pval from WGCNA		# Overlap probesets	Pval	Corrected pval from WGCNA		# Overlap probesets	Pval	Corrected pval from WGCNA		# Overlap probesets	Pval	Corrected pval from WGCNA		# Overlap probesets	Pval	Corrected pval from WGCNA		# Overlap probesets	Pval	Corrected pval from WGCNA
black	0.0634891	0.0135447	20.3077	0	0	251	0	1	1		0	1	1		0	1	1		0	1	1		0	1	1		0	1	1
blue	0.0607504	0.0184406	39.59	0	0	2010	42	1.64e-11	9.37e-10		0	1	1		519	6.59e-226	3.76e-224		435	7.36e-113	4.2e-111		0	1	1		0	1	1
brown	0.0571923	0.0175605	28.4291	0	0	1202	0	1	1		0	1	1		0	1	1		0	1	1		0	1	1		0	1	1
cyan	0.0327144	0.0107398	5.69524	6.16003e-09	8.36005e-09	70	0	1	1		0	1	1		0	1	1		0	1	1		0	1	1		0	1	1
green	0.0967963	0.0164696	47.6715	0	0	931	34	6.29e-16	3.59e-14		0	1	1		178	8.7e-39	4.96e-37		380	6.04e-201	3.44e-199		0	1	1		0	1	1
greenyellow	0.0138904	0.0121667	0.44809	0.327044	0.345213	96	0	1	1		0	1	1		0	1	1		0	1	1		0	1	1		0	1	1
grey	0.000942502	0.0169053	-10.4374	1	1	802	0	1	1		0	1	1		5	1	1		0	1	1		0	1	1		0	1	1
grey60	0.01995	0.010043	1.78851	0.0368469	0.0411818	35	0	1	1		0	1	1		0	1	1		0	1	1		0	1	1		0	1	1
lightcyan	0.0805998	0.00942828	14.4611	0	0	43	0	1	1		0	1	1		2	0.814128	1		0	1	1		0	1	1		0	1	1
lightgreen	0.0525598	0.0100244	8.90941	0	0	34	0	1	1		0	1	1		0	1	1		0	1	1		0	1	1		0	1	1
magenta	0.0349816	0.013157	6.9299	2.10576e-12	3.33412e-12	187	0	1	1		0	1	1		2	0.999983	1		0	1	1		0	1	1		0	1	1
midnightblue	0.0657566	0.0116187	11.0093	0	0	59	0	1	1		0	1	1		0	1	1		0	1	1		0	1	1		0	1	1
pink	0.0708747	0.0135614	22.2364	0	0	245	1	0.849681	1		0	1	1		0	1	1		0	1	1		0	1	1		0	1	1
purple	0.027295	0.0127634	4.07725	2.27853e-05	2.88614e-05	125	0	1	1		0	1	1		0	1	1		0	1	1		0	1	1		0	1	1
red	0.122399	0.0163461	60.0368	0	0	755	1	0.997506	1		0	1	1		0	1	1		0	1	1		0	1	1		0	1	1
salmon	0.0202026	0.0117605	1.86576	0.0310375	0.036857	72	0	1	1		0	1	1		1	0.994752	1		0	1	1		0	1	1		0	1	1
tan	0.0397645	0.0114732	6.72134	9.00335e-12	1.31587e-11	89	0	1	1		0	1	1		2	0.988261	1		0	1	1		0	1	1		0	1	1
turquoise	0.160613	0.0184575	155.702	0	0	2205	0	1	1		0	1	1		3	1	1		0	1	1		0	1	1		0	1	1
yellow	0.0542853	0.0172639	25.348	0	0	1025	0	1	1		0	1	1		6	1	1		0	1	1		0	1	1		0	1	1
