# Supplementary material for: Brain regional gene expression network analysis identifies unique interactions between chronic ethanol exposure and consumption
Source: PLoS One. 2020 May 29;15(5):e0233319. doi: 10.1371/journal.pone.0233319 (PMC7259766; doi:10.1371/journal.pone.0233319)
Supplement: S11 Table — Module disruption results include module size in probesets, correlation of total connectivity between the CIE drinking group and the Air NonDrinking group (mod.cor.kME), mean correlation of total connectivity between all bootstrap networks (mean.boot.cor.kME), standard deviation of correlation of total connectivity between all bootstrap networks (sd.boot.cor.kME), Z-score of correlation of total connectivity between CIE drinking group vs. Air NonDrinking group and mean of bootstrap networks (Z_cor.kME), correlation of within module connectivity between the CIE drinking group and the Air NonDrinking group (mod.cor.kIM), mean correlation of within module connectivity between all bootstrap networks (mean.boot.cor.kIM), standard deviation of within module connectivity between all bootstrap networks (sd.boot.cor.kIM), Z-score of correlation of within module connectivity between CIE drinking group vs. Air NonDrinking group and mean of bootstrap networks (Z_cor.kIM). (XLSX) [file pone.0233319.s015.xlsx]

## Sheet: PFC
Module	ModuleSize	mod.cor.kME	mean.boot.cor.kME	sd.boot.cor.kME	Z_cor.kME	mod.cor.kIM	mean.boot.cor.kIM	sd.boot.cor.kIM	Z_cor.kIM
black	250	0.212949	0.307003	0.184769	-0.509039	0.456817	0.622813	0.0995041	-1.66823
blue	1926	0.234641	0.430655	0.173225	-1.13155	0.42638	0.575648	0.131049	-1.13902
brown	1588	0.0829023	0.340467	0.196557	-1.31038	0.0582291	0.444101	0.172696	-2.2344
cyan	71	0.255588	0.326747	0.181812	-0.391389	0.187459	0.434866	0.163792	-1.5105
darkred	33	0.0678747	0.379999	0.248627	-1.25539	0.476528	0.686917	0.157423	-1.33645
green	513	0.274978	0.397034	0.162477	-0.751226	0.58872	0.724777	0.0619091	-2.19769
greenyellow	87	0.118128	0.35005	0.165747	-1.39925	0.498572	0.452197	0.141991	0.326606
grey60	49	0.165996	0.27946	0.18363	-0.617891	0.158233	0.432007	0.143472	-1.9082
lightcyan	64	0.165634	0.232364	0.163408	-0.408363	0.407475	0.449936	0.13441	-0.315905
lightgreen	43	0.304853	0.336244	0.196072	-0.160095	0.355617	0.42188	0.172335	-0.384501
lightyellow	40	0.170352	0.32492	0.199709	-0.773971	0.208122	0.573395	0.148895	-2.45323
magenta	108	0.0252169	0.253035	0.172035	-1.32426	0.217406	0.390445	0.153919	-1.12422
midnightblue	66	0.163029	0.256698	0.172104	-0.544256	0.436993	0.391545	0.151647	0.299695
pink	192	0.138855	0.361726	0.174571	-1.27668	0.246026	0.492088	0.131681	-1.86862
purple	98	0.0310328	0.28131	0.182666	-1.37014	0.42344	0.490443	0.144595	-0.463384
red	422	0.0390088	0.297309	0.175236	-1.47402	0.501732	0.534653	0.150319	-0.219007
royalblue	37	0.265973	0.246184	0.173818	0.113847	0.495788	0.473978	0.176745	0.1234
salmon	74	0.153215	0.281969	0.16409	-0.784652	0.21467	0.435052	0.146025	-1.5092
tan	81	0.160319	0.287946	0.172296	-0.740741	0.434047	0.612512	0.10738	-1.662
turquoise	1943	0.0476726	0.410229	0.182998	-1.9812	0.16884	0.495606	0.136876	-2.38732
yellow	771	0.368659	0.428405	0.184285	-0.324208	0.653769	0.681413	0.116493	-0.237308
Number Disrupted					0/21				4/21

## Sheet: NAC
Module	Module Size	mod.cor.kME	mean.boot.cor.kME	sd.boot.cor.kME	Z_cor.kME	mod.cor.kIM	mean.boot.cor.kIM	sd.boot.cor.kIM	Z_cor.kIM
black	304	0.11263	0.420647	0.163075	-1.8888	0.236306	0.617497	0.107124	-3.55843
blue	1406	0.0458833	0.407089	0.176553	-2.04588	0.0513306	0.509014	0.151264	-3.02573
brown	1369	0.149869	0.498032	0.160504	-2.16918	0.260075	0.603633	0.128558	-2.6724
cyan	103	0.122607	0.316314	0.18815	-1.02954	0.42789	0.539964	0.131543	-0.851998
darkgreen	40	0.422365	0.457281	0.194743	-0.179291	0.36775	0.673951	0.107054	-2.86026
darkgrey	33	0.158987	0.30528	0.20264	-0.721933	0.35413	0.67705	0.165166	-1.95512
darkred	42	0.0908055	0.331713	0.201744	-1.19413	0.0402409	0.452752	0.180239	-2.28869
darkturquoise	38	0.0617658	0.361295	0.215131	-1.39231	0.50274	0.563624	0.143334	-0.424774
green	975	0.0854724	0.521312	0.171708	-2.53826	0.118453	0.741638	0.108596	-5.73855
greenyellow	192	0.147261	0.388722	0.173932	-1.38825	0.344877	0.517151	0.133021	-1.29509
grey60	66	0.0112786	0.32147	0.195923	-1.58323	0.0538531	0.506141	0.148372	-3.04833
lightcyan	96	0.0726451	0.541575	0.136102	-3.44543	0.528399	0.600842	0.116096	-0.623997
lightgreen	63	0.1041	0.282292	0.181102	-0.983933	0.0181088	0.486092	0.137791	-3.39632
lightyellow	52	0.200349	0.523665	0.17861	-1.81017	0.184013	0.618413	0.12686	-3.42425
magenta	212	0.0513565	0.435816	0.205193	-1.87365	0.405649	0.728159	0.0753507	-4.28012
midnightblue	97	0.254943	0.431896	0.169112	-1.04637	0.258963	0.61718	0.116622	-3.07161
pink	220	0.143631	0.411313	0.17529	-1.52708	0.315712	0.602275	0.110492	-2.59351
purple	204	0.0609622	0.462175	0.170493	-2.35324	0.423669	0.666988	0.111718	-2.17798
red	490	0.0873622	0.439719	0.192249	-1.83282	0.648298	0.786525	0.0768187	-1.79939
royalblue	44	0.128823	0.35342	0.188491	-1.19155	0.243684	0.567777	0.14457	-2.24177
salmon	118	0.280925	0.349551	0.197805	-0.34694	0.298231	0.545576	0.153244	-1.61406
tan	124	0.167322	0.355729	0.191247	-0.985153	0.220408	0.599453	0.125937	-3.0098
turquoise	2339	0.0536651	0.682048	0.107836	-5.82719	0.134802	0.783544	0.054574	-11.8874
yellow	1107	0.136819	0.6777	0.134955	-4.00786	0.30931	0.71928	0.11711	-3.50074
Number Disrupted					7/24				17/24

## Sheet: HPC
Module	Module Size	mod.cor.kME	mean.boot.cor.kME	sd.boot.cor.kME	Z_cor.kME	mod.cor.kIM	mean.boot.cor.kIM	sd.boot.cor.kIM	Z_cor.kIM
black	276	0.438985	0.530394	0.122993	-0.74321	0.250449	0.478177	0.142636	-1.59656
blue	1856	0.486306	0.720785	0.0824182	-2.845	0.48848	0.767429	0.0587146	-4.75093
brown	1735	0.597355	0.58812	0.117765	0.078418	0.61	0.70155	0.0715433	-1.27964
cyan	54	0.239953	0.291159	0.174464	-0.293502	0.217093	0.512841	0.169663	-1.74315
green	461	0.543589	0.533993	0.128464	0.0746953	0.550075	0.612272	0.0992573	-0.626625
greenyellow	165	0.240993	0.311832	0.166975	-0.424251	0.453158	0.643124	0.113939	-1.66726
magenta	184	0.682238	0.56473	0.174756	0.67241	0.539801	0.594273	0.142664	-0.381819
midnightblue	45	0.299968	0.461869	0.18847	-0.859027	0.444102	0.606155	0.143106	-1.1324
pink	184	0.454353	0.430062	0.185599	0.13088	0.300633	0.545042	0.132558	-1.8438
purple	179	0.371971	0.244295	0.153364	0.832505	0.330212	0.588233	0.136033	-1.89675
red	422	0.45968	0.357913	0.143406	0.70964	0.511356	0.543552	0.132506	-0.242982
salmon	93	0.366872	0.573402	0.182467	-1.13187	0.143657	0.655859	0.152008	-3.36958
tan	115	0.412086	0.238227	0.168993	1.02879	0.364854	0.654182	0.117714	-2.45788
turquoise	2415	0.377027	0.754244	0.0659155	-5.72274	0.243052	0.788002	0.0510283	-10.6794
yellow	630	0.598359	0.669164	0.113043	-0.62635	0.788752	0.781324	0.0706186	0.105177
Number Disrupted					2/15				4/15

## Sheet: BNST
Module	Module Size	mod.cor.kME	mean.boot.cor.kME	sd.boot.cor.kME	Z_cor.kME	mod.cor.kIM	mean.boot.cor.kIM	sd.boot.cor.kIM	Z_cor.kIM
black	387	0.419036	0.597246	0.131854	-1.35157	0.489833	0.684222	0.0830532	-2.34053
blue	1451	0.0435578	0.629307	0.127345	-4.59969	0.417188	0.730135	0.0717361	-4.36248
brown	1087	0.211363	0.423922	0.167591	-1.26832	0.143329	0.617154	0.131281	-3.60924
cyan	57	0.236626	0.4432	0.200657	-1.02949	0.788119	0.683459	0.0977692	1.07048
green	829	0.00909414	0.423194	0.184609	-2.24312	0.203039	0.557733	0.137348	-2.58244
greenyellow	174	0.455472	0.48719	0.175487	-0.180746	0.645169	0.706992	0.0778152	-0.794484
magenta	201	0.0172856	0.401854	0.156448	-2.45812	0.269167	0.490069	0.144578	-1.52791
pink	239	0.21214	0.383878	0.159843	-1.07442	0.461654	0.522401	0.133174	-0.456143
purple	180	0.540284	0.511213	0.155705	0.186712	0.614769	0.624533	0.0967047	-0.100966
red	808	0.587363	0.605568	0.148993	-0.122183	0.647471	0.670372	0.116378	-0.196778
salmon	72	0.0533169	0.390814	0.17421	-1.93731	0.589357	0.57589	0.11119	0.121116
tan	150	0.040315	0.234348	0.156975	-1.23608	0.527427	0.529257	0.146795	-0.0124652
turquoise	2653	0.547479	0.622908	0.135865	-0.555179	0.640813	0.71482	0.089301	-0.82874
yellow	1080	0.260571	0.523505	0.160587	-1.63733	0.443927	0.654157	0.0968415	-2.17087
Number Disrupted					2/14				5/14

## Sheet: CeA
Module	Module Size	mod.cor.kME	mean.boot.cor.kME	sd.boot.cor.kME	Z_cor.kME	mod.cor.kIM	mean.boot.cor.kIM	sd.boot.cor.kIM	Z_cor.kIM
black	251	0.203465	0.568686	0.102028	-3.57962	0.339819	0.651389	0.0804884	-3.87098
blue	2010	0.134978	0.548845	0.116326	-3.55783	0.299978	0.651617	0.101368	-3.46894
brown	1202	0.126453	0.672591	0.0992635	-5.5019	0.18396	0.638172	0.0869294	-5.22507
cyan	70	0.143844	0.360621	0.183362	-1.18224	0.37951	0.603354	0.125461	-1.78417
green	931	0.268662	0.643047	0.12057	-3.10514	0.217928	0.736773	0.0696168	-7.45287
greenyellow	96	0.0571738	0.369725	0.148066	-2.11089	0.158554	0.368288	0.168924	-1.24158
grey60	35	0.17864	0.335149	0.181279	-0.86336	0.0814056	0.452984	0.232428	-1.59868
lightcyan	43	0.0261551	0.511783	0.255482	-1.90083	0.636134	0.77351	0.071161	-1.93051
lightgreen	34	0.509879	0.57106	0.181263	-0.337529	0.429145	0.553822	0.134468	-0.927185
magenta	187	0.176228	0.378695	0.142492	-1.4209	0.00238823	0.421292	0.228344	-1.83453
midnightblue	59	0.26713	0.564088	0.11341	-2.61844	0.362726	0.569865	0.126886	-1.63248
pink	245	0.100927	0.286248	0.108368	-1.71011	0.599831	0.686386	0.0710799	-1.21772
purple	125	0.130334	0.539374	0.168557	-2.42672	0.111004	0.581527	0.178097	-2.64194
red	755	0.380538	0.752491	0.069103	-5.38258	0.618869	0.844116	0.0323897	-6.9543
salmon	72	0.100801	0.189298	0.167746	-0.527565	0.355389	0.388641	0.109862	-0.302671
tan	89	0.13476	0.383423	0.166849	-1.49035	0.0945658	0.473196	0.154433	-2.45175
turquoise	2205	0.381751	0.766743	0.0467083	-8.24247	0.522683	0.795295	0.0393715	-6.92411
yellow	1035	0.282556	0.653928	0.133721	-2.77722	0.460573	0.704274	0.076182	-3.19893
Number Disrupted					10/18				9/18
